# Supplementary material for: Gene networks and transcriptional regulators associated with liver cancer development and progression
Source: BMC Med Genomics. 2021 Feb 4;14:41. doi: 10.1186/s12920-021-00883-5 (PMC7863452; doi:10.1186/s12920-021-00883-5)
Supplement: Supplementary file 1 — Additional file 1. Clinicopathological data of the patients with liver carcinoma used in the study. [file 12920_2021_883_MOESM1_ESM.xls]

## Sheet: Samples
Case	Gender	Age (y)	Tumortyp	Histological grade (Edmonson)	Hepatitis serology
HCC-01-1	f	73	HCC	grade 2 and grade 3	B
HCC-01-2	f	73	HCC	grade 2 and grade 3	B
HCC-03-1	f	58	HCC	grade 1	B
HCC-03-2	f	58	HCC	grade 2	B
HCC-06	f	52	HCC	grade 3	B
HCC-06-2	f	52	HCC	grade 3	B
HCC-07	f	60	HCC	grade 2 and grade 3	negativ
HCC-02	m	81	HCC	grade 2	B
HCC-04	m	57	HCC	grade 2	negativ
HCC-05	m	47	HCC	grade 2 and grade 3	C
HCC-09	m	56	HCC	grade 1 and grade 2	negativ
HCC-10	f	63	HCC	grade 2 and grade 3	negativ
HCC-11	f	52	HCC	grade 3 and grade 4	B
HCC-12	f	66	HCC	grade 2, focal grade 3	C
HCC13-1	f	33	HCC	grade 2, focal grade 3	B
HCC13-2	f	33	HCC	grade 2, focal grade 3	B
HCC-14	m	72	HCC	grade 3, focal grade 4	negativ
HCC-18	f	60	HCC	grade 2 and grade 3	negativ
HCC-15	m	46	HCC	grade 2	B
HCC-16	m	54	HCC	grade 2	B
HCC-17	m	-	CCC	grade 2	-
HCC-19	m	57	HCC	grade 2	negativ
HCC-20	f	73	HCC	grade 2 and grade 3	B
m- male
f- female
y- year
