# Supplementary material for: Gene networks and transcriptional regulators associated with liver cancer development and progression
Source: BMC Med Genomics. 2021 Feb 4;14:41. doi: 10.1186/s12920-021-00883-5 (PMC7863452; doi:10.1186/s12920-021-00883-5)
Supplement: Supplementary file 2 — Additional file 2. Differentially expressed probe sets in hepatocellular carcinoma (HCC) versus non-tumourous (NT) tissues. Unpaired Welch’s t-test was performed using gene expression microarray data from 23 HCC and 17 NT samples. The probe sets differentially expressed in the HCC group (n = 23) versus the NT group (n = 17) showing a mean absolute fold change (FC) ≥ 2, with a false discovery rate (FDR) ≤ 0.05, were selected and used for hierarchical cluster analysis and principal component analysis. [file 12920_2021_883_MOESM2_ESM.xls]

## Sheet: SRG_23 HCC vs 17 NT
Gene Mfr ID	LOCUSID	GENENAME	REFSEQ	COMPOUND_CAS	COMPOUND_NAME	SPOTID	P	FDR	Abs Fold Change	Fold Change grp1/grp2	Total Bad Flags	Grp 1 Size	Grp 2 Size	Bad Flags Grp 1	Bad Flags Grp 2	Diff Means grp1-grp2	Mean Grp 1	Mean Grp 2	Mean Intensities Grp 1	Mean Intensities Grp 2	Mean All Intensities	Var Grp 1	Var Grp 2	t	Degs Freedom
A_23_P118815	332	BIRC5	ref|NM_001012271|ref|NM_001168|ref|NM_			21859727	0	0.0005	12.6108	12.6108	0	23	17	0	0	3.6566	7.9158	4.2592	514.589	28.3619	307.942	4.0444	1.9013	6.8174	38
A_23_P118815	332	BIRC5	ref|NM_001012271|ref|NM_001168|ref|NM_			21893553	0	0.0006	12.3521	12.3521	0	23	17	0	0	3.6267	7.7173	4.0906	482.804	22.8544	287.325	4.7736	1.2913	6.8113	35
A_23_P118815	332	BIRC5	ref|NM_001012271|ref|NM_001168|ref|NM_			21855935	0	0.001	11.3946	11.3946	0	23	17	0	0	3.5103	7.7674	4.2572	509.529	28.1213	304.931	4.882	1.7376	6.2596	37
A_23_P118815	332	BIRC5	ref|NM_001012271|ref|NM_001168|ref|NM_			21839321	0	0.0005	11.0291	11.0291	0	23	17	0	0	3.4632	7.9336	4.4704	516.958	28.3091	309.282	4.0314	1.2575	6.937	36
A_33_P3326634	2719	GPC3	ref|NM_001164617|ref|NM_004484|ref|NM_			21849550	0	0.0011	10.9881	10.9881	0	23	17	0	0	3.4579	9.9606	6.5027	1960.18	132.195	1183.29	4.7492	1.819	6.1759	37
A_23_P118815	332	BIRC5	ref|NM_001012271|ref|NM_001168|ref|NM_			21886257	0	0.001	10.4985	10.4985	0	23	17	0	0	3.3921	7.81	4.4179	521.087	30.353	312.525	4.6689	1.4731	6.3029	36
A_33_P3230264	2719	GPC3	ref|NM_001164617|ref|NM_004484|ref|NM_			21838660	0	0.0023	10.4973	10.4973	0	23	17	0	0	3.3919	11.9166	8.5247	7137.42	749.871	4422.71	4.2852	3.0673	5.601	37
A_23_P118815	332	BIRC5	ref|NM_001012271|ref|NM_001168|ref|NM_			21878144	0	0.0011	10.3358	10.3358	0	23	17	0	0	3.3696	7.7019	4.3324	501.762	27.5709	300.231	4.9825	1.4277	6.1457	35
A_23_P118815	332	BIRC5	ref|NM_001012271|ref|NM_001168|ref|NM_			21878760	0	0.0011	10.3105	10.3105	0	23	17	0	0	3.366	7.7034	4.3373	492.162	27.5755	294.713	4.9708	1.4515	6.1302	35
A_23_P118815	332	BIRC5	ref|NM_001012271|ref|NM_001168|ref|NM_			21872213	0	0.0014	9.838	9.838	0	23	17	0	0	3.2984	7.7192	4.4208	499.815	29.858	300.083	4.978	1.4397	6.0107	35
A_23_P118815	332	BIRC5	ref|NM_001012271|ref|NM_001168|ref|NM_			21881031	0	0.0017	9.8187	9.8187	0	23	17	0	0	3.2955	7.6832	4.3877	498.244	30.4251	299.421	5.0419	1.7835	5.7885	37
A_23_P118815	332	BIRC5	ref|NM_001012271|ref|NM_001168|ref|NM_			21881895	0	0.0031	7.9507	7.9507	0	23	17	0	0	2.9911	7.3196	4.3285	387.387	26.8189	234.146	5.0445	1.3627	5.4656	35
A_33_P3257678	333932	HIST2H3A	ref|NM_001005464|ref|NM_021059|ens|ENS			21882574	0	0.0039	7.0327	7.0327	0	23	17	0	0	2.8141	9.1057	6.2917	1448.16	94.6251	872.909	4.9782	0.8835	5.4317	31
A_24_P297539	11065	UBE2C	ref|NM_181803|ref|NM_181799|ref|NM_007			21837332	0	0.0084	6.8127	6.8127	0	23	17	0	0	2.7682	8.3838	5.6156	867.025	60.8907	524.418	5.8909	0.7285	5.0626	29
A_23_P82503	23089	PEG10	ref|NM_001040152|ref|NM_001184961|ref|			21881357	0.0001	0.026	6.4233	6.4233	0	23	17	0	0	2.6833	5.7727	3.0894	209.379	10.3249	124.781	7.2736	0.814	4.4467	28
A_23_P363174	8332	HIST1H2AL	ref|NM_003511|ens|ENST00000357320|gb|B			21856362	0	0.0011	6.2013	6.2013	0	23	17	0	0	2.6326	6.8683	4.2358	233.402	24.4944	144.616	2.9442	1.0323	6.0598	37
A_23_P93258	8358	HIST1H3B	ref|NM_003537|ens|ENST00000244661|gb|B			21841525	0	0.0035	5.7115	5.7115	0	23	17	0	0	2.5139	11.1346	8.6208	4756.22	449.268	2925.77	3.8869	0.606	5.557	30
A_23_P58321	890	CCNA2	ref|NM_001237|ens|ENST00000274026|gb|C			21877263	0	0.0011	5.5289	5.5289	0	23	17	0	0	2.467	6.0416	3.5746	105.779	13.9821	66.7656	2.4934	0.8189	6.2345	36
A_33_P3374210	4288	MKI67	ref|NM_002417|ref|NM_001145966|ens|ENS			21854372	0	0.0033	5.4551	5.4551	0	23	17	0	0	2.4476	6.3107	3.8631	157.732	17.4269	98.1025	3.4907	0.7971	5.4915	33
A_23_P133814	8352	HIST1H3C	ref|NM_003531|ens|ENST00000540144|gb|B			21886722	0	0.0029	5.1201	5.1201	0	23	17	0	0	2.3562	9.1479	6.7918	1101.12	129.054	687.993	3.2478	0.5756	5.6311	31
A_23_P80032	1869	E2F1	ref|NM_005225|ens|ENST00000343380|gb|S			21880628	0	0.0007	4.9947	4.9947	0	23	17	0	0	2.3204	6.2099	3.8895	99.641	19.7488	65.6868	1.1652	1.2055	6.655	34
A_23_P58321	890	CCNA2	ref|NM_001237|ens|ENST00000274026|gb|C			21874938	0	0.0027	4.8399	4.8399	0	23	17	0	0	2.275	5.9946	3.7196	106.113	15.3247	67.5281	2.8681	0.7129	5.5731	34
A_23_P58321	890	CCNA2	ref|NM_001237|ens|ENST00000274026|gb|C			21898074	0	0.0012	4.7382	4.7382	0	23	17	0	0	2.2443	6.1	3.8556	105.126	17.0852	67.7089	2.1443	0.7438	6.0639	36
A_33_P3360216	8329	HIST1H2AI	ref|NM_003509|gb|CK000930			21882642	0.0001	0.021	4.7351	4.7351	0	23	17	0	0	2.2434	5.905	3.6616	131.207	16.1646	82.3141	4.4694	0.9797	4.4694	33
A_23_P58321	890	CCNA2	ref|NM_001237|ens|ENST00000274026|gb|C			21872685	0	0.0015	4.7276	4.7276	0	23	17	0	0	2.2411	6.1249	3.8838	107.77	16.6237	69.0327	2.3983	0.6035	5.9945	34
A_32_P219942	85416	ZIC5	ref|NM_033132|ens|ENST00000397451|tc|T			21871982	0.0001	0.0225	4.5835	4.5835	0	23	17	0	0	2.1964	5.3387	3.1423	85.0323	11.9905	53.9895	4.0689	1.2649	4.3814	36
A_23_P58321	890	CCNA2	ref|NM_001237|ens|ENST00000274026|gb|C			21859846	0	0.0036	4.5402	4.5402	0	23	17	0	0	2.1827	5.9746	3.7918	101.505	16.1138	65.2137	2.7426	0.7831	5.3685	35
A_23_P131866	6790	AURKA	ref|NM_198433|ref|NM_003600|ref|NM_198			21874969	0	0.0021	4.4828	4.4828	0	23	17	0	0	2.1644	5.7651	3.6007	90.9068	14.9074	58.607	2.0451	0.9927	5.6392	38
A_33_P3213645	10595	ERN2	ref|NM_033266|ens|ENST00000256797|tc|T			21850225	0	0.0026	4.4591	4.4591	0	23	17	0	0	2.1567	6.3666	4.2098	138.038	23.3897	89.3124	2.3911	0.8372	5.5101	37
A_23_P58321	890	CCNA2	ref|NM_001237|ens|ENST00000274026|gb|C			21898841	0	0.0005	4.4525	4.4525	0	23	17	0	0	2.1546	6.2139	4.0593	104.415	17.9936	67.6862	1.6558	0.4056	6.9593	34
A_24_P217848	8330	HIST1H2AK	ref|NM_003510|ens|ENST00000330180|gb|A			21850232	0	0.0013	4.4384	4.4384	0	23	17	0	0	2.15	10.9641	8.814	3183.99	483.275	2036.18	2.2645	0.2906	6.325	29
A_23_P81859	85235	HIST1H2AH	ref|NM_080596|ens|ENST00000377459|gb|B			21865971	0	0.0016	4.4176	4.4176	0	23	17	0	0	2.1433	10.4828	8.3395	2322.8	351.926	1485.18	2.3776	0.331	6.1151	30
A_23_P428184	3013	HIST1H2AD	ref|NM_021065|ens|ENST00000341023|gb|C			21862950	0	0.0021	4.3927	4.3927	0	23	17	0	0	2.1351	11.5238	9.3887	5001.19	715.015	3179.57	2.5621	0.2662	5.9898	28
A_23_P58321	890	CCNA2	ref|NM_001237|ens|ENST00000274026|gb|C			21883446	0	0.0036	4.3651	4.3651	0	23	17	0	0	2.126	5.967	3.841	100.187	16.973	64.8209	2.6129	0.7329	5.3704	35
A_24_P314515	283460	HNF1A-AS1	ref|NR_024345|ens|ENST00000433033|ens|			21851402	0	0.0021	4.3167	4.3167	0	23	17	0	0	2.1099	7.3704	5.2605	224.374	49.2662	149.953	1.5502	1.2161	5.6605	37
A_23_P10385	51514	DTL	ref|NM_016448|ens|ENST00000475419|ens|			21890849	0	0.0039	4.2095	4.2095	0	23	17	0	0	2.0737	5.2806	3.207	64.0106	10.956	41.4624	2.4958	0.7454	5.3124	35
A_23_P115375	653604	HIST2H3D	ref|NM_001123375|ref|NM_001005464|ref|			21882371	0	0.0061	4.2038	4.2038	0	23	17	0	0	2.0717	11.4583	9.3865	5395.57	697.111	3398.73	3.0914	0.1743	5.4469	25
A_33_P3339375	89839	ARHGAP11B	ref|NM_001039841|ref|NM_199357|ens|ENS			21876712	0	0.0011	4.1992	4.1992	0	23	17	0	0	2.0701	6.7084	4.6383	140.088	29.4612	93.0719	1.5703	0.8297	6.0498	38
A_23_P80032	1869	E2F1	ref|NM_005225|ens|ENST00000343380|gb|S			21848699	0	0.0015	4.1859	4.1859	0	23	17	0	0	2.0655	6.1322	4.0666	103.965	20.0428	68.2979	1.7475	0.815	5.8676	38
A_23_P116235	4192	MDK	ref|NM_001012334|ref|NM_001012333|ref|			21868074	0	0.0048	4.1776	4.1776	0	23	17	0	0	2.0627	8.8837	6.821	753.85	149.447	496.978	1.9825	1.2513	5.1599	38
A_23_P58321	890	CCNA2	ref|NM_001237|ens|ENST00000274026|gb|C			21870100	0	0.0043	4.1698	4.1698	0	23	17	0	0	2.06	6.0087	3.9488	105.736	17.3761	68.1829	2.6504	0.5812	5.3291	33
A_23_P58321	890	CCNA2	ref|NM_001237|ens|ENST00000274026|gb|C			21872833	0	0.0021	4.162	4.162	0	23	17	0	0	2.0573	6.014	3.9567	101.01	16.6174	65.1431	2.3082	0.3264	5.9498	30
A_32_P221799	8336	HIST1H2AM	ref|NM_003514|ens|ENST00000359611|gb|B			21871430	0	0.0072	4.15	4.15	0	23	17	0	0	2.0531	7.1707	5.1176	285.441	40.4205	181.307	3.0093	0.5542	5.0785	32
A_23_P80032	1869	E2F1	ref|NM_005225|ens|ENST00000343380|gb|S			21855718	0	0.0005	4.1346	4.1346	0	23	17	0	0	2.0478	6.1146	4.0668	96.1413	19.0057	63.3586	1.3144	0.5414	6.8643	37
A_33_P3258117	3070	HELLS	ref|NM_018063|ens|ENST00000394044|ens|			21867870	0	0.0077	4.1274	4.1274	0	23	17	0	0	2.0452	6.2356	4.1904	127.799	21.6066	82.667	2.7411	0.89	4.9383	36
A_33_P3351851	8368	HIST1H4L	ref|NM_003546|ens|ENST00000355981|gb|A			21839663	0	0.0086	4.117	4.117	0	23	17	0	0	2.0416	8.3967	6.3551	672.321	90.2635	424.947	3.1584	0.4815	5.0163	30
A_33_P3410836	8360	HIST1H4D	ref|NM_003539|ens|ENST00000340756|gb|A			21857085	0	0.0059	4.1054	4.1054	0	23	17	0	0	2.0375	9.5383	7.5008	1267.76	222.839	823.667	2.2937	1.0576	5.0633	38
A_24_P146211	3017	HIST1H2BD	ref|NM_021063|ref|NM_138720|ens|ENST00			21838836	0	0.003	4.0875	4.0875	0	23	17	0	0	2.0312	9.4428	7.4116	1149.34	203.104	747.187	2.1135	0.8105	5.4371	37
A_33_P3323847	9401	RECQL4	ref|NM_004260|ens|ENST00000532237|ens|			21849751	0	0.0006	4.0625	4.0625	0	23	17	0	0	2.0224	8.7388	6.7164	587.222	113.127	385.732	1.5229	0.3989	6.7532	34
A_23_P10385	51514	DTL	ref|NM_016448|ens|ENST00000475419|ens|			21890171	0	0.0073	3.9986	3.9986	0	23	17	0	0	1.9995	5.1348	3.1353	61.4098	10.5108	39.7777	2.6416	0.7764	4.9906	35
A_23_P80032	1869	E2F1	ref|NM_005225|ens|ENST00000343380|gb|S			21857353	0	0.0011	3.9931	3.9931	0	23	17	0	0	1.9975	5.9247	3.9271	90.1929	17.909	59.4722	1.5809	0.6743	6.067	38
A_23_P80032	1869	E2F1	ref|NM_005225|ens|ENST00000343380|gb|S			21860864	0	0.0009	3.9775	3.9775	0	23	17	0	0	1.9919	6.1096	4.1177	99.1679	20.5398	65.751	1.4806	0.5675	6.3707	37
A_23_P42198	8355	HIST1H3G	ref|NM_003534|ens|ENST00000305910|gb|A			21892709	0	0.0023	3.9716	3.9716	0	23	17	0	0	1.9897	6.4051	4.4153	135.805	23.2112	87.9525	2.226	0.3699	5.779	31
A_23_P163481	701	BUB1B	ref|NM_001211|ens|ENST00000412359|ens|			21882177	0.0001	0.0168	3.953	3.953	0	23	17	0	0	1.983	5.6169	3.6339	88.2362	16.5986	57.7902	2.8876	1.1584	4.5057	37
A_23_P70445	8353	HIST1H3E	ref|NM_003532|ens|ENST00000360408|gb|C			21848139	0	0.0062	3.9481	3.9481	0	23	17	0	0	1.9811	7.3867	5.4055	291.582	46.4589	187.405	2.7697	0.4026	5.2188	30
A_23_P80032	1869	E2F1	ref|NM_005225|ens|ENST00000343380|gb|S			21880321	0	0.0014	3.9433	3.9433	0	23	17	0	0	1.9794	5.9997	4.0203	95.5409	18.7214	62.8926	1.7129	0.6081	5.9614	37
A_23_P58321	890	CCNA2	ref|NM_001237|ens|ENST00000274026|gb|C			21885847	0	0.0095	3.9338	3.9338	0	23	17	0	0	1.9759	5.969	3.9931	99.0821	23.0911	66.7859	2.1484	1.3035	4.7911	38
A_24_P223384	8335	HIST1H2AB	ref|NM_003513|ens|ENST00000259791|gb|B			21895982	0	0.0024	3.8974	3.8974	0	23	17	0	0	1.9625	7.2687	5.3062	232.254	45.8577	153.035	1.9854	0.6485	5.5626	36
A_23_P133956	3833	KIFC1	ref|NM_002263|ens|ENST00000480346|ens|			21852419	0.0001	0.0157	3.8931	3.8931	0	23	17	0	0	1.9609	5.2894	3.3285	69.7297	11.898	45.1513	3.1443	0.7681	4.5978	34
A_23_P431179	8359	HIST1H4A	ref|NM_003538|ens|ENST00000359907|gb|B			21852880	0.0001	0.0167	3.8409	3.8409	0	23	17	0	0	1.9414	8.9647	7.0233	887.931	147.552	573.27	3.3437	0.4956	4.6472	30
A_23_P10385	51514	DTL	ref|NM_016448|ens|ENST00000475419|ens|			21868753	0.0001	0.0157	3.8002	3.8002	0	23	17	0	0	1.9261	5.1591	3.233	61.4634	12.269	40.5558	2.6346	1.1077	4.5435	37
A_33_P3311755	9493	KIF23	ref|NM_138555|ref|NM_004856|ens|ENST00			21866292	0	0.0067	3.7811	3.7811	0	23	17	0	0	1.9188	5.373	3.4542	65.5354	12.7033	43.0818	2.4158	0.6768	5.0417	35
A_23_P107421	7083	TK1	ref|NM_003258|ens|ENST00000405273|ens|			21874747	0	0.0046	3.7501	3.7501	0	23	17	0	0	1.9069	8.1533	6.2464	493.606	80.5082	318.039	2.4237	0.2742	5.4705	28
A_23_P65757	9133	CCNB2	ref|NM_004701|ens|ENST00000288207|gb|F			21870404	0.0001	0.0147	3.7448	3.7448	0	23	17	0	0	1.9049	5.1434	3.2385	62.3411	11.5134	40.7393	2.75	0.8929	4.5919	36
A_33_P3229083	85236	HIST1H2BK	ref|NM_080593|ref|NM_003519|ref|NM_003			21838175	0	0.0037	3.7346	3.7346	0	23	17	0	0	1.9009	9.4577	7.5568	1164.11	215.448	760.926	2.1197	0.5592	5.3754	34
A_23_P167997	8339	HIST1H2BG	ref|NM_003518|ens|ENST00000244601|gb|A			21846957	0	0.0036	3.7084	3.7084	0	23	17	0	0	1.8908	7.2798	5.389	227.178	50.0187	151.885	1.7821	0.8491	5.2967	38
A_23_P80032	1869	E2F1	ref|NM_005225|ens|ENST00000343380|gb|S			21842641	0	0.0026	3.6987	3.6987	0	23	17	0	0	1.887	6.0962	4.2092	99.3927	23.8684	67.2949	1.5037	0.9049	5.4792	38
A_23_P111054	3018	HIST1H2BB	ref|NM_021062|ens|ENST00000357905|gb|B			21876291	0	0.0023	3.6806	3.6806	0	23	17	0	0	1.8799	9.0637	7.1838	811.391	158.438	533.886	1.9724	0.3495	5.7655	31
A_23_P10385	51514	DTL	ref|NM_016448|ens|ENST00000475419|ens|			21881209	0	0.0107	3.6713	3.6713	0	23	17	0	0	1.8763	5.0892	3.2129	57.4893	11.0556	37.755	2.5258	0.7518	4.7807	35
A_24_P86389	8336	HIST1H2AM	ref|NM_003514|ens|ENST00000359611|gb|A			21841776	0	0.0028	3.6619	3.6619	0	23	17	0	0	1.8726	9.3906	7.5181	1040.66	196.143	681.741	2.07	0.3157	5.6832	30
A_23_P80032	1869	E2F1	ref|NM_005225|ens|ENST00000343380|gb|S			21849829	0	0.0023	3.6554	3.6554	0	23	17	0	0	1.87	6.0442	4.1741	98.5766	21.1957	65.6897	1.7097	0.6399	5.5884	37
A_23_P80032	1869	E2F1	ref|NM_005225|ens|ENST00000343380|gb|S			21893999	0	0.0016	3.6274	3.6274	0	23	17	0	0	1.859	6.0087	4.1497	96.2746	19.8911	63.8116	1.604	0.4953	5.9119	36
A_23_P80032	1869	E2F1	ref|NM_005225|ens|ENST00000343380|gb|S			21852685	0	0.0006	3.6061	3.6061	0	23	17	0	0	1.8504	5.9619	4.1115	85.8454	19.372	57.5942	1.1956	0.4175	6.6884	36
A_23_P10385	51514	DTL	ref|NM_016448|ens|ENST00000475419|ens|			21885991	0.0001	0.0146	3.6051	3.6051	0	23	17	0	0	1.8501	5.1394	3.2893	59.8265	11.8071	39.4183	2.6326	0.8081	4.5965	36
A_23_P10385	51514	DTL	ref|NM_016448|ens|ENST00000475419|ens|			21865760	0.0001	0.0274	3.5734	3.5734	0	23	17	0	0	1.8373	5.001	3.1637	58.3994	10.8254	38.1805	3.0554	0.859	4.2905	35
A_33_P3344086	8331	HIST1H2AJ	ref|NM_021066|ens|ENST00000333151|gb|B			21891900	0	0.003	3.5574	3.5574	0	23	17	0	0	1.8308	11.5015	9.6707	4460.57	855.218	2928.3	2.0392	0.1963	5.7836	27
A_23_P10385	51514	DTL	ref|NM_016448|ens|ENST00000475419|ens|			21847723	0.0001	0.0207	3.5355	3.5355	0	23	17	0	0	1.8219	5.0666	3.2447	60.0177	11.0349	39.2	2.9075	0.679	4.4669	34
A_33_P3287879	8357	HIST1H3H	ref|NM_003536|ens|ENST00000369163|gb|A			21898578	0.0002	0.0368	3.5245	3.5245	0	23	17	0	0	1.8174	5.3804	3.563	81.2545	14.4189	52.8494	3.2975	0.8834	4.1121	35
A_23_P436281	554313	HIST2H4B	ref|NM_001034077|ref|NM_003548|ens|ENS			21885904	0	0.0023	3.52	3.52	0	23	17	0	0	1.8156	9.4432	7.6276	1068.43	214.903	705.679	1.8219	0.3818	5.694	33
A_23_P10385	51514	DTL	ref|NM_016448|ens|ENST00000475419|ens|			21847635	0.0001	0.0211	3.4847	3.4847	0	23	17	0	0	1.801	5.079	3.278	57.1846	12.1656	38.0515	2.5917	0.9309	4.4014	37
A_21_P0000197	8969	HIST1H2AG	ref|NM_021064|gb|FV016188|gb|FV338954|			21836466	0	0.0055	3.4797	3.4797	0	23	17	0	0	1.799	8.1602	6.3612	438.383	93.5005	291.808	2.0413	0.556	5.1619	35
A_21_P0010654	440689	HIST2H2BF	ref|NM_001161334|ref|NR_027337|ref|NR_			21845178	0	0.0023	3.4778	3.4778	0	23	17	0	0	1.7982	9.3848	7.5866	1005.66	201.126	663.732	1.8596	0.2086	5.8926	28
A_23_P10385	51514	DTL	ref|NM_016448|ens|ENST00000475419|ens|			21877333	0.0002	0.0335	3.4572	3.4572	0	23	17	0	0	1.7896	5.0976	3.308	61.4749	12.9986	40.8725	2.8707	1.0457	4.1459	37
A_33_P3229246	8349	HIST2H2BE	ref|NM_003528|ens|ENST00000369155|gb|C			21865657	0	0.0049	3.4186	3.4186	0	23	17	0	0	1.7734	8.8382	7.0648	721.007	151.026	478.765	1.9084	0.5591	5.2099	35
A_33_P3807062	55355	HJURP	ref|NM_018410|ens|ENST00000433484|ens|			21845455	0.0001	0.0208	3.3802	3.3802	0	23	17	0	0	1.7571	4.8718	3.1147	49.0393	10.8447	32.8066	2.3747	0.9354	4.4166	37
A_23_P40174	4318	MMP9	ref|NM_004994|ens|ENST00000545925|ens|			21868076	0.0003	0.0396	3.3271	3.3271	0	23	17	0	0	1.7343	7.2108	5.4766	341.41	54.4324	219.445	3.0908	0.8414	4.0444	35
A_23_P8013	8340	HIST1H2BL	ref|NM_003519|ens|ENST00000377401|gb|B			21836624	0	0.0026	3.3246	3.3246	0	23	17	0	0	1.7332	12.5799	10.8468	9240.47	1985.01	6156.9	1.7146	0.3297	5.6548	32
A_32_P103633	4171	MCM2	ref|NM_004526|ens|ENST00000543142|ens|			21888500	0	0.0021	3.2937	3.2937	0	23	17	0	0	1.7197	7.3592	5.6395	225.08	55.4234	152.976	1.4169	0.5148	5.673	37
A_23_P10385	51514	DTL	ref|NM_016448|ens|ENST00000475419|ens|			21872367	0.0002	0.0342	3.2489	3.2489	0	23	17	0	0	1.7	5.0718	3.3718	58.0465	12.6815	38.7664	2.686	0.8731	4.1457	36
A_33_P3400477	6491	STIL	ref|NM_001048166|ref|NM_003035|ens|ENS			21869304	0.0002	0.03	3.2445	3.2445	0	23	17	0	0	1.698	5.6643	3.9664	91.229	18.3794	60.2679	2.5706	0.8524	4.2199	36
A_23_P250385	3009	HIST1H1B	ref|NM_005322|ens|ENST00000331442|gb|E			21888035	0.0002	0.0323	3.1515	3.1515	0	23	17	0	0	1.656	5.4145	3.7585	75.6514	15.5884	50.1247	2.6946	0.6247	4.2213	33
A_24_P3783	8342	HIST1H2BM	ref|NM_003521|ens|ENST00000359465|gb|B			21887645	0	0.0035	3.1404	3.1404	0	23	17	0	0	1.6509	8.377	6.7261	472.603	112.297	319.473	1.6825	0.2596	5.552	30
A_23_P59069	8348	HIST1H2BO	ref|NM_003527|ens|ENST00000303806|gb|B			21863809	0	0.0132	3.1074	3.1074	0	23	17	0	0	1.6357	11.2828	9.6471	4232.97	877.702	2806.98	2.2122	0.3664	4.7671	31
A_24_P55148	8970	HIST1H2BJ	ref|NM_021058|ens|ENST00000339812|ens|			21884662	0	0.0137	3.1068	3.1068	0	23	17	0	0	1.6354	9.3752	7.7397	1092.8	226.566	724.651	2.3044	0.2565	4.8168	28
A_23_P111041	8346	HIST1H2BI	ref|NM_003525|ens|ENST00000377733|gb|E			21887391	0	0.0021	3.1022	3.1022	0	23	17	0	0	1.6333	7.473	5.8397	238.641	59.9114	162.681	1.4535	0.2065	5.9503	30
A_33_P3242174	389084	C2orf82	ref|NM_206895|ens|ENST00000331342|ens|			21867577	0.0002	0.0382	3.0657	3.0657	0	23	17	0	0	1.6162	7.9407	6.3245	488.575	93.126	320.509	2.6609	0.6714	4.1028	34
A_23_P366216	8345	HIST1H2BH	ref|NM_003524|ens|ENST00000356350|gb|B			21896269	0	0.0136	3.0538	3.0538	0	23	17	0	0	1.6106	11.2416	9.631	4054.98	863.614	2698.65	2.1668	0.3569	4.7453	31
A_23_P408955	1870	E2F2	ref|NM_004091|ens|ENST00000361729|gb|A			21863862	0.0002	0.03	3.0432	3.0432	0	23	17	0	0	1.6056	4.8482	3.2426	48.8605	11.1399	32.8293	2.3514	0.7051	4.2353	35
A_33_P3344229	8359	HIST1H4A	ref|NM_003538|ens|ENST00000359907|gb|B			21896194	0	0.0134	2.9816	2.9816	0	23	17	0	0	1.5761	8.85	7.2739	707.807	169.024	478.824	1.9977	0.4101	4.731	32
A_24_P68631	317772	HIST2H2AB	ref|NM_175065|ens|ENST00000331128|gb|B			21886686	0	0.009	2.9803	2.9803	0	23	17	0	0	1.5755	9.1452	7.5697	896.619	206.298	603.233	1.859	0.3544	4.9409	32
A_23_P68610	22974	TPX2	ref|NM_012112|ens|ENST00000340513|ens|			21898767	0.0004	0.0485	2.9691	2.9691	0	23	17	0	0	1.57	5.3338	3.7637	64.8231	16.6124	44.3336	2.5176	0.9128	3.887	37
A_33_P3387831	79019	CENPM	ref|NM_024053|ref|NM_001002876|ref|NM_			21883947	0.0003	0.0437	2.8638	2.8638	0	23	17	0	0	1.5179	4.8736	3.3556	46.9487	11.8674	32.0391	2.4574	0.6442	3.9899	34
A_23_P92441	4085	MAD2L1	ref|NM_002358|ens|ENST00000504707|ens|			21896644	0.0001	0.0212	2.8605	2.8605	0	23	17	0	0	1.5163	5.8527	4.3364	87.2785	24.1869	60.4646	1.6743	0.7953	4.3849	38
A_24_P260639	3007	HIST1H1D	ref|NM_005320|ens|ENST00000244534|gb|A			21864183	0	0.0039	2.8325	2.8325	0	23	17	0	0	1.5021	11.1447	9.6426	3127.8	891.799	2177.5	1.243	0.4589	5.2766	37
A_23_P216355	4796	TONSL	ref|NM_013432|ens|ENST00000409379|ens|			21840082	0.0001	0.0171	2.7888	2.7888	0	23	17	0	0	1.4796	5.515	4.0354	66.3339	18.3288	45.9317	1.7919	0.4917	4.5268	35
A_23_P309381	723790	HIST2H2AA4	ref|NM_001040874|ref|NM_003516|ens|ENS			21865609	0.0001	0.0259	2.7852	2.7852	0	23	17	0	0	1.4778	6.9167	5.439	188.686	47.7366	128.782	2.0802	0.4099	4.3662	32
A_23_P7873	4172	MCM3	ref|NM_002388|ens|ENST00000340349|ens|			21891570	0.0004	0.0466	2.7608	2.7608	0	23	17	0	0	1.4651	10.4193	8.9542	2501.9	540.744	1668.41	2.4978	0.4687	3.9703	32
A_33_P3411628	1029	CDKN2A	ref|NM_000077|ref|NM_058197|ref|NM_058			21851893	0.0002	0.03	2.7424	2.7424	0	23	17	0	0	1.4554	7.2247	5.7692	247.27	62.0361	168.546	2.0089	0.5036	4.2556	34
A_23_P16078	5050	PAFAH1B3	ref|NM_002573|ref|NM_001145939|ref|NM_			21859778	0	0.0067	2.7419	2.7419	0	23	17	0	0	1.4552	7.0654	5.6102	178.976	55.9014	126.669	1.1374	0.6117	4.9785	38
A_23_P118174	5347	PLK1	ref|NM_005030|ens|ENST00000300093|ens|			21843680	0.0001	0.021	2.7058	2.7058	0	23	17	0	0	1.4361	5.1234	3.6874	50.2063	14.5456	35.0505	1.6314	0.6003	4.4058	37
A_23_P122443	3006	HIST1H1C	ref|NM_005319|ens|ENST00000343677|gb|A			21869255	0.0003	0.0412	2.6972	2.6972	0	23	17	0	0	1.4315	7.65	6.2185	312.772	88.704	217.543	1.8041	0.8612	3.984	38
A_23_P93180	8347	HIST1H2BC	ref|NM_003526|ens|ENST00000396984|ens|			21879592	0	0.0035	2.691	2.691	0	23	17	0	0	1.4282	7.5985	6.1703	244.454	77.99	173.707	1.0942	0.4065	5.3416	37
A_24_P217834	8351	HIST1H3D	ref|NM_003530|ens|ENST00000377831|ens|			21839928	0.0001	0.0235	2.6871	2.6871	0	23	17	0	0	1.426	7.0082	5.5821	197.696	52.1363	135.833	1.834	0.4245	4.407	33
A_23_P30813	8362	HIST1H4K	ref|NM_003541|ens|ENST00000357549|gb|B			21873780	0.0001	0.0148	2.6514	2.6514	0	23	17	0	0	1.4068	10.5174	9.1106	2186.6	615.005	1518.67	1.5887	0.4004	4.6223	34
A_33_P3258223	4176	MCM7	ref|NM_005916|ref|NM_182776|ens|ENST00			21839456	0	0.006	2.6472	2.6472	0	23	17	0	0	1.4045	7.6175	6.213	257.511	82.5269	183.143	1.1105	0.4951	5.048	38
A_23_P130182	9212	AURKB	ref|NM_004217|ens|ENST00000534871|ens|			21890851	0	0.0113	2.6355	2.6355	0	23	17	0	0	1.3981	5.4371	4.039	55.0045	18.6978	39.5741	1.1508	0.6587	4.6922	38
A_33_P3386760	11200	CHEK2	ref|NM_145862|ref|NM_001005735|ref|NM_			21839447	0	0.0062	2.5815	2.5815	0	23	17	0	0	1.3682	7.9376	6.5694	330.23	99.206	232.045	1.3148	0.1961	5.22	30
A_23_P395374	8360	HIST1H4D	ref|NM_003539|ens|ENST00000340756|gb|B			21877029	0.0003	0.044	2.5658	2.5658	0	23	17	0	0	1.3594	10.4529	9.0935	2195.57	599.025	1517.04	2.0295	0.4653	3.998	33
A_23_P416581	2781	GNAZ	ref|NM_002073|ens|ENST00000248996|gb|J			21884739	0	0.0017	2.5556	2.5556	0	23	17	0	0	1.3537	6.8223	5.4686	136.688	47.4075	98.7438	0.7989	0.3339	5.8053	37
A_21_P0010554		XLOC_l2_000399	[TCONS_l2_00000563]			21870472	0.0003	0.0393	2.5389	2.5389	0	23	17	0	0	1.3442	8.0105	6.6663	315.659	128.074	235.935	0.9449	1.1327	4.0958	33
A_21_P0009406		XLOC_012467	[TCONS_00026069]			21879836	0	0.0134	2.5346	2.5346	0	23	17	0	0	1.3418	4.9713	3.6295	42.7207	14.0546	30.5376	1.0726	0.6396	4.6224	38
A_23_P3453	26015	RPAP1	ref|NM_015540|ens|ENST00000304330|gb|A			21837923	0.0002	0.03	2.5021	2.5021	0	23	17	0	0	1.3231	6.802	5.4788	139.479	52.9157	102.689	1.073	0.8691	4.2315	36
A_33_P3229067	8341	HIST1H2BN	ref|NM_003520|ens|ENST00000396980|ens|			21868694	0	0.0081	2.4938	2.4938	0	23	17	0	0	1.3184	8.6472	7.3289	530.401	169.813	377.151	1.2603	0.2475	5.0061	32
A_32_P53486	654483	BOLA2B	ref|NM_001039182|ref|NM_001031827|ens|			21837628	0	0.0063	2.4433	2.4433	0	23	17	0	0	1.2889	10.192	8.9032	1555.1	515.26	1113.17	1.0415	0.3377	5.0495	36
A_24_P166407	8366	HIST1H4B	ref|NM_003544|ens|ENST00000377364|gb|B			21870967	0.0003	0.0394	2.4275	2.4275	0	23	17	0	0	1.2795	8.0178	6.7383	360.096	121.051	258.502	1.4219	0.675	4.0155	38
A_23_P161615	23649	POLA2	ref|NM_002689|ens|ENST00000541089|ens|			21852609	0	0.0023	2.4215	2.4215	0	23	17	0	0	1.2759	6.638	5.3621	118.727	44.1012	87.0113	0.8231	0.2791	5.5843	36
A_24_P20873	8294	HIST1H4I	ref|NM_003495|ens|ENST00000354348|gb|A			21890980	0.0001	0.0219	2.4202	2.4202	0	23	17	0	0	1.2751	7.4419	6.1668	219.814	81.8626	161.184	1.1075	0.6315	4.3659	38
A_23_P7976	3008	HIST1H1E	ref|NM_005321|ens|ENST00000304218|gb|A			21850339	0.0001	0.021	2.4054	2.4054	0	23	17	0	0	1.2663	9.2832	8.017	892.03	272.943	628.918	1.4799	0.2292	4.539	30
A_33_P3299865	8362	HIST1H4K	ref|NM_003541|ref|NM_021968|ref|NM_003			21896439	0.0001	0.0153	2.405	2.405	0	23	17	0	0	1.2661	11.6768	10.4107	4567.66	1425.11	3232.08	1.3964	0.2049	4.6935	30
A_23_P359540	8361	HIST1H4F	ref|NM_003540|ens|ENST00000377745|gb|B			21872465	0	0.0057	2.3974	2.3974	0	23	17	0	0	1.2614	9.7519	8.4905	1068.17	377.257	774.533	1.0494	0.2271	5.1938	33
A_23_P93282	8356	HIST1H3J	ref|NM_003535|ens|ENST00000359303|gb|A			21864292	0.0002	0.03	2.3891	2.3891	0	23	17	0	0	1.2564	6.6312	5.3747	135.247	44.9183	96.857	1.4836	0.3899	4.249	34
A_23_P78664	10212	DDX39A	ref|NM_005804|ref|NR_038336|ens|ENST00			21838717	0.0004	0.0465	2.3852	2.3852	0	23	17	0	0	1.2541	6.1811	4.927	82.8339	37.601	63.6099	0.5797	1.1936	4.06	27
A_23_P323685	8365	HIST1H4H	ref|NM_003543|ens|ENST00000377727|ens|			21837577	0	0.0084	2.3769	2.3769	0	23	17	0	0	1.2491	10.9012	9.6521	2508.84	832.628	1796.45	1.1881	0.1682	5.0349	30
A_33_P3289426	285971	ZNF775	ref|NM_173680|ens|ENST00000329630|gb|B			21874108	0.0002	0.0309	2.3767	2.3767	0	23	17	0	0	1.249	6.1622	4.9132	92.4898	34.3964	67.8001	1.0807	0.7185	4.1806	38
A_33_P3297255	83463	MXD3	ref|NM_031300|ens|ENST00000303165|ens|			21862206	0.0002	0.0323	2.3543	2.3543	0	23	17	0	0	1.2353	5.6464	4.4111	59.1317	26.3209	45.1871	0.7213	0.9141	4.2338	32
A_23_P129103	80154	AGSK1	ref|NR_026811|ref|NR_027001|ref|NR_033			21854056	0.0001	0.0189	2.3521	2.3521	0	23	17	0	0	1.234	7.9984	6.7645	320.136	125.265	237.316	0.83	0.6828	4.4687	36
A_33_P3344127	8334	HIST1H2AC	ref|NM_003512|ens|ENST00000377791|gb|A			21853174	0	0.0051	2.3435	2.3435	0	23	17	0	0	1.2286	11.0636	9.835	2568.99	993.639	1899.46	0.7435	0.4268	5.127	38
A_21_P0011089		XLOC_l2_003293	[XM_003119524]			21864514	0.0001	0.0171	2.3127	2.3127	0	23	17	0	0	1.2096	6.8136	5.604	156.863	51.6759	112.159	1.2412	0.2769	4.5636	33
A_33_P3257708	128240	APOA1BP	ref|NM_144772|ens|ENST00000368233|ens|			21845077	0.0002	0.0357	2.2983	2.2983	0	23	17	0	0	1.2006	8.1298	6.9293	324.182	141.55	246.564	0.6668	0.8976	4.1979	31
A_33_P3263523	79169	C1orf35	ref|NM_024319|ens|ENST00000492757|ens|			21883905	0	0.0035	2.2921	2.2921	0	23	17	0	0	1.1966	6.3088	5.1122	89.8694	38.09	67.8631	0.5043	0.4652	5.3901	35
A_33_P3378334	10592	SMC2	ref|NM_001042550|ref|NM_001042551|ref|			21875741	0	0.0021	2.2886	2.2886	0	23	17	0	0	1.1945	5.5567	4.3622	51.4286	22.4803	39.1256	0.4087	0.4263	5.7707	34
A_23_P92754	2264	FGFR4	ref|NM_213647|ref|NM_002011|ref|NM_022			21887253	0	0.01	2.2882	2.2882	0	23	17	0	0	1.1942	10.3051	9.1109	1585.6	588.711	1161.92	1.057	0.2571	4.8319	34
A_23_P103690	10712	FAM189B	ref|NM_006589|ref|NM_198264|ens|ENST00			21854955	0	0.006	2.2793	2.2793	0	23	17	0	0	1.1886	5.5265	4.3379	53.4387	22.0989	40.1193	0.6962	0.4255	5.0544	38
A_23_P71644	2189	FANCG	ref|NM_004629|ens|ENST00000476212|ens|			21878354	0.0001	0.0199	2.2671	2.2671	0	23	17	0	0	1.1808	6.3502	5.1694	101.086	39.9272	75.0935	0.9357	0.5207	4.4218	38
A_23_P380298	9762	ProSAPiP1	ref|NM_014731|ens|ENST00000337576|ens|			21886929	0	0.0043	2.258	2.258	0	23	17	0	0	1.175	6.6697	5.4947	112.244	49.1997	85.4503	0.4425	0.4982	5.3331	33
A_33_P3266410	4150	MAZ	ref|NM_002383|ref|NM_001042539|ens|ENS			21883561	0	0.0095	2.2536	2.2536	0	23	17	0	0	1.1722	7.5382	6.3659	215.988	92.119	163.344	0.6464	0.528	4.8194	36
A_33_P3234487	654483	BOLA2B	ref|NM_001039182|ref|NM_001031827|ens|			21892409	0	0.0065	2.2269	2.2269	0	23	17	0	0	1.155	9.755	8.5999	1104.76	407.509	808.431	0.8842	0.2252	5.0805	34
A_33_P3228366	57510	XPO5	ref|NM_020750|ens|ENST00000372258|ens|			21897322	0	0.0019	2.2193	2.2193	0	23	17	0	0	1.1501	7.7797	6.6296	246.422	105.195	186.401	0.5014	0.3162	5.7223	38
A_33_P3230188		LINC00328	gb|AF172850|tc|THC2480918			21897807	0.0002	0.0315	2.2188	2.2188	0	23	17	0	0	1.1498	6.4631	5.3133	110.994	43.0588	82.1215	1.2243	0.375	4.1904	36
A_33_P3272361	56259	CTNNBL1	ref|NM_030877|ens|ENST00000405275|ens|			21877498	0.0003	0.0396	2.2117	2.2117	0	23	17	0	0	1.1452	5.4222	4.277	52.3106	22.735	39.7409	0.8202	0.7552	4.0466	35
A_23_P2223	140465	MYL6B	ref|NM_002475|ref|NM_001199629|ens|ENS			21843870	0.0004	0.0489	2.2073	2.2073	0	23	17	0	0	1.1423	8.0141	6.8718	341.491	130.582	251.855	1.2864	0.5211	3.8819	37
A_33_P3216322	57715	SEMA4G	ens|ENST00000518244|tc|THC2493047			21898579	0.0001	0.0261	2.2055	2.2055	0	23	17	0	0	1.1411	5.1708	4.0296	40.3381	19.1279	31.3238	0.4966	0.7767	4.3992	30
A_33_P3239839	80028	FBXL18	ref|NM_024963|ens|ENST00000538679|gb|A			21895183	0.0002	0.031	2.2001	2.2001	0	23	17	0	0	1.1376	5.9985	4.8609	75.2276	32.5258	57.0793	0.914	0.5854	4.1768	38
A_21_P0003274		XLOC_002995	[TCONS_00007072]			21842106	0.0003	0.0394	2.1971	2.1971	0	23	17	0	0	1.1356	6.6485	5.5129	120.642	52.4089	91.6429	0.8532	0.706	4.0499	36
A_23_P630	55154	MSTO1	ref|NM_018116|ens|ENST00000491308|ens|			21893527	0	0.0134	2.1797	2.1797	0	23	17	0	0	1.1241	6.4164	5.2922	102.111	42.8274	76.9156	0.8024	0.4143	4.618	38
A_33_P3384710	55731	C17orf63	ref|NM_018182|ref|NM_001077498|ens|ENS			21875869	0.0001	0.0166	2.1785	2.1785	0	23	17	0	0	1.1233	6.7159	5.5926	123.312	53.6057	93.6869	0.709	0.5277	4.5161	37
A_23_P70818	6608	SMO	ref|NM_005631|ens|ENST00000249373|gb|F			21887906	0.0001	0.026	2.1783	2.1783	0	23	17	0	0	1.1232	8.0896	6.9664	333.226	139.128	250.734	1.0068	0.4306	4.2728	38
A_23_P104116	9939	RBM8A	ref|NM_005105|ens|ENST00000369307|ens|			21893139	0.0001	0.0254	2.1756	2.1756	0	23	17	0	0	1.1214	5.4742	4.3528	55.0102	22.8507	41.3424	0.8939	0.5037	4.2849	38
A_23_P152768	7283	TUBG1	ref|NM_001070|ens|ENST00000251413|gb|C			21878774	0.0002	0.03	2.1612	2.1612	0	23	17	0	0	1.1118	7.8108	6.699	306.64	108.428	222.4	1.2609	0.2025	4.304	31
A_33_P3272330	1788	DNMT3A	ref|NM_175629|ref|NM_022552|ref|NM_153			21864338	0.0001	0.0216	2.1513	2.1513	0	23	17	0	0	1.1052	10.6883	9.5832	2206.75	812.956	1614.39	1.0903	0.2419	4.4518	33
A_23_P33433	4150	MAZ	ref|NM_001042539|ref|NM_002383|ens|ENS			21871303	0.0002	0.0352	2.1311	2.1311	0	23	17	0	0	1.0916	6.2764	5.1847	94.573	41.2714	71.9198	0.8855	0.5459	4.108	38
A_24_P331904	54939	COMMD4	ref|NM_017828|ens|ENST00000338995|ens|			21837863	0	0.0137	2.1305	2.1305	0	23	17	0	0	1.0912	6.67	5.5788	114.855	52.3287	88.2811	0.574	0.5177	4.6357	36
A_23_P408473	727957	HEATR7A	ref|NM_032450|ens|ENST00000420663|ens|			21849605	0.0004	0.0451	2.1272	2.1272	0	23	17	0	0	1.089	7.6186	6.5297	235.706	105.434	180.34	0.871	0.6584	3.9346	37
A_33_P3253501	440689	HIST2H2BF	ref|NM_001161334|ref|NR_036461|ref|NR_			21838628	0.0003	0.0399	2.1157	2.1157	0	23	17	0	0	1.0811	8.1923	7.1112	362.451	151.816	272.931	0.9222	0.5583	4.0031	38
A_33_P3346791	10067	SCAMP3	ref|NM_005698|ref|NM_052837|ens|ENST00			21842952	0.0001	0.0249	2.1156	2.1156	0	23	17	0	0	1.0811	8.6696	7.5885	484.007	209.637	367.4	0.8502	0.4468	4.2986	38
A_33_P3322307	1663	DDX11	ref|NM_152438|ref|NM_030653|ref|NM_004			21872357	0	0.0067	2.1097	2.1097	0	23	17	0	0	1.077	7.9521	6.875	288.776	126.394	219.764	0.5698	0.3749	4.977	38
A_33_P3329444	284358	MAMSTR	ref|NM_182574|ref|NM_001130915|ens|ENS			21837959	0.0001	0.0235	2.0908	2.0908	0	23	17	0	0	1.064	7.3213	6.2573	206.23	80.4702	152.782	1.0426	0.211	4.4279	32
A_23_P19348	9820	CUL7	ref|NM_014780|ref|NM_001168370|ens|ENS			21889516	0.0001	0.0223	2.0905	2.0905	0	23	17	0	0	1.0639	6.7624	5.6985	129.484	56.0533	98.276	0.8373	0.3943	4.3578	38
A_23_P30805	8363	HIST1H4J	ref|NM_021968|ens|ENST00000355057|gb|B			21854622	0.0002	0.03	2.0844	2.0844	0	23	17	0	0	1.0596	10.7332	9.6735	2234.05	876.032	1656.89	1.049	0.2891	4.2348	35
A_21_P0011774	100130519	TMEM221	gb|BC039402|tc|THC2506252|linc|TCONS_l			21836602	0.0001	0.0253	2.0714	2.0714	0	23	17	0	0	1.0506	6.5723	5.5217	110.787	51.1625	85.4466	0.6827	0.5098	4.3007	37
A_23_P48175	79022	TMEM106C	ref|NM_024056|ref|NM_001143842|ref|NM_			21881181	0.0003	0.0401	2.0575	2.0575	0	23	17	0	0	1.0409	8.1124	7.0715	329.527	148.742	252.693	0.9196	0.471	4.0007	38
A_23_P3355	5428	POLG	ref|NM_002693|ref|NM_001126131|ens|ENS			21868811	0	0.011	2.0535	2.0535	0	23	17	0	0	1.0381	6.5582	5.5202	106.543	50.4062	82.685	0.4986	0.4459	4.7428	36
A_33_P3331641		ZNF503-AS2	ref|NR_024421|ref|NR_024422|ens|ENST00			21853189	0.0003	0.0435	2.0369	2.0369	0	23	17	0	0	1.0264	5.905	4.8786	71.5708	32.837	55.109	0.8692	0.507	3.9472	38
A_32_P232808	284412	LOC284412	ref|NR_029390|gb|BC045185|gb|BU622415			21872897	0.0003	0.0399	2.0123	2.0123	0	23	17	0	0	1.0088	5.5923	4.5835	61.1059	25.4358	45.9461	1.0709	0.2626	4.0513	34
A_23_P33072	84232	MAF1	ref|NM_032272|ens|ENST00000532522|ens|			21872355	0	0.0073	2.0037	2.0037	0	23	17	0	0	1.0027	7.2873	6.2846	167.375	85.185	132.444	0.2877	0.4402	5.1167	30
A_23_P131435	9936	CD302	ref|NM_014880|ref|NM_001198759|ref|NM_			21887325	0	0.0036	2.0025	0.4994	0	23	17	0	0	-1.0018	7.8151	8.8169	255.822	462.954	343.853	0.5985	0.1353	-5.4345	33
A_33_P3332337	2346	FOLH1	ref|NM_001193472|ref|NM_001014986|ref|			21875163	0.0002	0.0317	2.0042	0.499	0	23	17	0	0	-1.003	3.7265	4.7295	16.39	28.0587	21.3492	0.9477	0.2688	-4.2006	35
A_23_P7212	3426	CFI	ref|NM_000204|ens|ENST00000512148|ens|			21882614	0.0003	0.0448	2.0043	0.4989	0	23	17	0	0	-1.0031	6.0825	7.0856	78.3785	149.716	108.697	0.8733	0.4628	-3.9285	38
A_23_P204630	59277	NTN4	ref|NM_021229|ens|ENST00000343702|gb|A			21897323	0.0003	0.0435	2.0064	0.4984	0	23	17	0	0	-1.0046	3.2593	4.2639	10.9346	22.3517	15.7869	0.5933	0.6375	-3.9933	34
A_33_P3358745	6414	SEPP1	ref|NM_001093726|ref|NM_001085486|ref|			21845372	0.0004	0.0463	2.0089	0.4978	0	23	17	0	0	-1.0064	11.1262	12.1326	2833.82	4962.04	3738.31	1.0035	0.3811	-3.9158	37
A_21_P0000127	284297	SSC5D	ref|NM_001195267|ens|ENST00000541230|g			21840909	0.0004	0.0474	2.0133	0.4967	0	23	17	0	0	-1.0096	6.4564	7.466	114.349	185.637	144.646	1.1956	0.2128	-3.9753	31
A_21_P0008834		XLOC_011309	[TCONS_00023980]			21884899	0.0001	0.0187	2.0369	0.4909	0	23	17	0	0	-1.0264	3.311	4.3373	11.6371	21.9904	16.0373	0.7088	0.3828	-4.4443	38
A_23_P216282	9639	ARHGEF10	ref|NM_014629|ens|ENST00000349830|ens|			21865931	0.0001	0.0199	2.0459	0.4888	0	23	17	0	0	-1.0328	3.2749	4.3077	10.7105	22.5951	15.7615	0.4506	0.5546	-4.5195	32
A_23_P118615	10351	ABCA8	ref|NM_007168|ens|ENST00000430352|ens|			21838281	0	0.0132	2.0604	0.4854	0	23	17	0	0	-1.0429	3.396	4.4389	12.385	23.5156	17.1155	0.6644	0.3707	-4.6321	38
A_23_P203888	4327	MMP19	ref|NM_002429|ens|ENST00000552872|ens|			21844950	0.0003	0.0422	2.0835	0.48	0	23	17	0	0	-1.059	7.2316	8.2906	170.968	370.61	255.816	0.584	0.7357	-4.0412	32
A_33_P3398862	388	RHOB	ref|NM_004040|ens|ENST00000272233|gb|A			21869586	0.0001	0.0147	2.0871	0.4791	0	23	17	0	0	-1.0615	10.2549	11.3164	1501.29	2715.07	2017.14	0.8398	0.2949	-4.574	37
A_21_P0012451	5627	PROS1	ref|NM_000313|ens|ENST00000394236|gb|E			21863041	0.0002	0.0306	2.1002	0.4761	0	23	17	0	0	-1.0705	6.0688	7.1393	84.1665	151.938	112.969	0.9779	0.3832	-4.1973	37
A_24_P41850	5648	MASP1	ref|NM_001031849|ens|ENST00000541896|e			21856465	0.0003	0.0394	2.1026	0.4756	0	23	17	0	0	-1.0722	3.997	5.0692	19.3881	37.7756	27.2028	0.8844	0.5556	-4.02	38
A_33_P3232552	2983	GUCY1B3	ref|NM_000857|ens|ENST00000264424|gb|A			21892482	0.0001	0.0166	2.1494	0.4652	0	23	17	0	0	-1.1039	3.8275	4.9314	17.2228	32.9203	23.8942	0.9074	0.3453	-4.5156	37
A_24_P123408	22885	ABLIM3	ref|NM_014945|ens|ENST00000356541|ens|			21871483	0.0004	0.0483	2.1551	0.464	0	23	17	0	0	-1.1078	5.7989	6.9067	70.0611	133.07	96.84	1.2508	0.4536	-3.8908	37
A_24_P396702	9936	CD302	ref|NM_014880|ref|NM_001198759|ref|NM_			21843194	0.0002	0.0368	2.1595	0.4631	0	23	17	0	0	-1.1107	5.035	6.1457	36.7798	82.0116	56.0033	0.5335	0.7992	-4.192	30
A_23_P502470	3572	IL6ST	ref|NM_002184|ref|NM_175767|ref|NM_001			21889442	0.0002	0.0382	2.1606	0.4628	0	23	17	0	0	-1.1114	4.3867	5.4981	26.7506	51.3894	37.2221	0.9694	0.5652	-4.0477	38
A_24_P143653						21848650	0	0.0126	2.1621	0.4625	0	23	17	0	0	-1.1124	5.7069	6.8193	60.9179	122.902	87.2611	0.8389	0.3453	-4.6681	37
A_24_P257478	84570	COL25A1	ref|NM_198721|ref|NM_032518|ens|ENST00			21861285	0.0004	0.0465	2.167	0.4615	0	23	17	0	0	-1.1157	3.7476	4.8633	16.4843	34.1949	24.0113	0.8372	0.7572	-3.9216	36
A_23_P101407	718	C3	ref|NM_000064|ens|ENST00000467528|ens|			21894878	0.0003	0.0394	2.1872	0.4572	0	23	17	0	0	-1.1291	11.0386	12.1676	2683.54	5001.52	3668.68	1.275	0.3767	-4.0533	35
A_23_P63825	2805	GOT1	ref|NM_002079|ens|ENST00000489349|ens|			21836785	0.0002	0.0314	2.1907	0.4565	0	23	17	0	0	-1.1314	7.682	8.8133	255.262	519.058	367.375	0.9332	0.563	-4.1678	38
A_24_P203765	6512	SLC1A7	ens|ENST00000371491|gb|BC000651|tc|THC			21837918	0.0002	0.0357	2.1949	0.4556	0	23	17	0	0	-1.1342	3.5393	4.6735	13.0028	30.5326	20.453	0.5416	0.8305	-4.2152	30
A_21_P0012452		XLOC_l2_010267	[TCONS_l2_00019377]			21864107	0	0.0037	2.2123	0.452	0	23	17	0	0	-1.1455	6.4172	7.5628	98.6367	200.817	142.064	0.6938	0.2799	-5.3048	37
A_23_P36753	217	ALDH2	ref|NM_000690|ref|NM_001204889|ens|ENS			21872550	0.0001	0.0253	2.2131	0.4519	0	23	17	0	0	-1.146	4.0421	5.1882	20.215	40.8296	28.9762	0.8688	0.5717	-4.2888	38
A_23_P121564	2983	GUCY1B3	ref|NM_000857|ens|ENST00000264424|gb|A			21872658	0.0002	0.0329	2.2135	0.4518	0	23	17	0	0	-1.1464	4.4403	5.5867	26.1672	56.5314	39.072	0.8243	0.6777	-4.1664	36
A_21_P0014883	100507664	LOC100507664	ref|XR_132797|ref|XR_133240|gb|AK13001			21868352	0.0001	0.0171	2.2409	0.4462	0	23	17	0	0	-1.1641	2.9736	4.1377	8.944	20.1833	13.7207	0.5565	0.6851	-4.5839	32
A_23_P349083	115548	FCHO2	ref|NM_138782|ref|NM_001146032|ens|ENS			21860499	0.0001	0.0146	2.2493	0.4446	0	23	17	0	0	-1.1694	3.3475	4.517	11.7727	27.5392	18.4734	0.593	0.6423	-4.6385	34
A_23_P207089	6462	SHBG	ref|NM_001040|ref|NM_001146279|ref|NR_			21868121	0.0001	0.0232	2.2558	0.4433	0	23	17	0	0	-1.1736	4.4692	5.6429	26.4525	57.1442	39.4964	0.789	0.6446	-4.3672	36
A_24_P179504	144406	WDR66	ref|NM_144668|ref|NM_001178003|ens|ENS			21889777	0	0.0077	2.2673	0.4411	0	23	17	0	0	-1.1809	3.5146	4.6956	13.5218	28.6806	19.9643	0.6512	0.4991	-4.9176	37
A_23_P500400	23460	ABCA6	ref|NM_080284|ens|ENST00000284425|gb|A			21890385	0.0003	0.0422	2.2688	0.4408	0	23	17	0	0	-1.1819	6.5928	7.7747	131.748	228.287	172.777	1.6571	0.194	-4.0911	29
A_21_P0000542	8418	CMAHP	ref|NR_027626|gb|BC032500			21862473	0.0001	0.0274	2.2718	0.4402	0	23	17	0	0	-1.1839	3.8447	5.0286	16.8672	38.4349	26.0335	0.7095	0.7607	-4.3058	34
A_23_P118065	3294	HSD17B2	ref|NM_002153|ens|ENST00000199936|gb|A			21850096	0.0003	0.0428	2.2741	0.4397	0	23	17	0	0	-1.1853	5.6788	6.8641	64.3246	134.401	94.1073	1.149	0.6755	-3.9578	38
A_23_P39237	7538	ZFP36	ref|NM_003407|ens|ENST00000248673|gb|M			21894348	0.0001	0.0237	2.278	0.439	0	23	17	0	0	-1.1878	11.3193	12.5071	2965.82	6716.19	4559.73	0.7567	0.6982	-4.3673	35
A_23_P118065	3294	HSD17B2	ref|NM_002153|ens|ENST00000199936|gb|A			21893031	0.0002	0.0382	2.2874	0.4372	0	23	17	0	0	-1.1937	5.6431	6.8368	65.061	128.372	91.9683	1.3012	0.5071	-4.061	37
A_19_P00322384		Q9H8W2	[THC2670652]			21855117	0.0003	0.0428	2.3208	0.4309	0	23	17	0	0	-1.2146	4.3766	5.5912	29.8095	52.1639	39.3101	1.5686	0.4055	-4.0034	34
A_24_P257416	2920	CXCL2	ref|NM_002089|ref|NM_002090|ens|ENST00			21846390	0.0002	0.0363	2.3254	0.43	0	23	17	0	0	-1.2175	7.4895	8.707	212.587	499.877	334.685	0.7623	0.9015	-4.1475	33
A_23_P139123	710	SERPING1	ref|NM_000062|ref|NM_001032295|ens|ENS			21850690	0	0.0035	2.3376	0.4278	0	23	17	0	0	-1.2251	9.7023	10.9273	988.153	2066.4	1446.41	0.849	0.2523	-5.3851	35
A_23_P161624	8061	FOSL1	ref|NM_005438|ens|ENST00000312562|gb|A			21890024	0.0003	0.039	2.3433	0.4268	0	23	17	0	0	-1.2285	3.1079	4.3365	9.5821	25.763	16.459	0.4613	1.0887	-4.2364	26
A_33_P3284508	929	CD14	ref|NM_001174104|ref|NM_000591|ref|NM_			21872149	0.0002	0.0382	2.3543	0.4248	0	23	17	0	0	-1.2353	10.6969	11.9322	2148.51	4487.98	3142.78	1.3039	0.618	-4.0498	38
A_23_P376727	130013	ACMSD	ref|NM_138326|ens|ENST00000283054|ens|			21855901	0.0004	0.0451	2.3605	0.4236	0	23	17	0	0	-1.2391	4.2243	5.4634	27.2062	48.2675	36.1573	1.6495	0.4487	-3.9559	35
A_23_P340848	5739	PTGIR	ref|NM_000960|ens|ENST00000291294|gb|D			21852458	0.0002	0.0339	2.3677	0.4224	0	23	17	0	0	-1.2435	5.686	6.9295	75.1384	137.37	101.587	1.365	0.5247	-4.14	37
A_23_P406616		C7orf74	ref|NM_175884|gb|AK093350|gb|AX748070|			21891053	0.0001	0.0255	2.368	0.4223	0	23	17	0	0	-1.2437	5.9644	7.208	75.0417	173.965	117.084	0.8516	0.7766	-4.3244	35
A_23_P69179	55214	LEPREL1	ref|NM_018192|ref|NM_001134418|ens|ENS			21896725	0.0003	0.0435	2.3761	0.4209	0	23	17	0	0	-1.2486	4.9985	6.2471	39.0852	93.7241	62.3067	0.8235	1.0295	-4.0222	32
A_23_P145	3155	HMGCL	ref|NM_000191|ref|NM_001166059|ens|ENS			21868971	0	0.0073	2.3855	0.4192	0	23	17	0	0	-1.2543	5.5342	6.7885	53.9341	124.927	84.1059	0.7116	0.5689	-4.9425	37
A_23_P420942		ens|ENST00000330439|gb|AF495759|tc|THC2476324				21837252	0.0001	0.0287	2.393	0.4179	0	23	17	0	0	-1.2588	6.7085	7.9673	136.972	281.092	198.223	1.2806	0.5601	-4.2285	38
A_23_P149121	9077	DIRAS3	ref|NM_004675|ens|ENST00000395201|ens|			21873396	0.0003	0.0396	2.3944	0.4176	0	23	17	0	0	-1.2597	3.2419	4.5016	11.0274	28.0343	18.2553	0.6846	1.0832	-4.1199	30
A_23_P143817	4638	MYLK	ref|NM_053025|ref|NM_053027|ref|NM_053			21840997	0.0001	0.021	2.3966	0.4173	0	23	17	0	0	-1.261	4.9458	6.2068	40.1819	79.2945	56.8048	1.392	0.3227	-4.4722	33
A_23_P314101	56241	SUSD2	ref|NM_019601|ens|ENST00000463101|ens|			21894221	0.0003	0.0439	2.3978	0.417	0	23	17	0	0	-1.2617	4.6093	5.871	31.5426	68.751	47.3562	1.2681	0.8043	-3.9421	38
A_32_P220750	5343	PLGLB1	ref|NM_001032392|ref|NM_002665|ens|ENS			21837443	0	0.008	2.4043	0.4159	0	23	17	0	0	-1.2656	5.0132	6.2788	38.592	86.7801	59.072	0.747	0.581	-4.9021	37
A_33_P3315519	164832	LONRF2	ref|NM_198461|ens|ENST00000409647|ens|			21875501	0.0003	0.0422	2.4057	0.4157	0	23	17	0	0	-1.2665	5.0605	6.327	43.4839	96.8465	66.163	1.2884	0.7831	-3.9638	38
A_23_P148919	1376	CPT2	ref|NM_000098|ens|ENST00000371486|gb|M			21844828	0	0.0062	2.4065	0.4155	0	23	17	0	0	-1.2669	4.3581	5.6251	25.1382	54.0379	37.4206	0.8743	0.4344	-5.0251	38
A_24_P339560	114132	SIGLEC11	ref|NM_052884|ref|NM_001135163|ens|ENS			21852980	0.0004	0.0472	2.4097	0.415	0	23	17	0	0	-1.2688	4.87	6.1388	38.438	83.6353	57.6468	1.3472	0.811	-3.892	38
A_23_P116898	2	A2M	ref|NM_000014|ens|ENST00000540099|ens|			21853496	0.0004	0.0491	2.4503	0.4081	0	23	17	0	0	-1.293	10.1714	11.4644	1548.82	3319.71	2301.45	1.3589	0.896	-3.8672	38
A_32_P32254	1291	COL6A1	ref|NM_001848|ens|ENST00000538397|ens|			21855826	0.0003	0.0394	2.455	0.4073	0	23	17	0	0	-1.2957	7.6613	8.957	277.04	564.784	399.331	1.5341	0.6256	-4.0275	37
A_23_P429425	84620	ST6GAL2	ref|NM_032528|ref|NM_001142352|ref|NM_			21854683	0.0002	0.031	2.4614	0.4063	0	23	17	0	0	-1.2995	4.5565	5.856	31.2681	68.1617	46.9479	1.2203	0.7435	-4.1769	38
A_33_P3248354	10439	OLFM1	ref|NM_006334|ens|ENST00000392991|ens|			21859005	0	0.009	2.462	0.4062	0	23	17	0	0	-1.2998	3.15	4.4498	9.8203	26.0625	16.7232	0.443	0.7968	-5.0546	28
A_23_P118065	3294	HSD17B2	ref|NM_002153|ens|ENST00000199936|gb|A			21841246	0	0.0048	2.4665	0.4054	0	23	17	0	0	-1.3025	5.7129	7.0154	64.5956	141.861	97.4335	0.9339	0.3883	-5.171	37
A_23_P36658	4257	MGST1	ref|NM_145791|ref|NM_145764|ref|NM_145			21839866	0	0.0099	2.4723	0.4045	0	23	17	0	0	-1.3058	8.9241	10.23	620.773	1311.06	914.146	1.1782	0.3886	-4.7976	36
A_23_P121564	2983	GUCY1B3	ref|NM_000857|ens|ENST00000264424|gb|A			21840387	0.0002	0.031	2.4754	0.404	0	23	17	0	0	-1.3077	4.3567	5.6644	27.1084	60.3949	41.2552	1.1131	0.8332	-4.1899	37
A_23_P116898	2	A2M	ref|NM_000014|ens|ENST00000540099|ens|			21898840	0.0003	0.0445	2.4817	0.4029	0	23	17	0	0	-1.3113	10.1895	11.5008	1568.96	3394.17	2344.68	1.3569	0.8874	-3.9326	38
A_24_P353619	249	ALPL	ref|NM_000478|ref|NM_001127501|ref|NM_			21850554	0.0002	0.0386	2.4843	0.4025	0	23	17	0	0	-1.3129	7.919	9.2318	359.277	664.329	488.924	1.7248	0.4859	-4.0793	35
A_23_P116898	2	A2M	ref|NM_000014|ens|ENST00000540099|ens|			21886939	0.0003	0.0419	2.4912	0.4014	0	23	17	0	0	-1.3168	10.1562	11.473	1531.2	3336.17	2298.31	1.3233	0.891	-3.9714	38
A_33_P3330114	100130417	LOC100130417	ref|NR_026874|ens|ENST00000432961|gb|B			21880590	0	0.0095	2.4956	0.4007	0	23	17	0	0	-1.3194	3.9702	5.2896	18.4142	46.5327	30.3646	0.6793	0.7499	-4.8618	34
A_23_P355471	6915	TBXA2R	ref|NM_201636|ens|ENST00000411851|gb|U			21848936	0	0.0143	2.5015	0.3998	0	23	17	0	0	-1.3228	5.4534	6.7761	52.5394	126.356	83.9114	0.8793	0.7469	-4.6147	36
A_23_P116898	2	A2M	ref|NM_000014|ens|ENST00000540099|ens|			21864182	0.0003	0.0393	2.5035	0.3994	0	23	17	0	0	-1.324	10.1598	11.4838	1528.2	3338.09	2297.4	1.3294	0.8508	-4.0316	38
A_23_P116898	2	A2M	ref|NM_000014|ens|ENST00000540099|ens|			21887742	0.0003	0.0408	2.5065	0.399	0	23	17	0	0	-1.3257	10.2077	11.5334	1589.92	3475.66	2391.36	1.3528	0.8771	-3.9897	38
A_23_P116898	2	A2M	ref|NM_000014|ens|ENST00000540099|ens|			21892265	0.0003	0.0422	2.5084	0.3987	0	23	17	0	0	-1.3268	10.1827	11.5095	1560.1	3418.37	2349.87	1.3529	0.9039	-3.9646	38
A_23_P118065	3294	HSD17B2	ref|NM_002153|ens|ENST00000199936|gb|A			21886064	0.0003	0.0415	2.5098	0.3984	0	23	17	0	0	-1.3276	5.5208	6.8484	61.1971	136.555	93.2241	1.4158	0.8459	-3.9791	38
A_23_P116898	2	A2M	ref|NM_000014|ens|ENST00000540099|ens|			21889981	0.0003	0.0396	2.5107	0.3983	0	23	17	0	0	-1.3281	10.17	11.4981	1548.29	3375.76	2324.96	1.3459	0.8711	-4.0087	38
A_23_P116898	2	A2M	ref|NM_000014|ens|ENST00000540099|ens|			21891229	0.0002	0.0349	2.5138	0.3978	0	23	17	0	0	-1.3299	10.1254	11.4553	1491.19	3244.37	2236.29	1.3282	0.7967	-4.1117	38
A_23_P31945	90865	IL33	ref|NM_033439|ref|NM_001199640|ref|NM_			21859803	0.0001	0.016	2.5261	0.3959	0	23	17	0	0	-1.3369	3.2886	4.6255	10.6186	30.8441	19.2144	0.3587	1.0188	-4.8648	24
A_23_P114883	2331	FMOD	ref|NM_002023|ens|ENST00000354955|ens|			21859725	0.0004	0.0459	2.5335	0.3947	0	23	17	0	0	-1.3411	4.3147	5.6558	31.3373	59.6863	43.3856	1.6894	0.7495	-3.9118	38
A_23_P116898	2	A2M	ref|NM_000014|ens|ENST00000540099|ens|			21863015	0.0002	0.036	2.5462	0.3927	0	23	17	0	0	-1.3484	10.1303	11.4787	1514.5	3319.44	2281.6	1.3708	0.8361	-4.0882	38
A_23_P114947	5997	RGS2	ref|NM_002923|ens|ENST00000235382|gb|L			21876981	0.0004	0.0457	2.5573	0.391	0	23	17	0	0	-1.3546	5.4015	6.7561	52.3081	145.048	91.7223	1.0432	1.2043	-3.9739	33
A_33_P3236020	91937	TIMD4	ref|NM_138379|ref|NM_001146726|ens|ENS			21848299	0.0001	0.0287	2.5597	0.3907	0	23	17	0	0	-1.356	3.7885	5.1445	17.0458	44.4571	28.6956	0.7415	1.0997	-4.3553	30
A_23_P114883	2331	FMOD	ref|NM_002023|ens|ENST00000354955|ens|			21873322	0.0003	0.0393	2.5624	0.3903	0	23	17	0	0	-1.3575	4.2409	5.5984	29.1022	55.6376	40.3797	1.6571	0.6924	-4.0423	37
A_21_P0003627		XLOC_003595	[TCONS_00008144]			21890111	0.0004	0.0465	2.5624	0.3903	0	23	17	0	0	-1.3575	4.407	5.7645	28.2571	67.3486	44.871	1.1842	1.1509	-3.9321	35
A_33_P3234580	445	ASS1	ref|NM_000050|ref|NM_054012|ens|ENST00			21850636	0.0002	0.0318	2.5669	0.3896	0	23	17	0	0	-1.36	13.2818	14.6418	13543.1	28621.6	19951.5	1.7749	0.4723	-4.1981	35
A_33_P3364646	153020	RASGEF1B	ref|NM_152545|ens|ENST00000264400|gb|A			21877460	0	0.0072	2.567	0.3896	0	23	17	0	0	-1.3601	7.7121	9.0722	265.542	594.991	405.558	1.0587	0.5032	-4.9457	38
A_23_P309739	2099	ESR1	ref|NM_000125|ref|NM_001122742|ref|NM_			21895380	0.0002	0.0331	2.5686	0.3893	0	23	17	0	0	-1.361	3.646	5.007	15.9177	40.235	26.2526	1.1067	0.9983	-4.1637	36
A_23_P309739	2099	ESR1	ref|NM_000125|ref|NM_001122742|ref|NM_			21867660	0.0002	0.0342	2.5736	0.3886	0	23	17	0	0	-1.3638	3.6103	4.9741	15.6061	39.6233	25.8134	0.9622	1.0908	-4.1889	33
A_33_P3364836						21852531	0.0003	0.0408	2.588	0.3864	0	23	17	0	0	-1.3718	6.3574	7.7292	118.369	242.598	171.166	1.7629	0.6954	-4.0011	37
A_23_P13425	975	CD81	ref|NM_004356|ens|ENST00000468153|ens|			21892808	0	0.0011	2.5945	0.3854	0	23	17	0	0	-1.3755	5.2483	6.6238	42.6958	108.723	70.7572	0.5184	0.4456	-6.2298	36
A_23_P154708	54363	HAO1	ref|NM_017545|ens|ENST00000378789|gb|A			21861501	0.0002	0.03	2.5998	0.3846	0	23	17	0	0	-1.3784	4.9465	6.3249	46.703	87.9154	64.2183	1.8469	0.4098	-4.2659	33
A_33_P3251984	116535	MRGPRF	ref|NM_001098515|ref|NM_145015|ens|ENS			21873867	0.0001	0.0289	2.6001	0.3846	0	23	17	0	0	-1.3786	4.9546	6.3331	47.0867	94.9856	67.4437	1.5123	0.6925	-4.2246	38
A_23_P309739	2099	ESR1	ref|NM_000125|ref|NM_001122742|ref|NM_			21862857	0.0004	0.0451	2.6042	0.384	0	23	17	0	0	-1.3808	3.5313	4.9122	17.2426	38.1857	26.1434	1.3775	1.077	-3.9333	37
A_23_P114883	2331	FMOD	ref|NM_002023|ens|ENST00000354955|ens|			21895658	0.0003	0.0422	2.6126	0.3828	0	23	17	0	0	-1.3855	4.3595	5.745	30.4132	64.5937	44.9399	1.656	0.8492	-3.9673	38
A_23_P83328	2022	ENG	ref|NM_000118|ref|NM_001114753|ens|ENS			21882572	0	0.0095	2.623	0.3812	0	23	17	0	0	-1.3912	5.6789	7.0701	66.7428	153.414	103.578	1.0798	0.6391	-4.7849	38
A_23_P258136	25878	MXRA5	ref|NM_015419|ens|ENST00000217939|ens|			21870675	0	0.0139	2.6293	0.3803	0	23	17	0	0	-1.3947	3.1068	4.5015	10.3756	28.8466	18.2258	0.6683	0.9842	-4.7298	31
A_23_P126057	6342	SCP2	ref|NM_002979|ref|NM_001193617|ref|NM_			21849840	0	0.0099	2.63	0.3802	0	23	17	0	0	-1.3951	6.3181	7.7132	107.788	226.459	158.223	1.4354	0.3531	-4.8372	34
A_23_P54840	4489	MT1A	ref|NM_005946|ref|NM_176870|ens|ENST00			21871057	0.0003	0.0415	2.6309	0.3801	0	23	17	0	0	-1.3956	7.114	8.5095	179.207	445.916	292.558	1.2665	1.1329	-4.0003	36
A_23_P309739	2099	ESR1	ref|NM_000125|ref|NM_001122742|ref|NM_			21841528	0.0002	0.0382	2.6518	0.3771	0	23	17	0	0	-1.407	3.4497	4.8567	13.2075	39.0631	24.1961	0.8345	1.3272	-4.1607	30
A_23_P14124	387496	RASL11A	ref|NM_206827|ens|ENST00000241463|gb|A			21886751	0.0001	0.021	2.6662	0.3751	0	23	17	0	0	-1.4148	4.1816	5.5964	27.9102	54.669	39.2827	1.6021	0.5554	-4.4227	36
A_33_P3367293	644314	MT1IP	ref|NR_003669			21888291	0.0001	0.0171	2.6733	0.3741	0	23	17	0	0	-1.4186	3.8539	5.2725	18.2089	47.9611	30.8536	0.9283	0.9718	-4.5425	34
A_23_P2492	716	C1S	ref|NM_001734|ref|NM_201442|ens|ENST00			21896947	0.0001	0.0216	2.6777	0.3735	0	23	17	0	0	-1.421	6.0958	7.5168	91.0361	201.126	137.824	1.7127	0.4936	-4.4169	35
A_24_P178444						21854948	0.0002	0.0311	2.6968	0.3708	0	23	17	0	0	-1.4312	7.7828	9.214	302.829	686.44	465.864	1.9015	0.5567	-4.2128	35
A_23_P10995	27303	RBMS3	ref|NM_014483|ref|NM_001177712|ens|ENS			21872891	0.0001	0.0246	2.7011	0.3702	0	23	17	0	0	-1.4336	5.8812	7.3147	81.7241	184.646	125.466	1.4879	0.7872	-4.3029	38
A_33_P3216059	54829	ASPN	ref|NM_001193335|ref|NM_017680|ens|ENS			21889814	0.0002	0.0358	2.7034	0.3699	0	23	17	0	0	-1.4348	7.7738	9.2086	311.629	687.273	471.278	1.734	0.8058	-4.0945	38
A_23_P309739	2099	ESR1	ref|NM_000125|ref|NM_001122742|ref|NM_			21882318	0.0004	0.0459	2.7059	0.3696	0	23	17	0	0	-1.4361	3.4069	4.843	13.9676	38.1914	24.2628	1.1443	1.3788	-3.9699	33
A_33_P3364869	10135	NAMPT	gb|AK023341|tc|THC2516674			21895957	0.0001	0.0235	2.7169	0.3681	0	23	17	0	0	-1.4419	6.4438	7.8857	109.656	298.529	189.927	1.1737	0.9953	-4.356	36
A_33_P3319967	383	ARG1	ref|NM_001244438|ref|NM_000045|ens|ENS			21884481	0.0004	0.0458	2.7189	0.3678	0	23	17	0	0	-1.443	6.249	7.692	117.552	222.774	162.271	2.4836	0.3581	-4.017	30
A_23_P10995	27303	RBMS3	ref|NM_014483|ref|NM_001177712|ens|ENS			21838376	0	0.0108	2.7231	0.3672	0	23	17	0	0	-1.4453	5.9674	7.4127	87.5188	187.858	130.163	1.5052	0.4556	-4.7586	36
A_23_P309739	2099	ESR1	ref|NM_000125|ref|NM_001122742|ref|NM_			21886057	0.0001	0.026	2.7267	0.3667	0	23	17	0	0	-1.4471	3.4348	4.882	13.6039	37.9895	23.9678	0.9754	1.1651	-4.3446	33
A_23_P114947	5997	RGS2	ref|NM_002923|ens|ENST00000235382|gb|L			21859723	0.0002	0.0346	2.7286	0.3665	0	23	17	0	0	-1.4482	5.3719	6.8201	50.1337	152.155	93.4928	0.9191	1.3269	-4.2155	31
A_23_P368154	127435	PODN	ref|NM_153703|ref|NM_001199080|ref|NM_			21898576	0.0004	0.0465	2.7367	0.3654	0	23	17	0	0	-1.4525	4.5649	6.0174	37.3636	77.6135	54.4698	1.9175	0.9401	-3.9004	38
A_23_P142849	390	RND3	ref|NM_005168|ens|ENST00000375734|ens|			21852841	0	0.0143	2.7466	0.3641	0	23	17	0	0	-1.4576	5.8112	7.2688	67.8338	184.001	117.205	0.874	1.0071	-4.6744	33
A_33_P3301940	27115	PDE7B	ref|NM_018945|ens|ENST00000367787|ens|			21878588	0.0002	0.0321	2.7479	0.3639	0	23	17	0	0	-1.4583	3.9955	5.4538	21.8437	55.5467	36.1675	1.4012	1.0454	-4.168	37
A_33_P3262541	9719	ADAMTSL2	ref|NM_014694|ref|NM_001145320|ens|ENS			21837569	0.0002	0.0361	2.7499	0.3636	0	23	17	0	0	-1.4594	4.58	6.0394	32.4164	84.0857	54.3758	1.3283	1.1622	-4.1095	36
A_24_P308029	126393	HSPB6	ref|NM_144617|ens|ENST00000416180|ens|			21871122	0.0002	0.0373	2.752	0.3634	0	23	17	0	0	-1.4605	3.8034	5.2639	18.2094	51.8891	32.5233	0.9799	1.3695	-4.1615	31
A_23_P142849	390	RND3	ref|NM_005168|ens|ENST00000375734|ens|			21883624	0	0.0037	2.7551	0.363	0	23	17	0	0	-1.4621	5.9102	7.3723	69.3515	193.65	122.178	0.6095	0.7778	-5.4394	32
A_23_P114947	5997	RGS2	ref|NM_002923|ens|ENST00000235382|gb|L			21891085	0.0001	0.0224	2.7668	0.3614	0	23	17	0	0	-1.4682	5.2939	6.7621	48.3374	145.125	89.4722	0.9825	1.1394	-4.4321	33
A_21_P0007062	100507008	LOC100507008	ref|XR_110406|ref|XR_111074|ens|ENST00			21845964	0.0001	0.0187	2.7713	0.3608	0	23	17	0	0	-1.4706	3.6406	5.1112	17.7612	43.4027	28.6588	1.3341	0.8731	-4.4469	38
A_24_P282251	2243	FGA	ref|NM_021871|ens|ENST00000457487|ens|			21852258	0.0001	0.021	2.7775	0.36	0	23	17	0	0	-1.4738	13.2089	14.6827	12458.7	29401.9	19659.6	1.8631	0.4972	-4.4386	35
A_23_P94319	9920	KBTBD11	ref|NM_014867|ens|ENST00000320248|gb|A			21887243	0.0002	0.0315	2.7784	0.3599	0	23	17	0	0	-1.4743	4.1376	5.6119	25.5223	58.8486	39.686	1.7364	0.8458	-4.1656	38
A_24_P63468	64902	AGXT2	ref|NM_031900|ens|ENST00000510428|ens|			21881658	0	0.0067	2.7876	0.3587	0	23	17	0	0	-1.479	3.319	4.798	12.2599	32.9888	21.0696	0.8826	0.8137	-5.0364	35
A_33_P3332955	51266	CLEC1B	ref|NM_016509|ref|NM_001099431|ens|ENS			21872388	0.0004	0.0463	2.7907	0.3583	0	23	17	0	0	-1.4806	3.7623	5.2429	19.6897	49.7164	32.4511	1.1576	1.5023	-3.9756	32
A_23_P10995	27303	RBMS3	ref|NM_014483|ref|NM_001177712|ens|ENS			21846640	0.0001	0.0165	2.7913	0.3583	0	23	17	0	0	-1.481	5.8689	7.3498	84.7742	183.23	126.618	1.6716	0.5768	-4.5357	36
A_32_P197825	5343	PLGLB1	ref|NM_001032392|ref|NM_002665|ref|NM_			21875806	0.0003	0.0422	2.7916	0.3582	0	23	17	0	0	-1.4811	6.3289	7.81	121.931	251.457	176.98	2.3736	0.5494	-4.0233	33
A_23_P114883	2331	FMOD	ref|NM_002023|ens|ENST00000354955|ens|			21872268	0.0002	0.0312	2.8049	0.3565	0	23	17	0	0	-1.4879	4.3235	5.8114	31.094	65.4786	45.7075	1.86	0.7759	-4.1833	37
A_23_P309739	2099	ESR1	ref|NM_000125|ref|NM_001122742|ref|NM_			21837963	0	0.0108	2.808	0.3561	0	23	17	0	0	-1.4895	3.5093	4.9988	13.8137	39.8306	24.8709	0.8149	1.0079	-4.8398	32
A_33_P3240538	51175	TUBE1	ref|NM_016262|ens|ENST00000368662|ens|			21844492	0	0.0083	2.8131	0.3555	0	23	17	0	0	-1.4922	5.4259	6.9181	59.9911	137.877	93.0925	1.4247	0.5369	-4.8791	37
A_33_P3231156		ens|ENST00000379816				21867018	0	0.0048	2.8151	0.3552	0	23	17	0	0	-1.4932	3.3679	4.8611	11.7163	35.062	21.6382	0.5905	0.8795	-5.3669	30
A_33_P3296587	1356	CP	ref|NM_000096|ens|ENST00000264613|ens|			21845180	0	0.0143	2.8243	0.3541	0	23	17	0	0	-1.4979	8.9762	10.474	634.424	1668.3	1073.82	1.339	0.8281	-4.5806	38
A_23_P142849	390	RND3	ref|NM_005168|ens|ENST00000375734|ens|			21882945	0	0.0031	2.836	0.3526	0	23	17	0	0	-1.5039	5.8764	7.3802	71.842	191.122	122.536	0.8564	0.6805	-5.4104	37
A_23_P31921	445	ASS1	ref|NM_000050|ref|NM_054012|ens|ENST00			21857991	0.0003	0.0396	2.8396	0.3522	0	23	17	0	0	-1.5057	9.4662	10.9719	1003.32	2461.99	1623.25	2.1927	0.7662	-4.0183	37
A_33_P3888485	83875	BCO2	ref|NM_031938|ref|NM_001037290|ens|ENS			21842098	0.0003	0.0396	2.8443	0.3516	0	23	17	0	0	-1.5081	6.0465	7.5545	96.8933	225.565	151.579	1.6313	1.1888	-4.0181	37
A_23_P142849	390	RND3	ref|NM_005168|ens|ENST00000375734|ens|			21882005	0	0.0072	2.8539	0.3504	0	23	17	0	0	-1.5129	5.8976	7.4105	75.6712	197.443	127.424	1.1319	0.7595	-4.9376	38
A_23_P108751	2274	FHL2	ref|NM_001039492|ref|NM_201555|ref|NM_			21864631	0.0004	0.0475	2.8575	0.35	0	23	17	0	0	-1.5148	3.9492	5.4639	22.7209	58.137	37.7727	1.6294	1.3495	-3.9082	36
A_24_P12435	135112	NCOA7	ref|NM_181782|ref|NM_001199620|ref|NM_			21882261	0.0001	0.0239	2.8617	0.3494	0	23	17	0	0	-1.5169	4.7281	6.245	29.0852	108.165	62.6941	0.3984	1.4728	-4.7046	22
A_23_P114947	5997	RGS2	ref|NM_002923|ens|ENST00000235382|gb|L			21848548	0.0002	0.0373	2.8674	0.3487	0	23	17	0	0	-1.5197	5.2698	6.7895	50.2276	152.949	93.8843	1.3315	1.3461	-4.1048	35
A_23_P33326	147	ADRA1B	ref|NM_000679			21845644	0.0001	0.0216	2.8718	0.3482	0	23	17	0	0	-1.522	6.1912	7.7132	99.5751	247.091	162.27	1.5971	0.8781	-4.3736	38
A_23_P10995	27303	RBMS3	ref|NM_014483|ref|NM_001177712|ens|ENS			21896505	0.0001	0.0146	2.8719	0.3482	0	23	17	0	0	-1.522	5.9255	7.4475	90.2188	189.662	132.482	1.9249	0.3761	-4.679	32
A_23_P119943	3485	IGFBP2	ref|NM_000597|ens|ENST00000490362|ens|			21886008	0.0003	0.0446	2.8731	0.3481	0	23	17	0	0	-1.5226	11.9875	13.5101	5660.43	15137.9	9688.37	1.703	1.2792	-3.9408	37
A_23_P41804	85409	NKD2	ref|NM_033120|ens|ENST00000296849|gb|A			21887169	0	0.0035	2.9092	0.3437	0	23	17	0	0	-1.5406	4.4249	5.9655	29.2364	69.7694	46.4629	1.282	0.4667	-5.3414	37
A_23_P119943	3485	IGFBP2	ref|NM_000597|ens|ENST00000490362|ens|			21879097	0.0004	0.0461	2.9257	0.3418	0	23	17	0	0	-1.5488	11.9726	13.5214	5691.32	15511.5	9864.9	1.7451	1.3656	-3.9188	37
A_23_P142849	390	RND3	ref|NM_005168|ens|ENST00000375734|ens|			21888609	0	0.0023	2.9296	0.3413	0	23	17	0	0	-1.5507	5.8319	7.3826	68.9045	191.306	120.925	0.8666	0.6823	-5.5591	37
A_23_P142849	390	RND3	ref|NM_005168|ens|ENST00000375734|ens|			21893375	0	0.0062	2.9354	0.3407	0	23	17	0	0	-1.5535	5.7385	7.2921	66.6628	185.126	117.01	0.9602	0.8812	-5.0784	35
A_33_P3273623	6366	CCL21	ref|NM_002989|ens|ENST00000378792|ens|			21881914	0.0002	0.0352	2.9504	0.3389	0	23	17	0	0	-1.5609	6.5088	8.0697	151.92	313.783	220.712	2.2586	0.7588	-4.1301	36
A_23_P106194	2353	FOS	ref|NM_005252|ens|ENST00000303562|gb|A			21840810	0.0001	0.0223	2.9508	0.3389	0	23	17	0	0	-1.5611	7.9896	9.5507	319.823	952.792	588.835	0.899	1.3842	-4.497	30
A_23_P373521	9464	HAND2	ref|NM_021973|ens|ENST00000503024|ens|			21876929	0.0002	0.0342	2.9579	0.3381	0	23	17	0	0	-1.5646	3.2713	4.8359	12.8975	43.0801	25.7251	1.0943	1.5264	-4.2214	31
A_23_P389897	4804	NGFR	ref|NM_002507|ens|ENST00000172229|gb|M			21841744	0.0001	0.0168	2.96	0.3378	0	23	17	0	0	-1.5656	4.2995	5.8651	28.3989	71.547	46.7368	1.4395	0.9875	-4.5068	37
A_32_P358887	8671	SLC4A4	ref|NM_003759|ref|NM_001098484|ref|NM_			21890664	0.0003	0.044	2.9608	0.3378	0	23	17	0	0	-1.566	3.8327	5.3987	22.9792	57.6731	37.7241	2.008	1.203	-3.9387	38
A_21_P0014446	64399	HHIP	ens|ENST00000296575|ref|XR_109840|ref|			21847295	0	0.0023	2.9627	0.3375	0	23	17	0	0	-1.5669	3.3867	4.9536	11.4316	37.2011	22.3837	0.3917	0.8537	-6.0424	26
A_23_P142849	390	RND3	ref|NM_005168|ens|ENST00000375734|ens|			21858108	0	0.0077	2.9637	0.3374	0	23	17	0	0	-1.5674	5.781	7.3484	69.9122	190.032	120.963	1.1741	0.8576	-4.9199	37
A_32_P153979						21867686	0.0001	0.0146	2.974	0.3362	0	23	17	0	0	-1.5724	12.8137	14.3861	9392.14	23958	15582.6	1.9388	0.5385	-4.6173	35
A_33_P3313075						21840314	0.0002	0.0373	2.9791	0.3357	0	23	17	0	0	-1.5749	7.2597	8.8345	192.029	558.78	347.898	0.8922	1.7057	-4.2222	28
A_23_P10995	27303	RBMS3	ref|NM_014483|ref|NM_001177712|ens|ENS			21893767	0	0.0099	2.9887	0.3346	0	23	17	0	0	-1.5795	5.8304	7.4099	82.9431	191.635	129.137	1.7587	0.5376	-4.8043	36
A_33_P3236065	51266	CLEC1B	ref|NM_016509|ref|NM_001099431|ens|ENS			21845096	0.0001	0.0277	2.9903	0.3344	0	23	17	0	0	-1.5803	3.9659	5.5462	21.765	59.3754	37.7494	1.4572	1.2516	-4.2698	36
A_23_P142849	390	RND3	ref|NM_005168|ens|ENST00000375734|ens|			21892804	0	0.0021	2.9983	0.3335	0	23	17	0	0	-1.5841	5.8075	7.3916	67.6263	193.732	121.221	0.8164	0.7122	-5.6943	36
A_23_P10995	27303	RBMS3	ref|NM_014483|ref|NM_001177712|ens|ENS			21888876	0	0.0048	3.0168	0.3315	0	23	17	0	0	-1.593	5.8485	7.4416	82.2368	193.131	129.367	1.5152	0.4808	-5.1913	36
A_33_P3555937	79689	STEAP4	ref|NM_001205315|ref|NM_024636|ref|NM_			21857552	0.0002	0.03	3.0206	0.3311	0	23	17	0	0	-1.5948	3.406	5.0008	15.843	44.7841	28.143	1.4319	1.3413	-4.2449	35
A_23_P10995	27303	RBMS3	ref|NM_014483|ref|NM_001177712|ens|ENS			21882753	0	0.0062	3.022	0.3309	0	23	17	0	0	-1.5955	5.8011	7.3966	79.1079	189.181	125.889	1.5794	0.5184	-5.0667	36
A_24_P105933	7433	VIPR1	ref|NM_004624|ref|NM_001251882|ref|NM_			21891425	0	0.0023	3.045	0.3284	0	23	17	0	0	-1.6064	3.2345	4.8409	10.4229	34.8854	20.8195	0.4273	0.9268	-5.9419	27
A_23_P211039	9510	ADAMTS1	ref|NM_006988|ens|ENST00000464589|ens|			21850939	0.0001	0.0171	3.0584	0.327	0	23	17	0	0	-1.6128	6.1499	7.7626	102.094	287.918	181.069	1.3783	1.1582	-4.5069	36
A_23_P10995	27303	RBMS3	ref|NM_014483|ref|NM_001177712|ens|ENS			21897779	0	0.0067	3.0619	0.3266	0	23	17	0	0	-1.6144	5.7792	7.3936	79.1292	186.849	124.91	1.6988	0.4882	-5.0407	35
A_23_P10995	27303	RBMS3	ref|NM_014483|ref|NM_001177712|ens|ENS			21853042	0	0.0099	3.083	0.3244	0	23	17	0	0	-1.6244	5.867	7.4914	88.6478	194.854	133.785	2.0457	0.3489	-4.9095	31
A_23_P82979	10319	LAMC3	ref|NM_006059|ens|ENST00000462567|ens|			21857550	0	0.0128	3.1011	0.3225	0	23	17	0	0	-1.6328	3.9233	5.5561	22.2923	57.4966	37.2541	1.5138	0.9826	-4.6439	38
A_23_P252193	3680	ITGA9	ref|NM_002207|gb|L24158|gb|D25303|ens|			21892697	0	0.0084	3.1222	0.3203	0	23	17	0	0	-1.6425	5.1029	6.7455	45.9334	130.473	81.8629	1.2076	1.0319	-4.8818	36
A_23_P108751	2274	FHL2	ref|NM_001039492|ref|NM_201555|ref|NM_			21856708	0.0002	0.034	3.13	0.3195	0	23	17	0	0	-1.6462	3.7514	5.3976	19.8508	56.8354	35.5693	1.5199	1.5343	-4.1634	35
A_23_P106602	83716	CRISPLD2	ref|NM_031476|ens|ENST00000262424|gb|A			21884129	0.0002	0.0356	3.1464	0.3178	0	23	17	0	0	-1.6537	6.8501	8.5038	189.141	480.559	312.993	1.9927	1.2922	-4.1004	38
A_23_P309739	2099	ESR1	ref|NM_000125|ref|NM_001122742|ref|NM_			21869659	0	0.0039	3.1532	0.3171	0	23	17	0	0	-1.6568	3.4513	5.1081	13.3607	42.2687	25.6466	0.9047	0.9664	-5.3423	34
A_23_P10995	27303	RBMS3	ref|NM_014483|ref|NM_001177712|ens|ENS			21882075	0	0.003	3.1601	0.3164	0	23	17	0	0	-1.66	5.8009	7.4609	79.0847	190.929	126.618	1.5872	0.371	-5.5078	34
A_23_P75749	10249	GLYAT	ref|NM_201648|ens|ENST00000529732|ens|			21887146	0.0003	0.0417	3.1838	0.3141	0	23	17	0	0	-1.6708	5.4531	7.1238	78.7341	164.073	115.003	2.9982	0.7172	-4.0222	34
A_23_P23996	4143	MAT1A	ref|NM_000429|ens|ENST00000372213|ens|			21885393	0.0003	0.0435	3.2112	0.3114	0	23	17	0	0	-1.6831	6.5222	8.2053	148.507	363.974	240.08	2.9174	0.9014	-3.9686	36
A_23_P215634	3486	IGFBP3	ref|NM_001013398|ref|NM_000598|ens|ENS			21842466	0.0002	0.0339	3.2147	0.3111	0	23	17	0	0	-1.6847	8.4988	10.1835	515.717	1473.39	922.729	1.5696	1.6013	-4.18	34
A_23_P81158	126	ADH1C	ref|NM_000669|ens|ENST00000515683|gb|B			21875412	0.0004	0.0463	3.2306	0.3095	0	23	17	0	0	-1.6918	9.0566	10.7484	942.9	1944.55	1368.6	3.3286	0.6173	-3.9763	32
A_23_P46639	731	C8A	ref|NM_000562|ens|ENST00000361249|gb|M			21843104	0.0003	0.0419	3.2416	0.3085	0	23	17	0	0	-1.6967	7.2093	8.906	233.196	602.615	390.199	2.7875	1.0261	-3.982	37
A_23_P215634	3486	IGFBP3	ref|NM_001013398|ref|NM_000598|ens|ENS			21889051	0.0003	0.0394	3.2448	0.3082	0	23	17	0	0	-1.6982	8.5194	10.2175	524.644	1544.45	958.059	1.5703	1.7851	-4.0795	33
A_23_P108751	2274	FHL2	ref|NM_001039492|ref|NM_201555|ref|NM_			21854460	0	0.0134	3.2495	0.3077	0	23	17	0	0	-1.7002	3.8569	5.5571	21.0176	59.9035	37.5441	1.5154	1.1647	-4.6377	37
A_23_P215634	3486	IGFBP3	ref|NM_001013398|ref|NM_000598|ens|ENS			21883169	0.0003	0.0428	3.2585	0.3069	0	23	17	0	0	-1.7042	8.4454	10.1496	506.324	1472.63	917.005	1.705	1.8223	-4.0022	34
A_19_P00806771		LOC100652730	ref|XR_132670|ref|XR_133270|ens|ENST00			21871979	0.0002	0.036	3.2596	0.3068	0	23	17	0	0	-1.7047	4.0287	5.7334	29.4365	70.7474	46.9937	2.3069	1.2493	-4.0892	38
A_33_P3344831	55076	TMEM45A	ref|NM_018004|ens|ENST00000489060|ens|			21847762	0	0.0106	3.2605	0.3067	0	23	17	0	0	-1.7051	3.9884	5.6935	24.1511	65.1943	41.5945	1.5377	1.0511	-4.7532	37
A_23_P142849	390	RND3	ref|NM_005168|ens|ENST00000375734|ens|			21848099	0	0.0018	3.2776	0.3051	0	23	17	0	0	-1.7126	5.6858	7.3984	65.2639	192.59	119.378	1.1632	0.6511	-5.7448	38
A_23_P20484	2267	FGL1	ref|NM_201553|ref|NM_201552|ref|NM_147			21886394	0.0002	0.036	3.2948	0.3035	0	23	17	0	0	-1.7202	9.3814	11.1016	1100	2487.54	1689.7	3.0175	0.686	-4.1531	33
A_33_P3395081	54988	ACSM5	ref|NM_017888|ens|ENST00000331849|gb|B			21866534	0.0003	0.0406	3.3157	0.3016	0	23	17	0	0	-1.7293	8.1259	9.8552	488.845	1107.65	751.838	3.2652	0.678	-4.0553	33
A_23_P215634	3486	IGFBP3	ref|NM_001013398|ref|NM_000598|ens|ENS			21863617	0.0003	0.0422	3.3454	0.2989	0	23	17	0	0	-1.7422	8.4437	10.1859	505.478	1524.14	938.41	1.7572	1.9094	-4.0104	34
A_23_P215634	3486	IGFBP3	ref|NM_001013398|ref|NM_000598|ens|ENS			21842499	0.0001	0.0277	3.3608	0.2976	0	23	17	0	0	-1.7488	8.4864	10.2352	521.528	1530.15	950.194	1.7355	1.5692	-4.2696	36
A_33_P3343196	1356	CP	ref|NM_000096|ens|ENST00000264613|ens|			21878821	0.0001	0.0252	3.3765	0.2962	0	23	17	0	0	-1.7555	6.0081	7.7636	104.003	271.389	175.142	2.3838	1.0837	-4.2909	38
A_23_P162607	55576	STAB2	ref|NM_017564|ens|ENST00000388887|ens|			21846846	0.0002	0.036	3.3789	0.296	0	23	17	0	0	-1.7566	3.5881	5.3447	17.4431	65.051	37.6764	1.3027	2.0063	-4.2031	30
A_23_P136125	2244	FGB	ref|NM_005141|ref|NM_001184741|ens|ENS			21897458	0.0004	0.0474	3.3939	0.2946	0	23	17	0	0	-1.763	9.842	11.605	1739.24	3418.07	2452.74	3.8717	0.3661	-4.0459	27
A_23_P106602	83716	CRISPLD2	ref|NM_031476|ens|ENST00000262424|gb|A			21895111	0.0002	0.0382	3.4106	0.2932	0	23	17	0	0	-1.77	6.6277	8.3977	174.385	465.914	298.284	2.3033	1.5438	-4.0506	38
A_23_P215634	3486	IGFBP3	ref|NM_001013398|ref|NM_000598|ens|ENS			21890614	0.0004	0.0451	3.4147	0.2929	0	23	17	0	0	-1.7717	8.409	10.1807	507.269	1519.05	937.274	2.0009	1.9283	-3.9575	35
A_19_P00320067		gb|BC025320				21844707	0	0.0021	3.4278	0.2917	0	23	17	0	0	-1.7773	4.0839	5.8612	25.3544	67.9121	43.4414	1.2841	0.75	-5.6218	38
A_23_P106602	83716	CRISPLD2	ref|NM_031476|ens|ENST00000262424|gb|A			21873474	0.0003	0.0415	3.4421	0.2905	0	23	17	0	0	-1.7833	6.5925	8.3758	173.08	469.149	298.909	2.2789	1.7101	-3.9908	37
A_23_P217228	7216	TRO	ref|NM_016157|ref|NM_001039705|ref|NM_			21865550	0.0002	0.036	3.4459	0.2902	0	23	17	0	0	-1.7849	6.5746	8.3595	193.737	373.998	270.348	3.2983	0.698	-4.1558	33
A_23_P215634	3486	IGFBP3	ref|NM_001013398|ref|NM_000598|ens|ENS			21845224	0.0002	0.0382	3.4504	0.2898	0	23	17	0	0	-1.7868	8.4277	10.2145	523.585	1521.99	947.906	2.095	1.7214	-4.0741	36
A_23_P160559	1893	ECM1	ref|NM_004425|ref|NM_001202858|ref|NM_			21852487	0	0.0005	3.4621	0.2888	0	23	17	0	0	-1.7916	3.599	5.3906	15.2757	45.4493	28.0995	0.9728	0.3867	-7.0252	37
A_23_P106602	83716	CRISPLD2	ref|NM_031476|ens|ENST00000262424|gb|A			21885789	0.0003	0.0394	3.4718	0.288	0	23	17	0	0	-1.7957	6.5848	8.3805	170.571	466.38	296.29	2.2593	1.7032	-4.0313	37
A_23_P106602	83716	CRISPLD2	ref|NM_031476|ens|ENST00000262424|gb|A			21841157	0.0002	0.0373	3.4774	0.2876	0	23	17	0	0	-1.798	6.6007	8.3987	174.581	464.083	297.619	2.3523	1.5856	-4.066	38
A_23_P96383	8406	SRPX	ref|NM_006307|ref|NM_001170750|ref|NM_			21855581	0.0001	0.0235	3.4987	0.2858	0	23	17	0	0	-1.8068	3.4577	5.2645	17.7335	56.9961	34.4201	1.3827	1.8099	-4.4269	32
A_33_P3218783	288	ANK3	ref|NM_001204404|ref|NM_001204403|ref|			21853435	0	0.0108	3.4996	0.2857	0	23	17	0	0	-1.8072	5.0881	6.8953	55.6367	146.372	94.1991	1.8324	1.1398	-4.7181	38
A_23_P105973	256394	SERPINA11	ref|NM_001080451|ens|ENST00000334708|g			21868957	0.0003	0.0415	3.5185	0.2842	0	23	17	0	0	-1.815	8.3633	10.1782	596.003	1399.11	937.322	3.4095	0.9597	-4.0116	35
A_23_P18672	57733	GBA3	ref|NM_020973|ref|NM_001128432|ens|ENS			21872389	0.0003	0.0393	3.5412	0.2824	0	23	17	0	0	-1.8242	6.4227	8.247	189.937	357.755	261.259	3.5411	0.7527	-4.0972	33
A_33_P3284345	3084	NRG1	ref|NM_004495|ref|NM_001160002|ref|NM_			21886992	0	0.0084	3.5449	0.2821	0	23	17	0	0	-1.8258	3.9713	5.7971	22.2639	72.7477	43.7195	1.3414	1.3589	-4.9102	35
A_23_P128215	8835	SOCS2	ref|NM_003877|ens|ENST00000549206|ens|			21858030	0	0.0016	3.564	0.2806	0	23	17	0	0	-1.8335	3.0553	4.8888	9.3819	37.2699	21.2343	0.5191	1.0638	-6.2835	27
A_23_P106602	83716	CRISPLD2	ref|NM_031476|ens|ENST00000262424|gb|A			21840420	0.0002	0.0368	3.5672	0.2803	0	23	17	0	0	-1.8348	6.528	8.3628	166.46	460.99	291.635	2.3996	1.6528	-4.0869	37
A_19_P00322746		ens|ENST00000433310|ens|ENST00000430247|gb|BU618747|tc|THC2618277				21847205	0	0.0015	3.5768	0.2796	0	23	17	0	0	-1.8387	3.7261	5.5647	16.5742	56.464	33.5273	1.0205	0.8752	-5.9387	36
A_23_P253536	4883	NPR3	ref|NM_000908|ref|NM_001204375|ref|NM_			21850340	0.0001	0.0259	3.5836	0.2791	0	23	17	0	0	-1.8414	4.1757	6.0171	35.3067	86.8945	57.2315	2.3681	1.404	-4.2748	38
A_33_P3285334	100130417	LOC100130417	gb|AK096928|tc|THC2633228			21847320	0	0.0114	3.5904	0.2785	0	23	17	0	0	-1.8442	4.7147	6.5588	47.2579	114.233	75.7224	2.2392	0.9737	-4.6898	38
A_33_P3255304	2687	GGT5	ref|NM_001099781|ref|NM_004121|ref|NM_			21863315	0.0004	0.0489	3.5929	0.2783	0	23	17	0	0	-1.8451	5.9519	7.7971	106.918	325.722	199.91	2.3294	2.096	-3.8936	36
A_23_P106602	83716	CRISPLD2	ref|NM_031476|ens|ENST00000262424|gb|A			21889842	0.0003	0.0394	3.6476	0.2742	0	23	17	0	0	-1.8669	6.512	8.3789	171.171	466.634	296.743	2.7138	1.6597	-4.0206	38
A_23_P106602	83716	CRISPLD2	ref|NM_031476|ens|ENST00000262424|gb|A			21852949	0.0004	0.0463	3.6577	0.2734	0	23	17	0	0	-1.8709	6.545	8.416	178.529	479.83	306.582	2.9294	1.7371	-3.905	38
A_23_P99063	4060	LUM	ref|NM_002345|ens|ENST00000548071|gb|A			21847557	0.0004	0.0482	3.6864	0.2713	0	23	17	0	0	-1.8822	4.7005	6.5827	45.0879	141.533	86.0772	2.4278	2.1605	-3.9023	36
A_33_P3390013	9510	ADAMTS1	ref|NM_006988|ens|ENST00000464589|ens|			21837808	0.0003	0.0396	3.6911	0.2709	0	23	17	0	0	-1.884	4.2337	6.1178	30.422	119.574	68.3115	1.8007	2.2765	-4.0899	32
A_23_P202448	6387	CXCL12	ref|NM_199168|ref|NM_001178134|ens|ENS			21896572	0.0002	0.03	3.6988	0.2704	0	23	17	0	0	-1.8871	5.1332	7.0202	51.402	186.352	108.756	1.7369	2.0303	-4.274	33
A_23_P105973	256394	SERPINA11	ref|NM_001080451|ens|ENST00000334708|g			21862259	0.0004	0.0493	3.7034	0.27	0	23	17	0	0	-1.8888	8.2207	10.1095	571.209	1337.73	896.979	4.0396	0.9845	-3.9085	34
A_21_P0000018	6462	SHBG	ref|NM_001146281|ref|NM_001146280|ref|			21888151	0	0.0137	3.7227	0.2686	0	23	17	0	0	-1.8963	3.5819	5.4783	17.3946	68.8966	39.283	1.5261	1.6746	-4.6705	34
A_23_P105973	256394	SERPINA11	ref|NM_001080451|ens|ENST00000334708|g			21867312	0.0004	0.0459	3.7252	0.2684	0	23	17	0	0	-1.8973	8.2895	10.1868	590.648	1395.2	932.582	4.0143	0.917	-3.9693	33
A_23_P105973	256394	SERPINA11	ref|NM_001080451|ens|ENST00000334708|g			21839509	0.0004	0.0485	3.7351	0.2677	0	23	17	0	0	-1.9011	8.3408	10.2419	620.437	1444.1	970.493	4.132	0.9145	-3.9348	33
A_23_P105973	256394	SERPINA11	ref|NM_001080451|ens|ENST00000334708|g			21868832	0.0004	0.0452	3.7597	0.266	0	23	17	0	0	-1.9106	8.333	10.2436	603.631	1447.66	962.342	4.1016	0.8866	-3.9797	33
A_23_P106602	83716	CRISPLD2	ref|NM_031476|ens|ENST00000262424|gb|A			21861397	0.0001	0.0241	3.7615	0.2659	0	23	17	0	0	-1.9113	6.5089	8.4202	170.187	466.664	296.19	2.5182	1.4763	-4.3136	38
A_23_P105973	256394	SERPINA11	ref|NM_001080451|ens|ENST00000334708|g			21873509	0.0004	0.0458	3.7788	0.2646	0	23	17	0	0	-1.9179	8.2513	10.1692	598.689	1394.65	936.974	4.0972	0.9626	-3.9584	34
A_23_P105973	256394	SERPINA11	ref|NM_001080451|ens|ENST00000334708|g			21882579	0.0003	0.0394	3.7873	0.264	0	23	17	0	0	-1.9212	8.3316	10.2528	610.931	1434.05	960.758	4.0405	0.7597	-4.0925	32
A_23_P202448	6387	CXCL12	ref|NM_199168|ref|NM_001178134|ens|ENS			21840396	0.0001	0.0274	3.7963	0.2634	0	23	17	0	0	-1.9246	5.0372	6.9618	50.0971	174.472	102.957	1.8802	2.0082	-4.3049	34
A_23_P30567	1393	CRHBP	ref|NM_001882|ens|ENST00000503763|ens|			21865884	0.0003	0.039	3.8079	0.2626	0	23	17	0	0	-1.929	4.4137	6.3427	34.0268	127.857	73.9047	1.8148	2.3905	-4.1171	32
A_24_P326739	27165	GLS2	ref|NM_013267|ens|ENST00000486433|ens|			21840445	0.0004	0.0461	3.8098	0.2625	0	23	17	0	0	-1.9297	5.8257	7.7554	133.227	267.494	190.291	3.8405	1.2613	-3.9294	36
A_23_P202448	6387	CXCL12	ref|NM_199168|ref|NM_001178134|ens|ENS			21886526	0	0.009	3.8226	0.2616	0	23	17	0	0	-1.9345	5.137	7.0716	51.4074	176.806	104.702	1.5919	1.5051	-4.8707	35
A_23_P105973	256394	SERPINA11	ref|NM_001080451|ens|ENST00000334708|g			21890967	0.0004	0.0485	3.8257	0.2614	0	23	17	0	0	-1.9357	8.3103	10.246	607.231	1490.49	982.617	4.1662	1.0642	-3.9208	34
A_23_P202448	6387	CXCL12	ref|NM_199168|ref|NM_001178134|ens|ENS			21898107	0	0.0084	3.8314	0.261	0	23	17	0	0	-1.9379	5.1052	7.0431	50.4685	171.106	101.74	1.7551	1.4003	-4.8648	37
A_33_P3262167						21887385	0.0001	0.0171	3.8442	0.2601	0	23	17	0	0	-1.9427	6.7658	8.7085	186.976	516.455	327.005	2.6441	1.2458	-4.4776	38
A_23_P63209	3290	HSD11B1	ref|NM_181755|ref|NM_001206741|ref|NM_			21877209	0.0002	0.0358	3.854	0.2595	0	23	17	0	0	-1.9463	7.0004	8.9467	280.403	525.139	384.416	4.3404	0.2731	-4.3011	26
A_23_P253350	56892	C8orf4	ref|NM_020130|ens|ENST00000315792|gb|A			21863114	0	0.0011	3.8695	0.2584	0	23	17	0	0	-1.9521	4.6852	6.6373	33.2983	116.208	68.5351	1.349	0.7444	-6.0992	38
A_33_P3276718	3082	HGF	ref|NM_001010934|ens|ENST00000423064|g			21881258	0.0001	0.0163	3.8732	0.2582	0	23	17	0	0	-1.9535	3.9047	5.8582	22.1988	91.1764	51.5143	1.595	1.8937	-4.595	33
A_33_P3259615	143941	TTC36	ref|NM_001080441|ens|ENST00000302783|e			21860065	0.0003	0.0435	3.8748	0.2581	0	23	17	0	0	-1.9541	6.6853	8.6394	181.94	540.89	334.494	3.5796	1.5005	-3.9568	37
A_33_P3303449	3953	LEPR	ref|NM_001198688|ref|NM_001003680|ref|			21890624	0	0.0072	3.8774	0.2579	0	23	17	0	0	-1.9551	7.7134	9.6685	329.889	936.945	587.888	2.6414	0.6206	-5.0254	34
A_23_P167129	64399	HHIP	ref|NM_022475|ens|ENST00000503090|gb|A			21860645	0	0.0055	3.8864	0.2573	0	23	17	0	0	-1.9584	4.3267	6.2852	25.62	103.98	58.9231	0.9603	1.5791	-5.3373	29
A_23_P202448	6387	CXCL12	ref|NM_199168|ref|NM_001178134|ens|ENS			21893703	0	0.0095	3.9159	0.2554	0	23	17	0	0	-1.9693	5.0603	7.0296	49.9048	173.448	102.411	1.7331	1.5538	-4.8226	36
A_23_P89431	6347	CCL2	ref|NM_002982|ens|ENST00000225831|gb|S			21890745	0.0004	0.047	3.9163	0.2553	0	23	17	0	0	-1.9695	4.3746	6.3441	32.7263	158.188	86.0474	1.6497	2.8753	-4.0131	29
A_23_P202448	6387	CXCL12	ref|NM_199168|ref|NM_001178134|ens|ENS			21866425	0.0001	0.0152	3.9178	0.2552	0	23	17	0	0	-1.9701	5.0986	7.0687	52.377	180.494	106.827	1.8927	1.7287	-4.5929	35
A_21_P0014779	123	PLIN2	ens|ENST00000494753|ref|XR_132558|ref|			21863874	0.0003	0.0394	3.9303	0.2544	0	23	17	0	0	-1.9746	4.0453	6.0199	21.9284	152.229	77.3061	1.185	2.8515	-4.217	26
A_24_P369232	83643	CCDC3	ref|NM_031455|ens|ENST00000378839|ens|			21893078	0.0003	0.0394	3.9411	0.2537	0	23	17	0	0	-1.9786	6.2595	8.2382	143.215	410.282	256.718	3.0975	1.8356	-4.0167	38
A_23_P202448	6387	CXCL12	ref|NM_199168|ref|NM_001178134|ens|ENS			21837631	0	0.0083	3.9515	0.2531	0	23	17	0	0	-1.9824	5.044	7.0264	49.4013	168.312	99.9382	1.9408	1.3712	-4.8797	37
A_23_P127584	4837	NNMT	ref|NM_006169|ens|ENST00000299964|ens|			21863873	0	0.0021	3.9618	0.2524	0	23	17	0	0	-1.9862	10.3826	12.3688	1878.96	6307.42	3761.05	1.6959	0.8625	-5.6297	38
A_33_P3315314	4496	MT1H	ref|NM_005951|ens|ENST00000332374|gb|B			21875198	0	0.009	3.9645	0.2522	0	23	17	0	0	-1.9871	5.8099	7.797	89.3098	278.196	169.587	2.3265	1.1799	-4.8117	38
A_33_P3359017	8529	CYP4F2	ref|NM_001082|ens|ENST00000221700|gb|U			21887958	0.0002	0.0373	3.9875	0.2508	0	23	17	0	0	-1.9955	5.1636	7.1591	91.4885	168.192	124.087	4.3319	0.7058	-4.1621	31
A_33_P3289236	3250	HPR	ref|NM_020995|ref|NM_005143|ref|NM_001			21863231	0	0.0078	4.0177	0.2489	0	23	17	0	0	-2.0064	10.5878	12.5942	2571.1	6901.18	4411.38	2.9722	0.4836	-5.0528	31
A_23_P42868	3484	IGFBP1	ref|NM_000596|ens|ENST00000275525|gb|X			21897731	0.0001	0.0287	4.0322	0.248	0	23	17	0	0	-2.0116	6.367	8.3785	167.595	387.758	261.164	3.8605	0.8635	-4.302	33
A_33_P3416022	387742	FAM99A	ref|NR_026643|ens|ENST00000382167|gb|C			21861664	0.0002	0.036	4.0463	0.2471	0	23	17	0	0	-2.0166	8.7057	10.7223	800.312	1868.06	1254.1	4.4949	0.5487	-4.226	29
A_23_P46755	2658	GDF2	ref|NM_016204|ens|ENST00000249598|gb|A			21886567	0	0.0056	4.067	0.2459	0	23	17	0	0	-2.024	5.3093	7.3333	64.3916	192.252	118.732	2.2376	1.0406	-5.0837	38
A_23_P89431	6347	CCL2	ref|NM_002982|ens|ENST00000225831|gb|S			21851802	0.0004	0.0496	4.0999	0.2439	0	23	17	0	0	-2.0356	4.3561	6.3917	34.8858	170.802	92.65	1.7467	3.1182	-3.997	28
A_23_P131588	27302	BMP10	ref|NM_014482|ens|ENST00000295379|gb|B			21841380	0	0.0017	4.1407	0.2415	0	23	17	0	0	-2.0499	4.2926	6.3425	27.1205	100.643	58.3674	1.4268	1.0756	-5.7909	37
A_23_P164057	4239	MFAP4	ref|NM_002404|ref|NM_001198695|ens|ENS			21887387	0.0001	0.0252	4.1722	0.2397	0	23	17	0	0	-2.0608	5.8143	7.8751	109.093	338.081	206.413	2.7899	1.8583	-4.2914	38
A_23_P202448	6387	CXCL12	ref|NM_199168|ref|NM_001178134|ens|ENS			21866543	0	0.006	4.2053	0.2378	0	23	17	0	0	-2.0722	5.0067	7.0789	48.8581	175.427	102.65	1.8461	1.4751	-5.0702	37
A_23_P202448	6387	CXCL12	ref|NM_199168|ref|NM_001178134|ens|ENS			21847561	0	0.0107	4.2567	0.2349	0	23	17	0	0	-2.0897	4.9512	7.0409	49.0838	175.934	102.995	2.1073	1.716	-4.7622	36
A_23_P89431	6347	CCL2	ref|NM_002982|ens|ENST00000225831|gb|S			21836506	0.0004	0.047	4.2749	0.2339	0	23	17	0	0	-2.0959	4.3539	6.4498	34.3855	174.454	93.9145	1.7946	3.2682	-4.0315	28
A_23_P86470	9023	CH25H	ref|NM_003956|ens|ENST00000371852|gb|A			21868070	0	0.0084	4.3136	0.2318	0	23	17	0	0	-2.1089	4.6002	6.7091	41.1657	152.712	88.5729	1.9406	1.7283	-4.8894	36
A_23_P89431	6347	CCL2	ref|NM_002982|ens|ENST00000225831|gb|S			21840961	0.0004	0.0491	4.3585	0.2294	0	23	17	0	0	-2.1238	4.2632	6.387	32.8412	174.196	92.9169	1.7221	3.4676	-4.0219	27
A_23_P206724	4493	MT1E	ref|NM_175617|ens|ENST00000330439|ens|			21886094	0	0.0046	4.3789	0.2284	0	23	17	0	0	-2.1306	11.4541	13.5847	4908.09	14370.9	8929.8	2.7613	0.7677	-5.2417	35
A_23_P92928	729	C6	ref|NM_000065|ref|NM_001115131|ens|ENS			21866613	0	0.0022	4.3843	0.2281	0	23	17	0	0	-2.1324	5.9746	8.107	97.9202	310.274	188.171	2.4333	0.5462	-5.7416	33
A_23_P115246	8547	FCN3	ref|NM_003665|ref|NM_173452|ens|ENST00			21862636	0.0001	0.0146	4.4033	0.2271	0	23	17	0	0	-2.1386	4.0639	6.2025	30.2833	110.155	64.2287	2.2361	2.0226	-4.5994	36
A_23_P216756	2220	FCN2	ref|NM_004108|ref|NM_015837|ens|ENST00			21866809	0.0004	0.0489	4.4225	0.2261	0	23	17	0	0	-2.1449	5.358	7.5029	73.6595	315.94	176.629	2.8593	2.9867	-3.9159	34
A_23_P408249	5105	PCK1	ref|NM_002591|ens|ENST00000467047|ens|			21874283	0.0004	0.0452	4.4249	0.226	0	23	17	0	0	-2.1457	9.1559	11.3015	1553.94	2767.69	2069.78	5.7395	0.4582	-4.0805	27
A_33_P3590259	9547	CXCL14	ref|NM_004887|ens|ENST00000512158|ens|			21872767	0	0.0008	4.4392	0.2253	0	23	17	0	0	-2.1503	4.5597	6.71	35.7279	117.745	70.5852	1.7591	0.5643	-6.4929	36
A_23_P106844	4502	MT2A	ref|NM_005953|ens|ENST00000245185|gb|V			21854421	0	0.001	4.4705	0.2237	0	23	17	0	0	-2.1604	11.0077	13.1681	3120	10712.3	6346.71	1.7906	0.6984	-6.2645	37
A_23_P151805	10516	FBLN5	ref|NM_006329|gb|AK075147|gb|BX248290|			21849158	0	0.0121	4.4794	0.2232	0	23	17	0	0	-2.1633	8.5637	10.727	734.751	2133.7	1329.3	3.1351	1.3386	-4.665	38
A_23_P37983	4490	MT1B	ref|NM_005947|ens|ENST00000334346|gb|B			21853296	0	0.0028	4.5513	0.2197	0	23	17	0	0	-2.1863	9.6106	11.7968	1311.92	4332.61	2595.71	2.433	0.9234	-5.464	37
A_33_P3276713	3082	HGF	ref|NM_001010931|ref|NM_001010933|ens|			21889042	0.0001	0.0171	4.752	0.2104	0	23	17	0	0	-2.2486	6.2695	8.5181	156.063	481.218	294.254	3.8383	1.4223	-4.4922	37
A_23_P427703	4500	MT1L	ref|NR_001447|gb|X97261|gb|BC070351|gb			21847159	0	0.0011	4.7538	0.2104	0	23	17	0	0	-2.2491	10.7351	12.9842	2690.92	9409.14	5546.16	2.1511	0.7253	-6.0945	36
A_32_P14582	388503	C3P1	ref|NR_027300|ens|ENST00000495140|gb|A			21847276	0.0001	0.0146	4.7617	0.21	0	23	17	0	0	-2.2515	6.9816	9.233	272.205	720.807	462.861	4.2709	0.7779	-4.6799	32
A_33_P3350056	4501	MT1X	ref|NM_005952|ref|NM_005947|ens|ENST00			21836037	0	0.0011	4.7987	0.2084	0	23	17	0	0	-2.2626	7.5402	9.8029	287.588	1013.91	596.277	2.1786	0.7043	-6.132	36
A_23_P12767	1559	CYP2C9	ref|NM_000771|ens|ENST00000260682|gb|A			21882332	0	0.0005	4.807	0.208	0	23	17	0	0	-2.2651	4.1442	6.4094	25.6901	100.597	57.5257	1.5192	0.7485	-6.827	38
A_33_P3312509	9719	ADAMTSL2	ref|NM_014694|ref|NM_001145320|ens|ENS			21875156	0.0002	0.0323	4.828	0.2071	0	23	17	0	0	-2.2714	8.5564	10.8279	863.258	2511.47	1563.75	4.3581	1.8431	-4.1616	37
A_33_P3382856	1634	DCN	ref|NM_133507|ens|ENST00000456569|ens|			21894981	0	0.0107	5.079	0.1969	0	23	17	0	0	-2.3445	6.8985	9.243	253.542	749.92	464.502	3.9263	1.2146	-4.7644	36
A_23_P38735	28513	CDH19	ref|NM_021153|gb|AF047826|gb|AJ007607|			21861772	0	0.0085	5.1092	0.1957	0	23	17	0	0	-2.3531	4.4645	6.8176	40.3893	173.467	96.9472	2.269	2.2449	-4.8991	35
A_23_P161368	1558	CYP2C8	ref|NM_000770|ref|NM_001198855|ref|NM_			21845768	0.0003	0.0405	5.2315	0.1912	0	23	17	0	0	-2.3872	9.5526	11.9399	1811.93	4861.02	3107.79	6.337	1.1131	-4.088	31
A_23_P30098	127	ADH4	ref|NM_000670|ens|ENST00000423445|ens|			21866013	0	0.0132	5.3082	0.1884	0	23	17	0	0	-2.4082	6.7778	9.186	247.209	804.543	484.076	3.8042	1.7854	-4.631	38
A_33_P3318322	79689	STEAP4	ref|NM_001205315|ref|NM_024636|ens|ENS			21856226	0	0.0016	5.4777	0.1826	0	23	17	0	0	-2.4536	5.733	8.1866	109.066	334.015	204.67	2.9908	0.654	-5.9771	33
A_23_P101992	8685	MARCO	ref|NM_006770|ens|ENST00000541757|ens|			21886021	0	0.0062	5.5336	0.1807	0	23	17	0	0	-2.4682	6.2388	8.7071	161.133	613.624	353.442	2.6066	2.0981	-5.0728	36
A_23_P64873	1634	DCN	ref|NM_001920|ref|NM_133503|ref|NM_133			21878696	0	0.0113	5.5965	0.1787	0	23	17	0	0	-2.4845	10.2098	12.6944	2552.63	7905.04	4827.4	4.8211	1.017	-4.7865	33
A_33_P3236868	4501	MT1X	ref|NM_005952|ens|ENST00000394485|gb|F			21888685	0	0.0009	5.769	0.1733	0	23	17	0	0	-2.5283	8.0322	10.5606	426.842	1739.11	984.556	2.4428	0.8491	-6.3981	36
A_23_P66241	4499	MT1M	ref|NM_176870|ens|ENST00000379818|gb|A			21864666	0	0.0113	5.946	0.1682	0	23	17	0	0	-2.5719	5.9209	8.4929	171.746	505.377	313.539	4.4763	1.7535	-4.7133	37
A_33_P3213235	339390	CLEC4G	ref|NM_198492|ref|NM_001244856|ens|ENS			21841456	0	0.009	5.9474	0.1681	0	23	17	0	0	-2.5723	4.54	7.1122	40.0481	251.788	130.037	2.1212	2.9851	-4.9704	31
A_33_P3347291	11185	INMT	ref|NM_001199219|ref|NM_006774|ens|ENS			21877994	0	0.0068	6.0344	0.1657	0	23	17	0	0	-2.5932	8.5515	11.1447	845.772	3145.05	1822.96	4.2411	1.4267	-5.0063	36
A_24_P330633	6898	TAT	ref|NM_000353|gb|X52520|tc|THC2471329			21841471	0.0001	0.0157	6.1038	0.1638	0	23	17	0	0	-2.6097	9.5033	12.113	1930.73	5330.58	3375.67	5.9858	0.8048	-4.7055	29
A_23_P55544	147372	CCBE1	ref|NM_133459|gb|AB075863|gb|AK055243|			21849506	0	0.0017	6.1885	0.1616	0	23	17	0	0	-2.6296	4.3031	6.9327	36.4537	172.048	94.0813	2.2975	1.7876	-5.8072	37
A_33_P3314500	4588	MUC6	ref|NM_005961|ens|ENST00000421673|gb|L			21862623	0.0003	0.0445	6.3378	0.1578	0	23	17	0	0	-2.664	5.0782	7.7421	120.417	606.612	327.05	4.9709	4.0472	-3.9528	36
A_33_P3272231	84879	MFSD2A	ref|NM_001136493|ref|NM_032793|ens|ENS			21884344	0	0.0072	6.4052	0.1561	0	23	17	0	0	-2.6793	5.8223	8.5015	135.962	560.892	316.557	4.1303	1.9596	-4.9341	38
A_23_P213857	730	C7	ref|NM_000587|ens|ENST00000313164|gb|J			21875554	0	0.0062	6.4289	0.1555	0	23	17	0	0	-2.6846	5.158	7.8425	90.7237	376.07	211.996	3.9594	1.9348	-5.0202	38
A_21_P0000671	4493	MT1E	ref|NM_175617|ref|NM_176870|ref|NR_036			21897631	0	0.0008	6.7512	0.1481	0	23	17	0	0	-2.7552	9.8311	12.5863	1660.57	7192.92	4011.82	3.0055	0.7623	-6.5764	34
A_32_P203917	735	C9	ref|NM_001737|ens|ENST00000263408|gb|B			21838131	0.0001	0.0297	6.7874	0.1473	0	23	17	0	0	-2.7629	10.0121	12.775	2796.6	8634.42	5277.67	7.5724	1.355	-4.3204	31
A_23_P200741	1805	DPT	ref|NM_001937|ens|ENST00000367817|gb|A			21865738	0.0001	0.0147	7.703	0.1298	0	23	17	0	0	-2.9454	8.2078	11.1532	1165.32	3161.82	2013.83	6.5897	2.1336	-4.5887	36
A_23_P251486	10584	COLEC10	ref|NM_006438|gb|AB002631|tc|THC2478678			21851661	0	0.0007	8.5348	0.1172	0	23	17	0	0	-3.0934	6.0983	9.1916	132.178	742.09	391.391	3.3256	1.3869	-6.5045	37
A_33_P3336720	57817	HAMP	ref|NM_021175|ens|ENST00000222304|gb|A			21890333	0	0.0135	11.8733	0.0842	0	23	17	0	0	-3.5696	7.4775	11.0472	707.284	4000.99	2107.11	7.0974	4.8562	-4.6307	37
