# Supplementary material for: Gene networks and transcriptional regulators associated with liver cancer development and progression
Source: BMC Med Genomics. 2021 Feb 4;14:41. doi: 10.1186/s12920-021-00883-5 (PMC7863452; doi:10.1186/s12920-021-00883-5)
Supplement: Supplementary file 4 — Additional file 4. List of differentially expressed probe sets in GE1-hepatocellular carcinoma (HCC) versus non-tumourous (NT) tissues. Unpaired Welch’s t-test was performed using gene expression microarray data from GE1-HCC (n=10) and NT (n=17) samples. The probe sets demonstrating expression changes in the GE1-HCC group versus the NT group with a mean absolute fold change (FC) ≥ 2 and P ≤ 0.01 were selected and used for further bioinformatic analyses. [file 12920_2021_883_MOESM4_ESM.xls]

## Sheet: SRG_10 GE1-HCC_vs_17NT
Genbank Acc	Gene Mfr ID	LOCUSID	GENENAME	REFSEQ	COMPOUND_CAS	COMPOUND_NAME	SPOTID	P	FDR	Abs Fold Change	Fold Change grp1/grp2	Total Bad Flags	Grp 1 Size	Grp 2 Size	Bad Flags Grp 1	Bad Flags Grp 2	Diff Means grp1-grp2	Mean Grp 1	Mean Grp 2	Mean Intensities Grp 1	Mean Intensities Grp 2	Mean All Intensities	Var Grp 1	Var Grp 2	t	Degs Freedom
ref	A_23_P118815	332	BIRC5	ref|NM_001012271|ref|NM_001168|ref|NM_			21859727	0.0017	0.8211	3.408	3.408	0	10	17	0	0	1.7689	6.0282	4.2592	82.7984	28.3619	48.5236	1.3168	1.9013	3.5846	22
ref	A_24_P314515	283460	HNF1A-AS1	ref|NR_024345|ens|ENST00000433033|ens|			21851402	0.0074	0.9572	3.2477	3.2477	0	10	17	0	0	1.6994	6.9599	5.2605	195.724	49.2662	103.51	2.2984	1.2161	3.0956	15
ref	A_23_P106933	116285	ACSM1	ref|NM_052956|ens|ENST00000520010|ens|			21879464	0.0033	0.9548	3.0177	3.0177	0	10	17	0	0	1.5935	5.7292	4.1358	70.0273	27.657	43.3497	1.3009	1.7249	3.3114	21
ref	A_23_P118815	332	BIRC5	ref|NM_001012271|ref|NM_001168|ref|NM_			21893553	0.0076	0.9572	2.9526	2.9526	0	10	17	0	0	1.562	5.6526	4.0906	70.9624	22.8544	40.6722	1.8611	1.2913	3.0512	16
ref	A_23_P118815	332	BIRC5	ref|NM_001012271|ref|NM_001168|ref|NM_			21839321	0.0027	0.9262	2.9289	2.9289	0	10	17	0	0	1.5504	6.0207	4.4704	82.2186	28.3091	48.2756	1.2842	1.2575	3.4462	19
ref	A_23_P106933	116285	ACSM1	ref|NM_052956|ens|ENST00000520010|ens|			21872188	0.0065	0.9572	2.8909	2.8909	0	10	17	0	0	1.5315	5.7956	4.2641	76.6243	28.6351	46.4089	1.6216	1.4547	3.077	18
ref	A_24_P281580	352954	GATS	ref|NM_178831|ref|NM_001145063|ref|NM_			21876025	0.0002	0.5052	2.7381	2.7381	0	10	17	0	0	1.4532	6.1041	4.6509	72.7572	34.8203	48.871	0.2432	1.4881	4.3451	23
ref	A_23_P106933	116285	ACSM1	ref|NM_052956|ens|ENST00000520010|ens|			21882398	0.0082	0.9572	2.7019	2.7019	0	10	17	0	0	1.434	5.7691	4.3351	71.7822	31.3273	46.3106	1.4327	1.6271	2.9333	20
ref	A_23_P80032	1869	E2F1	ref|NM_005225|ens|ENST00000343380|gb|S			21880628	0.0002	0.5028	2.6802	2.6802	0	10	17	0	0	1.4223	5.3118	3.8895	42.5417	19.7488	28.1906	0.3246	1.2055	4.4239	25
ref	A_23_P106933	116285	ACSM1	ref|NM_052956|ens|ENST00000520010|ens|			21870042	0.0071	0.9572	2.6713	2.6713	0	10	17	0	0	1.4176	5.7124	4.2948	71.1849	28.4027	44.248	1.4201	1.2893	3.0371	18
ref	A_23_P106933	116285	ACSM1	ref|NM_052956|ens|ENST00000520010|ens|			21867920	0.0089	0.9572	2.5565	2.5565	0	10	17	0	0	1.3541	5.7237	4.3695	69.6785	29.3024	44.2565	1.3377	1.402	2.912	19
BROAD	A_21_P0010554		XLOC_l2_000399	[TCONS_l2_00000563]			21870472	0.0029	0.9262	2.5413	2.5413	0	10	17	0	0	1.3455	8.0119	6.6663	321.203	128.074	199.603	0.9335	1.1327	3.3641	21
ref	A_23_P106933	116285	ACSM1	ref|NM_052956|ens|ENST00000520010|ens|			21839428	0.0089	0.9572	2.5076	2.5076	0	10	17	0	0	1.3263	5.8858	4.5595	74.9643	35.8544	50.3396	1.121	1.7276	2.869	22
ref	A_23_P116235	4192	MDK	ref|NM_001012334|ref|NM_001012333|ref|			21868074	0.0073	0.9572	2.4532	2.4532	0	10	17	0	0	1.2947	8.1156	6.821	372.486	149.447	232.054	1.1402	1.2513	2.9889	20
ref	A_23_P408473	727957	HEATR7A	ref|NM_032450|ens|ENST00000420663|ens|			21849605	0	0.2954	2.4218	2.4218	0	10	17	0	0	1.2761	7.8057	6.5297	232.248	105.434	152.402	0.1735	0.6584	5.3886	25
ens|ENST00000518244|tc|THC2493047	A_33_P3216322	57715	SEMA4G	ens|ENST00000518244|tc|THC2493047			21898579	0.0015	0.8211	2.3613	2.3613	0	10	17	0	0	1.2396	5.2692	4.0296	44.2467	19.1279	28.4312	0.6761	0.7767	3.6826	20
ref	A_33_P3218960	8912	CACNA1H	ref|NM_021098|ref|NM_001005407|ens|ENS			21889227	0.0029	0.9262	2.3576	2.3576	0	10	17	0	0	1.2373	7.1599	5.9225	176.899	70.4715	109.889	0.856	0.6981	3.4766	17
ref	A_23_P19348	9820	CUL7	ref|NM_014780|ref|NM_001168370|ens|ENS			21889516	0.0002	0.5028	2.3178	2.3178	0	10	17	0	0	1.2128	6.9113	5.6985	131.772	56.0533	84.0972	0.4326	0.3943	4.7046	18
ref	A_23_P70818	6608	SMO	ref|NM_005631|ens|ENST00000249373|gb|F			21887906	0.0028	0.9262	2.3105	2.3105	0	10	17	0	0	1.2082	8.1745	6.9664	344.861	139.128	215.326	0.8642	0.4306	3.6142	14
ref	A_23_P80032	1869	E2F1	ref|NM_005225|ens|ENST00000343380|gb|S			21855718	0.0001	0.496	2.2876	2.2876	0	10	17	0	0	1.1938	5.2606	4.0668	41.1509	19.0057	27.2076	0.3503	0.5414	4.6163	22
ref	A_33_P3264364	26052	DNM3	ref|NM_001136127|ref|NM_015569|ens|ENS			21895575	0.0082	0.9572	2.2162	2.2162	0	10	17	0	0	1.1481	5.2883	4.1402	47.3404	20.3736	30.3613	1.0781	0.5374	3.0747	14
BX108284	A_19_P00317553		XLOC_011803	[BX108284]			21859006	0.0034	0.9572	2.212	2.212	0	10	17	0	0	1.1454	8.0264	6.881	285.25	148.066	198.875	0.4657	1.3447	3.231	25
ref	A_23_P130753	1628	DBP	ref|NM_001352|ens|ENST00000222122|gb|B			21884449	0.0046	0.9572	2.2093	2.2093	0	10	17	0	0	1.1436	6.6782	5.5346	120.962	59.7271	82.4065	0.6841	1.0717	3.1543	22
ref	A_23_P80032	1869	E2F1	ref|NM_005225|ens|ENST00000343380|gb|S			21860864	0.0013	0.7969	2.1906	2.1906	0	10	17	0	0	1.1313	5.249	4.1177	42.3009	20.5398	28.5995	0.5658	0.5675	3.7716	19
ref	A_33_P3323842	497258	BDNF-AS1	ref|NR_002832|ref|NR_033314|gb|EF68903			21885404	0.0002	0.502	2.1806	2.1806	0	10	17	0	0	1.1247	5.8233	4.6986	61.4612	27.3317	39.9723	0.3708	0.2219	5.0231	15
ref	A_33_P3263523	79169	C1orf35	ref|NM_024319|ens|ENST00000492757|ens|			21883905	0.0001	0.4541	2.1548	2.1548	0	10	17	0	0	1.1076	6.2197	5.1122	78.8957	38.09	53.2032	0.2507	0.4652	4.8367	24
BROAD	A_21_P0010555		XLOC_l2_000399	[TCONS_l2_00000563]			21888439	0.0043	0.9572	2.1439	2.1439	0	10	17	0	0	1.1003	8.3702	7.2699	392.769	179.859	258.714	0.7342	0.7159	3.237	19
ref	A_23_P363174	8332	HIST1H2AL	ref|NM_003511|ens|ENST00000357320|gb|B			21856362	0.003	0.9262	2.141	2.141	0	10	17	0	0	1.0983	5.3341	4.2358	44.729	24.4944	31.9887	0.4968	1.0323	3.3054	24
ref	A_23_P1014		LINC00467	ref|NR_026761|gb|AK130858|gb|AK130857|			21862722	0.0005	0.6228	2.1303	2.1303	0	10	17	0	0	1.0911	5.8596	4.7685	63.8825	30.8027	43.0545	0.4017	0.5223	4.0979	21
ref	A_33_P3323847	9401	RECQL4	ref|NM_004260|ens|ENST00000532237|ens|			21849751	0.006	0.9572	2.1202	2.1202	0	10	17	0	0	1.0842	7.8007	6.7164	270.407	113.127	171.379	0.8871	0.3989	3.2371	14
ref	A_23_P80032	1869	E2F1	ref|NM_005225|ens|ENST00000343380|gb|S			21857353	0.0017	0.8211	2.0876	2.0876	0	10	17	0	0	1.0618	4.989	3.9271	35.1479	17.909	24.2938	0.4861	0.6743	3.5739	22
	A_33_P3331391						21891203	0.008	0.9572	2.0784	2.0784	0	10	17	0	0	1.0555	5.271	4.2155	44.0945	22.7781	30.6731	0.7116	1.0158	2.9172	22
ref	A_33_P3254946	79990	PLEKHH3	ref|NM_024927|ens|ENST00000293349|ens|			21890965	0.0012	0.7548	2.067	2.067	0	10	17	0	0	1.0475	7.1824	6.1348	154.402	83.7804	109.936	0.2596	0.9503	3.6612	25
ref	A_24_P89843	50626	CYHR1	ref|NM_032687|ref|NM_001129888|ens|ENS			21839325	0.0051	0.9572	2.0646	2.0646	0	10	17	0	0	1.0459	6.4981	5.4522	107.228	48.9253	70.5189	0.7448	0.5338	3.2141	17
ref	A_33_P3239839	80028	FBXL18	ref|NM_024963|ens|ENST00000538679|gb|A			21895183	0.0099	0.9572	2.0526	2.0526	0	10	17	0	0	1.0375	5.8984	4.8609	68.9874	32.5258	46.0301	0.9121	0.5854	2.9268	16
ref	A_23_P101380	374907	B3GNT8	ref|NM_198540|ens|ENST00000321702|gb|A			21891636	0.0041	0.9572	2.0514	2.0514	0	10	17	0	0	1.0366	7.5386	6.502	215.917	99.9984	142.931	0.6966	0.4497	3.3437	16
ref	A_23_P101380	374907	B3GNT8	ref|NM_198540|ens|ENST00000321702|gb|A			21895249	0.0074	0.9572	2.0462	2.0462	0	10	17	0	0	1.0329	7.5129	6.4799	215.748	99.4653	142.533	0.8321	0.4829	3.0918	15
ref	A_23_P101380	374907	B3GNT8	ref|NM_198540|ens|ENST00000321702|gb|A			21874547	0.0057	0.9572	2.0459	2.0459	0	10	17	0	0	1.0328	7.6798	6.6471	237.846	115.164	160.602	0.7071	0.6634	3.1177	19
ref	A_23_P114689	55616	ASAP3	ref|NM_017707|ref|NM_001143778|ens|ENS			21892520	0.0011	0.7548	2.0455	2.0455	0	10	17	0	0	1.0325	6.2525	5.22	84.4846	40.6932	56.9123	0.4751	0.3811	3.9045	17
ref	A_23_P101380	374907	B3GNT8	ref|NM_198540|ens|ENST00000321702|gb|A			21883123	0.0088	0.9572	2.0389	2.0389	0	10	17	0	0	1.0278	7.5861	6.5583	229.585	103.073	149.929	0.908	0.3996	3.0399	14
ref	A_21_P0013389	100132832	LOC100132832	ref|NR_028058|gb|BC038996|gb|BC010535|			21894339	0.0011	0.7548	2.0314	2.0314	0	10	17	0	0	1.0225	8.2332	7.2108	318.952	173.016	227.067	0.283	0.8357	3.6737	25
	A_33_P3240158						21886905	0.004	0.9572	2.0004	0.4999	0	10	17	0	0	-1.0003	3.2695	4.2698	10.2356	28.9	21.9873	0.2807	1.2048	-3.1801	24
ref	A_23_P12620	80351	TNKS2	ref|NM_025235|ens|ENST00000371627|gb|F			21872417	0.0031	0.935	2.0083	0.4979	0	10	17	0	0	-1.006	4.5904	5.5964	27.4093	53.2631	43.6876	0.5988	0.4341	-3.4421	17
ref	A_23_P142849	390	RND3	ref|NM_005168|ens|ENST00000375734|ens|			21858108	0.0072	0.9572	2.0164	0.4959	0	10	17	0	0	-1.0118	6.3367	7.3484	93.8484	190.032	154.409	0.651	0.8576	-2.9764	21
ref	A_23_P142849	390	RND3	ref|NM_005168|ens|ENST00000375734|ens|			21852841	0.0074	0.9572	2.0234	0.4942	0	10	17	0	0	-1.0168	6.252	7.2688	87.4237	184.001	148.232	0.6067	1.0071	-2.9363	23
ref	A_21_P0014400	100128997	LOC100128997	ref|XR_109612|ref|XR_112152|ref|XR_109			21839464	0.0021	0.8472	2.0253	0.4938	0	10	17	0	0	-1.0181	3.3651	4.3832	11.5151	23.5179	19.0724	0.4939	0.5759	-3.5283	20
ref	A_24_P54174	7133	TNFRSF1B	ref|NM_001066|ens|ENST00000376259|ens|			21892463	0.0014	0.8211	2.0263	0.4935	0	10	17	0	0	-1.0189	3.4774	4.4963	12.3309	24.4491	19.9609	0.493	0.4134	-3.755	18
ref	A_23_P207058	9021	SOCS3	ref|NM_003955|ens|ENST00000330871|gb|B			21871160	0.0049	0.9572	2.0273	0.4933	0	10	17	0	0	-1.0196	4.3292	5.3488	22.1904	50.244	39.8538	0.5402	0.9097	-3.1091	23
ref	A_23_P119337	22809	ATF5	ref|NM_012068|ref|NM_001193646|ens|ENS			21886748	0.0043	0.9572	2.0291	0.4928	0	10	17	0	0	-1.0209	5.1758	6.1967	41.0418	83.2291	67.6042	0.6301	0.5906	-3.2652	18
ref	A_23_P60296	26578	OSTF1	ref|NM_012383|ens|ENST00000346234|gb|U			21873838	0.0016	0.8211	2.0311	0.4924	0	10	17	0	0	-1.0222	3.7694	4.7917	15.5143	29.7938	24.5051	0.5185	0.3156	-3.8524	15
ref	A_33_P3349045	3566	IL4R	ref|NM_001008699|ens|ENST00000380925|e			21864539	0.0008	0.7058	2.0344	0.4916	0	10	17	0	0	-1.0246	4.4766	5.5012	24.1262	50.2082	40.5482	0.3849	0.5028	-3.927	21
ref	A_24_P295999	920	CD4	ref|NM_000616|ref|NM_001195014|ref|NM_			21845567	0.009	0.9572	2.0372	0.4909	0	10	17	0	0	-1.0266	10.0724	11.099	1247	2590.25	2092.75	0.7447	0.8768	-2.8914	20
ref	A_24_P330263	1910	EDNRB	ref|NM_003991|ref|NM_001201397|ref|NM_			21838333	0.0067	0.9572	2.0384	0.4906	0	10	17	0	0	-1.0274	9.4943	10.5217	813.544	2062.64	1600.01	0.5931	1.0148	-2.9783	23
ref	A_23_P39237	7538	ZFP36	ref|NM_003407|ens|ENST00000248673|gb|M			21894348	0.0017	0.8211	2.0402	0.4902	0	10	17	0	0	-1.0287	11.4784	12.5071	3126.6	6716.19	5386.71	0.4273	0.6982	-3.5536	23
ref	A_23_P111240	9749	PHACTR2	ref|NM_014721|ref|NM_001100164|ref|NM_			21860047	0.0066	0.9572	2.0402	0.4901	0	10	17	0	0	-1.0287	4.012	5.0407	19.1447	36.8317	30.281	0.7976	0.4948	-3.1179	16
ref	A_23_P406616		C7orf74	ref|NM_175884|gb|AK093350|gb|AX748070|			21891053	0.0027	0.9262	2.0412	0.4899	0	10	17	0	0	-1.0294	6.1786	7.208	79.7897	173.965	139.085	0.48	0.7766	-3.3632	23
	A_33_P3261024						21879104	0.0061	0.9572	2.0438	0.4893	0	10	17	0	0	-1.0313	4.4501	5.4814	25.1278	56.5218	44.8944	0.6601	0.8196	-3.0514	21
ref	A_33_P3399090	85458	DIXDC1	ref|NM_001037954|ref|NM_033425|ens|ENS			21857944	0.0011	0.7457	2.0466	0.4886	0	10	17	0	0	-1.0333	3.0062	4.0395	8.6375	19.7242	15.618	0.319	0.7882	-3.6934	25
BROAD	A_21_P0006671		XLOC_008452	[TCONS_00017813]			21853135	0.007	0.9572	2.0484	0.4882	0	10	17	0	0	-1.0345	3.8565	4.891	16.7144	36.4118	29.1165	0.7117	0.8068	-3.0034	20
BROAD	A_21_P0005433		XLOC_006253	[TCONS_00013599]			21887381	0.0002	0.5028	2.052	0.4873	0	10	17	0	0	-1.037	2.9638	4.0008	8.2644	18.0263	14.4108	0.2531	0.5223	-4.3811	24
ens	A_23_P108922		MOB1A	ens|ENST00000396049|gb|AK001650|tc|THC			21885967	0.0006	0.647	2.0533	0.487	0	10	17	0	0	-1.038	5.2002	6.2381	39.7259	83.2148	67.1078	0.3861	0.4752	-4.0232	21
ref	A_23_P102320	129401	NUP35	ref|NM_138285|ens|ENST00000479162|ens|			21842591	0.01	0.9572	2.054	0.4869	0	10	17	0	0	-1.0384	4.5518	5.5902	28.4999	54.3301	44.7634	0.9175	0.5511	-2.9469	15
ref	A_33_P3372979		LINC00294	ref|NR_015451|gb|AK054565|gb|AK091059|			21892879	0.0009	0.7457	2.0636	0.4846	0	10	17	0	0	-1.0452	4.1368	5.182	19.2003	40.7673	32.7795	0.4304	0.5263	-3.8422	21
ref	A_23_P123539	5520	PPP2R2A	ref|NM_002717|ref|NM_001177591|ens|ENS			21885631	0.0019	0.8472	2.0642	0.4845	0	10	17	0	0	-1.0456	3.6732	4.7187	14.5133	27.9491	22.9729	0.5952	0.2659	-3.8136	14
ref	A_33_P3278664	10611	PDLIM5	ref|NM_001011515|ref|NM_001011516|ens|			21861566	0.0087	0.9572	2.0643	0.4844	0	10	17	0	0	-1.0457	3.7542	4.7998	15.2706	38.9863	30.2027	0.4715	1.496	-2.8443	25
	A_33_P3398196						21891241	0.0005	0.5975	2.0682	0.4835	0	10	17	0	0	-1.0483	3.6531	4.7014	13.7125	28.2785	22.8837	0.3992	0.3506	-4.2607	18
ref	A_23_P123071	858	CAV2	ref|NM_001233|ref|NM_001206747|ref|NM_			21839670	0.0015	0.8211	2.073	0.4824	0	10	17	0	0	-1.0517	3.3231	4.3749	11.1273	23.5424	18.9442	0.5044	0.5395	-3.6691	20
ref	A_24_P126651	6917	TCEA1	ref|NM_006756|ref|NM_201437|ens|ENST00			21879495	0.0016	0.8211	2.0735	0.4823	0	10	17	0	0	-1.0521	3.1615	4.2136	9.785	22.9698	18.0866	0.4171	0.7629	-3.5754	23
ref	A_23_P142849	390	RND3	ref|NM_005168|ens|ENST00000375734|ens|			21882005	0.0045	0.9572	2.0761	0.4817	0	10	17	0	0	-1.0539	6.3567	7.4105	94.0139	197.443	159.136	0.6399	0.7595	-3.197	20
ref	A_23_P119964	10153	CEBPZ	ref|NM_005760|ens|ENST00000489306|ens|			21846840	0.0066	0.9572	2.0782	0.4812	0	10	17	0	0	-1.0554	3.9995	5.0548	18.8537	36.9727	30.262	0.8406	0.5186	-3.1179	16
ref	A_23_P119337	22809	ATF5	ref|NM_012068|ref|NM_001193646|ens|ENS			21855438	0.0092	0.9572	2.0894	0.4786	0	10	17	0	0	-1.0631	4.897	5.96	35.027	76.8791	61.3783	0.7651	1.0544	-2.8562	22
	A_32_P153979						21867686	0.0084	0.9572	2.0915	0.4781	0	10	17	0	0	-1.0645	13.3215	14.3861	11942.5	23958	19507.8	0.9157	0.5385	-3.0323	15
ref	A_23_P502470	3572	IL6ST	ref|NM_002184|ref|NM_175767|ref|NM_001			21889442	0.0058	0.9572	2.0956	0.4772	0	10	17	0	0	-1.0674	4.4307	5.4981	25.0763	51.3894	41.6438	0.7927	0.5652	-3.182	16
ref|NR_003221|gb|H63385	A_21_P0000425	767609	SNORD114-28	ref|NR_003221|gb|H63385			21857965	0.0083	0.9572	2.0978	0.4767	0	10	17	0	0	-1.0689	5.0031	6.0719	40.2998	82.8084	67.0645	0.841	0.8123	-2.9433	19
ref	A_23_P119337	22809	ATF5	ref|NM_012068|ref|NM_001193646|ens|ENS			21847683	0.002	0.8472	2.1005	0.4761	0	10	17	0	0	-1.0707	5.1491	6.2199	39.8894	82.8057	66.9108	0.58	0.474	-3.6536	17
ref	A_33_P3210965	79600	TCTN1	ref|NM_001082538|ref|NM_001082537|ref|			21875929	0.0024	0.8964	2.1054	0.475	0	10	17	0	0	-1.0741	3.0976	4.1717	9.7343	21.0124	16.8353	0.5713	0.6628	-3.4645	20
ref	A_23_P309739	2099	ESR1	ref|NM_000125|ref|NM_001122742|ref|NM_			21862857	0.0058	0.9572	2.1056	0.4749	0	10	17	0	0	-1.0742	3.8379	4.9122	16.3991	38.1857	30.1166	0.615	1.077	-3.0401	23
ref	A_24_P354715	4907	NT5E	ref|NM_002526|ref|NM_001204813|ens|ENS			21877360	0.0057	0.9572	2.1072	0.4746	0	10	17	0	0	-1.0753	3.3513	4.4267	11.4245	27.986	21.8521	0.5421	1.2123	-3.0352	24
ref	A_23_P142849	390	RND3	ref|NM_005168|ens|ENST00000375734|ens|			21893375	0.0082	0.9572	2.1074	0.4745	0	10	17	0	0	-1.0755	6.2166	7.2921	89.087	185.126	149.556	0.8269	0.8812	-2.9323	20
ref	A_24_P63468	64902	AGXT2	ref|NM_031900|ens|ENST00000510428|ens|			21881658	0.0041	0.9572	2.108	0.4744	0	10	17	0	0	-1.0758	3.7221	4.798	15.1611	32.9888	26.3859	0.6399	0.8137	-3.2168	21
ref	A_23_P142849	390	RND3	ref|NM_005168|ens|ENST00000375734|ens|			21882945	0.0073	0.9572	2.1085	0.4743	0	10	17	0	0	-1.0762	6.304	7.3802	95.0911	191.122	155.555	0.8459	0.6805	-3.0488	17
ref	A_33_P3319126	1379	CR1L	ref|NM_175710|ens|ENST00000444269|ens|			21891449	0.0081	0.9572	2.1083	0.4743	0	10	17	0	0	-1.0761	3.3767	4.4528	11.7266	28.6079	22.3555	0.5994	1.3467	-2.8847	24
ref	A_23_P142849	390	RND3	ref|NM_005168|ens|ENST00000375734|ens|			21888609	0.003	0.9262	2.1092	0.4741	0	10	17	0	0	-1.0767	6.3059	7.3826	90.7903	191.306	154.078	0.6178	0.6823	-3.3728	20
ref	A_21_P0014883	100507664	LOC100507664	ref|XR_132797|ref|XR_133240|gb|AK13001			21868352	0.0016	0.8211	2.1111	0.4737	0	10	17	0	0	-1.078	3.0597	4.1377	9.2702	20.1833	16.1414	0.493	0.6851	-3.6013	22
ref	A_23_P4773	10990	LILRB5	ref|NM_006840|ref|NM_001081442|ref|NM_			21896689	0.0078	0.9572	2.1211	0.4714	0	10	17	0	0	-1.0848	3.3792	4.4641	11.909	29.2732	22.842	0.569	1.4224	-2.8935	25
ref	A_24_P257416	2920	CXCL2	ref|NM_002089|ref|NM_002090|ens|ENST00			21846390	0.0056	0.9572	2.1224	0.4712	0	10	17	0	0	-1.0857	7.6213	8.707	227.992	499.877	399.179	0.7068	0.9015	-3.0867	21
ref	A_21_P0000239	594837	SNORD101	ref|NR_002434|tc|THC2509733|tc|THC2557			21884336	0.0081	0.9572	2.1229	0.471	0	10	17	0	0	-1.0861	5.1483	6.2344	42.0633	88.8655	71.5313	0.8669	0.7929	-2.9743	18
ref	A_23_P119337	22809	ATF5	ref|NM_012068|ref|NM_001193646|ens|ENS			21895473	0.0007	0.6495	2.1234	0.4709	0	10	17	0	0	-1.0864	5.1989	6.2852	40.4589	86.5936	69.5067	0.4457	0.4603	-4.0585	19
PREDICTED	A_19_P00316341	100506860	LOC100506860	[XR_108813]			21864717	0.0006	0.6464	2.1247	0.4707	0	10	17	0	0	-1.0873	5.3734	6.4606	45.5743	94.2024	76.192	0.4693	0.2951	-4.288	16
ref|XR_132746|ref|XR	A_21_P0014859		LOC100652728	ref|XR_132746|ref|XR_133434			21896933	0.0005	0.5975	2.1254	0.4705	0	10	17	0	0	-1.0877	2.9595	4.0472	8.4641	19.0428	15.1248	0.3721	0.5872	-4.0606	23
ref	A_23_P309739	2099	ESR1	ref|NM_000125|ref|NM_001122742|ref|NM_			21841528	0.0099	0.9572	2.1308	0.4693	0	10	17	0	0	-1.0914	3.7653	4.8567	15.8006	39.0631	30.4473	0.726	1.3272	-2.8117	23
ref	A_24_P940006	1949	EFNB3	ref|NM_001406|ens|ENST00000226091|gb|A			21877910	0.0077	0.9572	2.1411	0.4671	0	10	17	0	0	-1.0984	3.2872	4.3855	11.5872	27.2468	21.4469	0.7401	1.1254	-2.9333	22
ref	A_23_P351275	7378	UPP1	ref|NM_181597|ref|NM_003364|ens|ENST00			21878563	0.0009	0.7378	2.1417	0.4669	0	10	17	0	0	-1.0988	2.9592	4.058	8.652	18.8095	15.0475	0.4814	0.5007	-3.9445	19
ens	A_23_P108922		MOB1A	ens|ENST00000396049|gb|AK001650|tc|THC			21875265	0.0007	0.6698	2.1427	0.4667	0	10	17	0	0	-1.0994	5.3153	6.4147	43.8009	91.9981	74.1473	0.4927	0.3732	-4.1196	17
ref	A_24_P257478	84570	COL25A1	ref|NM_198721|ref|NM_032518|ens|ENST00			21861285	0.004	0.9572	2.1464	0.4659	0	10	17	0	0	-1.1019	3.7614	4.8633	15.8323	34.1949	27.3939	0.7062	0.7572	-3.2471	20
ref	A_23_P119337	22809	ATF5	ref|NM_012068|ref|NM_001193646|ens|ENS			21867031	0.0023	0.8653	2.152	0.4647	0	10	17	0	0	-1.1057	4.9927	6.0983	35.816	78.8378	62.9038	0.6102	0.6699	-3.4891	20
ref|NM_000961|gb|AK055640|tc|THC2510165	A_24_P48723	5740	PTGIS	ref|NM_000961|gb|AK055640|tc|THC2510165			21845104	0.0084	0.9572	2.1543	0.4642	0	10	17	0	0	-1.1072	3.2939	4.4011	11.5852	29.8251	23.0696	0.7259	1.271	-2.8844	23
ens	A_23_P108922		MOB1A	ens|ENST00000396049|gb|AK001650|tc|THC			21889740	0.008	0.9572	2.1572	0.4636	0	10	17	0	0	-1.1091	5.1986	6.3078	43.8806	85.5745	70.1323	1.0406	0.3726	-3.125	13
ref	A_23_P142849	390	RND3	ref|NM_005168|ens|ENST00000375734|ens|			21883624	0.0023	0.8653	2.159	0.4632	0	10	17	0	0	-1.1104	6.262	7.3723	87.3226	193.65	154.269	0.57	0.7778	-3.4638	21
ref	A_23_P361940	8832	CD84	ref|NM_003874|ref|NM_001184879|ref|NM_			21836496	0.0066	0.9572	2.1592	0.4631	0	10	17	0	0	-1.1105	3.5926	4.7031	13.9376	37.2436	28.6117	0.6898	1.1769	-2.9872	23
ens	A_23_P108922		MOB1A	ens|ENST00000396049|gb|AK001650|tc|THC			21836497	0.0026	0.9226	2.1638	0.4622	0	10	17	0	0	-1.1136	5.2774	6.391	43.6629	91.4714	73.7645	0.721	0.3997	-3.6013	15
ref	A_33_P3399318	55970	GNG12	ref|NM_018841|ens|ENST00000370982|tc|T			21882143	0.0011	0.7457	2.1692	0.461	0	10	17	0	0	-1.1171	3.0822	4.1993	9.1423	22.7962	17.7392	0.371	0.9298	-3.6872	25
ref	A_23_P119337	22809	ATF5	ref|NM_012068|ref|NM_001193646|ens|ENS			21870921	0.003	0.9262	2.1726	0.4603	0	10	17	0	0	-1.1194	4.9604	6.0798	35.9422	78.5717	62.783	0.674	0.7009	-3.3964	19
ref	A_24_P179504	144406	WDR66	ref|NM_144668|ref|NM_001178003|ens|ENS			21889777	0.0003	0.5681	2.1782	0.4591	0	10	17	0	0	-1.1232	3.5724	4.6956	12.8776	28.6806	22.8276	0.3958	0.4991	-4.2776	21
ref	A_24_P336759	4170	MCL1	ref|NM_021960|ref|NM_182763|ref|NM_001			21863603	0.0007	0.6698	2.1836	0.458	0	10	17	0	0	-1.1267	7.061	8.1877	141.245	364.393	281.745	0.2735	0.9893	-3.8523	25
ref	A_23_P215956	4609	MYC	ref|NM_002467|ens|ENST00000454617|ens|			21872789	0.0004	0.5681	2.1849	0.4577	0	10	17	0	0	-1.1275	3.2445	4.372	10.0202	24.9251	19.4048	0.282	0.8017	-4.1072	25
ref	A_23_P125977	714	C1QC	ref|NM_172369|ref|NM_001114101|ens|ENS			21889118	0.0053	0.9572	2.1998	0.4546	0	10	17	0	0	-1.1374	6.0713	7.2086	77.1986	189.236	147.741	0.6572	1.2226	-3.0657	24
ref	A_23_P344555	4739	NEDD9	ref|NM_006403|ref|NM_001142393|ens|ENS			21880025	0.001	0.7457	2.2044	0.4536	0	10	17	0	0	-1.1404	3.3161	4.4565	11.2476	24.2689	19.4462	0.5557	0.5302	-3.8718	19
Homo	A_19_P00316675	55384	MEG3	[NR_033359]			21865296	0.0016	0.8211	2.2046	0.4536	0	10	17	0	0	-1.1405	4.1547	5.2952	20.467	43.5925	35.0275	0.6395	0.4885	-3.7462	17
ref	A_33_P3404899	23266	LPHN2	ref|NM_012302|ens|ENST00000498776|ens|			21883308	0.0049	0.9572	2.2058	0.4533	0	10	17	0	0	-1.1413	4.3661	5.5074	24.1652	54.2565	43.1116	0.83	0.7384	-3.2097	18
	A_19_P00322746		ens|ENST00000433310|ens|ENST00000430247|gb|BU618747|tc|THC2618277				21847205	0.003	0.9262	2.2152	0.4514	0	10	17	0	0	-1.1475	4.4172	5.5647	24.302	56.464	44.5522	0.6542	0.8752	-3.356	21
ref	A_24_P250922	5743	PTGS2	ref|NM_000963|ens|ENST00000490885|ens|			21837436	0.0087	0.9572	2.2215	0.4501	0	10	17	0	0	-1.1516	3.3798	4.5313	11.4541	37.7853	28.033	0.425	2.0371	-2.8582	24
ref	A_23_P31945	90865	IL33	ref|NM_033439|ref|NM_001199640|ref|NM_			21859803	0.0004	0.5739	2.2277	0.4489	0	10	17	0	0	-1.1556	3.4699	4.6255	11.5267	30.8441	23.6895	0.1869	1.0188	-4.1213	23
ref	A_23_P119964	10153	CEBPZ	ref|NM_005760|ens|ENST00000489306|ens|			21852817	0.0045	0.9572	2.229	0.4486	0	10	17	0	0	-1.1564	4.1102	5.2667	20.7739	40.5385	33.2183	0.9572	0.2393	-3.4899	12
ens	A_24_P128308	1316	KLF6	ens|ENST00000469435|gb|FW339972|gb|U51			21840402	0.0047	0.9572	2.2313	0.4482	0	10	17	0	0	-1.1579	3.2004	4.3583	10.6262	26.4092	20.5637	0.6419	1.2601	-3.1133	24
ref	A_24_P114617	25978	CHMP2B	ref|NM_014043|ref|NM_001244644|ens|ENS			21877719	0.0003	0.5681	2.2386	0.4467	0	10	17	0	0	-1.1626	3.259	4.4215	10.1146	26.1089	20.1851	0.249	0.8879	-4.1862	25
ref	A_23_P111240	9749	PHACTR2	ref|NM_014721|ref|NM_001100164|ref|NM_			21887634	0.0086	0.9572	2.2444	0.4456	0	10	17	0	0	-1.1663	3.9504	5.1167	19.0216	48.382	37.5077	0.9347	1.1595	-2.9006	21
ref	A_23_P119337	22809	ATF5	ref|NM_012068|ref|NM_001193646|ens|ENS			21862601	0.0049	0.9572	2.2467	0.4451	0	10	17	0	0	-1.1678	4.8745	6.0423	34.925	77.9193	61.9955	0.8704	0.775	-3.2065	18
ref	A_23_P208389	558	AXL	ref|NM_021913|ref|NM_001699|ens|ENST00			21895782	0.0008	0.7378	2.2478	0.4449	0	10	17	0	0	-1.1685	3.5993	4.7678	13.7628	31.3121	24.8123	0.4946	0.7145	-3.8633	22
ref	A_24_P250922	5743	PTGS2	ref|NM_000963|ens|ENST00000490885|ens|			21864191	0.0044	0.9572	2.248	0.4448	0	10	17	0	0	-1.1687	3.3155	4.4842	11.0639	32.7342	24.7081	0.5061	1.5031	-3.1343	25
ref	A_24_P96961	80176	SPSB1	ref|NM_025106|ens|ENST00000328089|gb|A			21843580	0.0094	0.9572	2.2647	0.4416	0	10	17	0	0	-1.1793	4.2374	5.4167	23.2181	57.5278	44.8205	0.8735	1.4577	-2.8345	23
ref	A_23_P142849	390	RND3	ref|NM_005168|ens|ENST00000375734|ens|			21892804	0.0023	0.861	2.2717	0.4402	0	10	17	0	0	-1.1838	6.2078	7.3916	87.1295	193.732	154.25	0.7113	0.7122	-3.5211	19
ref	A_21_P0003549	100506229	LOC100506229	ref|NR_039975|ref|NR_039976|ref|NR_039			21871748	0.0062	0.9572	2.2746	0.4396	0	10	17	0	0	-1.1856	3.6127	4.7984	13.1984	41.0128	30.7112	0.3392	2.0572	-3.0121	23
	A_33_P3231156		ens|ENST00000379816				21867018	0.0006	0.647	2.2863	0.4374	0	10	17	0	0	-1.193	3.6681	4.8611	13.7043	35.062	27.1517	0.4074	0.8795	-3.9232	24
ref	A_23_P96777	57470	LRRC47	ref|NM_020710|ens|ENST00000378251|gb|A			21865704	0.0006	0.647	2.2873	0.4372	0	10	17	0	0	-1.1937	2.9885	4.1821	8.5769	21.601	16.7773	0.3481	0.9745	-3.9326	25
ref	A_23_P142849	390	RND3	ref|NM_005168|ens|ENST00000375734|ens|			21848099	0.0026	0.9226	2.2885	0.437	0	10	17	0	0	-1.1944	6.204	7.3984	87.3413	192.59	153.609	0.7899	0.6511	-3.4875	18
ref	A_23_P153562	728	C5AR1	ref|NM_001736|ens|ENST00000355085|gb|F			21897021	0.0027	0.9262	2.3013	0.4345	0	10	17	0	0	-1.2025	3.7871	4.9896	15.5317	42.0045	32.1997	0.5669	1.231	-3.3466	24
ref	A_24_P250922	5743	PTGS2	ref|NM_000963|ens|ENST00000490885|ens|			21885665	0.0085	0.9572	2.3036	0.4341	0	10	17	0	0	-1.2039	3.1959	4.3998	10.6572	33.5865	25.0942	0.6582	1.9019	-2.8559	25
ens	A_23_P108922		MOB1A	ens|ENST00000396049|gb|AK001650|tc|THC			21876979	0.0065	0.9572	2.3075	0.4334	0	10	17	0	0	-1.2063	5.1797	6.386	44.6074	92.4899	74.7557	1.1209	0.5158	-3.1963	14
ref	A_23_P103110	23764	MAFF	ref|NM_012323|ref|NM_001161572|ref|NM_			21850828	0.0088	0.9572	2.3087	0.4332	0	10	17	0	0	-1.2071	4.9314	6.1385	36.5407	94.0833	72.7712	0.9675	1.3242	-2.8883	21
ref	A_21_P0014552	100289251	LOC100289251	ref|XR_110280|ref|XR_111425|tc|THC2716			21870156	0.0075	0.9572	2.3258	0.43	0	10	17	0	0	-1.2177	3.9111	5.1288	18.6017	47.5119	36.8044	1.0259	1.0738	-2.991	19
ref	A_23_P119964	10153	CEBPZ	ref|NM_005760|ens|ENST00000489306|ens|			21847703	0.0003	0.5681	2.3281	0.4295	0	10	17	0	0	-1.2191	4.0319	5.2511	18.3174	41.7461	33.0688	0.5021	0.45	-4.4026	18
ref	A_33_P3330114	100130417	LOC100130417	ref|NR_026874|ens|ENST00000432961|gb|B			21880590	0.0044	0.9572	2.33	0.4292	0	10	17	0	0	-1.2203	4.0692	5.2896	20.6904	46.5327	36.9615	0.9435	0.7499	-3.2796	17
ref	A_23_P309739	2099	ESR1	ref|NM_000125|ref|NM_001122742|ref|NM_			21837963	0.0058	0.9572	2.3315	0.4289	0	10	17	0	0	-1.2213	3.7776	4.9988	16.7935	39.8306	31.2984	0.9509	1.0079	-3.1082	19
	A_33_P3240098		gb|BC150587				21847933	0.005	0.9572	2.3329	0.4287	0	10	17	0	0	-1.2221	4.2337	5.4558	21.2006	64.1612	48.2499	0.5764	1.6942	-3.0814	25
ref	A_24_P250922	5743	PTGS2	ref|NM_000963|ens|ENST00000490885|ens|			21883302	0.0049	0.9572	2.3342	0.4284	0	10	17	0	0	-1.2229	3.0145	4.2374	8.7617	30.3693	22.3665	0.3903	1.9828	-3.0996	24
ref	A_23_P110403	27295	PDLIM3	ref|NM_014476|ref|NM_001114107|ens|ENS			21888296	0.0039	0.9572	2.3368	0.4279	0	10	17	0	0	-1.2246	3.5738	4.7983	14.1813	37.2086	28.6799	0.7438	1.2055	-3.2126	23
ref	A_23_P103110	23764	MAFF	ref|NM_012323|ref|NM_001161572|ref|NM_			21843919	0.0083	0.9572	2.3466	0.4261	0	10	17	0	0	-1.2306	4.7742	6.0048	34.1793	85.9484	66.7746	1.0223	1.2963	-2.9128	21
	A_33_P3367970						21863212	0.0004	0.5739	2.3496	0.4256	0	10	17	0	0	-1.2324	3.145	4.3774	9.8919	23.9129	18.7199	0.506	0.6216	-4.1743	21
ref	A_23_P103110	23764	MAFF	ref|NM_012323|ref|NM_001161572|ref|NM_			21898044	0.0059	0.9572	2.3501	0.4255	0	10	17	0	0	-1.2327	4.8312	6.0639	34.0519	87.8501	67.9249	0.9204	1.1934	-3.0605	21
ref	A_23_P120153	284996	RNF149	ref|NM_173647|ens|ENST00000295317|gb|A			21852731	0.0001	0.4541	2.3514	0.4253	0	10	17	0	0	-1.2335	3.1072	4.3407	9.3287	21.821	17.1942	0.368	0.3437	-5.1661	18
ref	A_23_P349083	115548	FCHO2	ref|NM_138782|ref|NM_001146032|ens|ENS			21860499	0.0001	0.496	2.3709	0.4218	0	10	17	0	0	-1.2454	3.2715	4.517	10.4323	27.5392	21.2033	0.3587	0.6423	-4.5893	23
ref	A_33_P3248354	10439	OLFM1	ref|NM_006334|ens|ENST00000392991|ens|			21859005	0.0001	0.496	2.3812	0.42	0	10	17	0	0	-1.2517	3.1981	4.4498	9.7395	26.0625	20.0169	0.291	0.7968	-4.5412	25
ref	A_24_P339560	114132	SIGLEC11	ref|NM_052884|ref|NM_001135163|ens|ENS			21852980	0.004	0.9572	2.3924	0.418	0	10	17	0	0	-1.2584	4.8804	6.1388	35.4113	83.6353	65.7746	0.975	0.811	-3.3025	18
ref	A_23_P217269	11326	VSIG4	ref|NM_007268|ref|NM_001100431|ref|NM_			21842186	0.0039	0.9572	2.3933	0.4178	0	10	17	0	0	-1.259	3.708	4.967	16.141	42.1342	32.507	0.7339	1.3883	-3.1973	24
ref	A_23_P116898	2	A2M	ref|NM_000014|ens|ENST00000540099|ens|			21891229	0.0092	0.9572	2.4105	0.4149	0	10	17	0	0	-1.2693	10.186	11.4553	1556.09	3244.37	2619.08	1.3363	0.7967	-2.9877	15
ref	A_23_P309739	2099	ESR1	ref|NM_000125|ref|NM_001122742|ref|NM_			21886057	0.0048	0.9572	2.4118	0.4146	0	10	17	0	0	-1.2701	3.6119	4.882	14.8314	37.9895	29.4124	0.9409	1.1651	-3.1495	21
ref	A_24_P314179	2114	ETS2	ref|NM_005239|ens|ENST00000360214|ens|			21843457	0.0024	0.8964	2.4164	0.4138	0	10	17	0	0	-1.2728	3.9862	5.2591	18.7058	48.0808	37.2012	0.7839	0.9901	-3.4435	21
ref	A_23_P202448	6387	CXCL12	ref|NM_199168|ref|NM_001178134|ens|ENS			21866543	0.0081	0.9572	2.4193	0.4133	0	10	17	0	0	-1.2746	5.8043	7.0789	72.1948	175.427	137.192	1.0479	1.4751	-2.9122	22
ref	A_23_P46470	54206	ERRFI1	ref|NM_018948|ens|ENST00000377482|gb|A			21867558	0.0085	0.9572	2.4221	0.4129	0	10	17	0	0	-1.2763	10.0163	11.2925	1351.92	2733.38	2221.73	1.395	0.4356	-3.1407	12
ref	A_33_P3238290	140876	FAM65C	ref|NM_080829|ens|ENST00000045083|ens|			21836279	0.0087	0.9572	2.4328	0.411	0	10	17	0	0	-1.2826	3.8287	5.1114	18.0982	50.7919	38.6831	1.1087	1.4538	-2.8943	21
ref	A_23_P2920	12	SERPINA3	ref|NM_001085|ens|ENST00000393078|ens|			21858464	0.0028	0.9262	2.4583	0.4068	0	10	17	0	0	-1.2976	12.3115	13.6092	6310.9	14226.1	11294.5	0.9931	0.5699	-3.5603	15
ref	A_23_P106898	93129	ORAI3	ref|NM_152288|ens|ENST00000318663|gb|A			21897568	0.0059	0.9572	2.4612	0.4063	0	10	17	0	0	-1.2993	3.2715	4.5709	12.4409	32.1574	24.855	1.028	1.3049	-3.0663	21
ref	A_33_P3399788	12	SERPINA3	ref|NM_001085|ens|ENST00000380354|ens|			21859942	0.004	0.9572	2.4697	0.4049	0	10	17	0	0	-1.3043	12.0955	13.3998	5562.39	12235.1	9763.76	1.1265	0.5899	-3.3979	15
ref	A_23_P116898	2	A2M	ref|NM_000014|ens|ENST00000540099|ens|			21863015	0.0099	0.9572	2.4744	0.4041	0	10	17	0	0	-1.3071	10.1717	11.4787	1601.03	3319.44	2682.99	1.4682	0.8361	-2.9523	15
ref	A_23_P202448	6387	CXCL12	ref|NM_199168|ref|NM_001178134|ens|ENS			21837631	0.0099	0.9572	2.4894	0.4017	0	10	17	0	0	-1.3158	5.7106	7.0264	68.4773	168.312	131.336	1.3045	1.3712	-2.8637	19
ref	A_23_P90357	6915	TBXA2R	ref|NM_001060|ref|NM_201636|ens|ENST00			21842611	0.0095	0.9572	2.4985	0.4002	0	10	17	0	0	-1.3211	3.4378	4.7588	13.9811	44.5458	33.2256	1.0412	1.9652	-2.8183	24
ref	A_33_P3327617	9103	FCGR2C	ref|NM_201563|ens|ENST00000452001|ens|			21896650	0.0043	0.9572	2.4998	0.4	0	10	17	0	0	-1.3218	4.3672	5.689	25.5214	66.7076	51.4534	0.9886	1.2251	-3.1972	21
ref	A_23_P23048	6280	S100A9	ref|NM_002965|ens|ENST00000368738|gb|C			21884954	0.0014	0.8211	2.5081	0.3987	0	10	17	0	0	-1.3266	6.1973	7.5238	88.5089	216.112	168.852	0.8004	0.7478	-3.7667	18
ref	A_23_P98350	330	BIRC3	ref|NM_001165|ref|NM_182962|ens|ENST00			21884673	0.0039	0.9572	2.5085	0.3986	0	10	17	0	0	-1.3268	3.7462	5.073	16.6801	44.2535	34.0411	0.9528	1.233	-3.2389	21
ref	A_23_P258136	25878	MXRA5	ref|NM_015419|ens|ENST00000217939|ens|			21870675	0.0001	0.496	2.5645	0.3899	0	10	17	0	0	-1.3587	3.1428	4.5015	9.4646	28.8466	21.6681	0.3218	0.9842	-4.5272	25
ref	A_23_P103110	23764	MAFF	ref|NM_012323|ref|NM_001161572|ref|NM_			21888455	0.0055	0.9572	2.5799	0.3876	0	10	17	0	0	-1.3673	4.6219	5.9892	31.0026	84.5299	64.705	1.1804	1.2361	-3.1307	19
	A_33_P3313075						21840314	0.006	0.9572	2.5883	0.3863	0	10	17	0	0	-1.372	7.4625	8.8345	222.421	558.78	434.202	1.0504	1.7057	-3.0275	23
ref	A_24_P250922	5743	PTGS2	ref|NM_000963|ens|ENST00000490885|ens|			21871443	0.002	0.8472	2.5917	0.3858	0	10	17	0	0	-1.3739	3.0719	4.4458	9.4933	32.9727	24.2766	0.5232	1.8093	-3.4483	25
ref	A_33_P3236065	51266	CLEC1B	ref|NM_016509|ref|NM_001099431|ens|ENS			21845096	0.0086	0.9572	2.6029	0.3842	0	10	17	0	0	-1.3801	4.1661	5.5462	23.7422	59.3754	46.1779	1.4582	1.2516	-2.9462	18
ref	A_33_P3296181	414062	CCL3L3	ref|NM_001001437|ref|NM_021006|ens|ENS			21853805	0.0003	0.5052	2.6166	0.3822	0	10	17	0	0	-1.3877	3.5616	4.9493	13.5882	34.5303	26.774	0.6293	0.4754	-4.6029	17
ref	A_23_P131588	27302	BMP10	ref|NM_014482|ens|ENST00000295379|gb|B			21841380	0.001	0.7457	2.6372	0.3792	0	10	17	0	0	-1.399	4.9435	6.3425	35.7898	100.643	76.6231	0.7333	1.0756	-3.7853	22
ref	A_23_P207564	6351	CCL4	ref|NM_002984|ref|NM_001001435|ref|NM_			21881717	0.0001	0.5005	2.6495	0.3774	0	10	17	0	0	-1.4057	4.0311	5.4369	17.6596	55.6723	41.5936	0.3572	1.0657	-4.4811	25
ref	A_24_P12435	135112	NCOA7	ref|NM_181782|ref|NM_001199620|ref|NM_			21882261	0.0016	0.8211	2.6615	0.3757	0	10	17	0	0	-1.4122	4.8328	6.245	32.9093	108.165	80.2925	0.7007	1.4728	-3.5676	24
ref	A_23_P161624	8061	FOSL1	ref|NM_005438|ens|ENST00000312562|gb|A			21890024	0.0001	0.496	2.6703	0.3745	0	10	17	0	0	-1.417	2.9195	4.3365	8.1464	25.763	19.2383	0.327	1.0887	-4.556	25
ref	A_33_P3590259	9547	CXCL14	ref|NM_004887|ens|ENST00000512158|ens|			21872767	0.0058	0.9572	2.6794	0.3732	0	10	17	0	0	-1.4219	5.2881	6.71	53.1572	117.745	93.8237	1.5298	0.5643	-3.2955	13
BROAD	A_21_P0003627		XLOC_003595	[TCONS_00008144]			21890111	0.0095	0.9572	2.6837	0.3726	0	10	17	0	0	-1.4242	4.3403	5.7645	29.6796	67.3486	53.3971	1.6644	1.1509	-2.9434	16
ref	A_23_P309739	2099	ESR1	ref|NM_000125|ref|NM_001122742|ref|NM_			21869659	0.0017	0.8211	2.7043	0.3698	0	10	17	0	0	-1.4353	3.6728	5.1081	15.4335	42.2687	32.3297	0.9701	0.9664	-3.6591	19
ref	A_23_P114947	5997	RGS2	ref|NM_002923|ens|ENST00000235382|gb|L			21846945	0.0063	0.9572	2.7236	0.3672	0	10	17	0	0	-1.4455	5.2761	6.7216	51.8225	144.572	110.22	1.4281	1.2955	-3.0888	18
ref	A_23_P160559	1893	ECM1	ref|NM_004425|ref|NM_001202858|ref|NM_			21852487	0.001	0.7457	2.7455	0.3642	0	10	17	0	0	-1.4571	3.9335	5.3906	18.8168	45.4493	35.5854	0.9551	0.3867	-4.2372	13
ref	A_24_P250922	5743	PTGS2	ref|NM_000963|ens|ENST00000490885|ens|			21875544	0.0011	0.7457	2.7466	0.3641	0	10	17	0	0	-1.4576	3.1375	4.5951	9.6122	36.8588	26.7675	0.4199	1.9105	-3.7099	24
ref	A_33_P3236020	91937	TIMD4	ref|NM_138379|ref|NM_001146726|ens|ENS			21848299	0.0001	0.4541	2.7503	0.3636	0	10	17	0	0	-1.4596	3.6849	5.1445	13.5172	44.4571	32.9979	0.2608	1.0997	-4.8446	24
ref	A_23_P114947	5997	RGS2	ref|NM_002923|ens|ENST00000235382|gb|L			21876526	0.0043	0.9572	2.7631	0.3619	0	10	17	0	0	-1.4663	5.3026	6.7689	51.0253	153.064	115.272	1.2534	1.3881	-3.2229	20
ref	A_23_P127584	4837	NNMT	ref|NM_006169|ens|ENST00000299964|ens|			21863873	0.0002	0.5052	2.8361	0.3526	0	10	17	0	0	-1.5039	10.8649	12.3688	2134.51	6307.42	4761.9	0.6532	0.8625	-4.4146	21
ref	A_24_P52697	283120	H19	ref|NR_002196|gb|AK056774|gb|AK092486|			21892474	0.0005	0.5975	2.8361	0.3526	0	10	17	0	0	-1.5039	3.5712	5.075	13.6859	43.8588	32.6836	0.6163	1.2896	-4.0559	24
ens	A_21_P0014446	64399	HHIP	ens|ENST00000296575|ref|XR_109840|ref|			21847295	0	0.2954	2.8417	0.3519	0	10	17	0	0	-1.5068	3.4468	4.9536	11.6519	37.2011	27.7384	0.3166	0.8537	-5.2658	25
ref	A_23_P162918	12	SERPINA3	ref|NM_001085|ens|ENST00000555820|ens|			21878129	0.0012	0.7548	2.8434	0.3517	0	10	17	0	0	-1.5076	7.3055	8.8131	199.204	502.347	390.072	1.0616	0.5379	-4.0614	14
ref	A_23_P114947	5997	RGS2	ref|NM_002923|ens|ENST00000235382|gb|L			21866036	0.0026	0.9135	2.848	0.3511	0	10	17	0	0	-1.51	5.2374	6.7473	46.7484	145.017	108.621	1.1299	1.3471	-3.4439	20
ref	A_23_P253350	56892	C8orf4	ref|NM_020130|ens|ENST00000315792|gb|A			21863114	0.0002	0.5028	2.8627	0.3493	0	10	17	0	0	-1.5174	5.12	6.6373	39.7529	116.208	87.8916	0.691	0.7444	-4.5162	20
ref	A_23_P95790	55600	ITLN1	ref|NM_017625|ens|ENST00000326245|gb|A			21848362	0.0094	0.9572	2.8836	0.3468	0	10	17	0	0	-1.5279	4.0349	5.5628	23.1885	74.9062	55.7515	1.5317	2.2908	-2.8474	22
ref	A_33_P3364864	10135	NAMPT	ref|NM_005746|ens|ENST00000393618|ens|			21875490	0.0006	0.647	2.8867	0.3464	0	10	17	0	0	-1.5294	3.9007	5.4301	17.5232	58.9558	43.6104	0.6845	1.3868	-3.9487	24
ref	A_23_P114947	5997	RGS2	ref|NM_002923|ens|ENST00000235382|gb|L			21848548	0.0078	0.9572	2.8965	0.3452	0	10	17	0	0	-1.5343	5.2552	6.7895	54.1222	152.949	116.347	1.8013	1.3461	-3.013	17
ref	A_23_P12767	1559	CYP2C9	ref|NM_000771|ens|ENST00000260682|gb|A			21882332	0.0027	0.9262	2.9037	0.3444	0	10	17	0	0	-1.5379	4.8715	6.4094	39.5907	100.597	78.0024	1.4071	0.7485	-3.578	15
ref	A_23_P114947	5997	RGS2	ref|NM_002923|ens|ENST00000235382|gb|L			21859723	0.0042	0.9572	2.9488	0.3391	0	10	17	0	0	-1.5602	5.2599	6.8201	51.0779	152.155	114.719	1.4822	1.3269	-3.2798	18
ref	A_24_P105933	7433	VIPR1	ref|NM_004624|ref|NM_001251882|ref|NM_			21891425	0	0.4541	2.9782	0.3358	0	10	17	0	0	-1.5744	3.2665	4.8409	10.6836	34.8854	25.9218	0.4695	0.9268	-4.9426	24
ref	A_23_P114947	5997	RGS2	ref|NM_002923|ens|ENST00000235382|gb|L			21876981	0.0079	0.9572	3.0261	0.3305	0	10	17	0	0	-1.5975	5.1586	6.7561	52.9774	145.048	110.947	2.016	1.2043	-3.0605	15
ref	A_23_P114947	5997	RGS2	ref|NM_002923|ens|ENST00000235382|gb|L			21891085	0.0036	0.9572	3.0317	0.3299	0	10	17	0	0	-1.6001	5.162	6.7621	48.883	145.125	109.48	1.5734	1.1394	-3.3781	17
	A_19_P00320067		gb|BC025320				21844707	0.0038	0.9572	3.0384	0.3291	0	10	17	0	0	-1.6033	4.2579	5.8612	31.2079	67.9121	54.3179	1.7069	0.75	-3.4593	14
ref	A_19_P00323082	283120	H19	ref|NR_002196|gb|AK123560|gb|BC106078|			21871837	0.0058	0.9572	3.0575	0.3271	0	10	17	0	0	-1.6123	9.7071	11.3194	1147.38	3849.42	2848.66	1.4241	2.3654	-3.0386	23
ref	A_23_P167129	64399	HHIP	ref|NM_022475|ens|ENST00000503090|gb|A			21860645	0.001	0.7457	3.0634	0.3264	0	10	17	0	0	-1.6151	4.67	6.2852	31.1876	103.98	77.0201	0.9019	1.5791	-3.7748	23
ref	A_23_P42868	3484	IGFBP1	ref|NM_000596|ens|ENST00000275525|gb|X			21897731	0.0056	0.9572	3.1116	0.3214	0	10	17	0	0	-1.6376	6.7409	8.3785	172.507	387.758	308.035	1.999	0.8635	-3.2707	14
ref	A_23_P114947	5997	RGS2	ref|NM_002923|ens|ENST00000235382|gb|L			21880552	0.0095	0.9572	3.1141	0.3211	0	10	17	0	0	-1.6388	4.9974	6.6363	47.41	138.341	104.663	2.2634	1.4214	-2.9436	16
ref	A_23_P46755	2658	GDF2	ref|NM_016204|ens|ENST00000249598|gb|A			21886567	0.0009	0.7378	3.1483	0.3176	0	10	17	0	0	-1.6546	5.6787	7.3333	64.2026	192.252	144.827	1.1163	1.0406	-3.9797	18
ref	A_23_P126584	922	CD5L	ref|NM_005894|ens|ENST00000368174|gb|A			21895455	0.0051	0.9572	3.1796	0.3145	0	10	17	0	0	-1.6689	3.4369	5.1057	14.7296	62.566	44.8488	1.3031	2.7738	-3.0806	24
ref	A_33_P3245120	200772	LOC200772	ref|NR_033841|ens|ENST00000457369|ens|			21865953	0.0011	0.7457	3.2102	0.3115	0	10	17	0	0	-1.6827	3.6961	5.3787	16.9671	50.6988	38.2056	1.2813	0.8624	-3.9788	16
ref	A_33_P3350056	4501	MT1X	ref|NM_005952|ref|NM_005947|ens|ENST00			21836037	0.007	0.9572	3.2177	0.3108	0	10	17	0	0	-1.686	8.1169	9.8029	404.138	1013.91	788.072	2.2827	0.7043	-3.2465	12
ref|NM_006438|gb|AB002631|tc|THC2478678	A_23_P251486	10584	COLEC10	ref|NM_006438|gb|AB002631|tc|THC2478678			21851661	0.0018	0.8472	3.4253	0.2919	0	10	17	0	0	-1.7762	7.4154	9.1916	224.67	742.09	550.453	1.5553	1.3869	-3.6477	18
ref	A_23_P128215	8835	SOCS2	ref|NM_003877|ens|ENST00000549206|ens|			21858030	0	0.2954	3.4457	0.2902	0	10	17	0	0	-1.7848	3.104	4.8888	9.5213	37.2699	26.9926	0.4954	1.0638	-5.3303	24
BROAD	A_21_P0012271		XLOC_l2_009405	[TCONS_l2_00017796]			21863234	0.005	0.9572	3.7508	0.2666	0	10	17	0	0	-1.9072	3.5047	5.4119	13.5869	229.625	149.611	0.6877	5.1992	-3.1161	22
ref	A_23_P106844	4502	MT2A	ref|NM_005953|ens|ENST00000245185|gb|V			21854421	0.0047	0.9572	3.9102	0.2557	0	10	17	0	0	-1.9673	11.2009	13.1681	4106.29	10712.3	8265.6	2.814	0.6984	-3.4642	12
ref	A_21_P0000671	4493	MT1E	ref|NM_175617|ref|NM_176870|ref|NR_036			21897631	0.0077	0.9572	3.9911	0.2506	0	10	17	0	0	-1.9968	10.5895	12.5863	2475.05	7192.92	5445.56	3.3133	0.7623	-3.2556	11
ref	A_33_P3236868	4501	MT1X	ref|NM_005952|ens|ENST00000394485|gb|F			21888685	0.0069	0.9572	4.2362	0.2361	0	10	17	0	0	-2.0828	8.4778	10.5606	612.286	1739.11	1321.77	3.5913	0.8491	-3.2564	12
ref	A_33_P3213235	339390	CLEC4G	ref|NM_198492|ref|NM_001244856|ens|ENS			21841456	0.0018	0.8472	4.7781	0.2093	0	10	17	0	0	-2.2564	4.8558	7.1122	45.3768	251.788	175.339	2.2557	2.9851	-3.5626	21
ref	A_23_P101992	8685	MARCO	ref|NM_006770|ens|ENST00000541757|ens|			21886021	0.0001	0.496	4.9526	0.2019	0	10	17	0	0	-2.3082	6.3989	8.7071	108.831	613.624	426.663	1.2982	2.0981	-4.5868	23
Significance cut-off: P-value≤ 0.01 and absolute FC ≥2
Grp 1 = GE1-HCC
Grp 2 = NT
