# Supplementary material for: Gene networks and transcriptional regulators associated with liver cancer development and progression
Source: BMC Med Genomics. 2021 Feb 4;14:41. doi: 10.1186/s12920-021-00883-5 (PMC7863452; doi:10.1186/s12920-021-00883-5)
Supplement: Supplementary file 5 — Additional file 5. List of differentially expressed probe sets in 13 GE2-hepatocellular carcinoma (HCC) versus 17 non-tumourous (NT) tissues. Unpaired Welch’s t-test was performed using gene expression microarray data from GE2-HCC (n=13) and NT (n=17) samples. The probe sets demonstrating expression change in the GE2-HCC group versus the NT group with a mean absolute fold change (FC) ≥ 2 and false discovery rate (FDR) ≤ 0.05 were selected and used for further bioinformatics analyses. [file 12920_2021_883_MOESM5_ESM.xls]

## Sheet: SRG_13 GE2-HCC_vs_17NT
Genbank Acc	Gene Mfr ID	LOCUSID	GENENAME	REFSEQ	COMPOUND_CAS	COMPOUND_NAME	SPOTID	P	FDR	Abs Fold Change	Fold Change grp1/grp2	Total Bad Flags	Grp 1 Size	Grp 2 Size	Bad Flags Grp 1	Bad Flags Grp 2	Diff Means grp1-grp2	Mean Grp 1	Mean Grp 2	Mean Intensities Grp 1	Mean Intensities Grp 2	Mean All Intensities	Var Grp 1	Var Grp 2	t	Degs Freedom
ref	A_23_P118815	332	BIRC5	ref|NM_001012271|ref|NM_001168|ref|NM_			21893553	0	0	37.1405	37.1405	0	13	17	0	0	5.2149	9.3055	4.0906	799.605	22.8544	359.447	1.0706	1.2913	13.1065	27
ref	A_23_P118815	332	BIRC5	ref|NM_001012271|ref|NM_001168|ref|NM_			21855935	0	0	34.5721	34.5721	0	13	17	0	0	5.1115	9.3687	4.2572	845.995	28.1213	382.533	1.1505	1.7376	11.7046	28
ref	A_23_P118815	332	BIRC5	ref|NM_001012271|ref|NM_001168|ref|NM_			21859727	0	0	34.5029	34.5029	0	13	17	0	0	5.1086	9.3679	4.2592	846.735	28.3619	382.99	1.1735	1.9013	11.3636	28
ref	A_23_P118815	332	BIRC5	ref|NM_001012271|ref|NM_001168|ref|NM_			21878144	0	0	31.9082	31.9082	0	13	17	0	0	4.9959	9.3282	4.3324	835.293	27.5709	377.584	1.1952	1.4277	11.9112	27
ref	A_23_P118815	332	BIRC5	ref|NM_001012271|ref|NM_001168|ref|NM_			21878760	0	0	31.7418	31.7418	0	13	17	0	0	4.9883	9.3256	4.3373	815.966	27.5755	369.211	1.0718	1.4515	12.1764	28
ref	A_23_P118815	332	BIRC5	ref|NM_001012271|ref|NM_001168|ref|NM_			21886257	0	0	31.6318	31.6318	0	13	17	0	0	4.9833	9.4012	4.4179	867.275	30.353	393.019	1.1562	1.4731	11.8924	27
ref	A_23_P118815	332	BIRC5	ref|NM_001012271|ref|NM_001168|ref|NM_			21881031	0	0	30.8907	30.8907	0	13	17	0	0	4.9491	9.3368	4.3877	831.967	30.4251	377.76	1.1115	1.7835	11.3417	28
ref	A_23_P118815	332	BIRC5	ref|NM_001012271|ref|NM_001168|ref|NM_			21839321	0	0	30.5835	30.5835	0	13	17	0	0	4.9347	9.405	4.4704	851.373	28.3091	384.97	1.0329	1.2575	12.5985	27
ref	A_23_P118815	332	BIRC5	ref|NM_001012271|ref|NM_001168|ref|NM_			21872213	0	0	30.3052	30.3052	0	13	17	0	0	4.9215	9.3423	4.4208	830.507	29.858	376.806	1.1416	1.4397	11.8494	27
ref	A_23_P82503	23089	PEG10	ref|NM_001040152|ref|NM_001184961|ref|			21881357	0	0.0003	22.9316	22.9316	0	13	17	0	0	4.5193	7.6087	3.0894	357.653	10.3249	160.834	3.7017	0.814	7.8358	16
ref	A_33_P3257678	333932	HIST2H3A	ref|NM_001005464|ref|NM_021059|ens|ENS			21882574	0	0	22.2419	22.2419	0	13	17	0	0	4.4752	10.7669	6.2917	2447.08	94.6251	1114.02	1.6392	0.8835	10.6053	21
ref	A_33_P3326634	2719	GPC3	ref|NM_001164617|ref|NM_004484|ref|NM_			21849550	0	0	20.777	20.777	0	13	17	0	0	4.3769	10.8796	6.5027	2514.26	132.195	1164.42	1.4763	1.819	9.3197	27
ref	A_23_P118815	332	BIRC5	ref|NM_001012271|ref|NM_001168|ref|NM_			21881895	0	0.0002	20.481	20.481	0	13	17	0	0	4.3562	8.6847	4.3285	635.792	26.8189	290.707	3.3506	1.3627	7.494	19
ref	A_24_P297539	11065	UBE2C	ref|NM_181803|ref|NM_181799|ref|NM_007			21837332	0	0	20.3504	20.3504	0	13	17	0	0	4.347	9.9626	5.6156	1408.82	60.8907	644.994	2.2178	0.7285	9.4088	18
ref	A_33_P3230264	2719	GPC3	ref|NM_001164617|ref|NM_004484|ref|NM_			21838660	0	0	19.652	19.652	0	13	17	0	0	4.2966	12.8213	8.5247	9253	749.871	4434.56	1.1582	3.0673	8.2762	27
ref|NR_024243	A_21_P0000508	100170227	SNAR-D	ref|NR_024243			21874534	0	0.0025	17.4997	17.4997	0	13	17	0	0	4.1293	13.6996	9.5704	29117.8	1188.59	13291.2	5.0604	2.5492	5.6233	21
ref|NR_024244	A_21_P0000509	100170228	SNAR-G2	ref|NR_024244			21835991	0	0.0043	16.4495	16.4495	0	13	17	0	0	4.04	13.7292	9.6892	33604	1224.71	15255.8	5.5798	2.0472	5.4493	19
ref	A_23_P93258	8358	HIST1H3B	ref|NM_003537|ens|ENST00000244661|gb|B			21841525	0	0	15.8922	15.8922	0	13	17	0	0	3.9902	12.611	8.6208	7867.49	449.268	3663.83	1.0369	0.606	11.7455	22
ref	A_21_P0000507	100170217	SNAR-B2	ref|NR_024230|ref|NR_024231|ref|NR_024			21896502	0	0.0045	15.8346	15.8346	0	13	17	0	0	3.985	14.4503	10.4653	52241.6	2129.86	23844.9	5.4392	2.0843	5.4179	19
ref|NR_024343	A_21_P0000512	100170222	SNAR-I	ref|NR_024343			21880620	0	0.0042	14.6709	14.6709	0	13	17	0	0	3.8749	13.0186	9.1437	17862	918.224	8260.51	4.8161	2.9318	5.2588	22
ref	A_23_P363174	8332	HIST1H2AL	ref|NM_003511|ens|ENST00000357320|gb|B			21856362	0	0	14.0529	14.0529	0	13	17	0	0	3.8128	8.0486	4.2358	378.535	24.4944	177.912	1.5545	1.0323	8.9793	23
ref|NR_024342	A_21_P0000511	100170221	SNAR-H	ref|NR_024342			21843518	0	0.0021	14.0523	14.0523	0	13	17	0	0	3.8127	13.346	9.5333	21175.2	1006.78	9746.43	4.2209	1.5308	5.9204	19
ref|NM_003509|gb|CK000930	A_33_P3360216	8329	HIST1H2AI	ref|NM_003509|gb|CK000930			21882642	0	0	13.7776	13.7776	0	13	17	0	0	3.7843	7.4459	3.6616	216.457	16.1646	102.958	1.3526	0.9797	9.4115	24
ref	A_33_P3374210	4288	MKI67	ref|NM_002417|ref|NM_001145966|ens|ENS			21854372	0	0	12.9634	12.9634	0	13	17	0	0	3.6964	7.5595	3.8631	251.227	17.4269	118.74	1.3071	0.7971	9.6267	22
ref|NR_004384	A_21_P0000492	100126781	SNAR-F	ref|NR_004384			21880574	0	0.0042	12.9052	12.9052	0	13	17	0	0	3.6899	11.6831	7.9932	6984.56	339.291	3218.91	4.5971	1.4989	5.5514	18
ref	A_23_P133814	8352	HIST1H3C	ref|NM_003531|ens|ENST00000540144|gb|B			21886722	0	0	12.6379	12.6379	0	13	17	0	0	3.6597	10.4514	6.7918	1789.79	129.054	848.706	1.1241	0.5756	10.5501	21
ref	A_23_P58321	890	CCNA2	ref|NM_001237|ens|ENST00000274026|gb|C			21877263	0	0	11.8584	11.8584	0	13	17	0	0	3.5678	7.1424	3.5746	162.541	13.9821	78.3576	0.5812	0.8189	11.7073	28
ref	A_23_P58321	890	CCNA2	ref|NM_001237|ens|ENST00000274026|gb|C			21874938	0	0	11.2636	11.2636	0	13	17	0	0	3.4936	7.2132	3.7196	166.116	15.3247	80.6675	0.5046	0.7129	12.294	28
ref	A_23_P58321	890	CCNA2	ref|NM_001237|ens|ENST00000274026|gb|C			21872685	0	0	10.3712	10.3712	0	13	17	0	0	3.3745	7.2583	3.8838	166.246	16.6237	81.4601	0.3685	0.6035	13.3552	28
ref	A_23_P115375	653604	HIST2H3D	ref|NM_001123375|ref|NM_001005464|ref|			21882371	0	0	10.348	10.348	0	13	17	0	0	3.3713	12.7578	9.3865	8807.79	697.111	4211.74	1.1254	0.1743	10.8346	15
ref	A_23_P58321	890	CCNA2	ref|NM_001237|ens|ENST00000274026|gb|C			21859846	0	0	10.1413	10.1413	0	13	17	0	0	3.3422	7.134	3.7918	155.626	16.1138	76.5692	0.447	0.7831	11.7831	28
ref	A_23_P428184	3013	HIST1H2AD	ref|NM_021065|ens|ENST00000341023|gb|C			21862950	0	0	10.0083	10.0083	0	13	17	0	0	3.3231	12.7118	9.3887	7978.16	715.015	3862.38	0.78	0.2662	12.0814	18
ref	A_23_P81859	85235	HIST1H2AH	ref|NM_080596|ens|ENST00000377459|gb|B			21865971	0	0	9.8719	9.8719	0	13	17	0	0	3.3033	11.6429	8.3395	3679.88	351.926	1794.04	0.6444	0.331	12.5724	21
ref	A_23_P431179	8359	HIST1H4A	ref|NM_003538|ens|ENST00000359907|gb|B			21852880	0	0	9.7341	9.7341	0	13	17	0	0	3.283	10.3064	7.0233	1420.98	147.552	699.373	0.5284	0.4956	12.427	26
ref	A_33_P3258117	3070	HELLS	ref|NM_018063|ens|ENST00000394044|ens|			21867870	0	0	9.6971	9.6971	0	13	17	0	0	3.2776	7.4679	4.1904	203.941	21.6066	100.618	0.6847	0.89	10.1138	27
ref	A_23_P58321	890	CCNA2	ref|NM_001237|ens|ENST00000274026|gb|C			21898074	0	0	9.6273	9.6273	0	13	17	0	0	3.2671	7.1228	3.8556	160.186	17.0852	79.0957	0.6677	0.7438	10.5936	27
ref	A_24_P217848	8330	HIST1H2AK	ref|NM_003510|ens|ENST00000330180|gb|A			21850232	0	0	9.5739	9.5739	0	13	17	0	0	3.2591	12.0731	8.814	5006.08	483.275	2443.16	0.7145	0.2906	12.1411	19
ref	A_32_P221799	8336	HIST1H2AM	ref|NM_003514|ens|ENST00000359611|gb|B			21871430	0	0	9.5731	9.5731	0	13	17	0	0	3.259	8.3766	5.1176	463.745	40.4205	223.861	1.4842	0.5542	8.5068	19
ref	A_23_P58321	890	CCNA2	ref|NM_001237|ens|ENST00000274026|gb|C			21870100	0	0	9.5171	9.5171	0	13	17	0	0	3.2505	7.1993	3.9488	164.923	17.3761	81.3132	0.4798	0.5812	12.191	27
ref	A_23_P70445	8353	HIST1H3E	ref|NM_003532|ens|ENST00000360408|gb|C			21848139	0	0	9.4421	9.4421	0	13	17	0	0	3.2391	8.6446	5.4055	470.472	46.4589	230.198	0.8082	0.4026	11.0547	21
ref	A_23_P133956	3833	KIFC1	ref|NM_002263|ens|ENST00000480346|ens|			21852419	0	0	9.4362	9.4362	0	13	17	0	0	3.2382	6.5667	3.3285	111.234	11.898	54.9437	0.8818	0.7681	9.6324	25
ref	A_33_P3351851	8368	HIST1H4L	ref|NM_003546|ens|ENST00000355981|gb|A			21839663	0	0.0001	9.427	9.427	0	13	17	0	0	3.2368	9.5919	6.3551	1084.05	90.2635	520.904	1.6242	0.4815	8.268	17
ref	A_33_P3213645	10595	ERN2	ref|NM_033266|ens|ENST00000256797|tc|T			21850225	0	0	9.4198	9.4198	0	13	17	0	0	3.2357	7.4455	4.2098	215.825	23.3897	106.778	0.9249	0.8372	9.3254	25
ref	A_23_P58321	890	CCNA2	ref|NM_001237|ens|ENST00000274026|gb|C			21883446	0	0	9.257	9.257	0	13	17	0	0	3.2105	7.0515	3.841	151.515	16.973	75.2746	0.6133	0.7329	10.6846	27
ref	A_32_P219942	85416	ZIC5	ref|NM_033132|ens|ENST00000397451|tc|T			21871982	0	0.0028	9.113	9.113	0	13	17	0	0	3.1879	6.3302	3.1423	128.479	11.9905	62.469	3.0471	1.2649	5.7368	19
ref	A_23_P163481	701	BUB1B	ref|NM_001211|ens|ENST00000412359|ens|			21882177	0	0	8.9088	8.9088	0	13	17	0	0	3.1552	6.7892	3.6339	139.452	16.5986	69.835	1.0085	1.1584	8.2656	27
ref	A_33_P3410836	8360	HIST1H4D	ref|NM_003539|ens|ENST00000340756|gb|A			21857085	0	0	8.6422	8.6422	0	13	17	0	0	3.1114	10.6121	7.5008	2012.35	222.839	998.295	1.1321	1.0576	8.0525	26
ref	A_23_P58321	890	CCNA2	ref|NM_001237|ens|ENST00000274026|gb|C			21872833	0	0	8.6308	8.6308	0	13	17	0	0	3.1095	7.0662	3.9567	154.233	16.6174	76.2509	0.6578	0.3264	11.7692	21
ref	A_23_P42198	8355	HIST1H3G	ref|NM_003534|ens|ENST00000305910|gb|A			21892709	0	0	8.6233	8.6233	0	13	17	0	0	3.1082	7.5236	4.4153	214.245	23.2112	105.993	0.6339	0.3699	11.7045	22
ref	A_33_P3287879	8357	HIST1H3H	ref|NM_003536|ens|ENST00000369163|gb|A			21898578	0	0.0001	8.6076	8.6076	0	13	17	0	0	3.1056	6.6686	3.563	132.334	14.4189	65.5156	1.4276	0.8834	7.7211	22
ref	A_33_P3311755	9493	KIF23	ref|NM_138555|ref|NM_004856|ens|ENST00			21866292	0	0	8.5533	8.5533	0	13	17	0	0	3.0965	6.5507	3.4542	102.615	12.7033	51.6653	0.4484	0.6768	11.3592	28
ref	A_23_P58321	890	CCNA2	ref|NM_001237|ens|ENST00000274026|gb|C			21898841	0	0	8.3587	8.3587	0	13	17	0	0	3.0633	7.1226	4.0593	155.508	17.9936	77.5832	0.4741	0.4056	12.4712	25
ref	A_23_P10385	51514	DTL	ref|NM_016448|ens|ENST00000475419|ens|			21890849	0	0	8.2334	8.2334	0	13	17	0	0	3.0415	6.2484	3.207	94.5453	10.956	47.178	1.0486	0.7454	8.6195	23
ref	A_23_P80032	1869	E2F1	ref|NM_005225|ens|ENST00000343380|gb|S			21880628	0	0	8.0625	8.0625	0	13	17	0	0	3.0112	6.9007	3.8895	143.564	19.7488	73.4018	0.7037	1.2055	8.5156	28
ref	A_23_P65757	9133	CCNB2	ref|NM_004701|ens|ENST00000288207|gb|F			21870404	0	0.0001	8.0178	8.0178	0	13	17	0	0	3.0032	6.2417	3.2385	97.2012	11.5134	48.6448	1.3603	0.8929	7.5753	23
ref	A_24_P146211	3017	HIST1H2BD	ref|NM_021063|ref|NM_138720|ens|ENST00			21838836	0	0.0001	7.9102	7.9102	0	13	17	0	0	2.9837	10.3953	7.4116	1784.41	203.104	888.336	1.313	0.8105	7.7382	22
ref	A_23_P10385	51514	DTL	ref|NM_016448|ens|ENST00000475419|ens|			21890171	0	0.0001	7.8498	7.8498	0	13	17	0	0	2.9727	6.108	3.1353	92.5604	10.5108	46.0656	1.5135	0.7764	7.3834	21
ref	A_23_P58321	890	CCNA2	ref|NM_001237|ens|ENST00000274026|gb|C			21885847	0	0	7.7705	7.7705	0	13	17	0	0	2.958	6.9511	3.9931	152.017	23.0911	78.9591	1.0709	1.3035	7.417	27
ref	A_24_P86389	8336	HIST1H2AM	ref|NM_003514|ens|ENST00000359611|gb|A			21841776	0	0	7.7255	7.7255	0	13	17	0	0	2.9496	10.4677	7.5181	1630.76	196.143	817.81	0.6395	0.3157	11.3314	21
ref	A_33_P3587376	100169951	SNAR-A3	ref|NR_024214|ref|NR_024215|ref|NR_024			21884694	0.0001	0.0122	7.7205	7.7205	0	13	17	0	0	2.9487	13.9499	11.0012	31135.5	2259.74	14772.6	3.8582	0.3999	5.2101	14
ref	A_23_P131866	6790	AURKA	ref|NM_198433|ref|NM_003600|ref|NM_198			21874969	0	0	7.645	7.645	0	13	17	0	0	2.9345	6.5352	3.6007	131.948	14.9074	65.6251	1.1898	0.9927	7.5789	25
ref	A_24_P223384	8335	HIST1H2AB	ref|NM_003513|ens|ENST00000259791|gb|B			21895982	0	0	7.5658	7.5658	0	13	17	0	0	2.9195	8.2257	5.3062	352.595	45.8577	178.777	0.7262	0.6485	9.522	25
ref	A_33_P3344086	8331	HIST1H2AJ	ref|NM_021066|ens|ENST00000333151|gb|B			21891900	0	0	7.4832	7.4832	0	13	17	0	0	2.9037	12.5744	9.6707	6987.1	855.218	3512.37	0.6397	0.1963	11.7808	18
ref	A_23_P80032	1869	E2F1	ref|NM_005225|ens|ENST00000343380|gb|S			21848699	0	0	7.4756	7.4756	0	13	17	0	0	2.9022	6.9688	4.0666	155.056	20.0428	78.5485	1.0127	0.815	8.1811	24
ref	A_33_P3404989	8357	HIST1H3H	ref|NM_003536|ens|ENST00000369163|gb|B			21895058	0	0	7.4226	7.4226	0	13	17	0	0	2.8919	6.5365	3.6446	118.354	14.9911	59.7817	1.0927	0.8514	7.8963	24
ref	A_23_P111054	3018	HIST1H2BB	ref|NM_021062|ens|ENST00000357905|gb|B			21876291	0	0	7.3157	7.3157	0	13	17	0	0	2.871	10.0548	7.1838	1245.45	158.438	629.475	0.7239	0.3495	10.3976	20
ref	A_23_P259586	7272	TTK	ref|NM_003318|ref|NM_001166691|ens|ENS			21883072	0	0.0012	7.2816	7.2816	0	13	17	0	0	2.8642	6.3067	3.4424	114.818	15.1171	58.3207	2.0086	1.221	6.0207	22
ref	A_21_P0000197	8969	HIST1H2AG	ref|NM_021064|gb|FV016188|gb|FV338954|			21836466	0	0	7.2018	7.2018	0	13	17	0	0	2.8484	9.2096	6.3612	678.861	93.5005	347.156	0.624	0.556	10.0263	25
ref	A_33_P3339375	89839	ARHGAP11B	ref|NM_001039841|ref|NM_199357|ens|ENS			21876712	0	0	7.1796	7.1796	0	13	17	0	0	2.8439	7.4822	4.6383	197.138	29.4612	102.121	0.4983	0.8297	9.6341	28
ref	A_33_P3807062	55355	HJURP	ref|NM_018410|ens|ENST00000433484|ens|			21845455	0	0	7.1659	7.1659	0	13	17	0	0	2.8411	5.9559	3.1147	76.9139	10.8447	39.4747	0.9631	0.9354	7.907	26
ref	A_23_P10385	51514	DTL	ref|NM_016448|ens|ENST00000475419|ens|			21847723	0	0.0002	7.1458	7.1458	0	13	17	0	0	2.8371	6.0818	3.2447	88.9724	11.0349	44.8078	1.4783	0.679	7.2377	20
ref	A_33_P3229083	85236	HIST1H2BK	ref|NM_080593|ref|NM_003519|ref|NM_003			21838175	0	0.0002	7.1454	7.1454	0	13	17	0	0	2.837	10.3938	7.5568	1802.97	215.448	903.375	1.395	0.5592	7.5767	19
ref	A_23_P107421	7083	TK1	ref|NM_003258|ens|ENST00000405273|ens|			21874747	0	0.0023	6.9309	6.9309	0	13	17	0	0	2.793	9.0394	6.2464	763.339	80.5082	376.402	2.1384	0.2742	6.5719	14
ref	A_23_P167997	8339	HIST1H2BG	ref|NM_003518|ens|ENST00000244601|gb|A			21846957	0	0	6.9002	6.9002	0	13	17	0	0	2.7866	8.1757	5.389	342.672	50.0187	176.835	0.8812	0.8491	8.1216	26
ref	A_23_P59045	3012	HIST1H2AE	ref|NM_021052|ens|ENST00000303910|gb|B			21892300	0	0.0006	6.8976	6.8976	0	13	17	0	0	2.7861	9.7471	6.961	1124.22	287.87	650.286	1.1999	2.0815	6.0123	28
ref	A_23_P80032	1869	E2F1	ref|NM_005225|ens|ENST00000343380|gb|S			21880321	0	0.0001	6.8735	6.8735	0	13	17	0	0	2.781	6.8013	4.0203	142.662	18.7214	72.4289	1.1406	0.6081	7.9132	21
ref	A_21_P0010654	440689	HIST2H2BF	ref|NM_001161334|ref|NR_027337|ref|NR_			21845178	0	0	6.8722	6.8722	0	13	17	0	0	2.7808	10.3674	7.5866	1547.61	201.126	784.603	0.7137	0.2086	10.7297	17
ref	A_23_P10385	51514	DTL	ref|NM_016448|ens|ENST00000475419|ens|			21865760	0	0.0019	6.8574	6.8574	0	13	17	0	0	2.7777	5.9413	3.1637	87.8224	10.8254	44.1908	2.1391	0.859	5.9894	19
ref	A_23_P10385	51514	DTL	ref|NM_016448|ens|ENST00000475419|ens|			21881209	0	0.0003	6.8233	6.8233	0	13	17	0	0	2.7705	5.9834	3.2129	84.529	11.0556	42.8941	1.5013	0.7518	6.9325	21
ref	A_23_P10385	51514	DTL	ref|NM_016448|ens|ENST00000475419|ens|			21868753	0	0.0009	6.8213	6.8213	0	13	17	0	0	2.7701	6.0031	3.233	88.8215	12.269	45.4418	1.7848	1.1077	6.1564	22
ref	A_23_P436281	554313	HIST2H4B	ref|NM_001034077|ref|NM_003548|ens|ENS			21885904	0	0	6.8095	6.8095	0	13	17	0	0	2.7676	10.3951	7.6276	1650.51	214.903	836.997	0.8899	0.3818	9.1788	20
ref	A_23_P10385	51514	DTL	ref|NM_016448|ens|ENST00000475419|ens|			21877333	0	0.0009	6.8019	6.8019	0	13	17	0	0	2.7659	6.074	3.308	92.9431	12.9986	47.6412	1.8139	1.0457	6.1688	22
ref	A_33_P3323847	9401	RECQL4	ref|NM_004260|ens|ENST00000532237|ens|			21849751	0	0	6.6993	6.6993	0	13	17	0	0	2.744	9.4604	6.7164	830.925	113.127	424.173	0.829	0.3989	9.2903	20
ref	A_23_P209200	898	CCNE1	ref|NM_001238|ens|ENST00000357943|ens|			21879465	0	0.0058	6.6704	6.6704	0	13	17	0	0	2.7378	5.9205	3.1828	121.709	10.784	58.8517	2.7334	0.741	5.4339	17
ref	A_23_P80032	1869	E2F1	ref|NM_005225|ens|ENST00000343380|gb|S			21857353	0	0.0001	6.5763	6.5763	0	13	17	0	0	2.7173	6.6444	3.9271	132.535	17.909	67.5803	1.2429	0.6743	7.388	21
ref	A_23_P80032	1869	E2F1	ref|NM_005225|ens|ENST00000343380|gb|S			21855718	0	0.0001	6.5189	6.5189	0	13	17	0	0	2.7046	6.7714	4.0668	138.442	19.0057	70.7612	1.0718	0.5414	8	21
ref	A_24_P55148	8970	HIST1H2BJ	ref|NM_021058|ens|ENST00000339812|ens|			21884662	0	0	6.4982	6.4982	0	13	17	0	0	2.7	10.4398	7.7397	1711.48	226.566	870.029	0.9708	0.2565	9.0117	17
ref	A_23_P10385	51514	DTL	ref|NM_016448|ens|ENST00000475419|ens|			21847635	0	0.0011	6.4311	6.4311	0	13	17	0	0	2.6851	5.9631	3.278	84.4844	12.1656	43.5038	1.797	0.9309	6.112	21
ref	A_33_P3229246	8349	HIST2H2BE	ref|NM_003528|ens|ENST00000369155|gb|C			21865657	0	0.0002	6.3752	6.3752	0	13	17	0	0	2.6725	9.7373	7.0648	1107.95	151.026	565.692	1.256	0.5591	7.4263	20
ref	A_23_P10385	51514	DTL	ref|NM_016448|ens|ENST00000475419|ens|			21885991	0	0.001	6.3673	6.3673	0	13	17	0	0	2.6707	5.96	3.2893	85.6595	11.8071	43.8098	1.7162	0.8081	6.3028	20
ref	A_23_P80032	1869	E2F1	ref|NM_005225|ens|ENST00000343380|gb|S			21842641	0	0.0001	6.3441	6.3441	0	13	17	0	0	2.6654	6.8746	4.2092	148.232	23.8684	77.7594	1.0678	0.9049	7.2445	25
ref	A_23_P68610	22974	TPX2	ref|NM_012112|ens|ENST00000340513|ens|			21898767	0	0	6.3068	6.3068	0	13	17	0	0	2.6569	6.4206	3.7637	100.496	16.6124	52.9621	0.8995	0.9128	7.5793	26
ref	A_23_P59069	8348	HIST1H2BO	ref|NM_003527|ens|ENST00000303806|gb|B			21863809	0	0.0003	6.3029	6.3029	0	13	17	0	0	2.656	12.3031	9.6471	6679.65	877.702	3391.88	1.2632	0.3664	7.7084	17
ref	A_23_P80032	1869	E2F1	ref|NM_005225|ens|ENST00000343380|gb|S			21860864	0	0.0002	6.2934	6.2934	0	13	17	0	0	2.6538	6.7715	4.1177	142.912	20.5398	73.5676	1.1981	0.5675	7.4898	20
ref	A_23_P116235	4192	MDK	ref|NM_001012334|ref|NM_001012333|ref|			21868074	0	0.0019	6.2918	6.2918	0	13	17	0	0	2.6535	9.4744	6.821	1047.21	149.447	538.476	1.9097	1.2513	5.6507	23
ref	A_23_P80032	1869	E2F1	ref|NM_005225|ens|ENST00000343380|gb|S			21849829	0	0.0001	6.2878	6.2878	0	13	17	0	0	2.6525	6.8267	4.1741	145.938	21.1957	75.2508	1.1245	0.6399	7.5285	22
ref	A_23_P250385	3009	HIST1H1B	ref|NM_005322|ens|ENST00000331442|gb|E			21888035	0	0.0018	6.2616	6.2616	0	13	17	0	0	2.6465	6.405	3.7585	118.236	15.5884	60.0689	1.9444	0.6247	6.1313	18
ref	A_23_P32707	9700	ESPL1	ref|NM_012291|ens|ENST00000552462|ens|			21868131	0	0.0027	6.2427	6.2427	0	13	17	0	0	2.6422	7.3904	4.7483	242.475	48.0711	132.313	1.7507	1.9947	5.2633	27
ref	A_23_P366216	8345	HIST1H2BH	ref|NM_003524|ens|ENST00000356350|gb|B			21896269	0	0.0002	6.1877	6.1877	0	13	17	0	0	2.6294	12.2604	9.631	6387.66	863.614	3257.37	1.1939	0.3569	7.8278	17
ref	A_33_P3344229	8359	HIST1H4A	ref|NM_003538|ens|ENST00000359907|gb|B			21896194	0	0	6.1336	6.1336	0	13	17	0	0	2.6167	9.8906	7.2739	1103.15	169.024	573.814	0.7034	0.4101	9.3555	22
ref	A_23_P8013	8340	HIST1H2BL	ref|NM_003519|ens|ENST00000377401|gb|B			21836624	0	0.0001	6.1224	6.1224	0	13	17	0	0	2.6141	13.4609	10.8468	14109.9	1985.01	7239.15	1.0382	0.3297	8.2976	18
ref	A_23_P40174	4318	MMP9	ref|NM_004994|ens|ENST00000545925|ens|			21868076	0.0002	0.0154	6.0144	6.0144	0	13	17	0	0	2.5884	8.065	5.4766	541.672	54.4324	265.569	3.2456	0.8414	4.7324	17
ref	A_23_P10385	51514	DTL	ref|NM_016448|ens|ENST00000475419|ens|			21872367	0	0.001	5.9967	5.9967	0	13	17	0	0	2.5842	5.956	3.3718	83.6611	12.6815	43.4393	1.6034	0.8731	6.1827	21
ref	A_24_P3783	8342	HIST1H2BM	ref|NM_003521|ens|ENST00000359465|gb|B			21887645	0	0	5.992	5.992	0	13	17	0	0	2.583	9.3091	6.7261	714.425	112.297	373.219	0.5797	0.2596	10.557	20
ref	A_33_P3387831	79019	CENPM	ref|NM_024053|ref|NM_001002876|ref|NM_			21883947	0	0	5.9593	5.9593	0	13	17	0	0	2.5751	5.9308	3.3556	71.728	11.8674	37.807	0.8183	0.6442	8.1092	24
ref	A_23_P80032	1869	E2F1	ref|NM_005225|ens|ENST00000343380|gb|S			21893999	0	0.0004	5.9215	5.9215	0	13	17	0	0	2.566	6.7157	4.1497	141.663	19.8911	72.6588	1.3514	0.4953	7.0336	19
ref	A_33_P3413905	79924	ADM2	ref|NM_024866|ens|ENST00000362068|ens|			21864032	0	0.0005	5.8468	5.8468	0	13	17	0	0	2.5476	8.6546	6.107	487.325	95.9851	265.566	1.028	1.5871	6.1351	28
ref	A_33_P3400477	6491	STIL	ref|NM_001048166|ref|NM_003035|ens|ENS			21869304	0	0.0015	5.8339	5.8339	0	13	17	0	0	2.5445	6.5108	3.9664	135.99	18.3794	69.3441	1.7342	0.8524	5.9392	21
ref	A_23_P40174	4318	MMP9	ref|NM_004994|ens|ENST00000545925|ens|			21867072	0.0001	0.0098	5.8064	5.8064	0	13	17	0	0	2.5377	8.269	5.7314	563.358	67.3415	282.282	2.6954	0.9907	4.9238	19
ref	A_23_P80032	1869	E2F1	ref|NM_005225|ens|ENST00000343380|gb|S			21852685	0	0.0001	5.7612	5.7612	0	13	17	0	0	2.5264	6.6378	4.1115	125.336	19.372	65.2897	0.993	0.4175	7.9516	19
ref	A_23_P111041	8346	HIST1H2BI	ref|NM_003525|ens|ENST00000377733|gb|E			21887391	0	0	5.6956	5.6956	0	13	17	0	0	2.5099	8.3495	5.8397	353.762	59.9114	187.247	0.4051	0.2065	12.06	21
ref	A_32_P103633	4171	MCM2	ref|NM_004526|ens|ENST00000543142|ens|			21888500	0	0	5.6551	5.6551	0	13	17	0	0	2.4996	8.139	5.6395	329.168	55.4234	174.046	0.7229	0.5148	8.5288	23
ref	A_23_P40174	4318	MMP9	ref|NM_004994|ens|ENST00000545925|ens|			21894770	0.0004	0.0272	5.5666	5.5666	0	13	17	0	0	2.4768	7.969	5.4922	521.237	52.0495	255.364	3.4962	0.616	4.4835	15
ref	A_23_P40174	4318	MMP9	ref|NM_004994|ens|ENST00000545925|ens|			21847576	0.0005	0.0292	5.5499	5.5499	0	13	17	0	0	2.4725	7.942	5.4695	520.065	52.8731	255.323	3.6067	0.764	4.3546	16
ref	A_23_P40174	4318	MMP9	ref|NM_004994|ens|ENST00000545925|ens|			21882779	0.0004	0.0272	5.456	5.456	0	13	17	0	0	2.4478	7.9985	5.5506	528.395	55.8709	260.631	3.4424	0.7399	4.4084	16
ref	A_23_P408955	1870	E2F2	ref|NM_004091|ens|ENST00000361729|gb|A			21863862	0	0.0014	5.4354	5.4354	0	13	17	0	0	2.4424	5.685	3.2426	70.9983	11.1399	37.0785	1.5482	0.7051	6.0951	20
ref	A_23_P146284	6713	SQLE	ref|NM_003129|ens|ENST00000265896|gb|A			21855043	0	0.003	5.412	5.412	0	13	17	0	0	2.4362	6.4109	3.9747	119.305	20.1192	63.0996	1.7889	1.1372	5.3871	23
ref	A_24_P314515	283460	HNF1A-AS1	ref|NR_024345|ens|ENST00000433033|ens|			21851402	0	0.0002	5.3729	5.3729	0	13	17	0	0	2.4257	7.6862	5.2605	246.412	49.2662	134.696	0.8698	1.2161	6.5193	28
ref	A_23_P18684	1047	CLGN	ref|NM_004362|ref|NM_001130675|ens|ENS			21876648	0	0.0006	5.3536	5.3536	0	13	17	0	0	2.4205	6.6236	4.2031	116.713	29.5186	67.303	0.8252	1.6999	5.9866	28
ref	A_23_P16866	7429	VIL1	ref|NM_007127|gb|X04657|gb|AK300965|gb			21890740	0	0.0029	5.3415	5.3415	0	13	17	0	0	2.4172	7.478	5.0608	225.866	52.2054	127.458	1.214	2.1065	5.1855	28
ref	A_33_P3411628	1029	CDKN2A	ref|NM_000077|ref|NM_058197|ref|NM_058			21851893	0	0.0003	5.3122	5.3122	0	13	17	0	0	2.4093	8.1786	5.7692	384.523	62.0361	201.78	1.0941	0.5036	7.1425	20
ref	A_24_P217834	8351	HIST1H3D	ref|NM_003530|ens|ENST00000377831|ens|			21839928	0	0	5.3051	5.3051	0	13	17	0	0	2.4074	7.9895	5.5821	305.541	52.1363	161.945	0.7061	0.4245	8.5495	22
ref	A_23_P40174	4318	MMP9	ref|NM_004994|ens|ENST00000545925|ens|			21881857	0.0009	0.0428	5.2335	5.2335	0	13	17	0	0	2.3878	7.9288	5.541	525.296	54.4137	258.463	3.8228	0.6758	4.1328	15
ref|NR_004383|tc|THC2776275	A_21_P0000491	100126780	SNAR-G1	ref|NR_004383|tc|THC2776275			21856073	0.0006	0.0337	5.1938	5.1938	0	13	17	0	0	2.3768	8.5953	6.2185	873.102	79.2192	423.235	3.5822	0.3086	4.3857	14
ref	A_24_P68631	317772	HIST2H2AB	ref|NM_175065|ens|ENST00000331128|gb|B			21886686	0	0.0021	5.1619	5.1619	0	13	17	0	0	2.3679	9.9376	7.5697	1351.79	206.298	702.68	1.5767	0.3544	6.2809	16
ref	A_23_P40174	4318	MMP9	ref|NM_004994|ens|ENST00000545925|ens|			21884571	0.001	0.0463	5.1109	5.1109	0	13	17	0	0	2.3536	7.8967	5.5431	528.759	53.3086	259.337	3.9056	0.5774	4.0701	15
ref	A_23_P149200	991	CDC20	ref|NM_001255|ens|ENST00000437896|ens|			21885444	0.0001	0.0088	5.1068	5.1068	0	13	17	0	0	2.3524	7.0899	4.7375	203.743	39.5437	110.697	2.1102	1.2884	4.8209	22
ref	A_23_P309381	723790	HIST2H2AA4	ref|NM_001040874|ref|NM_003516|ens|ENS			21865609	0	0.0008	5.0933	5.0933	0	13	17	0	0	2.3486	7.7876	5.439	284.013	47.7366	150.123	1.2999	0.4099	6.6668	18
ref	A_23_P7873	4172	MCM3	ref|NM_002388|ens|ENST00000340349|ens|			21891570	0	0.0044	5.0019	5.0019	0	13	17	0	0	2.3225	11.2767	8.9542	3835.3	540.744	1968.39	1.8572	0.4687	5.6257	17
ref	A_23_P30813	8362	HIST1H4K	ref|NM_003541|ens|ENST00000357549|gb|B			21873780	0	0.0002	4.8688	4.8688	0	13	17	0	0	2.2836	11.3942	9.1106	3344.97	615.005	1797.99	0.9127	0.4004	7.4579	20
ref	A_23_P117852	9768	KIAA0101	ref|NM_014736|ref|NM_001029989|ens|ENS			21864285	0	0.0028	4.8225	4.8225	0	13	17	0	0	2.2698	5.3894	3.1196	56.0248	10.4604	30.205	1.5245	0.8379	5.5616	21
ref	A_23_P92441	4085	MAD2L1	ref|NM_002358|ens|ENST00000504707|ens|			21896644	0	0.0011	4.7737	4.7737	0	13	17	0	0	2.2551	6.5915	4.3364	128.692	24.1869	69.4727	1.2516	0.7953	5.9623	23
ref	A_23_P395374	8360	HIST1H4D	ref|NM_003539|ens|ENST00000340756|gb|B			21877029	0	0.0052	4.6817	4.6817	0	13	17	0	0	2.227	11.3205	9.0935	3378.88	599.025	1803.63	1.7625	0.4653	5.517	17
ref	A_24_P260639	3007	HIST1H1D	ref|NM_005320|ens|ENST00000244534|gb|A			21864183	0	0.0005	4.5524	4.5524	0	13	17	0	0	2.1866	11.8292	9.6426	4567.04	891.799	2484.4	1.011	0.4589	6.7557	20
ref	A_19_P00323082	283120	H19	ref|NR_002196|gb|AK123560|gb|BC106078|			21871837	0.0018	0.0665	4.5808	4.5808	0	13	17	0	0	2.1956	13.515	11.3194	18401.2	3849.42	10155.2	3.253	2.3654	3.5186	24
ref	A_23_P122443	3006	HIST1H1C	ref|NM_005319|ens|ENST00000343677|gb|A			21869255	0	0.0038	4.5442	4.5442	0	13	17	0	0	2.184	8.4026	6.2185	466.59	88.704	252.454	1.5342	0.8612	5.3179	22
ref	A_23_P117852	9768	KIAA0101	ref|NM_014736|ref|NM_001029989|ens|ENS			21849472	0	0.002	4.5349	4.5349	0	13	17	0	0	2.1811	5.2644	3.0833	49.9862	10.4215	27.5662	1.2811	0.8816	5.6239	23
ref	A_24_P399888	79019	CENPM	ref|NM_001002876|ref|NM_024053|ens|ENS			21844750	0	0.0007	4.4928	4.4928	0	13	17	0	0	2.1676	5.6569	3.4893	58.1079	15.9267	34.2052	0.7738	1.2832	5.8995	28
ref	A_23_P93180	8347	HIST1H2BC	ref|NM_003526|ens|ENST00000396984|ens|			21879592	0	0	4.4898	4.4898	0	13	17	0	0	2.1667	8.337	6.1703	350.006	77.99	195.864	0.3772	0.4065	9.4181	26
ref	A_33_P3229067	8341	HIST1H2BN	ref|NM_003520|ens|ENST00000396980|ens|			21868694	0	0	4.4646	4.4646	0	13	17	0	0	2.1585	9.4874	7.3289	788.003	169.813	437.695	0.4264	0.2475	9.919	22
ref	A_23_P30799	8968	HIST1H3F	ref|NM_021018|ens|ENST00000446824|gb|C			21868805	0.0001	0.007	4.4586	4.4586	0	13	17	0	0	2.1566	5.5346	3.378	62.1814	13.1878	34.4184	1.6733	1.0317	4.9554	22
ref	A_33_P3386760	11200	CHEK2	ref|NM_145862|ref|NM_001005735|ref|NM_			21839447	0	0	4.4558	4.4558	0	13	17	0	0	2.1557	8.7251	6.5694	483.262	99.206	265.63	0.5618	0.1961	9.2128	18
ref	A_23_P117852	9768	KIAA0101	ref|NM_014736|ref|NM_001029989|ens|ENS			21890876	0	0.0023	4.3779	4.3779	0	13	17	0	0	2.1303	5.3684	3.2381	53.5191	11.3071	29.599	1.2618	0.7948	5.6173	22
ref	A_23_P117852	9768	KIAA0101	ref|NM_014736|ref|NM_001029989|ens|ENS			21883536	0	0.0018	4.3716	4.3716	0	13	17	0	0	2.1282	5.3385	3.2103	51.2587	11.3772	28.6592	1.1844	0.875	5.6361	24
ref	A_23_P93282	8356	HIST1H3J	ref|NM_003535|ens|ENST00000359303|gb|A			21864292	0	0	4.3627	4.3627	0	13	17	0	0	2.1252	7.5	5.3747	200.411	44.9183	112.298	0.458	0.3899	8.8121	25
ref	A_23_P109895	65010	SLC26A6	ref|NM_001040454|ref|NM_022911|ref|NM_			21861755	0	0.0046	4.357	4.357	0	13	17	0	0	2.1233	6.8794	4.7561	162.346	32.2964	88.6511	1.4574	0.9206	5.2074	22
ref	A_23_P397341	124222	PAQR4	ref|NM_152341|ens|ENST00000293978|ens|			21859489	0	0.005	4.334	4.334	0	13	17	0	0	2.1157	5.7568	3.641	76.1797	14.7076	41.3455	1.5267	0.7989	5.2176	21
ref	A_33_P3299865	8362	HIST1H4K	ref|NM_003541|ref|NM_021968|ref|NM_003			21896439	0	0.0001	4.3149	4.3149	0	13	17	0	0	2.1093	12.52	10.4107	6876.93	1425.11	3787.57	0.7115	0.2049	8.1623	17
ref	A_23_P117852	9768	KIAA0101	ref|NM_014736|ref|NM_001029989|ens|ENS			21889394	0	0.003	4.2842	4.2842	0	13	17	0	0	2.099	5.3074	3.2084	51.1443	11.1451	28.4781	1.2991	0.8149	5.4586	22
ref	A_23_P117852	9768	KIAA0101	ref|NM_014736|ref|NM_001029989|ens|ENS			21886417	0.0001	0.007	4.2828	4.2828	0	13	17	0	0	2.0986	5.2036	3.1051	50.653	10.3348	27.806	1.6374	0.7757	5.0662	20
ref	A_23_P31866	90390	MED30	ref|NM_080651|ens|ENST00000519391|ens|			21867845	0.0003	0.0224	4.2562	4.2562	0	13	17	0	0	2.0896	7.0238	4.9342	177.666	46.4183	103.293	1.6545	2.2788	4.0877	28
ref	A_23_P65041	83956	RACGAP1P	ref|NR_026583|gb|AF334184|gb|BC125190|			21874975	0	0.0001	4.2505	4.2505	0	13	17	0	0	2.0876	5.4944	3.4067	52.0153	12.7831	29.7837	0.6198	0.8261	6.7284	28
ref	A_23_P7976	3008	HIST1H1E	ref|NM_005321|ens|ENST00000304218|gb|A			21850339	0	0.0005	4.2483	4.2483	0	13	17	0	0	2.0869	10.1039	8.017	1339.33	272.943	735.046	0.8868	0.2292	7.3011	17
ref	A_24_P166407	8366	HIST1H4B	ref|NM_003544|ens|ENST00000377364|gb|B			21870967	0	0.0002	4.233	4.233	0	13	17	0	0	2.0817	8.82	6.7383	533.136	121.051	299.621	0.7525	0.675	6.6635	25
ref	A_23_P117852	9768	KIAA0101	ref|NM_014736|ref|NM_001029989|ens|ENS			21869615	0	0.006	4.2299	4.2299	0	13	17	0	0	2.0806	5.2142	3.1336	51.1945	10.7982	28.3033	1.5248	0.9013	5.0417	22
ref	A_23_P359540	8361	HIST1H4F	ref|NM_003540|ens|ENST00000377745|gb|B			21872465	0	0	4.1805	4.1805	0	13	17	0	0	2.0637	10.5541	8.4905	1552.2	377.257	886.4	0.1552	0.2271	12.9736	28
ref	A_23_P68547	84515	MCM8	ref|NM_182802|ref|NM_032485|ens|ENST00			21880716	0.0001	0.0063	4.1401	4.1401	0	13	17	0	0	2.0497	7.6544	5.6047	262.622	53.642	144.2	1.5538	0.4525	5.3617	17
ref	A_33_P3242174	389084	C2orf82	ref|NM_206895|ens|ENST00000331342|ens|			21867577	0.0011	0.0484	4.1195	4.1195	0	13	17	0	0	2.0425	8.3669	6.3245	656.848	93.126	337.405	2.9141	0.6714	3.9777	16
ref	A_23_P216355	4796	TONSL	ref|NM_013432|ens|ENST00000409379|ens|			21840082	0	0.0058	4.0848	4.0848	0	13	17	0	0	2.0303	6.0657	4.0354	89.9499	18.3288	49.3646	1.5006	0.4917	5.3436	18
ref	A_33_P3258223	4176	MCM7	ref|NM_005916|ref|NM_182776|ens|ENST00			21839456	0	0.0007	4.0567	4.0567	0	13	17	0	0	2.0203	8.2333	6.213	364.067	82.5269	204.528	0.904	0.4951	6.432	21
ref	A_33_P3397443	9088	PKMYT1	ref|NM_182687|ref|NM_004203|ens|ENST00			21865022	0.0004	0.0234	4.0479	4.0479	0	13	17	0	0	2.0172	6.5249	4.5077	151.665	23.4219	78.9939	2.2122	0.1258	4.787	13
ref	A_23_P108437	7855	FZD5	ref|NM_003468|ens|ENST00000295417|gb|A			21851814	0	0.0046	4.0201	4.0201	0	13	17	0	0	2.0072	8.4834	6.4762	469.839	106.374	263.875	1.3282	0.849	5.1466	23
ref	A_23_P323685	8365	HIST1H4H	ref|NM_003543|ens|ENST00000377727|ens|			21837577	0	0	3.9969	3.9969	0	13	17	0	0	1.9989	11.651	9.6521	3634.44	832.628	2046.75	0.5205	0.1682	8.9455	18
ref	A_24_P9321	8354	HIST1H3I	ref|NM_003533|ens|ENST00000328488|gb|B			21838554	0.0002	0.0139	3.9509	3.9509	0	13	17	0	0	1.9822	5.158	3.1758	50.3435	11.8196	28.5133	1.7007	1.0803	4.496	23
ref	A_23_P118174	5347	PLK1	ref|NM_005030|ens|ENST00000300093|ens|			21843680	0.0001	0.0126	3.9336	3.9336	0	13	17	0	0	1.9758	5.6632	3.6874	69.6402	14.5456	38.4199	1.7295	0.6003	4.8155	18
ref	A_32_P151800	728833	FAM72D	ref|NM_207418|ref|NM_001123168|ref|NM_			21885158	0	0.0055	3.893	3.893	0	13	17	0	0	1.9609	5.6287	3.6678	69.7916	14.417	38.4127	1.3769	0.5983	5.22	20
ref	A_23_P130182	9212	AURKB	ref|NM_004217|ens|ENST00000534871|ens|			21890851	0	0.0004	3.8798	3.8798	0	13	17	0	0	1.956	5.995	4.039	73.6158	18.6978	42.4956	0.7138	0.6587	6.3916	25
ref	A_23_P256956	10112	KIF20A	ref|NM_005733|ens|ENST00000502338|ens|			21842948	0	0.0029	3.8797	3.8797	0	13	17	0	0	1.956	5.022	3.066	40.2542	10.9207	23.6319	0.9936	1.0812	5.227	27
ref	A_32_P96036	92312	MEX3A	ref|NM_001093725|tc|THC2749773|tc|THC2			21889739	0.0006	0.0333	3.8785	3.8785	0	13	17	0	0	1.9555	6.8982	4.9427	204.206	36.1098	108.951	2.3142	0.8432	4.0988	19
ref	A_23_P16078	5050	PAFAH1B3	ref|NM_002573|ref|NM_001145939|ref|NM_			21859778	0	0.0039	3.8496	3.8496	0	13	17	0	0	1.9447	7.5549	5.6102	246.152	55.9014	138.343	1.2416	0.6117	5.363	21
ref	A_23_P100632	51155	HN1	ref|NM_001002033|ref|NM_016185|ref|NM_			21889844	0.0002	0.0161	3.8316	3.8316	0	13	17	0	0	1.938	7.2275	5.2895	212.845	45.6191	118.084	1.7566	0.7441	4.582	19
ref	A_23_P43490	1029	CDKN2A	ref|NM_058197|ref|NM_001195132|ref|NM_			21842827	0	0.0016	3.8315	3.8315	0	13	17	0	0	1.9379	5.7811	3.8432	64.5436	18.4596	38.4293	0.7454	1.1578	5.4715	28
ref	A_23_P117852	9768	KIAA0101	ref|NM_014736|ref|NM_001029989|ens|ENS			21881393	0.0004	0.0268	3.8201	3.8201	0	13	17	0	0	1.9336	5.1072	3.1735	49.0294	10.9954	27.4768	2.0409	0.8437	4.2539	19
ref	A_33_P3230103	84900	RNFT2	ref|NM_032814|ref|NM_001109903|ens|ENS			21876942	0.0001	0.0113	3.7983	3.7983	0	13	17	0	0	1.9253	5.2528	3.3274	51.5575	11.8258	29.0428	1.5544	0.7476	4.7609	20
ref	A_21_P0000500	692201	SNORD86	ref|NR_004399|ref|NR_027700|ens|ENST00			21883957	0	0.0001	3.797	3.797	0	13	17	0	0	1.9249	7.7356	5.8107	240.707	63.2465	140.146	0.5605	0.5911	6.8971	26
ref	A_33_P3350488	51203	NUSAP1	ref|NM_016359|ref|NM_018454|ref|NM_001			21887560	0.0004	0.0261	3.7843	3.7843	0	13	17	0	0	1.92	5.2054	3.2854	59.072	12.6151	32.7464	1.8969	1.1476	4.1561	22
ref	A_23_P143190	4605	MYBL2	ref|NM_002466|ens|ENST00000396863|ens|			21860946	0	0.002	3.7671	3.7671	0	13	17	0	0	1.9134	5.8781	3.9647	67.1938	20.0486	40.4782	0.7453	1.1839	5.3697	28
ref	A_23_P117852	9768	KIAA0101	ref|NM_014736|ref|NM_001029989|ens|ENS			21838885	0.0002	0.0139	3.7665	3.7665	0	13	17	0	0	1.9132	5.2568	3.3436	51.1536	15.8746	31.1622	1.3213	1.5248	4.3739	27
ref	A_24_P20873	8294	HIST1H4I	ref|NM_003495|ens|ENST00000354348|gb|A			21890980	0	0.0002	3.7596	3.7596	0	13	17	0	0	1.9106	8.0774	6.1668	302.499	81.8626	177.472	0.5643	0.6315	6.7317	27
ref	A_33_P3308914	10518	CIB2	ref|NM_006383|ens|ENST00000539011|ens|			21866022	0	0.0015	3.729	3.729	0	13	17	0	0	1.8988	6.0529	4.1541	81.1864	20.8376	46.9887	0.8896	0.7021	5.7321	24
ref	A_23_P100632	51155	HN1	ref|NM_001002033|ref|NM_016185|ref|NM_			21886244	0.0007	0.0369	3.654	3.654	0	13	17	0	0	1.8695	7.163	5.2935	216.15	46.641	120.095	2.117	0.8816	4.0345	19
ref	A_33_P3254606	284403	WDR62	ref|NM_001083961|ref|NM_173636|ens|ENS			21845655	0	0.0003	3.6402	3.6402	0	13	17	0	0	1.864	5.2038	3.3398	40.7596	12.2741	24.6178	0.4991	0.8411	6.2881	28
ref	A_23_P117852	9768	KIAA0101	ref|NM_014736|ref|NM_001029989|ens|ENS			21853703	0.0003	0.0196	3.5962	3.5962	0	13	17	0	0	1.8465	5.2269	3.3805	50.9681	15.294	30.7528	1.4176	1.4246	4.2047	26
ref	A_23_P100632	51155	HN1	ref|NM_001002033|ref|NM_016185|ref|NM_			21859687	0.0003	0.0196	3.5956	3.5956	0	13	17	0	0	1.8462	7.1815	5.3353	206.549	45.5365	115.309	1.7696	0.5448	4.5021	18
ref	A_23_P256956	10112	KIF20A	ref|NM_005733|ens|ENST00000502338|ens|			21840689	0	0.0013	3.5927	3.5927	0	13	17	0	0	1.8451	4.979	3.134	37.2704	10.3923	22.0395	0.7843	0.7468	5.7141	26
BROAD	A_21_P0009406		XLOC_012467	[TCONS_00026069]			21879836	0	0.0024	3.5752	3.5752	0	13	17	0	0	1.838	5.4675	3.6295	58.2184	14.0546	33.1922	0.9529	0.6396	5.5187	23
ref	A_23_P152768	7283	TUBG1	ref|NM_001070|ens|ENST00000251413|gb|C			21878774	0	0.001	3.5591	3.5591	0	13	17	0	0	1.8315	8.5305	6.699	446.721	108.428	255.022	0.8221	0.2025	6.6811	17
ref	A_33_P3284951	4174	MCM5	ref|NM_006739|ens|ENST00000455261|ens|			21847038	0	0.0004	3.5445	3.5445	0	13	17	0	0	1.8256	8.0226	6.197	303.433	84.0718	179.128	0.6321	0.5943	6.3148	26
ref	A_33_P3305288	344838	PAQR9	ref|NM_198504|ens|ENST00000340634|gb|B			21873393	0	0.0017	3.5432	3.5432	0	13	17	0	0	1.8251	8.0472	6.2221	310.146	92.0771	186.573	0.7725	0.8551	5.5097	27
ref	A_23_P93690	4176	MCM7	ref|NM_182776|ref|NM_005916|ens|ENST00			21837346	0	0.0009	3.5294	3.5294	0	13	17	0	0	1.8194	7.252	5.4326	176.408	47.6647	103.454	0.7801	0.4569	6.1723	22
ref	A_23_P161615	23649	POLA2	ref|NM_002689|ens|ENST00000541089|ens|			21852609	0	0	3.5204	3.5204	0	13	17	0	0	1.8157	7.1778	5.3621	154.857	44.1012	92.0954	0.32	0.2791	8.9636	25
ref	A_33_P3295550	80312	TET1	ref|NM_030625|ens|ENST00000373644|gb|A			21855542	0	0.0053	3.5061	3.5061	0	13	17	0	0	1.8099	5.1044	3.2946	43.0513	11.8872	25.3916	1.0545	0.8706	4.9753	25
ref	A_23_P100632	51155	HN1	ref|NM_001002033|ref|NM_016185|ref|NM_			21871027	0.0005	0.0293	3.4962	3.4962	0	13	17	0	0	1.8058	7.1041	5.2983	200.428	45.4422	112.603	1.8775	0.7047	4.1885	19
ref	A_23_P256956	10112	KIF20A	ref|NM_005733|ens|ENST00000502338|ens|			21842300	0.0001	0.0076	3.4902	3.4902	0	13	17	0	0	1.8033	4.9	3.0967	38.0187	10.419	22.3788	1.1312	0.9067	4.8136	24
ref	A_33_P3403075	55771	PRR11	ref|NM_018304|ens|ENST00000262293|gb|A			21866715	0	0.0029	3.4829	3.4829	0	13	17	0	0	1.8003	4.9865	3.1862	37.7336	11.3404	22.7775	0.8096	0.9696	5.2119	27
ref	A_32_P53486	654483	BOLA2B	ref|NM_001039182|ref|NM_001031827|ens|			21837628	0	0.0058	3.4718	3.4718	0	13	17	0	0	1.7957	10.6989	8.9032	2163.48	515.26	1229.49	1.1626	0.3377	5.4315	17
ref	A_23_P100632	51155	HN1	ref|NM_001002033|ref|NM_016185|ref|NM_			21841078	0.0002	0.018	3.4426	3.4426	0	13	17	0	0	1.7835	7.1577	5.3742	199.577	45.7028	112.382	1.6048	0.4263	4.6278	17
ref	A_23_P98431	3145	HMBS	ref|NM_000190|ref|NM_001024382|ens|ENS			21843530	0.0002	0.0139	3.4405	3.4405	0	13	17	0	0	1.7826	8.0349	6.2522	368.973	83.1803	207.024	1.4611	0.4217	4.8126	17
ref	A_23_P256956	10112	KIF20A	ref|NM_005733|ens|ENST00000502338|ens|			21874474	0	0.0052	3.4278	3.4278	0	13	17	0	0	1.7773	4.8182	3.0409	34.7783	10.0854	20.7856	0.9868	0.8656	4.9905	25
Unknown	A_19_P00322886		XLOC_011184	Unknown			21839954	0.0006	0.0317	3.4209	3.4209	0	13	17	0	0	1.7744	6.2358	4.4614	110.712	25.7765	62.5819	1.8469	0.7133	4.1362	19
ref	A_23_P98431	3145	HMBS	ref|NM_000190|ref|NM_001024382|ens|ENS			21892943	0.0002	0.0139	3.4091	3.4091	0	13	17	0	0	1.7694	8.0263	6.2569	361.854	87.1221	206.172	1.3981	0.6527	4.6317	20
ref	A_23_P252155	55342	STRBP	ref|NM_018387|ref|NM_001171137|ref|NR_			21845994	0	0.0015	3.3638	3.3638	0	13	17	0	0	1.7501	6.6103	4.8602	114.464	33.0321	68.3193	0.7835	0.5209	5.8045	23
ref	A_23_P415411	8367	HIST1H4E	ref|NM_003545|ens|ENST00000360441|gb|B			21837042	0	0.0051	3.3593	3.3593	0	13	17	0	0	1.7482	11.5933	9.8451	3900.58	1018.36	2267.32	1.0512	0.4908	5.2774	20
ref	A_23_P98431	3145	HMBS	ref|NM_000190|ref|NM_001024382|ens|ENS			21888076	0.0001	0.0126	3.3507	3.3507	0	13	17	0	0	1.7445	8.0775	6.3331	371.322	90.0864	211.955	1.3271	0.5545	4.7532	19
ref	A_33_P3251144	55536	CDCA7L	ref|NM_001127370|ref|NM_018719|ref|NM_			21881072	0.0003	0.0207	3.3428	3.3428	0	13	17	0	0	1.7411	6.4561	4.715	115.587	34.7086	69.756	1.2933	1.2677	4.1733	26
ref	A_23_P98431	3145	HMBS	ref|NM_000190|ref|NM_001024382|ens|ENS			21847648	0.0002	0.0141	3.3343	3.3343	0	13	17	0	0	1.7374	8.0543	6.3169	372.701	85.3356	209.861	1.4185	0.2993	4.8806	16
ref	A_23_P98431	3145	HMBS	ref|NM_000190|ref|NM_001024382|ens|ENS			21849764	0.0002	0.015	3.3124	3.3124	0	13	17	0	0	1.7279	8.1137	6.3858	386.418	89.4336	218.127	1.4177	0.3239	4.8276	16
ref	A_23_P416581	2781	GNAZ	ref|NM_002073|ens|ENST00000248996|gb|J			21884739	0	0.001	3.3085	3.3085	0	13	17	0	0	1.7262	7.1948	5.4686	170.99	47.4075	100.96	0.7141	0.3339	6.3213	20
ref	A_33_P3256738	84904	C9orf100	ref|NM_032818|ens|ENST00000468876|ens|			21860377	0.0004	0.0239	3.3075	3.3075	0	13	17	0	0	1.7257	4.8373	3.1116	38.95	10.3725	22.7561	1.5343	0.8073	4.2419	21
ref	A_33_P3329444	284358	MAMSTR	ref|NM_182574|ref|NM_001130915|ens|ENS			21837959	0	0.0013	3.2829	3.2829	0	13	17	0	0	1.715	7.9723	6.2573	294.147	80.4702	173.064	0.7399	0.211	6.5135	17
ref	A_23_P30805	8363	HIST1H4J	ref|NM_021968|ens|ENST00000355057|gb|B			21854622	0	0.0019	3.2814	3.2814	0	13	17	0	0	1.7143	11.3878	9.6735	3217.3	876.032	1890.58	0.8099	0.2891	6.0876	18
ref	A_33_P3317523	3925	STMN1	ref|NM_203401|ref|NM_005563|ref|NM_203			21880659	0.0001	0.0113	3.267	3.267	0	13	17	0	0	1.708	4.854	3.1461	37.1419	11.1066	22.3885	1.0704	0.9939	4.5517	25
ref	A_23_P98431	3145	HMBS	ref|NM_000190|ref|NM_001024382|ens|ENS			21863520	0.0002	0.0176	3.2647	3.2647	0	13	17	0	0	1.707	8.0706	6.3636	376.772	90.2966	214.436	1.4268	0.4288	4.6462	17
ref	A_33_P3297255	83463	MXD3	ref|NM_031300|ens|ENST00000303165|ens|			21862206	0	0.0014	3.2642	3.2642	0	13	17	0	0	1.7067	6.1179	4.4111	77.5609	26.3209	48.5249	0.5183	0.9141	5.5774	28
ref	A_24_P397107	993	CDC25A	ref|NM_001789|ref|NM_201567|ens|ENST00			21865314	0.0003	0.0194	3.2573	3.2573	0	13	17	0	0	1.7037	4.8661	3.1624	38.9843	11.5175	23.4198	1.2981	1.0149	4.2652	24
ref	A_23_P26570	146456	TMED6	ref|NM_144676|ens|ENST00000288025|gb|D			21887384	0.0008	0.0393	3.2507	3.2507	0	13	17	0	0	1.7008	6.4924	4.7916	127.776	33.2755	74.2259	1.6991	1.0284	3.8896	22
ref	A_32_P196193	344838	PAQR9	ref|NM_198504|ens|ENST00000340634|gb|A			21860758	0	0.0031	3.2414	3.2414	0	13	17	0	0	1.6966	10.36	8.6634	1550.56	459.727	932.423	0.8527	0.5815	5.3707	23
ref	A_23_P100632	51155	HN1	ref|NM_001002033|ref|NM_016185|ref|NM_			21897397	0.001	0.0466	3.2395	3.2395	0	13	17	0	0	1.6958	7.0985	5.4027	196.001	48.674	112.516	1.9463	0.6454	3.9143	18
ref	A_23_P256956	10112	KIF20A	ref|NM_005733|ens|ENST00000502338|ens|			21874514	0	0.006	3.23	3.23	0	13	17	0	0	1.6915	4.9309	3.2393	37.7855	11.2361	22.7408	0.9407	0.7541	4.9512	24
ref	A_23_P100632	51155	HN1	ref|NM_001002033|ref|NM_016185|ref|NM_			21851310	0.0005	0.0309	3.2286	3.2286	0	13	17	0	0	1.6909	7.2348	5.5439	209.88	53.1859	121.087	1.6602	0.6468	4.1532	19
ref	A_23_P98431	3145	HMBS	ref|NM_000190|ref|NM_001024382|ens|ENS			21879600	0.0001	0.0124	3.2229	3.2229	0	13	17	0	0	1.6884	8.0892	6.4009	369.007	91.2052	211.586	1.2656	0.3644	4.8987	17
ref	A_33_P3418010	23636	NUP62	ref|NM_016553|ref|NM_153719|ref|NM_153			21894481	0.0002	0.0139	3.1793	3.1793	0	13	17	0	0	1.6687	6.9701	5.3013	164.866	44.0116	96.3819	1.2392	0.5893	4.6285	20
ref	A_33_P3418917	284618	RUSC1-AS1	ref|NM_001039517|ens|ENST00000450199|g			21896411	0	0.0023	3.1768	3.1768	0	13	17	0	0	1.6676	10.2452	8.5776	1414.52	404.348	842.089	0.7979	0.284	5.9678	18
ref	A_33_P3344127	8334	HIST1H2AC	ref|NM_003512|ens|ENST00000377791|gb|A			21853174	0	0.0017	3.1696	3.1696	0	13	17	0	0	1.6643	11.4993	9.835	3382.68	993.639	2028.89	0.7437	0.4268	5.8009	22
ref	A_23_P92754	2264	FGFR4	ref|NM_213647|ref|NM_002011|ref|NM_022			21887253	0	0.0023	3.1669	3.1669	0	13	17	0	0	1.6631	10.7739	9.1109	2065.64	588.711	1228.71	0.8131	0.2571	5.9674	18
ref	A_23_P256956	10112	KIF20A	ref|NM_005733|ens|ENST00000502338|ens|			21895765	0.0002	0.0158	3.1401	3.1401	0	13	17	0	0	1.6508	4.7729	3.1221	34.903	10.4771	21.0617	1.2006	0.8013	4.42	23
ref	A_23_P44836	64943	NT5DC2	ref|NM_022908|ref|NM_001134231|ens|ENS			21890952	0.0007	0.0357	3.1383	3.1383	0	13	17	0	0	1.65	5.457	3.807	63.7232	16.5719	37.0042	1.6166	0.7971	3.9873	21
ref	A_33_P3301410	54512	EXOSC4	ref|NM_019037|ens|ENST00000316052|gb|A			21861828	0	0.0039	3.1338	3.1338	0	13	17	0	0	1.6479	7.9534	6.3055	295.053	92.9588	180.533	0.8115	0.6837	5.1436	25
ref	A_23_P256956	10112	KIF20A	ref|NM_005733|ens|ENST00000502338|ens|			21876322	0.0001	0.007	3.133	3.133	0	13	17	0	0	1.6475	5.081	3.4334	40.0192	13.2638	24.8578	0.8196	0.9694	4.7546	27
ref	A_23_P422193	6839	SUV39H1	ref|NM_003173|ens|ENST00000448548|ens|			21874114	0.0006	0.0325	3.1322	3.1322	0	13	17	0	0	1.6472	5.4629	3.8157	66.0484	17.1664	38.3486	1.4671	0.9887	3.9832	23
ref	A_23_P3453	26015	RPAP1	ref|NM_015540|ens|ENST00000304330|gb|A			21837923	0.0001	0.0116	3.131	3.131	0	13	17	0	0	1.6466	7.1255	5.4788	169.221	52.9157	103.315	1.0462	0.8691	4.539	25
ref	A_23_P70480	8368	HIST1H4L	ref|NM_003546|ens|ENST00000355981|gb|B			21864266	0	0.0001	3.1126	3.1126	0	13	17	0	0	1.6381	8.4251	6.787	381.649	118.262	232.396	0.4167	0.3244	7.2439	24
ref	A_33_P3229122	8343	HIST1H2BF	ref|NM_003522|ens|ENST00000359985|gb|B			21878536	0.0003	0.023	3.1004	3.1004	0	13	17	0	0	1.6325	5.1347	3.5022	43.4153	15.7959	27.7643	1.0332	1.3542	4.0922	27
ref	A_23_P143958	200916	RPL22L1	ref|NM_001099645|ens|ENST00000494771|e			21876013	0.0001	0.0099	3.0955	3.0955	0	13	17	0	0	1.6302	7.2251	5.595	181.337	57.7994	111.332	0.966	0.8376	4.6373	25
ref	A_23_P256956	10112	KIF20A	ref|NM_005733|ens|ENST00000502338|ens|			21898350	0.0001	0.0114	3.0955	3.0955	0	13	17	0	0	1.6302	4.8637	3.2335	35.8194	11.6237	22.1085	0.9565	0.9661	4.5143	26
ref	A_33_P3808996	65244	SPATS2	ref|NM_023071|ens|ENST00000552918|ens|			21843474	0	0.0061	3.0813	3.0813	0	13	17	0	0	1.6235	6.3944	4.7709	101.848	31.7637	62.1336	0.8828	0.6853	4.9352	24
ref	A_33_P3217238	29028	ATAD2	ref|NM_014109|ens|ENST00000287394|ens|			21892981	0.0008	0.0384	3.0763	3.0763	0	13	17	0	0	1.6212	8.4973	6.8761	494.001	152.893	300.707	1.5084	0.9517	3.9089	22
ref	A_23_P348298	29901	SAC3D1	ref|NM_013299|ens|ENST00000531072|ens|			21848684	0	0.0016	3.0747	3.0747	0	13	17	0	0	1.6204	6.7242	5.1037	119.036	39.6241	74.0358	0.6348	0.6022	5.5828	26
ref	A_23_P98431	3145	HMBS	ref|NM_000190|ref|NM_001024382|ens|ENS			21886144	0.0003	0.0207	3.0738	3.0738	0	13	17	0	0	1.62	8.0381	6.4181	364.941	92.5351	210.578	1.3911	0.3557	4.5293	17
ref	A_23_P319270	22994	AZI1	ref|NM_014984|ref|NM_001009811|ens|ENS			21859844	0.0007	0.037	3.0686	3.0686	0	13	17	0	0	1.6176	8.2362	6.6186	422.529	115.816	248.725	1.5506	0.8058	3.9621	21
ref	A_23_P98431	3145	HMBS	ref|NM_000190|ref|NM_001024382|ens|ENS			21843263	0.0003	0.0196	3.0656	3.0656	0	13	17	0	0	1.6162	8.0938	6.4776	377.519	94.6136	217.206	1.3697	0.2749	4.636	16
ref	A_23_P108437	7855	FZD5	ref|NM_003468|ens|ENST00000295417|gb|A			21852483	0.0005	0.0294	3.0617	3.0617	0	13	17	0	0	1.6143	7.7443	6.13	302.793	76.4529	174.534	1.5222	0.4207	4.2864	17
BROAD	A_21_P0001122		XLOC_000796	[TCONS_00000506]			21860816	0.0001	0.0117	3.0601	3.0601	0	13	17	0	0	1.6136	4.6477	3.0341	32.2015	10.0588	19.654	0.9727	0.909	4.5049	26
ref	A_24_P114183	2224	FDPS	ref|NM_002004|ref|NM_001135821|ref|NM_			21845129	0	0.0024	3.0566	3.0566	0	13	17	0	0	1.6119	10.2794	8.6674	1440.78	428.706	867.271	0.7705	0.2535	5.9182	18
ref	A_23_P71644	2189	FANCG	ref|NM_004629|ens|ENST00000476212|ens|			21878354	0.0001	0.0093	3.0478	3.0478	0	13	17	0	0	1.6078	6.7772	5.1694	133.38	39.9272	80.4234	1.0369	0.5207	4.839	21
BROAD	A_21_P0008829		XLOC_011286	[TCONS_00023963]			21880105	0.0002	0.0149	3.0436	3.0436	0	13	17	0	0	1.6058	5.1482	3.5424	44.8392	14.4969	27.6452	1.0091	0.9863	4.36	26
ref|NM_003523|gb|BP362977	A_33_P3302632	8344	HIST1H2BE	ref|NM_003523|gb|BP362977			21857938	0.0011	0.0496	3.0404	3.0404	0	13	17	0	0	1.6042	4.8442	3.2399	40.0907	11.7978	24.0581	1.6541	0.9512	3.7482	22
ref	A_23_P80473	166012	CHST13	ref|NM_152889|ens|ENST00000319340|gb|A			21871917	0.0008	0.0388	3.0395	3.0395	0	13	17	0	0	1.6038	9.235	7.6311	805.511	236.443	483.039	1.4869	0.9706	3.8731	23
ref	A_33_P3395321	51155	HN1	ref|NM_001002032|ref|NM_001002033|ref|			21885254	0.0008	0.0384	3.0333	3.0333	0	13	17	0	0	1.6009	6.8962	5.2953	171.884	45.0997	100.04	1.5944	0.6286	4.007	19
ref	A_33_P3253501	440689	HIST2H2BF	ref|NM_001161334|ref|NR_036461|ref|NR_			21838628	0	0.003	3.0301	3.0301	0	13	17	0	0	1.5994	8.7106	7.1112	488.839	151.816	297.86	0.7404	0.5583	5.3372	24
ref	A_21_P0000351	677770	SCARNA22	ref|NR_003004|ens|ENST00000503991|gb|A			21894694	0.0002	0.0159	3.024	3.024	0	13	17	0	0	1.5965	8.3531	6.7567	401.091	131.684	248.427	1.0955	0.8246	4.3813	24
ref	A_23_P25293	9918	NCAPD2	ref|NM_014865|ens|ENST00000315579|gb|A			21877189	0.0005	0.028	3.0194	3.0194	0	13	17	0	0	1.5943	5.8778	4.2835	84.3239	21.5118	48.7304	1.4565	0.464	4.2711	18
ref	A_23_P2223	140465	MYL6B	ref|NM_002475|ref|NM_001199629|ens|ENS			21843870	0.0002	0.0134	3.0148	3.0148	0	13	17	0	0	1.592	8.4639	6.8718	446.743	130.582	267.586	1.123	0.5211	4.6536	20
PREDICTED	A_21_P0011089		XLOC_l2_003293	[XM_003119524]			21864514	0.0003	0.022	3.0138	3.0138	0	13	17	0	0	1.5916	7.1955	5.604	206.544	51.6759	118.785	1.374	0.2769	4.557	16
ref	A_33_P3234487	654483	BOLA2B	ref|NM_001039182|ref|NM_001031827|ens|			21892409	0.0001	0.0107	3.0116	3.0116	0	13	17	0	0	1.5905	10.1905	8.5999	1499.04	407.509	880.506	1.0974	0.2252	5.0896	16
ref	A_33_P3213029	54894	RNF43	ref|NM_017763|gb|CR749257|gb|CR627423|			21847695	0.0004	0.026	3.0072	3.0072	0	13	17	0	0	1.5884	6.545	4.9566	124.141	37.3464	74.9571	1.2268	0.9476	4.0998	24
ref	A_33_P3272330	1788	DNMT3A	ref|NM_175629|ref|NM_022552|ref|NM_153			21864338	0.0001	0.0063	3.0061	3.0061	0	13	17	0	0	1.5879	11.171	9.5832	2964.71	812.956	1745.38	0.956	0.2419	5.3599	17
ref	A_23_P129103	80154	AGSK1	ref|NR_026811|ref|NR_027001|ref|NR_033			21854056	0.0001	0.008	3.0052	3.0052	0	13	17	0	0	1.5874	8.3519	6.7645	411.635	125.265	249.359	0.9094	0.6828	4.7837	24
ref	A_23_P78664	10212	DDX39A	ref|NM_005804|ref|NR_038336|ens|ENST00			21838717	0	0.006	2.9914	2.9914	0	13	17	0	0	1.5808	6.5079	4.927	100.613	37.601	64.9063	0.4752	1.1936	4.8381	27
ref	A_23_P64630	79102	RNF26	ref|NM_032015|ens|ENST00000311413|gb|A			21855598	0.0001	0.012	2.9857	2.9857	0	13	17	0	0	1.5781	7.8367	6.2586	272.397	89.9842	169.03	0.9306	0.8827	4.4904	26
ref	A_23_P103690	10712	FAM189B	ref|NM_006589|ref|NM_198264|ens|ENST00			21854955	0	0.0003	2.9848	2.9848	0	13	17	0	0	1.5776	5.9155	4.3379	66.4593	22.0989	41.3218	0.4332	0.4255	6.5307	26
ref	A_23_P108437	7855	FZD5	ref|NM_003468|ens|ENST00000295417|gb|A			21856844	0.0006	0.0324	2.9847	2.9847	0	13	17	0	0	1.5776	7.7006	6.1231	297.615	78.017	173.176	1.4611	0.5832	4.1189	19
ref	A_33_P3228366	57510	XPO5	ref|NM_020750|ens|ENST00000372258|ens|			21897322	0	0	2.9621	2.9621	0	13	17	0	0	1.5666	8.1962	6.6296	313.842	105.195	195.609	0.3043	0.3162	7.6441	26
ref|NM_003542|gb|BC054014|tc|THC2699129	A_23_P214487	8364	HIST1H4C	ref|NM_003542|gb|BC054014|tc|THC2699129			21841295	0	0.0018	2.9498	2.9498	0	13	17	0	0	1.5606	14.1769	12.6163	21523.3	6751.94	13152.9	0.6603	0.3213	5.9114	20
ref	A_23_P104116	9939	RBM8A	ref|NM_005105|ens|ENST00000369307|ens|			21893139	0	0.0023	2.9496	2.9496	0	13	17	0	0	1.5605	5.9133	4.3528	70.6689	22.8507	43.5719	0.6702	0.5037	5.477	24
ref	A_33_P3340025	9837	GINS1	ref|NM_021067|ens|ENST00000262460|gb|D			21869500	0.0009	0.0443	2.945	2.945	0	13	17	0	0	1.5582	4.6382	3.08	34.0002	10.3148	20.5785	1.4947	0.8298	3.8502	21
ref	A_23_P8055	11270	NRM	ref|NM_007243|ens|ENST00000376421|ens|			21869314	0.0004	0.025	2.9287	2.9287	0	13	17	0	0	1.5503	7.014	5.4638	167.046	51.0711	101.327	1.2698	0.6353	4.2185	21
ref	A_23_P17393	1434	CSE1L	ref|NM_001316|ens|ENST00000476393|ens|			21897521	0	0.003	2.9249	2.9249	0	13	17	0	0	1.5484	4.894	3.3456	33.3317	12.4236	21.4838	0.5263	0.8442	5.1572	28
ref	A_23_P98431	3145	HMBS	ref|NM_000190|ref|NM_001024382|ens|ENS			21837307	0.0005	0.0312	2.9183	2.9183	0	13	17	0	0	1.5451	8.057	6.5119	370.093	100.021	217.052	1.4094	0.4122	4.2422	17
ref	A_23_P138507	983	CDK1	ref|NM_001786|ref|NM_033379|ens|ENST00			21864203	0.0001	0.0088	2.917	2.917	0	13	17	0	0	1.5445	4.69	3.1456	33.3691	10.8456	20.6058	0.7703	0.8821	4.6329	27
ref	A_23_P48835	9493	KIF23	ref|NM_138555|ref|NM_004856|ens|ENST00			21845656	0.0003	0.0186	2.9076	2.9076	0	13	17	0	0	1.5398	4.6856	3.1458	31.7771	10.6364	19.7974	1.0792	0.7808	4.2881	24
ref	A_23_P212844	10460	TACC3	ref|NM_006342|ens|ENST00000470808|ens|			21862891	0.0003	0.0221	2.9061	2.9061	0	13	17	0	0	1.5391	5.7231	4.184	68.2294	21.1289	41.5391	1.1645	0.703	4.2534	22
ref	A_33_P3345186	166012	CHST13	ref|NM_152889|ens|ENST00000383575|ens|			21846106	0.0002	0.0142	2.8955	2.8955	0	13	17	0	0	1.5338	7.6059	6.0721	234.79	79.8821	147.009	0.9435	0.8158	4.4173	25
ref	A_23_P82748	56943	ENY2	ref|NM_020189|ref|NM_001193557|ref|NR_			21891033	0.0005	0.0301	2.8919	2.8919	0	13	17	0	0	1.532	6.7969	5.2649	143.835	44.2155	87.384	1.2897	0.6927	4.0951	21
	A_33_P3262217						21881627	0.001	0.0458	2.8748	2.8748	0	13	17	0	0	1.5234	5.6539	4.1305	54.8879	31.3671	41.5595	0.4056	2.2386	3.7747	23
ref	A_23_P1361	5832	ALDH18A1	ref|NM_002860|ref|NM_001017423|ens|ENS			21872995	0.0001	0.0077	2.871	2.871	0	13	17	0	0	1.5215	7.54	6.0184	223.197	69.9564	136.361	0.8874	0.4143	4.9992	20
ref	A_23_P414958	10154	PLXNC1	ref|NM_005761|ref|NR_037687|ens|ENST00			21874350	0.0005	0.0292	2.8477	2.8477	0	13	17	0	0	1.5098	8.1858	6.676	358.908	118.531	222.694	1.1993	0.7535	4.0854	22
ref	A_23_P256956	10112	KIF20A	ref|NM_005733|ens|ENST00000502338|ens|			21838279	0	0.003	2.8327	2.8327	0	13	17	0	0	1.5022	5.0688	3.5666	37.8001	14.2917	24.4787	0.5361	0.7413	5.157	28
BROAD	A_21_P0012564		XLOC_l2_010508	[TCONS_l2_00020322]			21867895	0.0002	0.0134	2.8247	2.8247	0	13	17	0	0	1.4981	7.4829	5.9848	205.595	77.6672	133.103	0.6595	1.1305	4.3754	28
BROAD	A_21_P0003274		XLOC_002995	[TCONS_00007072]			21842106	0	0.0034	2.822	2.822	0	13	17	0	0	1.4967	7.0096	5.5129	146.114	52.4089	93.0144	0.5635	0.706	5.1376	27
ref	A_23_P52017	259266	ASPM	ref|NM_018136|ref|NM_001206846|ens|ENS			21854566	0.0001	0.007	2.818	2.818	0	13	17	0	0	1.4947	4.5454	3.0508	27.1148	10.2011	17.5303	0.6133	0.9017	4.7214	28
ens|ENST00000440612|ens|ENST00000402550	A_33_P3281850	10669	CGREF1	ens|ENST00000440612|ens|ENST00000402550			21870138	0	0.0024	2.8146	2.8146	0	13	17	0	0	1.4929	7.3264	5.8334	181.295	63.485	114.536	0.605	0.4814	5.4565	24
ref	A_23_P301247	8338	HIST2H2AC	ref|NM_003517|ens|ENST00000331380|gb|B			21850915	0.0005	0.0312	2.8116	2.8116	0	13	17	0	0	1.4914	11.2704	9.779	3361.49	920.324	1978.16	1.3476	0.218	4.3698	15
ref	A_23_P380298	9762	ProSAPiP1	ref|NM_014731|ens|ENST00000337576|ens|			21886929	0	0.0003	2.8071	2.8071	0	13	17	0	0	1.4891	6.9838	5.4947	135.444	49.1997	86.5724	0.3217	0.4982	6.4052	28
ref	A_24_P88565	55974	SLC50A1	ref|NM_018845|ref|NM_001122837|ref|NM_			21878439	0.0002	0.0166	2.7991	2.7991	0	13	17	0	0	1.485	7.1962	5.7112	187.704	58.88	114.704	1.0195	0.5787	4.4281	22
ref	A_33_P3378334	10592	SMC2	ref|NM_001042550|ref|NM_001042551|ref|			21875741	0	0.0001	2.7944	2.7944	0	13	17	0	0	1.4826	5.8448	4.3622	60.5215	22.4803	38.9648	0.2548	0.4263	7.0141	28
gb	A_21_P0011774	100130519	TMEM221	gb|BC039402|tc|THC2506252|linc|TCONS_l			21836602	0	0.0014	2.7875	2.7875	0	13	17	0	0	1.479	7.0007	5.5217	141.862	51.1625	90.4655	0.5038	0.5098	5.6409	26
ref	A_23_P256956	10112	KIF20A	ref|NM_005733|ens|ENST00000502338|ens|			21882630	0.0008	0.0416	2.7854	2.7854	0	13	17	0	0	1.4779	4.6576	3.1798	32.9189	11.4842	20.7726	1.1566	1.072	3.7904	25
ref	A_33_P3248519	10051	SMC4	ref|NM_005496|ref|NM_001002800|ens|ENS			21853406	0	0.0011	2.7725	2.7725	0	13	17	0	0	1.4712	6.6661	5.1949	110.892	42.8906	72.3581	0.4261	0.59	5.6631	28
ref	A_23_P7636	9232	PTTG1	ref|NM_004219|ens|ENST00000520452|ens|			21840736	0.0007	0.0372	2.7703	2.7703	0	13	17	0	0	1.47	4.7267	3.2566	33.2241	13.6602	22.1379	0.9337	1.3265	3.7974	28
	A_33_P3346533						21869758	0	0.0022	2.7676	2.7676	0	13	17	0	0	1.4686	10.3256	8.8569	1483.3	487.174	918.831	0.6144	0.2205	5.9841	18
ref	A_23_P90612	4175	MCM6	ref|NM_005915|ens|ENST00000264156|gb|D			21860731	0.0001	0.0112	2.7529	2.7529	0	13	17	0	0	1.4609	6.5425	5.0816	107.917	40.5356	69.7341	0.7188	0.8524	4.4992	27
ref	A_33_P3334225	31	ACACA	ref|NM_198839|ref|NM_198834|ref|NM_198			21887488	0.0002	0.0176	2.7476	2.7476	0	13	17	0	0	1.4582	5.2465	3.7883	47.3256	15.767	29.4424	0.9757	0.5995	4.3903	22
ref	A_23_P130194	5831	PYCR1	ref|NM_006907|ref|NM_153824|ens|ENST00			21881320	0.0003	0.0215	2.7379	2.7379	0	13	17	0	0	1.4531	7.588	6.1349	240.917	76.5329	147.766	1.0942	0.3874	4.443	18
ref	A_23_P33433	4150	MAZ	ref|NM_001042539|ref|NM_002383|ens|ENS			21871303	0.0001	0.0085	2.7366	2.7366	0	13	17	0	0	1.4524	6.6371	5.1847	117.859	41.2714	74.4595	0.7765	0.5459	4.7924	23
ref	A_33_P3346791	10067	SCAMP3	ref|NM_005698|ref|NM_052837|ens|ENST00			21842952	0.0001	0.0121	2.7354	2.7354	0	13	17	0	0	1.4517	9.0403	7.5885	608.892	209.637	382.648	0.9137	0.4468	4.6717	21
ref	A_33_P3321293	128239	IQGAP3	ref|NM_178229|ens|ENST00000361170|ens|			21850751	0.0008	0.0391	2.7045	2.7045	0	13	17	0	0	1.4354	5.4445	4.0091	53.6079	22.4279	35.9392	0.8615	1.3407	3.7677	28
PREDICTED	A_21_P0014299	100507118	LOC100507118	[XR_109221]			21891996	0.0003	0.0227	2.6979	2.6979	0	13	17	0	0	1.4318	4.5262	3.0943	28.7663	10.3605	18.3363	0.9227	0.8184	4.1485	25
ref	A_33_P3372451	10591	C6orf108	ref|NM_199184|ref|NM_006443|ens|ENST00			21892736	0	0.0026	2.6966	2.6966	0	13	17	0	0	1.4312	6.6663	5.2351	115.324	41.5038	73.4926	0.5819	0.4238	5.4213	24
ref	A_24_P336957	27429	HTRA2	ref|NM_145074|ref|NM_013247|ens|ENST00			21843817	0.0003	0.0187	2.6939	2.6939	0	13	17	0	0	1.4297	5.3248	3.8952	48.9187	17.4646	31.0947	0.9119	0.6998	4.2851	24
ref	A_23_P92261	9718	ECE2	ref|NM_032331|ens|ENST00000324557|gb|B			21872240	0.0002	0.0155	2.6933	2.6933	0	13	17	0	0	1.4294	7.8864	6.4571	287.798	97.5901	180.013	0.9233	0.5342	4.4658	22
ref	A_23_P92082	7086	TKT	ref|NM_001064|ref|NM_001135055|ens|ENS			21866084	0.0005	0.0302	2.6891	2.6891	0	13	17	0	0	1.4271	6.3199	4.8928	103.044	33.0864	63.4013	1.1682	0.5052	4.127	20
ref	A_33_P3258612	5111	PCNA	ref|NM_002592|ref|NM_182649|ens|ENST00			21881270	0	0.0042	2.6816	2.6816	0	13	17	0	0	1.4231	6.2429	4.8198	85.0071	32.291	55.1347	0.5461	0.6483	5.0268	27
ref	A_23_P104116	9939	RBM8A	ref|NM_005105|ens|ENST00000369307|ens|			21866259	0.0003	0.0206	2.6761	2.6761	0	13	17	0	0	1.4202	5.818	4.3979	71.9384	23.1244	44.2771	1.023	0.4177	4.4193	19
ref	A_33_P3391290	9315	C5orf13	ref|NM_001142483|ref|NM_001142476|ref|			21876368	0.0002	0.0166	2.6719	2.6719	0	13	17	0	0	1.4179	5.7349	4.317	63.0199	22.4246	40.0159	0.8903	0.6064	4.3934	23
ref	A_23_P145694	440	ASNS	ref|NM_001673|ref|NM_183356|ref|NM_133			21873443	0.0005	0.0301	2.6712	2.6712	0	13	17	0	0	1.4175	7.7303	6.3128	253.959	96.6193	164.8	0.9536	0.9302	3.9609	26
ref	A_33_P3331641		ZNF503-AS2	ref|NR_024421|ref|NR_024422|ens|ENST00			21853189	0	0.001	2.6705	2.6705	0	13	17	0	0	1.4171	6.2956	4.8786	86.3307	32.837	56.0176	0.3971	0.507	5.7674	27
ref	A_23_P28886	5111	PCNA	ref|NM_002592|ref|NM_182649|ens|ENST00			21854907	0.0001	0.007	2.6632	2.6632	0	13	17	0	0	1.4131	6.2276	4.8145	85.8872	32.8967	55.8592	0.6149	0.7006	4.75	27
HUMTS11	A_21_P0013512		XLOC_l2_014504	[THC2568453]			21841190	0.0001	0.0117	2.661	2.661	0	13	17	0	0	1.412	5.613	4.201	58.2012	20.432	36.7987	0.8337	0.4816	4.6435	22
ref	A_23_P118834	7153	TOP2A	ref|NM_001067|ens|ENST00000269577|ens|			21840011	0.0003	0.0187	2.66	2.66	0	13	17	0	0	1.4114	4.4013	2.9899	25.0027	9.916	16.4536	0.746	0.9386	4.2062	27
ref	A_33_P3331282	648987	LOC648987	ref|NR_034085|gb|BC034002|gb|AK097396|			21851873	0	0.0053	2.6565	2.6565	0	13	17	0	0	1.4095	5.4495	4.0399	50.209	18.9242	32.481	0.5701	0.6556	4.9097	27
ref	A_33_P3266410	4150	MAZ	ref|NM_002383|ref|NM_001042539|ens|ENS			21883561	0	0.005	2.6553	2.6553	0	13	17	0	0	1.4089	7.7748	6.3659	251.37	92.119	161.128	0.6216	0.528	5.0167	25
ref	A_24_P935881	728492	SERF1B	ref|NM_022978|ref|NM_022968|ref|NM_001			21887263	0.0007	0.0376	2.6542	2.6542	0	13	17	0	0	1.4083	7.2259	5.8176	185.413	67.7714	118.749	1.0639	0.8866	3.8473	25
ref	A_33_P3325275	80023	NRSN2	ref|NM_024958|ens|ENST00000382285|ens|			21887394	0.001	0.0475	2.6516	2.6516	0	13	17	0	0	1.4069	5.2101	3.8032	48.9464	15.6766	30.0935	1.3256	0.5195	3.8646	19
ref	A_33_P3354451	11074	TRIM31	ref|NM_007028|ens|ENST00000540829|ens|			21874213	0.0003	0.021	2.6447	2.6447	0	13	17	0	0	1.4031	5.4551	4.052	52.1797	19.1436	33.4592	0.9669	0.5304	4.3183	21
BROAD	A_21_P0001011		XLOC_000379	[TCONS_00000294]			21891191	0.0004	0.0275	2.6338	2.6338	0	13	17	0	0	1.3971	5.8623	4.4651	69.2429	27.3386	45.4971	0.8735	0.9157	4.0155	26
ref	A_23_P166899	51726	DNAJB11	ref|NM_016306|ens|ENST00000495390|ens|			21875788	0	0.0006	2.6331	2.6331	0	13	17	0	0	1.3968	9.0938	7.6971	603.436	223.146	387.938	0.4027	0.3326	6.2132	25
ref	A_33_P3289426	285971	ZNF775	ref|NM_173680|ens|ENST00000329630|gb|B			21874108	0.0006	0.0337	2.6324	2.6324	0	13	17	0	0	1.3964	6.3096	4.9132	102.99	34.3964	64.1201	1.0664	0.7185	3.9608	23
ref	A_23_P125265	3838	KPNA2	ref|NM_002266|ref|NR_026899|ens|ENST00			21850677	0	0.0059	2.63	2.63	0	13	17	0	0	1.3951	5.3658	3.9707	44.8857	18.707	30.0511	0.3687	0.9241	4.8505	27
ref	A_23_P112162	8694	DGAT1	ref|NM_012079|ens|ENST00000528718|ens|			21855690	0.0004	0.025	2.6248	2.6248	0	13	17	0	0	1.3922	6.8132	5.4209	140.985	47.99	88.2878	0.9994	0.5452	4.218	21
ref	A_23_P215525	26031	OSBPL3	ref|NM_015550|ref|NM_145320|ref|NM_145			21854496	0.0006	0.0324	2.6175	2.6175	0	13	17	0	0	1.3882	5.9224	4.5343	75.665	26.1939	47.6314	1.0795	0.621	4.0145	22
ref	A_33_P3346302	55833	UBAP2	ref|NM_018449|ens|ENST00000351580|ens|			21856845	0	0.0008	2.6122	2.6122	0	13	17	0	0	1.3853	7.7378	6.3525	235.095	87.4989	151.457	0.4239	0.3552	5.9888	25
ref	A_33_P3298535	140823	ROMO1	ref|NM_080748|ens|ENST00000397416|ens|			21843893	0.0005	0.0308	2.6087	2.6087	0	13	17	0	0	1.3833	11.2013	9.818	3008.27	975.415	1856.32	1.1261	0.3706	4.201	18
ref	A_33_P3700794	4234	METTL1	ref|NM_005371|ref|NM_023033|ens|ENST00			21862574	0.0001	0.013	2.5894	2.5894	0	13	17	0	0	1.3726	6.1796	4.807	78.062	35.3753	53.8729	0.3659	1.1445	4.4424	26
ref	A_33_P3257708	128240	APOA1BP	ref|NM_144772|ens|ENST00000368233|ens|			21845077	0.0004	0.0239	2.5848	2.5848	0	13	17	0	0	1.37	8.2993	6.9293	369.93	141.55	240.515	0.7845	0.8976	4.0729	27
ref	A_23_P139795	4440	MSI1	ref|NM_002442|ens|ENST00000257552|gb|A			21865835	0.0009	0.0443	2.5847	2.5847	0	13	17	0	0	1.37	5.1021	3.7322	44.1257	14.5866	27.3869	1.2406	0.4189	3.9537	18
ref	A_23_P46309	1104	RCC1	ref|NM_001048199|ref|NM_001048194|ref|			21858242	0.0007	0.0369	2.5793	2.5793	0	13	17	0	0	1.367	8.4518	7.0849	460.344	141.028	279.398	1.2157	0.175	4.2427	15
ref	A_23_P104116	9939	RBM8A	ref|NM_005105|ens|ENST00000369307|ens|			21873077	0.0001	0.0093	2.5635	2.5635	0	13	17	0	0	1.3581	6.0321	4.674	77.9276	27.6842	49.4564	0.7335	0.3782	4.8422	21
ref	A_23_P200507	29097	CNIH4	ref|NM_014184|ens|ENST00000366860|ens|			21875887	0.0001	0.0077	2.5628	2.5628	0	13	17	0	0	1.3577	9.2967	7.9389	723.314	259.067	460.24	0.713	0.2515	5.1448	18
ref	A_33_P3249439	29781	NCAPH2	ref|NM_001185011|ref|NM_152299|ens|ENS			21852196	0.0005	0.0303	2.5613	2.5613	0	13	17	0	0	1.3569	10.2597	8.9028	1448.57	530.276	928.205	1.0319	0.4897	4.1253	20
ref	A_23_P11984	6536	SLC6A9	ref|NM_201649|ref|NM_006934|ref|NM_001			21843958	0.0004	0.0271	2.5571	2.5571	0	13	17	0	0	1.3545	5.3092	3.9546	44.6667	19.2488	30.2632	0.6915	1.0577	3.9872	28
ref	A_24_P224776	25804	LSM4	ref|NM_012321|ref|NM_001252129|ens|ENS			21872100	0.0007	0.0374	2.5491	2.5491	0	13	17	0	0	1.35	6.3184	4.9684	98.211	36.6341	63.3174	0.9803	0.8071	3.851	25
ref	A_33_P3367855	5296	PIK3R2	ref|NM_005027|ens|ENST00000222254|gb|B			21837400	0.0005	0.0292	2.5488	2.5488	0	13	17	0	0	1.3498	9.4886	8.1387	842.471	322.941	548.071	0.9596	0.6307	4.0531	23
ref	A_23_P3355	5428	POLG	ref|NM_002693|ref|NM_001126131|ens|ENS			21868811	0	0.0012	2.5475	2.5475	0	13	17	0	0	1.3491	6.8693	5.5202	128.573	50.4062	84.2784	0.3887	0.4459	5.6946	27
ref	A_24_P203056	605	BCL7A	ref|NM_020993|ref|NM_001024808|ens|ENS			21898034	0.0007	0.0376	2.5424	2.5424	0	13	17	0	0	1.3462	5.9008	4.5546	73.679	29.1854	48.4659	0.7656	1.1409	3.7924	28
ref	A_23_P340722	11260	XPOT	ref|NM_007235|gb|AF039022|gb|AK292884|			21889362	0.0005	0.0292	2.5418	2.5418	0	13	17	0	0	1.3459	7.9097	6.5638	288.907	106.788	185.706	0.9415	0.6424	4.0541	23
ref	A_33_P3322307	1663	DDX11	ref|NM_152438|ref|NM_030653|ref|NM_004			21872357	0	0.0056	2.5401	2.5401	0	13	17	0	0	1.3449	8.22	6.875	350.489	126.394	223.502	0.6222	0.3749	5.0864	22
ref	A_23_P164047	23531	MMD	ref|NM_012329|ens|ENST00000262065|gb|B			21870292	0.0005	0.0282	2.5391	2.5391	0	13	17	0	0	1.3443	9.5233	8.1789	892.101	328.769	572.879	0.9588	0.5685	4.106	22
ref|NR_002728	A_33_P3294031	10984	KCNQ1OT1	ref|NR_002728			21855019	0.0011	0.0489	2.5377	2.5377	0	13	17	0	0	1.3435	5.5616	4.218	59.9688	21.5836	38.2172	1.1553	0.6348	3.7819	21
ref	A_23_P257956	3608	ILF2	ref|NM_004515|ens|ENST00000480213|ens|			21853705	0	0.0003	2.5371	2.5371	0	13	17	0	0	1.3432	9.3607	8.0175	711.392	272.177	462.503	0.357	0.2076	6.7434	22
ref	A_33_P3260100		CCDC167	ref|NM_138493|ens|ENST00000373405|ens|			21882900	0.0002	0.0137	2.536	2.536	0	13	17	0	0	1.3426	11.5655	10.2229	3578.26	1293.84	2283.75	0.8314	0.304	4.693	19
ref	A_23_P112159	27161	EIF2C2	ref|NM_012154|ref|NM_001164623|ens|ENS			21865203	0.0001	0.0075	2.5342	2.5342	0	13	17	0	0	1.3416	5.8202	4.4786	63.2904	25.1964	41.7038	0.5702	0.6291	4.7176	27
ref	A_23_P214474	100188893	TOMM6	ref|NM_001134493|ens|ENST00000487182|e			21863684	0	0.0008	2.5309	2.5309	0	13	17	0	0	1.3397	10.2023	8.8626	1295.14	481.847	834.274	0.4212	0.1588	6.5575	19
ref	A_23_P118834	7153	TOP2A	ref|NM_001067|ens|ENST00000269577|ens|			21896190	0.0003	0.0192	2.5307	2.5307	0	13	17	0	0	1.3396	4.4681	3.1286	25.5743	10.7748	17.1879	0.6562	0.8944	4.1722	28
ref	A_33_P3407256	9319	TRIP13	ref|NM_001166260|ens|ENST00000512024|g			21881387	0.0002	0.0148	2.529	2.529	0	13	17	0	0	1.3386	5.3772	4.0386	50.3377	18.455	32.2708	0.784	0.5059	4.4602	23
ref	A_23_P107587	257641	NPC1	ref|NM_000271|ens|ENST00000412552|ens|			21847162	0	0.0028	2.5258	2.5258	0	13	17	0	0	1.3368	6.3062	4.9694	88.1013	33.7922	57.3262	0.5253	0.3383	5.4433	23
ref	A_23_P138507	983	CDK1	ref|NM_001786|ref|NM_033379|ens|ENST00			21898031	0.0008	0.0388	2.5229	2.5229	0	13	17	0	0	1.3351	4.3956	3.0605	26.4908	10.1509	17.2315	0.9351	0.8447	3.8283	25
ref	A_23_P117599	10598	AHSA1	ref|NM_012111|ens|ENST00000556866|ens|			21874496	0.0001	0.0128	2.5212	2.5212	0	13	17	0	0	1.3341	6.2	4.8659	84.8114	33.7061	55.8517	0.684	0.6125	4.4808	25
ref	A_23_P126291	6635	SNRPE	ref|NM_003094|ens|ENST00000469451|ens|			21878478	0.0002	0.015	2.5212	2.5212	0	13	17	0	0	1.3341	6.776	5.4419	128.343	47.2961	82.4165	0.7989	0.4586	4.4864	22
ref	A_33_P3384710	55731	C17orf63	ref|NM_018182|ref|NM_001077498|ens|ENS			21875869	0.0004	0.0264	2.5195	2.5195	0	13	17	0	0	1.3332	6.9257	5.5926	146.279	53.6057	93.7643	0.939	0.5277	4.1484	22
ref	A_23_P120660	6227	RPS21	ref|NM_001024|ens|ENST00000337102|ens|			21874148	0.0006	0.0322	2.518	2.518	0	13	17	0	0	1.3323	9.6948	8.3625	1039.85	353.535	650.939	1.0482	0.3666	4.1675	18
ref	A_33_P3351894	284889	LOC284889	ref|NR_038911|gb|BC036909|ens|ENST0000			21884656	0.0001	0.0126	2.5145	2.5145	0	13	17	0	0	1.3303	12.1496	10.8193	5095.61	2113.46	3405.72	0.5152	0.8736	4.4094	28
BROAD	A_21_P0013355		XLOC_l2_014050	[TCONS_l2_00026968]			21885463	0.0001	0.01	2.5143	2.5143	0	13	17	0	0	1.3302	6.3092	4.979	91.8052	35.0407	59.6386	0.6728	0.5015	4.6666	24
Unknown	A_21_P0001238		XLOC_001257	Unknown			21866194	0.0002	0.015	2.511	2.511	0	13	17	0	0	1.3282	6.4862	5.158	103.214	40.5134	67.6837	0.7326	0.6011	4.3859	25
ref	A_23_P200493	3930	LBR	ref|NM_002296|ref|NM_194442|ens|ENST00			21852605	0.0002	0.0142	2.5043	2.5043	0	13	17	0	0	1.3244	6.0462	4.7218	76.589	29.9161	50.1411	0.7102	0.5991	4.4178	25
ref	A_33_P3388135	8195	MKKS	ref|NM_170784|ref|NM_018848|ens|ENST00			21859701	0	0.0007	2.5012	2.5012	0	13	17	0	0	1.3226	6.7222	5.3996	111.372	46.5776	74.6551	0.2644	0.508	5.9021	28
ref	A_23_P23575	27173	SLC39A1	ref|NM_014437|ens|ENST00000537590|ens|			21871591	0	0.0058	2.4997	2.4997	0	13	17	0	0	1.3218	9.0178	7.696	587.584	223.859	381.473	0.6014	0.3714	5.0645	22
ref	A_33_P3272361	56259	CTNNBL1	ref|NM_030877|ens|ENST00000405275|ens|			21877498	0.0009	0.0437	2.4996	2.4996	0	13	17	0	0	1.3217	5.5987	4.277	61.0638	22.735	39.3441	1.0108	0.7552	3.7812	24
ref	A_23_P66715	94005	PIGS	ref|NM_033198|ens|ENST00000543734|ens|			21865029	0.0001	0.011	2.499	2.499	0	13	17	0	0	1.3213	6.7132	5.3918	119.171	48.8914	79.3461	0.5465	0.7613	4.4844	28
ref	A_23_P93629	8805	TRIM24	ref|NM_015905|ref|NM_003852|ens|ENST00			21853429	0	0.0026	2.4957	2.4957	0	13	17	0	0	1.3195	7.1621	5.8426	159.781	60.7849	103.683	0.5033	0.3075	5.5362	22
ref	A_21_P0013206	100287294	LOC100287294	ref|XM_002342726|ref|XM_003119037|ref|			21897583	0.0002	0.0148	2.4955	2.4955	0	13	17	0	0	1.3193	6.0541	4.7348	78.0724	30.0342	50.8507	0.7625	0.4898	4.4609	23
ref	A_24_P322444	23636	NUP62	ref|NM_153719|ref|NM_016553|ref|NM_153			21850582	0.001	0.045	2.4866	2.4866	0	13	17	0	0	1.3142	6.6637	5.3495	124.278	48.0282	81.0698	0.9739	0.8207	3.7442	25
ref	A_23_P83453	6599	SMARCC1	ref|NM_003074|gb|U66615|gb|BC040242|tc			21877987	0.0007	0.0369	2.4865	2.4865	0	13	17	0	0	1.3141	5.9794	4.6653	76.4609	27.9792	48.988	1.0515	0.4612	3.9985	20
ref	A_23_P119254	55723	ASF1B	ref|NM_018154|ens|ENST00000263382|gb|A			21864015	0.0001	0.0112	2.4829	2.4829	0	13	17	0	0	1.312	5.3162	4.0041	44.3636	18.9244	29.9481	0.5391	0.7571	4.4739	28
ref	A_24_P194420	79879	CCDC134	ref|NM_024821|ens|ENST00000255784|gb|A			21867462	0	0.0015	2.4811	2.4811	0	13	17	0	0	1.311	7.2715	5.9605	168.503	66.1164	110.484	0.4407	0.275	5.8583	22
ref	A_23_P401	1063	CENPF	ref|NM_016343|ens|ENST00000366955|gb|U			21884751	0.001	0.0461	2.4774	2.4774	0	13	17	0	0	1.3088	4.5873	3.2784	31.1763	11.4718	20.0104	0.9989	0.768	3.747	24
ref	A_23_P107587	257641	NPC1	ref|NM_000271|ens|ENST00000412552|ens|			21858318	0.0002	0.0165	2.4726	2.4726	0	13	17	0	0	1.306	6.1119	4.8059	81.7534	30.2452	52.5654	0.7925	0.3849	4.517	20
ref	A_23_P100868	80179	MYO19	ref|NM_001033580|gb|AK026518|tc|THC247			21850859	0.0002	0.0137	2.4719	2.4719	0	13	17	0	0	1.3056	5.0519	3.7463	38.0676	15.2624	25.1447	0.6464	0.6418	4.4144	26
ref	A_33_P3328511	100506084	ARL17B	ref|NM_001039083|ref|NR_003108|ens|ENS			21837769	0.0002	0.0135	2.4644	2.4644	0	13	17	0	0	1.3013	7.991	6.6898	277.942	125.37	191.485	0.4201	0.9567	4.3719	28
ref	A_23_P78014	27175	TUBG2	ref|NM_016437|ref|NM_001070|ens|ENST00			21854667	0.0003	0.0196	2.46	2.46	0	13	17	0	0	1.2987	7.4919	6.1932	211.213	78.0064	135.729	0.8641	0.3172	4.4509	19
ref	A_24_P331904	54939	COMMD4	ref|NM_017828|ens|ENST00000338995|ens|			21837863	0	0.0042	2.4542	2.4542	0	13	17	0	0	1.2952	6.874	5.5788	129.725	52.3287	85.867	0.4676	0.5177	5.0259	27
ref	A_23_P630	55154	MSTO1	ref|NM_018116|ens|ENST00000491308|ens|			21893527	0.0005	0.0309	2.4527	2.4527	0	13	17	0	0	1.2944	6.5866	5.2922	117.933	42.8274	75.373	0.9707	0.4143	4.1131	20
ref	A_23_P104116	9939	RBM8A	ref|NM_005105|ens|ENST00000369307|ens|			21862255	0.0004	0.0273	2.4511	2.4511	0	13	17	0	0	1.2935	5.9359	4.6424	75.809	25.8729	47.5119	0.9625	0.1602	4.4773	15
ref	A_23_P252335	54069	MIS18A	ref|NM_018944|ens|ENST00000290130|gb|A			21839711	0.0008	0.0389	2.4493	2.4493	0	13	17	0	0	1.2924	5.9976	4.7053	81.0861	27.7805	50.8796	1.087	0.2809	4.0839	17
ref	A_23_P156842	9521	EEF1E1	ref|NM_004280|ref|NM_001135650|ens|ENS			21843821	0	0.002	2.4474	2.4474	0	13	17	0	0	1.2913	7.1556	5.8644	151.135	66.7568	103.32	0.2407	0.6525	5.4132	27
ref	A_23_P104116	9939	RBM8A	ref|NM_005105|ens|ENST00000369307|ens|			21844749	0.0007	0.0369	2.446	2.446	0	13	17	0	0	1.2905	5.7528	4.4623	67.7884	24.4181	43.2119	1.002	0.4911	3.9642	21
ref	A_23_P132277	4174	MCM5	ref|NM_006739|ens|ENST00000455261|ens|			21870371	0	0.0002	2.4443	2.4443	0	13	17	0	0	1.2894	7.0806	5.7912	142.811	59.9685	95.8671	0.2282	0.3733	6.4865	28
ref	A_23_P124760	9862	MED24	ref|NM_014815|ref|NM_001079518|ens|ENS			21865911	0	0.001	2.4443	2.4443	0	13	17	0	0	1.2894	7.3358	6.0464	175.313	71.4512	116.458	0.367	0.3448	5.8544	26
ref	A_23_P31654	6132	RPL8	ref|NM_000973|ref|NM_033301|ens|ENST00			21878344	0	0.003	2.4378	2.4378	0	13	17	0	0	1.2856	14.1388	12.8532	20104.4	7569.31	13001.2	0.5144	0.1036	6.0162	16
ref|NM_001185011|ref|NM	A_33_P3272558	29781	NCAPH2	ref|NM_001185011|ref|NM_152299			21859959	0.0008	0.0391	2.4331	2.4331	0	13	17	0	0	1.2828	10.6579	9.375	1895.43	747.831	1245.12	0.984	0.5298	3.9243	21
ref	A_33_P3224212	23518	R3HDM1	ref|NM_015361|ens|ENST00000329971|ens|			21861036	0.0001	0.0102	2.4261	2.4261	0	13	17	0	0	1.2787	7.0976	5.8189	160.134	58.6446	102.623	0.6948	0.1838	5.044	17
ref	A_23_P104116	9939	RBM8A	ref|NM_005105|ens|ENST00000369307|ens|			21877144	0.0006	0.0313	2.4254	2.4254	0	13	17	0	0	1.2782	5.8915	4.6133	73.9254	27.508	47.6222	0.9103	0.515	4.0358	22
ref	A_23_P157215	28969	BZW2	ref|NM_014038|ref|NM_001159767|ref|NR_			21879321	0.0002	0.0169	2.4205	2.4205	0	13	17	0	0	1.2753	8.6988	7.4235	477.075	186.273	312.287	0.7404	0.4482	4.4182	22
ref	A_23_P107587	257641	NPC1	ref|NM_000271|ens|ENST00000412552|ens|			21871836	0.001	0.047	2.4205	2.4205	0	13	17	0	0	1.2753	6.201	4.9257	89.6466	33.1129	57.6108	1.0762	0.4372	3.8716	19
ref	A_23_P107587	257641	NPC1	ref|NM_000271|ens|ENST00000412552|ens|			21844890	0	0.0053	2.4197	2.4197	0	13	17	0	0	1.2748	6.2494	4.9746	85.7519	33.4267	56.1009	0.5577	0.2985	5.1847	21
	A_33_P3331652		tc|THC2573121|tc|THC2554206|tc|THC2532901|tc|THC2502204				21841193	0	0.002	2.4188	2.4188	0	13	17	0	0	1.2743	5.6213	4.347	53.0085	22.2816	35.5966	0.3807	0.4411	5.4221	27
ref	A_23_P85893	112770	C1orf85	ref|NM_144580|ens|ENST00000481050|ens|			21881780	0.0001	0.0125	2.4167	2.4167	0	13	17	0	0	1.273	7.4741	6.2011	209.145	80.4148	136.198	0.6645	0.4517	4.5673	23
ref	A_33_P3803639	7186	TRAF2	ref|NM_021138|ens|ENST00000359662|ens|			21847919	0.0005	0.0301	2.4138	2.4138	0	13	17	0	0	1.2713	9.6815	8.4102	969.893	381.282	636.347	0.8643	0.5584	4.0337	23
ref	A_24_P101402	10528	NOP56	ref|NM_006392|ref|NR_027700|ens|ENST00			21842884	0	0.0004	2.4125	2.4125	0	13	17	0	0	1.2705	7.8916	6.621	254.001	103.79	168.882	0.3196	0.2173	6.5724	23
ref	A_23_P17307	55257	C20orf20	ref|NM_018270|ens|ENST00000370487|gb|A			21897942	0.0007	0.037	2.4074	2.4074	0	13	17	0	0	1.2675	10.0375	8.77	1303.31	462.116	826.634	1.0202	0.2754	4.1192	17
ref|NM_016602|ens|ENST00000332438	A_33_P3221303	2826	CCR10	ref|NM_016602|ens|ENST00000332438			21848701	0.001	0.0459	2.4067	2.4067	0	13	17	0	0	1.2671	5.4997	4.2326	61.2378	22.0801	39.0484	0.9498	0.6987	3.7501	24
RC0-GN0275-060201-032-g10	A_21_P0009023		XLOC_011924	[BI055436]			21898075	0.0002	0.0134	2.4059	2.4059	0	13	17	0	0	1.2666	5.2458	3.9792	43.4968	18.3285	29.2348	0.5842	0.6444	4.4006	27
ref	A_33_P3263523	79169	C1orf35	ref|NM_024319|ens|ENST00000492757|ens|			21883905	0.0002	0.0167	2.4036	2.4036	0	13	17	0	0	1.2652	6.3773	5.1122	98.3107	38.09	64.1856	0.7248	0.4652	4.3885	23
ref	A_19_P00316427		CDKN2B-AS	ref|NR_003529|ens|ENST00000421632|ens|			21893189	0.0006	0.0332	2.4034	2.4034	0	13	17	0	0	1.2651	4.6764	3.4113	30.0047	12.5497	20.1135	0.7924	0.7339	3.9204	25
ref	A_24_P823684	3326	HSP90AB1	ref|NM_007355|ens|ENST00000371556|ens|			21836292	0	0.0019	2.3927	2.3927	0	13	17	0	0	1.2586	12.2388	10.9801	5307.33	2101.21	3490.53	0.4459	0.173	5.9681	19
ref	A_23_P164826	10535	RNASEH2A	ref|NM_006397|ens|ENST00000221486|gb|Z			21839376	0.0004	0.0273	2.3916	2.3916	0	13	17	0	0	1.258	5.9079	4.6499	74.2032	27.6906	47.8461	0.8442	0.477	4.1251	22
ens|ENST00000557418	A_33_P3332997	3169	FOXA1	ens|ENST00000557418			21887277	0.0004	0.0233	2.3866	2.3866	0	13	17	0	0	1.255	8.4975	7.2426	409.797	185.385	282.63	0.6338	0.7755	4.0852	27
ref	A_33_P3221313	2491	CENPI	ref|NM_006733|ens|ENST00000423383|ens|			21888219	0.0005	0.0286	2.3862	2.3862	0	13	17	0	0	1.2547	4.4118	3.1571	24.3252	11.0334	16.7932	0.5841	0.9484	3.9535	28
ref	A_23_P76034	5818	PVRL1	ref|NM_203286|ref|NM_203285|ens|ENST00			21890789	0	0.0056	2.3807	2.3807	0	13	17	0	0	1.2514	7.3809	6.1295	181.312	81.1773	124.569	0.4184	0.5892	4.84	28
ref	A_23_P107587	257641	NPC1	ref|NM_000271|ens|ENST00000412552|ens|			21848268	0.0008	0.0388	2.3777	2.3777	0	13	17	0	0	1.2496	6.3173	5.0677	96.4923	36.2548	62.3577	0.9602	0.4042	3.9991	19
ref	A_23_P104116	9939	RBM8A	ref|NM_005105|ens|ENST00000369307|ens|			21881452	0.0011	0.0481	2.377	2.377	0	13	17	0	0	1.2492	5.7678	4.5186	70.4538	24.9677	44.6783	1.0534	0.3743	3.8914	18
ref	A_23_P118834	7153	TOP2A	ref|NM_001067|ens|ENST00000269577|ens|			21872364	0.0006	0.0331	2.3751	2.3751	0	13	17	0	0	1.248	4.3449	3.0969	23.9021	10.4317	16.2689	0.6953	0.8484	3.8811	27
Unknown	A_21_P0001239		XLOC_001257	Unknown			21890599	0.0003	0.0216	2.375	2.375	0	13	17	0	0	1.2479	6.5592	5.3113	107.604	45.9075	72.6426	0.648	0.7068	4.1272	27
ref	A_23_P12173	200186	CRTC2	ref|NM_181715|ens|ENST00000487235|ens|			21865498	0.0007	0.0352	2.3723	2.3723	0	13	17	0	0	1.2463	6.8913	5.645	137.073	58.8031	92.7199	0.7828	0.741	3.8682	26
	A_19_P00806158						21847611	0.0006	0.0325	2.3722	2.3722	0	13	17	0	0	1.2462	6.2363	4.9901	88.6926	36.3938	59.0566	0.8055	0.6332	3.9566	24
ref	A_23_P321223	5367	PMCH	ref|NM_002674|ens|ENST00000329406|gb|M			21846751	0.0006	0.0317	2.3715	2.3715	0	13	17	0	0	1.2458	4.6558	3.41	28.1697	13.6259	19.9282	0.5071	1.0809	3.8895	28
ref	A_23_P147383	8733	GPAA1	ref|NM_003801|ens|ENST00000527144|ens|			21875991	0.001	0.0453	2.3704	2.3704	0	13	17	0	0	1.2451	8.5019	7.2567	452.275	173.825	294.487	0.9051	0.6805	3.76	24
ref	A_21_P0013930	100287852	LOC100287852	ref|XM_002342390|ref|XM_003119906|ref|			21886571	0	0.0035	2.3694	2.3694	0	13	17	0	0	1.2445	5.905	4.6605	66.1897	27.2538	44.1261	0.4685	0.3403	5.2563	24
ref	A_23_P132874	84319	C3orf26	ref|NM_032359|ref|NM_001167924|ens|ENS			21897208	0.0001	0.0108	2.3692	2.3692	0	13	17	0	0	1.2444	6.5911	5.3467	113.978	44.3749	74.5363	0.6095	0.419	4.6527	23
ref	A_33_P3211263	54865	GPATCH4	ref|NM_182679|ref|NM_015590|ens|ENST00			21879588	0.0002	0.0149	2.3674	2.3674	0	13	17	0	0	1.2433	7.3819	6.1386	188.207	81.1833	127.56	0.5867	0.6136	4.3626	26
ref	A_23_P122563	10471	PFDN6	ref|NM_014260|ref|NM_001185181|ens|ENS			21847098	0	0.0011	2.3632	2.3632	0	13	17	0	0	1.2408	7.0525	5.8117	143.993	59.862	96.3186	0.3484	0.3323	5.7634	26
PREDICTED	A_21_P0013554		XLOC_l2_014697	[XR_108927]			21886556	0.0003	0.0186	2.3605	2.3605	0	13	17	0	0	1.2391	4.9422	3.7031	36.826	14.3307	24.0787	0.7172	0.459	4.3227	23
ref	A_23_P160631	7203	CCT3	ref|NM_005998|ref|NM_001008800|ref|NR_			21871223	0	0.0026	2.3554	2.3554	0	13	17	0	0	1.236	8.7381	7.5021	472.086	188.604	311.446	0.4493	0.1622	5.8855	18
ref|NR_003017	A_21_P0000358	677839	SNORA71C	ref|NR_003017			21865937	0.001	0.0461	2.3546	2.3546	0	13	17	0	0	1.2355	13.3319	12.0964	12180.4	5166.27	8205.7	0.9524	0.5307	3.8221	21
ref	A_23_P107644	6632	SNRPD1	ref|NM_006938|ens|ENST00000300413|gb|B			21857051	0.0008	0.0408	2.3496	2.3496	0	13	17	0	0	1.2324	7.6386	6.4062	244.979	88.2502	156.166	1.0077	0.169	4.1674	15
ref	A_23_P108761	55571	C2orf29	ref|NM_017546|ens|ENST00000289382|gb|A			21836922	0	0.001	2.3476	2.3476	0	13	17	0	0	1.2312	9.2392	8.0081	651.176	274.431	437.687	0.3486	0.2933	5.8647	25
ref	A_23_P103837	9898	UBAP2L	ref|NM_001127320|ens|ENST00000475373|e			21890746	0	0.0005	2.3457	2.3457	0	13	17	0	0	1.23	7.509	6.279	195.188	82.2629	131.197	0.2884	0.2842	6.2359	26
ref	A_23_P107587	257641	NPC1	ref|NM_000271|ens|ENST00000412552|ens|			21839174	0.0002	0.0146	2.3438	2.3438	0	13	17	0	0	1.2288	6.2981	5.0692	89.7976	37.3898	60.0998	0.6236	0.4914	4.432	24
ref	A_23_P80503	6091	ROBO1	ref|NM_133631|ref|NM_001145845|ref|NM_			21898934	0.0011	0.0484	2.3432	2.3432	0	13	17	0	0	1.2285	4.6635	3.435	29.7176	12.5672	19.999	0.908	0.6721	3.7145	24
ref	A_23_P43800	23246	BOP1	ref|NM_015201|ens|ENST00000377412|ens|			21844273	0	0.0039	2.3414	2.3414	0	13	17	0	0	1.2274	9.0234	7.796	583.678	232.618	384.744	0.4909	0.1771	5.5919	18
ref	A_24_P84428	27101	CACYBP	ref|NM_014412|ref|NM_001007214|ens|ENS			21837433	0	0.0002	2.3396	2.3396	0	13	17	0	0	1.2263	8.9909	7.7646	533.073	228.993	360.76	0.2164	0.2866	6.6991	27
ref	A_23_P214678	51596	CUTA	ref|NM_015921|ref|NM_001014837|ref|NM_			21836184	0.0004	0.0235	2.3368	2.3368	0	13	17	0	0	1.2245	8.8381	7.6135	519.782	224.851	352.654	0.5506	0.8271	4.0592	28
ref	A_23_P168019	80317	ZKSCAN3	ref|NM_024493|ref|NM_001242894|ref|NM_			21897278	0.0003	0.0218	2.3365	2.3365	0	13	17	0	0	1.2244	5.9098	4.6854	70.058	28.8581	46.7114	0.6757	0.5819	4.1701	25
ref	A_23_P6802	9136	RRP9	ref|NM_004704|ens|ENST00000232888|gb|A			21840378	0.0007	0.037	2.3361	2.3361	0	13	17	0	0	1.2241	8.4464	7.2223	435.495	160.348	279.579	0.9236	0.359	4.0323	19
ref	A_23_P138507	983	CDK1	ref|NM_001786|ref|NM_033379|ens|ENST00			21837660	0.0004	0.0254	2.3357	2.3357	0	13	17	0	0	1.2239	4.3536	3.1297	22.8802	10.8666	16.0725	0.4993	0.9213	4.0218	28
ref	A_23_P103837	9898	UBAP2L	ref|NM_001127320|ens|ENST00000475373|e			21839777	0	0.0041	2.3331	2.3331	0	13	17	0	0	1.2222	7.481	6.2588	196.795	83.6407	132.674	0.4352	0.4018	5.1142	25
	A_33_P3326827						21851149	0.001	0.0475	2.3308	2.3308	0	13	17	0	0	1.2208	6.7882	5.5674	132.835	53.67	87.9748	0.9418	0.5477	3.7737	22
ref	A_33_P3262138	64682	ANAPC1	ref|NM_022662|gb|AB385205|gb|BC104902|			21839950	0.0003	0.0214	2.3293	2.3293	0	13	17	0	0	1.2199	6.1997	4.9798	83.81	35.4368	56.3985	0.6586	0.5857	4.1814	25
ref	A_23_P5392	9540	TP53I3	ref|NM_004881|ref|NM_147184|ens|ENST00			21851788	0.001	0.0461	2.3289	2.3289	0	13	17	0	0	1.2197	6.693	5.4733	122.154	52.75	82.8251	0.7262	0.9066	3.691	27
ref	A_23_P107587	257641	NPC1	ref|NM_000271|ens|ENST00000412552|ens|			21850248	0.0005	0.0306	2.3279	2.3279	0	13	17	0	0	1.219	6.2833	5.0643	92.3091	36.621	60.7525	0.8183	0.4448	4.0836	21
ref	A_23_P40049	790	CAD	ref|NM_004341|ens|ENST00000264705|gb|A			21855074	0.0008	0.0387	2.3212	2.3212	0	13	17	0	0	1.2149	5.3481	4.1332	49.7581	19.651	32.6974	0.854	0.5527	3.8768	23
ref	A_23_P24997	1019	CDK4	ref|NM_000075|ens|ENST00000552713|ens|			21848154	0.0011	0.0476	2.3211	2.3211	0	13	17	0	0	1.2148	7.1891	5.9742	177.767	79.767	122.234	0.851	0.7145	3.7054	25
ref	A_23_P112113	9897	KIAA0196	ref|NM_014846|ens|ENST00000318410|ens|			21836263	0.0011	0.0478	2.3189	2.3189	0	13	17	0	0	1.2135	5.8451	4.6316	71.2352	27.9351	46.6985	0.9335	0.5173	3.7952	21
ref	A_23_P108761	55571	C2orf29	ref|NM_017546|ens|ENST00000289382|gb|A			21893175	0	0.0018	2.3171	2.3171	0	13	17	0	0	1.2123	9.2804	8.0681	674.959	284.744	453.837	0.3879	0.2658	5.6854	23
AF118270	A_21_P0013387	9569	XLOC_l2_013481	[THC2744915]			21851838	0.0002	0.0141	2.3168	2.3168	0	13	17	0	0	1.2121	5.4246	4.2125	47.3643	21.1894	32.5319	0.4631	0.7184	4.3434	28
ref	A_23_P98898	1017	CDK2	ref|NM_001798|ref|NM_052827|ens|ENST00			21891724	0.0004	0.0261	2.3166	2.3166	0	13	17	0	0	1.212	7.8557	6.6437	275.79	105.316	179.188	0.834	0.2146	4.3742	17
ref|NR_028370	A_21_P0000561	100302739	PCNA-AS1	ref|NR_028370			21846091	0	0.0029	2.3161	2.3161	0	13	17	0	0	1.2117	7.5605	6.3489	205.15	89.2129	139.452	0.3647	0.4402	5.2168	27
ref	A_33_P3215953	9019	MPZL1	ref|NM_024569|ref|NM_003953|ens|ENST00			21869059	0.0004	0.0253	2.3158	2.3158	0	13	17	0	0	1.2115	8.4863	7.2748	399.342	180.62	275.399	0.4591	0.9402	4.0245	28
ref	A_23_P107587	257641	NPC1	ref|NM_000271|ens|ENST00000412552|ens|			21872580	0.0006	0.0341	2.3083	2.3083	0	13	17	0	0	1.2069	6.2696	5.0627	90.9271	36.9357	60.332	0.8147	0.4964	3.9817	22
ref	A_23_P103837	9898	UBAP2L	ref|NM_001127320|ens|ENST00000475373|e			21876347	0	0.0047	2.3079	2.3079	0	13	17	0	0	1.2066	7.4872	6.2806	197.814	83.4757	133.022	0.4689	0.3236	5.1401	23
ref	A_33_P3361701	9898	UBAP2L	ref|NM_001127320|ref|NM_014847|ens|ENS			21845778	0.0001	0.0066	2.3043	2.3043	0	13	17	0	0	1.2044	9.5358	8.3315	832.826	335.527	551.023	0.5452	0.1825	5.2475	18
	A_32_P207243		gb|AF132973|gb|AF155662|gb|CU674565|gb|CU678561				21839159	0.0003	0.0222	2.304	2.304	0	13	17	0	0	1.2041	9.4007	8.1965	793.335	328.046	529.671	0.6702	0.548	4.1599	25
ref	A_23_P104116	9939	RBM8A	ref|NM_005105|ens|ENST00000369307|ens|			21876141	0.0005	0.0291	2.3005	2.3005	0	13	17	0	0	1.202	5.968	4.766	75.4429	28.9769	49.1122	0.8177	0.294	4.2444	18
ref	A_23_P33072	84232	MAF1	ref|NM_032272|ens|ENST00000532522|ens|			21872355	0	0.0009	2.3004	2.3004	0	13	17	0	0	1.2019	7.4865	6.2846	189.333	85.185	130.316	0.228	0.4402	5.7674	28
	A_33_P3213712						21868597	0.0001	0.0074	2.299	2.299	0	13	17	0	0	1.201	7.0597	5.8587	143.259	65.5725	99.2366	0.4182	0.5652	4.6959	28
ref	A_24_P53519	10036	CHAF1A	ref|NM_005483|ens|ENST00000301280|gb|U			21837431	0.0003	0.0221	2.2952	2.2952	0	13	17	0	0	1.1986	4.551	3.3523	26.5377	11.9052	18.246	0.5611	0.7075	4.1165	27
ref	A_33_P3418120	64768	IPPK	ref|NM_022755|ens|ENST00000287996|gb|A			21892621	0.0003	0.0208	2.2925	2.2925	0	13	17	0	0	1.1969	4.9866	3.7896	36.2297	15.6271	24.5549	0.6507	0.5329	4.1951	25
ref	A_23_P81912	203068	TUBB	ref|NM_178014|ens|ENST00000547690|ens|			21848179	0.0007	0.0376	2.288	2.288	0	13	17	0	0	1.1941	9.388	8.1939	798.671	321.936	528.521	0.8119	0.5377	3.893	23
ref	A_23_P204472	6175	RPLP0	ref|NM_053275|ref|NM_001002|ens|ENST00			21841527	0.0001	0.0087	2.2877	2.2877	0	13	17	0	0	1.1939	11.19	9.9962	2686.05	1092.35	1782.95	0.5544	0.2934	4.8777	21
ref	A_23_P112159	27161	EIF2C2	ref|NM_012154|ref|NM_001164623|ens|ENS			21873326	0	0.0056	2.2875	2.2875	0	13	17	0	0	1.1938	5.5807	4.3869	52.9908	22.5186	35.7232	0.4661	0.3642	4.9879	24
ref	A_23_P108761	55571	C2orf29	ref|NM_017546|ens|ENST00000289382|gb|A			21867555	0	0.0015	2.2824	2.2824	0	13	17	0	0	1.1906	9.2832	8.0927	673.392	286.914	454.388	0.3632	0.2239	5.8721	22
ref	A_32_P184796	6175	RPLP0	ref|NM_053275|ref|NM_001002|ens|ENST00			21861301	0	0.0038	2.2822	2.2822	0	13	17	0	0	1.1904	10.0051	8.8147	1143.62	477.365	766.075	0.4556	0.259	5.309	22
ref	A_23_P254179	23394	ADNP	ref|NM_015339|ref|NM_181442|ens|ENST00			21898887	0	0.0031	2.2812	2.2812	0	13	17	0	0	1.1898	5.7449	4.5551	58.6559	24.6263	39.3724	0.4308	0.2342	5.4929	21
ref	A_33_P3287502	4436	MSH2	ref|NM_000251|ens|ENST00000419559|ens|			21875707	0.0004	0.0238	2.2753	2.2753	0	13	17	0	0	1.1861	5.4268	4.2407	50.621	21.2622	33.9843	0.6562	0.5499	4.1212	25
ref	A_23_P40952	5894	RAF1	ref|NM_002880|ens|ENST00000442415|ens|			21883965	0.0001	0.0126	2.2747	2.2747	0	13	17	0	0	1.1856	8.1202	6.9345	313.31	136.174	212.933	0.5417	0.4761	4.4918	25
ref	A_23_P327426	261726	TIPRL	ref|NM_152902|ens|ENST00000367833|gb|A			21853424	0.0004	0.0272	2.2727	2.2727	0	13	17	0	0	1.1844	6.41	5.2256	97.4035	42.5075	66.2958	0.6516	0.6043	4.0467	25
ref	A_23_P4798	51545	ZNF581	ref|NM_016535|ens|ENST00000270451|gb|A			21892645	0.0001	0.0092	2.2714	2.2714	0	13	17	0	0	1.1836	7.2401	6.0565	166.398	73.8874	113.975	0.4216	0.5808	4.5863	28
ref	A_23_P164228	516	ATP5G1	ref|NM_005175|ref|NM_001002027|ens|ENS			21887829	0.0006	0.0317	2.2702	2.2702	0	13	17	0	0	1.1828	7.3545	6.1717	197.581	81.0455	131.544	0.6425	0.7158	3.9096	27
ref	A_23_P112159	27161	EIF2C2	ref|NM_012154|ref|NM_001164623|ens|ENS			21868856	0.0007	0.0381	2.2676	2.2676	0	13	17	0	0	1.1812	5.7033	4.5221	60.8122	25.5141	40.8099	0.8031	0.4991	3.9126	22
ref	A_23_P204472	6175	RPLP0	ref|NM_053275|ref|NM_001002|ens|ENST00			21888326	0.0001	0.0104	2.2654	2.2654	0	13	17	0	0	1.1798	11.1728	9.9931	2649.83	1087.89	1764.73	0.5684	0.2762	4.8178	20
ref	A_23_P398275	388152	LOC388152	ref|NR_027001|ref|NR_033936|gb|AF31685			21836412	0.0001	0.0105	2.263	2.263	0	13	17	0	0	1.1782	6.9768	5.7985	142.89	59.9742	95.9043	0.5681	0.2987	4.7598	21
ref	A_23_P320250	80179	MYO19	ref|NM_025109|ref|NM_001163735|ens|ENS			21893684	0	0.0012	2.2627	2.2627	0	13	17	0	0	1.178	7.5045	6.3265	192.609	87.7317	133.179	0.2651	0.3963	5.6352	28
ref	A_23_P12173	200186	CRTC2	ref|NM_181715|ens|ENST00000487235|ens|			21880610	0.0009	0.0444	2.2607	2.2607	0	13	17	0	0	1.1768	6.876	5.6993	136.051	59.0812	92.4346	0.8035	0.6043	3.7715	24
ref	A_23_P36076	6749	SSRP1	ref|NM_003146|ens|ENST00000293880|ens|			21852523	0.0003	0.02	2.2601	2.2601	0	13	17	0	0	1.1764	6.4664	5.29	100.242	43.7298	68.2184	0.5664	0.5966	4.1943	26
ref|NR_029390|gb|BC045185|gb|BU622415	A_32_P232808	284412	LOC284412	ref|NR_029390|gb|BC045185|gb|BU622415			21872897	0.001	0.0456	2.257	2.257	0	13	17	0	0	1.1744	5.7579	4.5835	66.4563	25.4358	43.2113	0.9328	0.2626	3.9771	17
ref	A_23_P108761	55571	C2orf29	ref|NM_017546|ens|ENST00000289382|gb|A			21864129	0	0.0008	2.252	2.252	0	13	17	0	0	1.1712	9.3005	8.1293	673.309	295.332	459.122	0.3	0.2417	6.0648	24
ref	A_23_P103837	9898	UBAP2L	ref|NM_001127320|ens|ENST00000475373|e			21894288	0	0.0027	2.2464	2.2464	0	13	17	0	0	1.1676	7.5606	6.393	206.823	89.2469	140.196	0.3813	0.2993	5.3893	24
ref	A_23_P207680	100506084	ARL17B	ref|NM_001039083|ref|NM_001103154|ref|			21861128	0.0001	0.0095	2.2455	2.2455	0	13	17	0	0	1.167	9.0672	7.9002	584.575	272.138	407.527	0.4182	0.5628	4.5678	28
ref	A_23_P27035	26022	TMEM98	ref|NM_015544|ref|NM_001033504|ens|ENS			21843348	0.0002	0.0161	2.2449	2.2449	0	13	17	0	0	1.1667	5.5461	4.3795	53.1933	22.6519	35.8865	0.6098	0.3744	4.4437	22
ref	A_33_P3346098	9344	TAOK2	ref|NM_016151|ref|NM_001252043|ens|ENS			21838543	0.0001	0.0101	2.2448	2.2448	0	13	17	0	0	1.1666	6.8425	5.676	125.043	58.0179	87.0623	0.3989	0.6039	4.5336	28
ref	A_23_P204472	6175	RPLP0	ref|NM_053275|ref|NM_001002|ens|ENST00			21839856	0.0002	0.0139	2.2425	2.2425	0	13	17	0	0	1.1651	11.1494	9.9843	2628.46	1089.38	1756.31	0.6041	0.3109	4.5784	21
ref	A_23_P204472	6175	RPLP0	ref|NM_053275|ref|NM_001002|ens|ENST00			21842048	0.0001	0.0084	2.2393	2.2393	0	13	17	0	0	1.1631	11.1586	9.9956	2598.91	1089.21	1743.41	0.5163	0.2853	4.8932	21
ref	A_23_P204472	6175	RPLP0	ref|NM_053275|ref|NM_001002|ens|ENST00			21888043	0.0001	0.012	2.2391	2.2391	0	13	17	0	0	1.1629	11.153	9.99	2623.72	1089.52	1754.34	0.574	0.3006	4.6768	21
ref	A_23_P384499	57521	RPTOR	ref|NM_020761|ref|NM_001163034|ens|ENS			21894124	0	0.0062	2.2359	2.2359	0	13	17	0	0	1.1609	6.2494	5.0886	79.8774	40.0464	57.3065	0.2125	0.6952	4.8521	26
ref	A_23_P106973		2009-09-01	ref|NM_006640|ref|NM_001113492|ref|NM_			21845786	0.0002	0.0139	2.2344	2.2344	0	13	17	0	0	1.1599	8.3101	7.1501	343.62	162.195	240.813	0.3538	0.7453	4.3514	28
ref	A_24_P365365	6929	TCF3	ref|NM_003200|ref|NM_001136139|ens|ENS			21898884	0.0002	0.0143	2.2337	2.2337	0	13	17	0	0	1.1594	6.792	5.6326	124.873	54.8562	85.197	0.5306	0.4957	4.3832	26
ref|NR_003685	A_21_P0000460	100113379	SNORD121A	ref|NR_003685			21838580	0.0003	0.0196	2.2336	2.2336	0	13	17	0	0	1.1594	6.6358	5.4765	110.739	53.4715	78.2872	0.4592	0.7215	4.1575	28
ref	A_23_P59153	57819	LSM2	ref|NM_021177|ens|ENST00000375661|ens|			21836221	0.0008	0.0404	2.2325	2.2325	0	13	17	0	0	1.1586	8.7577	7.5991	500.44	209.249	335.432	0.8228	0.4206	3.905	21
ref	A_24_P216765	9804	TOMM20	ref|NM_014765|ens|ENST00000467767|ens|			21870918	0.0007	0.0367	2.2307	2.2307	0	13	17	0	0	1.1575	6.3305	5.173	95.6697	38.8236	63.4569	0.7965	0.3805	4.002	20
ens|ENST00000443426|tc|THC2530428	A_33_P3372566	89845	ABCC10	ens|ENST00000443426|tc|THC2530428			21850176	0.0001	0.0126	2.2304	2.2304	0	13	17	0	0	1.1573	6.2446	5.0873	83.9908	37.1958	57.4737	0.5281	0.4217	4.5245	24
	A_33_P3254660		gb|AK124971				21856738	0.0002	0.015	2.2302	2.2302	0	13	17	0	0	1.1572	8.196	7.0388	336.726	142.103	226.439	0.6088	0.3155	4.5253	21
ref	A_23_P108761	55571	C2orf29	ref|NM_017546|ens|ENST00000289382|gb|A			21892622	0	0.0008	2.2264	2.2264	0	13	17	0	0	1.1547	9.2775	8.1227	663.933	290.712	452.441	0.3036	0.1878	6.2261	22
ref	A_23_P52298	10360	NPM3	ref|NM_006993|ens|ENST00000474993|ens|			21890335	0.0009	0.043	2.2253	2.2253	0	13	17	0	0	1.154	6.6621	5.5081	121.913	47.7477	79.886	0.9008	0.2241	4.0183	17
ref	A_33_P3248664	7407	VARS	ref|NM_006295|ens|ENST00000547497|ens|			21839445	0.0001	0.0063	2.2243	2.2243	0	13	17	0	0	1.1534	7.4771	6.3237	193.09	89.1622	134.198	0.3736	0.4932	4.7994	27
ref	A_23_P108761	55571	C2orf29	ref|NM_017546|ens|ENST00000289382|gb|A			21846255	0	0.0033	2.2231	2.2231	0	13	17	0	0	1.1526	9.2547	8.1021	666.585	287.928	452.013	0.4151	0.2176	5.4495	21
ref	A_19_P00319147	3653	IPW	ref|NR_023915|ens|ENST00000549804|gb|A			21841716	0.0002	0.0173	2.2209	2.2209	0	13	17	0	0	1.1512	5.7971	4.646	64.2683	26.8406	43.0593	0.6176	0.3318	4.4464	21
	A_24_P229726						21877729	0.0002	0.0146	2.218	2.218	0	13	17	0	0	1.1493	7.2043	6.055	158.33	81.7131	114.914	0.3174	0.7717	4.3498	27
ref	A_33_P3350634	3835	KIF22	ref|NM_007317|ens|ENST00000400750|ens|			21866601	0.0003	0.0231	2.2153	2.2153	0	13	17	0	0	1.1475	5.2412	4.0937	43.6424	18.4118	29.3451	0.6911	0.3067	4.3003	20
ref	A_23_P165180	8625	RFXANK	ref|NM_003721|ref|NM_134440|ens|ENST00			21876068	0.0001	0.0112	2.2123	2.2123	0	13	17	0	0	1.1455	7.0462	5.9007	148.835	62.4478	99.8825	0.5721	0.2079	4.8306	19
ref	A_23_P18196	5984	RFC4	ref|NM_002916|ref|NM_181573|ens|ENST00			21885895	0	0.0005	2.2111	2.2111	0	13	17	0	0	1.1448	5.2309	4.0861	38.8992	18.5461	27.3658	0.1678	0.382	6.0866	28
ref	A_23_P329152	3609	ILF3	ref|NM_012218|ref|NM_017620|ens|ENST00			21877874	0.0003	0.0186	2.208	2.208	0	13	17	0	0	1.1427	7.2828	6.14	178.69	75.0118	119.939	0.6361	0.2952	4.4382	20
ref	A_23_P204472	6175	RPLP0	ref|NM_053275|ref|NM_001002|ens|ENST00			21849207	0.0001	0.0124	2.2075	2.2075	0	13	17	0	0	1.1424	11.1426	10.0002	2594.81	1094.55	1744.66	0.5605	0.2878	4.6622	21
ref	A_23_P27147	51529	ANAPC11	ref|NM_001002244|ref|NM_001002249|ref|			21852845	0.0006	0.0332	2.2029	2.2029	0	13	17	0	0	1.1394	9.5091	8.3697	877.609	353.175	580.43	0.7651	0.3116	4.1013	19
ref	A_23_P106973		2009-09-01	ref|NM_006640|ref|NM_001113492|ref|NM_			21843451	0.0002	0.0139	2.2017	2.2017	0	13	17	0	0	1.1386	8.3487	7.2101	354.362	166.776	248.063	0.3654	0.6864	4.3508	28
ref	A_21_P0014809	84908	FAM136A	ref|NM_032822|ens|ENST00000460307|ens|			21847999	0.0001	0.0103	2.2011	2.2011	0	13	17	0	0	1.1382	5.4722	4.334	49.3495	21.4406	33.5344	0.5317	0.2722	4.771	21
ref	A_24_P178093	10452	TOMM40	ref|NM_006114|ref|NM_001128917|ref|NM_			21888452	0.001	0.0475	2.2009	2.2009	0	13	17	0	0	1.1381	7.1183	5.9802	167.161	68.2682	111.122	0.8541	0.383	3.8315	20
ref	A_23_P112159	27161	EIF2C2	ref|NM_012154|ref|NM_001164623|ens|ENS			21850319	0.0011	0.0481	2.1953	2.1953	0	13	17	0	0	1.1344	5.6526	4.5182	58.5248	25.7059	39.9274	0.7721	0.5544	3.7399	23
ref	A_21_P0013662	3315	HSPB1	ref|NM_001540|ens|ENST00000447574|ens|			21868061	0	0.0045	2.1952	2.1952	0	13	17	0	0	1.1344	11.2384	10.104	2643.56	1162.87	1804.5	0.4218	0.252	5.2176	22
ref	A_23_P108761	55571	C2orf29	ref|NM_017546|ens|ENST00000289382|gb|A			21895352	0	0.0049	2.1952	2.1952	0	13	17	0	0	1.1343	9.1922	8.0579	643.489	279.585	437.277	0.4407	0.2224	5.2335	21
ref	A_23_P108761	55571	C2orf29	ref|NM_017546|ens|ENST00000289382|gb|A			21844534	0	0.003	2.1918	2.1918	0	13	17	0	0	1.1321	9.2141	8.0819	644.423	286.364	441.523	0.3816	0.253	5.3829	23
ref	A_23_P204472	6175	RPLP0	ref|NM_053275|ref|NM_001002|ens|ENST00			21852683	0.0002	0.0133	2.1911	2.1911	0	13	17	0	0	1.1317	11.1182	9.9865	2546.17	1088.24	1720.01	0.5499	0.3041	4.6128	21
ref	A_23_P103837	9898	UBAP2L	ref|NM_001127320|ens|ENST00000475373|e			21887415	0.0001	0.0066	2.1902	2.1902	0	13	17	0	0	1.1311	7.4697	6.3386	194.894	88.0543	134.351	0.3966	0.4334	4.7796	27
ref	A_23_P204472	6175	RPLP0	ref|NM_053275|ref|NM_001002|ens|ENST00			21866690	0.0002	0.0176	2.185	2.185	0	13	17	0	0	1.1276	11.0991	9.9714	2544.72	1064.23	1705.77	0.6151	0.2521	4.5233	19
ref	A_23_P103837	9898	UBAP2L	ref|NM_001127320|ens|ENST00000475373|e			21857247	0	0.0033	2.1844	2.1844	0	13	17	0	0	1.1272	7.4935	6.3662	194.785	90.12	135.475	0.3295	0.382	5.1549	27
ref	A_23_P204472	6175	RPLP0	ref|NM_053275|ref|NM_001002|ens|ENST00			21893198	0.0002	0.0156	2.172	2.172	0	13	17	0	0	1.119	11.1356	10.0166	2586.83	1102.63	1745.78	0.5772	0.2734	4.55	20
ref	A_23_P383278	65263	PYCRL	ref|NM_023078|ens|ENST00000220966|gb|A			21897958	0.0001	0.0119	2.1703	2.1703	0	13	17	0	0	1.1179	6.1154	4.9975	76.2102	34.6931	52.6839	0.4871	0.3848	4.5597	24
ref	A_23_P156739	84300	C6orf125	ref|NM_032340|ens|ENST00000374231|ens|			21878726	0.0005	0.0283	2.1674	2.1674	0	13	17	0	0	1.1159	5.9911	4.8751	73.4663	34.1506	51.1874	0.5906	0.5372	4.0206	25
ref	A_24_P154006	4715	NDUFB9	ref|NM_005005|ens|ENST00000518657|ens|			21865287	0.0002	0.0174	2.1638	2.1638	0	13	17	0	0	1.1136	11.6258	10.5122	3625.13	1508.25	2425.56	0.6158	0.137	4.7299	16
ref	A_23_P204472	6175	RPLP0	ref|NM_053275|ref|NM_001002|ens|ENST00			21884208	0.0002	0.0181	2.1626	2.1626	0	13	17	0	0	1.1128	11.1101	9.9973	2553.1	1097.94	1728.51	0.5869	0.3136	4.4125	21
	A_24_P366415						21878900	0	0.0032	2.1623	2.1623	0	13	17	0	0	1.1126	11.4809	10.3684	3111.12	1396	2139.22	0.3719	0.2504	5.3441	23
gb|AY956766|tc|NP1455475	A_33_P3882659	442083	HSP90AB5P	gb|AY956766|tc|NP1455475			21897565	0	0.0002	2.1618	2.1618	0	13	17	0	0	1.1123	9.6354	8.5232	837.511	374.105	574.914	0.2162	0.0723	7.6965	18
ref	A_23_P117599	10598	AHSA1	ref|NM_012111|ens|ENST00000556866|ens|			21894066	0.0002	0.015	2.1617	2.1617	0	13	17	0	0	1.1122	6.2678	5.1556	86.9027	37.6936	59.0175	0.5743	0.2535	4.5753	20
ref	A_24_P147765	80020	FOXRED2	ref|NM_024955|ref|NM_001102371|ens|ENS			21873802	0.0003	0.0201	2.1604	2.1604	0	13	17	0	0	1.1113	6.1092	4.9979	78.8912	34.2208	53.578	0.6102	0.2929	4.387	20
ref	A_23_P108761	55571	C2orf29	ref|NM_017546|ens|ENST00000289382|gb|A			21889581	0.0001	0.0099	2.1564	2.1564	0	13	17	0	0	1.1086	9.151	8.0424	627	279.097	429.855	0.5003	0.2521	4.8016	21
ref	A_24_P97931	1460	CSNK2B	ref|NM_001320|ens|ENST00000493079|ens|			21836740	0.0007	0.0367	2.1555	2.1555	0	13	17	0	0	1.108	9.7014	8.5934	935.71	426.138	646.952	0.5829	0.6632	3.8265	27
ref	A_23_P17204	64682	ANAPC1	ref|NM_022662|ens|ENST00000462785|gb|A			21862302	0.0001	0.0063	2.1508	2.1508	0	13	17	0	0	1.1049	10.2166	9.1117	1308.85	591.671	902.448	0.4263	0.2694	5.0099	22
ref	A_33_P3360456	7710	ZNF154	ref|NM_001085384|ens|ENST00000396157|e			21850552	0.0001	0.0129	2.1429	2.1429	0	13	17	0	0	1.0995	5.6472	4.5477	55.6581	25.8872	38.7879	0.4512	0.4491	4.4474	26
ref	A_23_P138507	983	CDK1	ref|NM_001786|ref|NM_033379|ens|ENST00			21846362	0.0006	0.0342	2.1416	2.1416	0	13	17	0	0	1.0987	4.2341	3.1354	20.9672	10.6345	15.112	0.4253	0.8313	3.8459	28
ref	A_23_P436476	23029	RBM34	ref|NM_015014|ref|NR_027762|ens|ENST00			21858708	0.0004	0.027	2.1411	2.1411	0	13	17	0	0	1.0983	8.0373	6.939	303.26	129.841	204.989	0.6516	0.3066	4.207	20
ref	A_23_P108761	55571	C2orf29	ref|NM_017546|ens|ENST00000289382|gb|A			21892729	0	0.0059	2.1376	2.1376	0	13	17	0	0	1.096	9.1895	8.0935	636.756	288.807	439.585	0.4157	0.2542	5.0593	22
ref	A_33_P3326210	157570	ESCO2	ref|NM_001017420|ens|ENST00000397418|e			21853796	0.0003	0.0206	2.1342	2.1342	0	13	17	0	0	1.0937	7.5745	6.4807	209.299	105.19	150.304	0.3759	0.699	4.1329	28
ref	A_23_P411953	90780	PYGO2	ref|NM_138300|ens|ENST00000368457|gb|A			21850482	0.0001	0.013	2.1321	2.1321	0	13	17	0	0	1.0923	6.7472	5.6549	118.845	55.8649	83.1563	0.4313	0.463	4.4438	26
ref	A_23_P103837	9898	UBAP2L	ref|NM_001127320|ens|ENST00000475373|e			21836022	0	0.0032	2.1209	2.1209	0	13	17	0	0	1.0846	7.4256	6.3409	185.373	87.2302	129.759	0.317	0.3233	5.2062	26
ref	A_23_P117599	10598	AHSA1	ref|NM_012111|ens|ENST00000556866|ens|			21867166	0.001	0.0453	2.1042	2.1042	0	13	17	0	0	1.0733	6.1251	5.0518	82.6475	34.8728	55.5752	0.768	0.2303	3.9826	17
ref	A_23_P103837	9898	UBAP2L	ref|NM_001127320|ens|ENST00000475373|e			21886097	0	0.0029	2.1017	2.1017	0	13	17	0	0	1.0716	7.5176	6.446	196.781	93.7122	138.375	0.2969	0.3269	5.2244	27
ref	A_23_P168211	81552	VOPP1	ref|NM_030796|ens|ENST00000545390|ens|			21869507	0.0002	0.0177	2.1005	2.1005	0	13	17	0	0	1.0707	5.2083	4.1376	39.9829	19.7807	28.535	0.3878	0.5894	4.216	28
ref	A_23_P152804	4830	NME1	ref|NM_198175|ref|NM_000269|ens|ENST00			21882088	0.0004	0.0275	2.0978	2.0978	0	13	17	0	0	1.0689	6.7638	5.6949	115.885	60.3778	84.4311	0.3197	0.7985	3.9958	27
ref	A_24_P77364	388962	BOLA3	ref|NM_212552|ref|NM_001035505|ens|ENS			21856079	0.001	0.0464	2.0962	2.0962	0	13	17	0	0	1.0678	6.9246	5.8568	136.156	68.5117	97.8242	0.5583	0.6967	3.6857	27
ref	A_23_P118246	51659	GINS2	ref|NM_016095|gb|AK091519|gb|AK001275|			21895305	0.0001	0.0124	2.0952	2.0952	0	13	17	0	0	1.0671	5.362	4.2949	45.1524	21.1437	31.5475	0.4569	0.3422	4.5386	24
ref	A_23_P106973		2009-09-01	ref|NM_006640|ref|NM_001113492|ref|NM_			21884499	0.0004	0.0255	2.0942	2.0942	0	13	17	0	0	1.0664	8.2113	7.145	329.458	156.874	231.66	0.4677	0.5728	4.0399	27
ref	A_23_P117599	10598	AHSA1	ref|NM_012111|ens|ENST00000556866|ens|			21844683	0.0003	0.0229	2.0938	2.0938	0	13	17	0	0	1.0661	6.1864	5.1203	81.7377	38.1518	57.039	0.5277	0.4354	4.1434	25
ens|ENST00000518244|tc|THC2493047	A_33_P3216322	57715	SEMA4G	ens|ENST00000518244|tc|THC2493047			21898579	0.0006	0.0325	2.0927	2.0927	0	13	17	0	0	1.0654	5.095	4.0296	37.3315	19.1279	27.0161	0.3891	0.7767	3.8742	28
ref	A_33_P3403927	140700	SAMD10	ref|NM_080621|ens|ENST00000369886|gb|B			21853323	0.001	0.0461	2.0916	2.0916	0	13	17	0	0	1.0646	7.0825	6.0179	150.842	77.0076	109.003	0.49	0.7851	3.6759	28
ref	A_23_P372860	8334	HIST1H2AC	ref|NM_003512|ens|ENST00000377791|gb|A			21844135	0.0005	0.0281	2.0901	2.0901	0	13	17	0	0	1.0636	6.4477	5.3842	98.1047	45.5621	68.3306	0.5729	0.4219	4.0524	24
ref	A_32_P29784	7170	TPM3	ref|NM_001043352|ref|NM_001043353|ref|			21879226	0.0009	0.0442	2.0885	2.0885	0	13	17	0	0	1.0625	4.9548	3.8924	35.3023	16.4008	24.5915	0.6445	0.5035	3.7755	24
ref	A_24_P225010	6209	RPS15	ref|NM_001018|ens|ENST00000233609|gb|A			21869767	0.001	0.047	2.0824	2.0824	0	13	17	0	0	1.0583	12.9487	11.8905	9363.73	3992.3	6319.92	0.761	0.2235	3.9525	17
ref	A_33_P3284939	387521	TMEM189	ref|NM_199129|ref|NM_001162505|ref|NR_			21893699	0.0006	0.0324	2.0818	2.0818	0	13	17	0	0	1.0578	7.4005	6.3427	183.76	92.1994	131.876	0.4332	0.6986	3.8777	28
ref	A_23_P106973		2009-09-01	ref|NM_006640|ref|NM_001113492|ref|NM_			21839850	0.0005	0.0312	2.0783	2.0783	0	13	17	0	0	1.0554	8.2567	7.2013	337.617	162.859	238.587	0.4768	0.6098	3.9184	27
ref|NR_003132	A_33_P3324890	391634	HSP90AB2P	ref|NR_003132			21837171	0.0003	0.0221	2.0695	2.0695	0	13	17	0	0	1.0493	8.4444	7.3951	398.054	179.336	274.114	0.5607	0.2653	4.3298	20
ref	A_23_P103837	9898	UBAP2L	ref|NM_001127320|ens|ENST00000475373|e			21895105	0	0.0053	2.0688	2.0688	0	13	17	0	0	1.0488	7.5042	6.4554	198.711	92.3401	138.434	0.3771	0.2181	5.1278	22
ref	A_23_P122531	50854	C6orf48	ref|NM_001040437|ref|NM_001040438|ens|			21847164	0.0006	0.0317	2.0667	2.0667	0	13	17	0	0	1.0474	8.3931	7.3457	387.991	174.959	267.273	0.5941	0.372	4.0289	22
ref	A_33_P3290338	142	PARP1	ref|NM_001618|ens|ENST00000366792|ens|			21882369	0.0005	0.0293	2.0648	2.0648	0	13	17	0	0	1.046	7.9952	6.9492	289.976	132.146	200.539	0.6061	0.3072	4.1123	21
ref	A_21_P0014893	645561	LOC645561	ref|XR_132875|ref|XR_132876|ref|XR_133			21840501	0.0006	0.0324	2.062	2.062	0	13	17	0	0	1.044	5.4954	4.4514	47.6907	25.8178	35.2961	0.268	0.8585	3.915	26
ref	A_33_P3233081	4439	MSH5	ref|NM_002441|ref|NM_172165|ref|NM_172			21883164	0.0005	0.0307	2.0614	2.0614	0	13	17	0	0	1.0436	4.9136	3.87	33.9928	16.249	23.938	0.5246	0.4881	3.9713	25
ref	A_33_P3308387	835	CASP2	ref|NM_032982|ref|NM_001224|ens|ENST00			21890632	0	0.0021	2.0611	2.0611	0	13	17	0	0	1.0434	7.8397	6.7963	246.191	115.828	172.319	0.3038	0.1942	5.5942	23
ref	A_23_P106973		2009-09-01	ref|NM_006640|ref|NM_001113492|ref|NM_			21886053	0.0004	0.0242	2.0541	2.0541	0	13	17	0	0	1.0385	8.2276	7.1891	328.134	162.329	234.178	0.3996	0.5975	4.0459	28
ref	A_23_P112159	27161	EIF2C2	ref|NM_012154|ref|NM_001164623|ens|ENS			21861008	0.0002	0.0162	2.0533	2.0533	0	13	17	0	0	1.038	5.6584	4.6204	55.7531	26.4949	39.1735	0.4771	0.3205	4.404	23
ref	A_23_P117599	10598	AHSA1	ref|NM_012111|ens|ENST00000556866|ens|			21892689	0.0003	0.0218	2.0529	2.0529	0	13	17	0	0	1.0377	6.2534	5.2157	85.0976	40.0004	59.5425	0.531	0.3138	4.261	22
ref	A_33_P3394828	79050	NOC4L	ref|NM_024078|ens|ENST00000330579|gb|B			21884256	0.0003	0.023	2.0493	2.0493	0	13	17	0	0	1.0351	7.1017	6.0666	147.918	77.05	107.76	0.3155	0.6851	4.0735	28
ref	A_23_P106973		2009-09-01	ref|NM_006640|ref|NM_001113492|ref|NM_			21846782	0.001	0.0475	2.0463	2.0463	0	13	17	0	0	1.0331	8.2321	7.1991	334.188	165.149	238.399	0.5122	0.6748	3.6733	27
ref	A_23_P112159	27161	EIF2C2	ref|NM_012154|ref|NM_001164623|ens|ENS			21876805	0.0004	0.0263	2.0309	2.0309	0	13	17	0	0	1.0221	5.6688	4.6466	56.762	27.2891	40.0607	0.5137	0.3891	4.0917	24
BROAD	A_21_P0002468		XLOC_002186	[TCONS_00004321]			21843130	0.0001	0.0112	2.0304	2.0304	0	13	17	0	0	1.0218	4.7434	3.7216	28.9078	14.5551	20.7746	0.3275	0.4578	4.4758	28
BROAD	A_21_P0007709		XLOC_010078	[TCONS_00020785]			21868111	0.0008	0.0386	2.0284	2.0284	0	13	17	0	0	1.0203	5.362	4.3416	46.9707	21.2784	32.4118	0.667	0.2093	4.0452	18
ref	A_23_P91619	4282	MIF	ref|NM_002415|ens|ENST00000215754|ens|			21843599	0	0.0026	2.0275	2.0275	0	13	17	0	0	1.0197	11.3635	10.3439	2791.05	1380.05	1991.48	0.2549	0.3014	5.2769	27
ref	A_23_P89884	10155	TRIM28	ref|NM_005762|ens|ENST00000253024|ens|			21887288	0.0009	0.0428	2.0267	2.0267	0	13	17	0	0	1.0191	8.0758	7.0567	308.521	140.333	213.214	0.679	0.251	3.9373	19
ref	A_23_P106973		2009-09-01	ref|NM_006640|ref|NM_001113492|ref|NM_			21862376	0.0002	0.0149	2.0209	2.0209	0	13	17	0	0	1.015	8.2694	7.2544	341.429	162.745	240.175	0.446	0.2999	4.4532	23
ref	A_24_P117672	58506	SCAF1	ref|NM_021228|ens|ENST00000360565|gb|A			21837573	0.0002	0.0153	2.0165	2.0165	0	13	17	0	0	1.0119	6.1043	5.0925	74.1661	37.2682	53.2573	0.3699	0.4492	4.3195	27
ref	A_23_P122531	50854	C6orf48	ref|NM_001040437|ref|NM_001040438|ens|			21843338	0.0009	0.0422	2.0163	2.0163	0	13	17	0	0	1.0117	8.417	7.4053	394.099	183.42	274.714	0.5959	0.41	3.8253	23
ref	A_23_P334751	148789	B3GALNT2	ref|NM_152490|ens|ENST00000366600|ens|			21858632	0.0008	0.0415	2.0136	2.0136	0	13	17	0	0	1.0097	6.0048	4.9951	74.1376	34.1262	51.4645	0.6354	0.2958	3.9222	20
ref	A_33_P3243028	1834	DSPP	ref|NM_014208|ens|ENST00000282478|ens|			21841195	0.0004	0.026	2.0118	2.0118	0	13	17	0	0	1.0085	6.5285	5.52	103.435	49.7225	72.9981	0.4887	0.4026	4.0741	25
ref	A_23_P145089	3326	HSP90AB1	ref|NM_007355|ref|NR_036694|ens|ENST00			21894776	0.0002	0.0138	2.0105	2.0105	0	13	17	0	0	1.0076	7.7394	6.7319	222.987	119.323	164.244	0.1909	0.6381	4.4092	26
ref	A_24_P74371	5476	CTSA	ref|NM_000308|ref|NM_001127695|ref|NM_			21862649	0.0007	0.0357	2.0091	2.0091	0	13	17	0	0	1.0066	8.0687	7.0621	299.971	148.925	214.378	0.5241	0.4572	3.8826	25
ref	A_24_P43588	9587	MAD2L1BP	ref|NM_001003690|ref|NM_014628|ens|ENS			21865815	0.0009	0.0443	2.0068	2.0068	0	13	17	0	0	1.0049	6.3957	5.3908	91.5322	48.5279	67.1631	0.4185	0.7057	3.7015	28
ref	A_24_P163405	5987	TRIM27	ref|NM_006510|ens|ENST00000467742|ens|			21873428	0.0001	0.0103	2.0063	2.0063	0	13	17	0	0	1.0045	6.9904	5.9858	136.796	69.1956	98.4892	0.342	0.3829	4.5458	27
ref	A_23_P23765	23421	ITGB3BP	ref|NM_014288|ref|NM_001206739|ref|NR_			21859645	0.0007	0.0365	2.006	2.006	0	13	17	0	0	1.0043	6.0197	5.0153	72.0006	36.6281	51.9562	0.4805	0.541	3.8294	27
ref	A_24_P298013	54676	GTPBP2	ref|NM_019096|ens|ENST00000434548|ens|			21882500	0.0001	0.0102	2.0057	2.0057	0	13	17	0	0	1.0041	7.3762	6.3721	175.542	94.8426	129.812	0.2354	0.528	4.5285	28
ref	A_24_P262355	5245	PHB	ref|NM_002634|ens|ENST00000507748|ens|			21839646	0.0002	0.0148	2.0056	2.0056	0	13	17	0	0	1.0041	10.8113	9.8073	2006	924.284	1393.03	0.4722	0.1364	4.7682	17
ref	A_23_P34968	79005	SCNM1	ref|NM_001204856|ref|NM_024041|ref|NM_			21853212	0	0.0039	2.0038	2.0038	0	13	17	0	0	1.0027	7.8561	6.8534	245.716	122.987	176.17	0.2911	0.2781	5.0941	26
ref	A_24_P641130	7916	PRRC2A	ref|NM_080686|ref|NM_004638|ens|ENST00			21881834	0.001	0.0466	2.0001	2.0001	0	13	17	0	0	1	7.1102	6.1101	156.32	75.8529	110.722	0.5665	0.4884	3.7191	25
ref	A_23_P402287	222484	LNX2	ref|NM_153371|ens|ENST00000316334|gb|A			21845199	0.0001	0.0109	2.0019	0.4995	0	13	17	0	0	-1.0014	5.1064	6.1078	37.1697	73.7053	57.8732	0.3645	0.3495	-4.5425	26
ref	A_23_P115356	8574	AKR7A2	ref|NM_003689|ens|ENST00000235835|gb|Y			21897381	0.0008	0.0413	2.0107	0.4973	0	13	17	0	0	-1.0077	3.1426	4.1503	9.9515	19.9431	15.6134	0.5224	0.5284	-3.7746	26
ref	A_23_P5731	51011	FAHD2A	ref|NM_016044|ens|ENST00000470100|ens|			21852178	0.0002	0.0144	2.0154	0.4962	0	13	17	0	0	-1.0111	7.6189	8.6299	219.152	417.04	331.288	0.4645	0.2302	-4.5548	21
ref	A_21_P0012010	284950	LOC284950	ref|NR_038888|ens|ENST00000366278|gb|A			21854874	0.0011	0.0496	2.0305	0.4925	0	13	17	0	0	-1.0218	3.5462	4.5681	13.0822	27.1679	21.0641	0.5606	0.5885	-3.6648	26
ref	A_24_P106542	84870	RSPO3	ref|NM_032784|ens|ENST00000368317|ens|			21884266	0.0008	0.0395	2.031	0.4924	0	13	17	0	0	-1.0222	3.939	4.9611	17.6421	34.6957	27.3058	0.5931	0.4309	-3.8371	24
ref	A_24_P336276	28232	SLCO3A1	ref|NM_013272|ref|NM_001145044|ens|ENS			21871243	0.001	0.0461	2.0317	0.4922	0	13	17	0	0	-1.0227	3.5045	4.5272	12.8428	25.9098	20.2474	0.553	0.569	-3.7094	26
ref	A_23_P304304	416	ARSF	ref|NM_004042|ref|NM_001201539|ref|NM_			21884185	0.001	0.0475	2.0347	0.4915	0	13	17	0	0	-1.0248	4.5743	5.5991	26.716	55.1245	42.8141	0.5464	0.6099	-3.6716	27
ref	A_23_P152620	8741	TNFSF13	ref|NM_172088|ref|NM_003808|ref|NM_172			21879196	0.0008	0.0408	2.0447	0.4891	0	13	17	0	0	-1.0319	3.0817	4.1136	9.2631	20.8949	15.8545	0.3644	0.8128	-3.7469	28
ref	A_23_P104362	1892	ECHS1	ref|NM_004092|ens|ENST00000368547|gb|B			21841465	0.0006	0.0317	2.0449	0.489	0	13	17	0	0	-1.032	4.727	5.7591	29.6844	59.667	46.6745	0.5359	0.4589	-3.9514	25
ref	A_23_P404045	4524	MTHFR	ref|NM_005957|ens|ENST00000376585|ens|			21838448	0.0002	0.0176	2.0487	0.4881	0	13	17	0	0	-1.0347	6.4714	7.5061	97.4595	189.861	149.82	0.5259	0.2014	-4.5244	19
ref	A_23_P10442	114876	OSBPL1A	ref|NM_080597|ref|NM_018030|ref|NM_001			21877569	0.0001	0.0094	2.0721	0.4826	0	13	17	0	0	-1.0511	6.3296	7.3806	89.0118	172.657	136.411	0.4528	0.1532	-5.0199	18
ref	A_33_P3418426	6519	SLC3A1	ref|NM_000341|ens|ENST00000541289|ens|			21869711	0.0009	0.0416	2.0751	0.4819	0	13	17	0	0	-1.0532	3.4399	4.4931	12.184	26.627	20.3684	0.5118	0.6822	-3.7352	28
ref	A_23_P88351	51062	ATL1	ref|NM_181598|ref|NM_001127713|ref|NM_			21857820	0.0005	0.0282	2.0795	0.4809	0	13	17	0	0	-1.0563	3.5685	4.6248	13.4557	26.9534	21.1044	0.5684	0.4132	-4.0497	24
ref	A_23_P128967	4329	ALDH6A1	ref|NM_005589|ens|ENST00000554501|gb|A			21896673	0.0003	0.0207	2.0821	0.4803	0	13	17	0	0	-1.058	3.2713	4.3294	10.7785	22.388	17.3573	0.4608	0.5026	-4.1497	27
ref	A_32_P107029	9476	NAPSA	ref|NM_004851|ref|NR_002798|ens|ENST00			21892349	0.0007	0.0372	2.0838	0.4799	0	13	17	0	0	-1.0592	4.4078	5.467	24.456	48.7664	38.2319	0.6355	0.4235	-3.8992	23
ref	A_23_P112634	201895	C4orf34	ref|NM_174921|ens|ENST00000512441|ens|			21866982	0.0003	0.0224	2.0848	0.4797	0	13	17	0	0	-1.0599	7.5211	8.581	206.117	430.673	333.365	0.4913	0.4764	-4.1313	26
ref	A_23_P103486	1573	CYP2J2	ref|NM_000775|ens|ENST00000469406|ens|			21849895	0.001	0.0458	2.0883	0.4789	0	13	17	0	0	-1.0623	4.3958	5.4581	23.7312	50.1468	38.7	0.6192	0.5678	-3.7318	25
ref	A_33_P3231297	8804	CREG1	ref|NM_003851|ens|ENST00000370509|gb|A			21851919	0.0005	0.0281	2.0896	0.4786	0	13	17	0	0	-1.0633	7.3861	8.4494	202.112	380.223	303.042	0.6021	0.3512	-4.1083	22
ref	A_33_P3258392	1906	EDN1	ref|NM_001955|ref|NM_001168319|ens|ENS			21894669	0.0003	0.0185	2.0906	0.4783	0	13	17	0	0	-1.0639	3.185	4.249	9.9595	22.0579	16.8152	0.3685	0.6139	-4.1906	28
ref	A_23_P141035	10164	CHST4	ref|NM_005769|ref|NM_001166395|ens|ENS			21897745	0.001	0.045	2.0921	0.478	0	13	17	0	0	-1.0649	3.4168	4.4817	12.0964	26.0293	19.9917	0.5919	0.6153	-3.7253	26
ref	A_23_P213102	23022	PALLD	ref|NM_016081|ref|NM_001166108|ref|NM_			21855281	0.0011	0.0496	2.0931	0.4778	0	13	17	0	0	-1.0656	3.9621	5.0277	17.8415	37.1107	28.7607	0.6602	0.56	-3.6829	25
BROAD	A_21_P0006135		XLOC_007308	[TCONS_00015940]			21840430	0.0003	0.0215	2.106	0.4748	0	13	17	0	0	-1.0745	3.85	4.9245	16.2576	32.6132	25.5258	0.5621	0.3595	-4.2348	23
ref	A_23_P112634	201895	C4orf34	ref|NM_174921|ens|ENST00000512441|ens|			21882666	0.0005	0.0301	2.1062	0.4748	0	13	17	0	0	-1.0746	7.5473	8.622	213.19	446.832	345.587	0.5503	0.5326	-3.9595	26
ref	A_23_P71598	8777	MPDZ	ref|NM_003829|ens|ENST00000319198|ens|			21850703	0.0003	0.0206	2.1065	0.4747	0	13	17	0	0	-1.0748	8.3511	9.426	374.018	729.573	575.499	0.5879	0.259	-4.3715	20
ref	A_23_P157569	137872	ADHFE1	ref|NM_144650|ens|ENST00000496501|ens|			21847239	0.0011	0.0495	2.1098	0.474	0	13	17	0	0	-1.0771	3.4752	4.5524	12.6445	27.3796	20.9944	0.6186	0.6719	-3.6495	27
ref	A_33_P3286146	100132891	LOC100132891	ref|NR_033652|ref|NR_033651|ens|ENST00			21869903	0.0005	0.0286	2.1164	0.4725	0	13	17	0	0	-1.0816	2.9675	4.0491	8.8796	18.9091	14.563	0.5235	0.5755	-3.9728	27
ref	A_23_P24616	54414	SIAE	ref|NM_170601|ref|NM_001199922|ens|ENS			21893108	0.0001	0.0091	2.1212	0.4714	0	13	17	0	0	-1.0849	3.3552	4.4401	11.1678	24.5803	18.7682	0.3596	0.4684	-4.6172	27
ref	A_23_P112482	360	AQP3	ref|NM_004925|ens|ENST00000494313|ens|			21884846	0.0007	0.0369	2.1235	0.4709	0	13	17	0	0	-1.0864	3.4324	4.5189	12.2466	25.9263	19.9984	0.6039	0.5705	-3.8409	26
ref	A_33_P3399935	6196	RPS6KA2	ref|NM_021135|ref|NM_001006932|ens|ENS			21861143	0.0009	0.0422	2.1282	0.4699	0	13	17	0	0	-1.0896	4.635	5.7247	29.061	56.2563	44.4717	0.7724	0.2862	-3.946	19
ref	A_23_P426636	79026	AHNAK	ref|NM_001620|ens|ENST00000378024|gb|A			21868907	0.0005	0.031	2.1297	0.4695	0	13	17	0	0	-1.0907	5.3891	6.4797	45.9151	105.877	79.8936	0.409	0.7913	-3.905	28
Homo	A_19_P00322299	57688	ZSWIM6	[NM_020928]			21845021	0.0002	0.0143	2.1309	0.4693	0	13	17	0	0	-1.0915	3.7981	4.8896	15.0021	33.6001	25.541	0.341	0.6322	-4.3341	28
ref	A_23_P61580	221078	NSUN6	ref|NM_182543|ens|ENST00000377304|gb|B			21859086	0.0006	0.0321	2.1426	0.4667	0	13	17	0	0	-1.0994	8.1901	9.2895	310.937	766.13	568.88	0.2973	0.9477	-3.921	26
ref	A_33_P3249509	4782	NFIC	ref|NM_205843|ref|NM_001245002|ref|NM_			21880240	0.0011	0.0483	2.1425	0.4667	0	13	17	0	0	-1.0993	5.5449	6.6443	54.9213	102.336	81.7895	0.8538	0.1035	-4.1037	14
ref	A_33_P3374878	79633	FAT4	ref|NM_024582|ens|ENST00000335110|ens|			21857840	0.0002	0.0177	2.1512	0.4649	0	13	17	0	0	-1.1051	4.7573	5.8624	30.2915	61.7206	48.1013	0.5927	0.263	-4.4723	20
ref	A_33_P3239087	400728	FAM87B	ref|XR_112085|ref|XR_108280|gb|BC03729			21868035	0	0.0014	2.1521	0.4647	0	13	17	0	0	-1.1058	4.5574	5.6632	25.034	54.2217	41.5737	0.272	0.3007	-5.6272	27
ref	A_23_P112634	201895	C4orf34	ref|NM_174921|ens|ENST00000512441|ens|			21855430	0.0002	0.018	2.1551	0.464	0	13	17	0	0	-1.1077	7.4869	8.5947	201.705	435.368	334.114	0.5019	0.4974	-4.2521	26
ref	A_23_P50008	54902	TTC19	ref|NM_017775|ref|NR_037985|ens|ENST00			21878377	0.0005	0.0302	2.1677	0.4613	0	13	17	0	0	-1.1162	4.3214	5.4376	22.2895	49.6417	37.7891	0.5214	0.6965	-3.92	28
ref	A_23_P216282	9639	ARHGEF10	ref|NM_014629|ens|ENST00000349830|ens|			21865931	0.0007	0.0351	2.1706	0.4607	0	13	17	0	0	-1.1181	3.1895	4.3077	10.5532	22.5951	17.377	0.6496	0.5546	-3.8905	25
ref	A_23_P200001	91624	NEXN	ref|NM_144573|ref|NM_001172309|ens|ENS			21876160	0.0001	0.0071	2.1768	0.4594	0	13	17	0	0	-1.1222	5.5723	6.6945	51.2958	115.449	87.6492	0.3588	0.493	-4.7168	28
DA915098	A_21_P0003863		XLOC_003784	[DA915098]			21874510	0.0007	0.0358	2.1775	0.4593	0	13	17	0	0	-1.1226	3.4274	4.5501	12.2791	27.6114	20.9674	0.5843	0.6877	-3.8416	27
ref	A_23_P51711	51032	CELA2B	ref|NM_015849|ens|ENST00000488764|ens|			21858890	0.0005	0.031	2.1805	0.4586	0	13	17	0	0	-1.1246	3.0984	4.2231	9.6471	21.8515	16.5629	0.5294	0.7181	-3.9045	28
ref	A_23_P340333	85450	ITPRIP	ref|NM_033397|ens|ENST00000358187|ens|			21877301	0.0001	0.0125	2.1822	0.4583	0	13	17	0	0	-1.1258	4.2502	5.376	20.8593	46.4289	35.3488	0.4254	0.5362	-4.4409	27
ref	A_23_P357929	23169	SLC35D1	ref|NM_015139|ens|ENST00000506472|ens|			21863872	0.0008	0.0391	2.1821	0.4583	0	13	17	0	0	-1.1257	4.9558	6.0814	36.1276	71.7869	56.3346	0.8163	0.256	-4.0344	18
ref	A_24_P123119	1962	EHHADH	ref|NM_001966|ref|NM_001166415|ens|ENS			21842027	0.0008	0.0409	2.1823	0.4582	0	13	17	0	0	-1.1259	3.2049	4.3307	10.6875	22.9687	17.6468	0.6665	0.6213	-3.7992	25
ref	A_23_P112634	201895	C4orf34	ref|NM_174921|ens|ENST00000512441|ens|			21855084	0.0002	0.0177	2.1833	0.458	0	13	17	0	0	-1.1265	7.5424	8.6689	209.392	457.65	350.072	0.5154	0.5121	-4.2649	26
ref	A_23_P112634	201895	C4orf34	ref|NM_174921|ens|ENST00000512441|ens|			21869293	0.0002	0.0154	2.1994	0.4547	0	13	17	0	0	-1.1371	7.4751	8.6122	201.315	437.797	335.322	0.5241	0.4674	-4.3665	25
ref	A_23_P112634	201895	C4orf34	ref|NM_174921|ens|ENST00000512441|ens|			21842803	0.0003	0.0195	2.2072	0.4531	0	13	17	0	0	-1.1422	7.4851	8.6274	204.519	448.397	342.717	0.5531	0.5288	-4.209	26
ref	A_24_P109351	23078	KIAA0564	ref|NM_001009814|ens|ENST00000281496|g			21873074	0.0002	0.0177	2.2164	0.4512	0	13	17	0	0	-1.1482	4.4564	5.6046	23.8773	56.3175	42.2601	0.4177	0.7143	-4.2168	28
ref	A_23_P112634	201895	C4orf34	ref|NM_174921|ens|ENST00000512441|ens|			21871532	0.0001	0.0116	2.2195	0.4505	0	13	17	0	0	-1.1503	7.3639	8.5142	185.334	404.404	309.474	0.5073	0.4285	-4.5388	25
ref	A_33_P3789693	158295	MGC24103	ref|XR_108934|ref|XR_113198|gb|BC02087			21881762	0.0005	0.029	2.2207	0.4503	0	13	17	0	0	-1.151	3.5153	4.6663	13.5848	29.1366	22.3975	0.6309	0.5927	-3.9858	26
ref	A_23_P112634	201895	C4orf34	ref|NM_174921|ens|ENST00000512441|ens|			21840607	0.0002	0.014	2.2218	0.4501	0	13	17	0	0	-1.1517	7.4555	8.6072	199.485	436.655	333.881	0.5183	0.488	-4.3983	26
ens	A_33_P3238479	22982	DIP2C	ens|ENST00000381503|ens|ENST0000043469			21867860	0.0002	0.0154	2.2244	0.4496	0	13	17	0	0	-1.1534	2.9782	4.1316	8.8495	19.9442	15.1365	0.4893	0.5742	-4.3162	27
ref	A_33_P3261957	10203	CALCRL	ref|NM_005795|ens|ENST00000410102|ens|			21878923	0.0006	0.0329	2.2257	0.4493	0	13	17	0	0	-1.1543	3.4593	4.6135	13.3163	27.3148	21.2488	0.724	0.4873	-3.9742	23
ref	A_21_P0010997	100506870	LOC100506870	ref|XR_110520|ref|XR_132972|ref|XR_132			21894074	0.0009	0.0435	2.2298	0.4485	0	13	17	0	0	-1.1569	4.4849	5.6419	25.497	59.3021	44.6532	0.6656	0.7677	-3.7271	27
ref	A_23_P48339	8100	IFT88	ref|NM_175605|ref|NM_006531|ens|ENST00			21877677	0.0002	0.0137	2.2352	0.4474	0	13	17	0	0	-1.1604	3.7389	4.8993	15.1221	32.9588	25.2296	0.545	0.4455	-4.4456	25
ref	A_19_P00316152	202181	LOC202181	ref|NR_026921|ens|ENST00000499314|gb|A			21867062	0.0009	0.043	2.2415	0.4461	0	13	17	0	0	-1.1645	5.0642	6.2287	41.6649	84.0703	65.6946	0.8126	0.5008	-3.8398	22
ref	A_23_P72697	338328	GPIHBP1	ref|NM_178172|ens|ENST00000330824|gb|F			21851049	0	0.0025	2.2425	0.4459	0	13	17	0	0	-1.1651	4.1833	5.3484	19.5059	44.3568	33.5881	0.342	0.3595	-5.3483	26
ref	A_23_P114947	5997	RGS2	ref|NM_002923|ens|ENST00000235382|gb|L			21876981	0.0008	0.0416	2.2467	0.4451	0	13	17	0	0	-1.1678	5.5883	6.7561	51.7932	145.048	104.637	0.3136	1.2043	-3.7896	25
ref|NR_015431|ref|NR	A_19_P00322002	378805	FLJ43663	ref|NR_015431|ref|NR_024153			21836107	0.0002	0.0181	2.2517	0.4441	0	13	17	0	0	-1.171	5.9931	7.1641	72.6588	157.236	120.586	0.6006	0.4733	-4.3036	24
ref	A_33_P3285868	114757	CYGB	ref|NM_134268|ens|ENST00000293230|gb|A			21881106	0.0005	0.0298	2.2555	0.4434	0	13	17	0	0	-1.1734	7.6947	8.8681	241.44	504.129	390.297	0.7758	0.3518	-4.1391	20
gb|AL713660|tc|THC2647277	A_33_P3447441	202025	LOC202025	gb|AL713660|tc|THC2647277			21843241	0.0005	0.0285	2.2564	0.4432	0	13	17	0	0	-1.1741	3.6403	4.8143	13.9216	32.7054	24.5657	0.569	0.7391	-3.9749	27
BROAD	A_21_P0008708		XLOC_011403	[TCONS_00023589]			21844337	0.0007	0.037	2.2615	0.4422	0	13	17	0	0	-1.1773	3.2334	4.4107	10.7765	26.9914	19.9649	0.593	0.8542	-3.8023	28
ref	A_24_P288685	3597	IL13RA1	ref|NM_001560|ens|ENST00000371642|ens|			21869475	0	0.0048	2.263	0.4419	0	13	17	0	0	-1.1782	6.7428	7.921	118.176	252.47	194.276	0.4826	0.1841	-5.3803	19
ref	A_23_P112634	201895	C4orf34	ref|NM_174921|ens|ENST00000512441|ens|			21885300	0.0001	0.0105	2.2655	0.4414	0	13	17	0	0	-1.1798	7.4262	8.6061	193.126	435.246	330.327	0.504	0.4612	-4.5959	25
ref	A_23_P112634	201895	C4orf34	ref|NM_174921|ens|ENST00000512441|ens|			21839967	0.0002	0.0161	2.2671	0.4411	0	13	17	0	0	-1.1809	7.4363	8.6171	198.326	440.824	335.741	0.5849	0.49	-4.3464	25
ref	A_23_P103486	1573	CYP2J2	ref|NM_000775|ens|ENST00000469406|ens|			21864930	0.0002	0.018	2.2695	0.4406	0	13	17	0	0	-1.1824	4.3447	5.5271	22.2682	54.2433	40.3874	0.4222	0.7902	-4.2078	28
ref	A_19_P00318715	378805	FLJ43663	ref|NR_015431|gb|BC130416|gb|BC047367|			21878796	0.0008	0.0384	2.2721	0.4401	0	13	17	0	0	-1.184	8.2073	9.3912	336.467	788.337	592.527	0.659	0.7904	-3.798	27
ref	A_23_P258912	9172	MYOM2	ref|NM_003970|ens|ENST00000520298|ens|			21886434	0.0002	0.0139	2.2832	0.438	0	13	17	0	0	-1.1911	3.0254	4.2164	9.0938	21.3352	16.0306	0.4749	0.65	-4.3559	28
ref	A_33_P3364180	152273	FGD5	ref|NM_152536|ens|ENST00000285046|gb|A			21859216	0.0001	0.0113	2.2854	0.4376	0	13	17	0	0	-1.1924	5.4594	6.6518	48.0231	115.252	86.1196	0.3731	0.7211	-4.4714	28
ref	A_23_P255884	2934	GSN	ref|NM_198252|ref|NM_001127663|ref|NM_			21886555	0.0002	0.0177	2.2861	0.4374	0	13	17	0	0	-1.1929	5.3152	6.5081	43.1425	107.927	79.8534	0.3684	0.865	-4.2383	27
ref	A_33_P3211666	8809	IL18R1	ref|NM_003855|ens|ENST00000334376|ens|			21870171	0.0009	0.0444	2.289	0.4369	0	13	17	0	0	-1.1947	4.1162	5.3109	21.0509	44.8599	34.5427	0.8462	0.5784	-3.7948	23
ref	A_24_P241815	3726	JUNB	ref|NM_002229|ens|ENST00000302754|gb|A			21884110	0.0011	0.048	2.2929	0.4361	0	13	17	0	0	-1.1972	9.7045	10.9017	911.553	2369.75	1737.87	0.449	1.2266	-3.6651	27
ref	A_33_P3322804	4915	NTRK2	ref|NM_001018064|ref|NM_006180|ref|NM_			21845606	0.0003	0.023	2.2955	0.4356	0	13	17	0	0	-1.1988	3.4587	4.6575	12.1362	31.194	22.9356	0.4363	0.9011	-4.0744	28
ref	A_23_P112016	10395	DLC1	ref|NM_024767|ens|ENST00000517868|ens|			21874204	0.0001	0.0067	2.301	0.4346	0	13	17	0	0	-1.2023	3.7128	4.915	14.4986	33.2948	25.1498	0.4698	0.4343	-4.8406	25
ref|NR_033874|gb|AK000028|tc|THC2612684	A_21_P0000611	90024	FLJ20021	ref|NR_033874|gb|AK000028|tc|THC2612684			21839201	0.0005	0.0283	2.3025	0.4343	0	13	17	0	0	-1.2032	5.8216	7.0248	64.3292	147.584	111.507	0.725	0.5547	-4.047	24
ref	A_33_P3269718	3712	IVD	ref|NM_001159508|ref|NM_002225|ens|ENS			21868346	0	0.001	2.3069	0.4335	0	13	17	0	0	-1.206	6.9607	8.1667	136.082	303.132	230.744	0.3482	0.2308	-6.0028	23
ref	A_23_P310956	1292	COL6A2	ref|NM_058175|ref|NM_058174|ens|ENST00			21884431	0.0004	0.0267	2.3157	0.4318	0	13	17	0	0	-1.2114	5.9966	7.2081	73.335	163.304	124.317	0.7409	0.5064	-4.1123	23
ref	A_23_P117582	122953	JDP2	ref|NM_130469|ref|NM_001135049|ref|NM_			21846983	0.0011	0.0493	2.3168	0.4316	0	13	17	0	0	-1.2121	7.388	8.6001	195.647	462.315	346.759	0.7215	0.9294	-3.6518	27
ref	A_24_P115007	7915	ALDH5A1	ref|NM_170740|ref|NM_001080|ens|ENST00			21892776	0.0005	0.028	2.3245	0.4302	0	13	17	0	0	-1.2169	4.4487	5.6656	25.8362	55.71	42.7647	0.8156	0.3997	-4.1436	21
ref	A_24_P179504	144406	WDR66	ref|NM_144668|ref|NM_001178003|ens|ENS			21889777	0.0007	0.038	2.3382	0.4277	0	13	17	0	0	-1.2254	3.4702	4.6956	14.0174	28.6806	22.3266	0.8921	0.4991	-3.9148	22
ref	A_23_P20697	9719	ADAMTSL2	ref|NM_014694|ref|NM_001145320|ens|ENS			21887090	0.0001	0.0105	2.3399	0.4274	0	13	17	0	0	-1.2264	3.4486	4.675	12.4389	27.8255	21.158	0.6046	0.3611	-4.7119	22
ref	A_23_P112016	10395	DLC1	ref|NM_024767|ens|ENST00000517868|ens|			21856279	0.0002	0.0142	2.3417	0.427	0	13	17	0	0	-1.2276	3.5686	4.7962	13.4068	31.4571	23.6353	0.5227	0.6629	-4.3619	27
ref	A_33_P3336622	224	ALDH3A2	ref|NM_001031806|ref|NM_000382|ens|ENS			21854458	0.0005	0.0288	2.3425	0.4269	0	13	17	0	0	-1.2281	5.8939	7.122	70.4727	158.006	120.075	0.793	0.4933	-4.093	22
ref	A_23_P205074	283537	SLC46A3	ref|NM_181785|ref|NM_001135919|ens|ENS			21837915	0.0006	0.0321	2.3432	0.4268	0	13	17	0	0	-1.2285	3.5984	4.8269	13.9339	32.9692	24.7206	0.7142	0.7354	-3.9203	26
ref	A_23_P103486	1573	CYP2J2	ref|NM_000775|ens|ENST00000469406|ens|			21846835	0.0001	0.0092	2.344	0.4266	0	13	17	0	0	-1.229	4.3161	5.5451	22.1183	53.2345	39.7508	0.4908	0.5653	-4.6121	27
ref	A_21_P0014883	100507664	LOC100507664	ref|XR_132797|ref|XR_133240|gb|AK13001			21868352	0.0003	0.0231	2.3462	0.4262	0	13	17	0	0	-1.2303	2.9073	4.1377	8.693	20.1833	15.2042	0.6395	0.6851	-4.1128	26
ref	A_24_P377144	118429	ANTXR2	ref|NM_058172|ref|NM_001145794|ens|ENS			21871833	0.0004	0.0258	2.3468	0.4261	0	13	17	0	0	-1.2307	8.2412	9.4719	362.114	757.49	586.161	0.8231	0.3302	-4.2784	19
ref	A_23_P203888	4327	MMP19	ref|NM_002429|ens|ENST00000552872|ens|			21844950	0.0011	0.048	2.3539	0.4248	0	13	17	0	0	-1.235	7.0556	8.2906	162.823	370.61	280.569	0.8858	0.7357	-3.6999	25
BROAD	A_21_P0003626		XLOC_003595	[TCONS_00008143]			21860117	0.0005	0.0292	2.355	0.4246	0	13	17	0	0	-1.2357	3.5614	4.7971	13.5462	33.8201	25.0348	0.5962	0.8917	-3.9411	28
ref	A_23_P121564	2983	GUCY1B3	ref|NM_000857|ens|ENST00000264424|gb|A			21877142	0.0003	0.0193	2.363	0.4232	0	13	17	0	0	-1.2406	4.1941	5.4347	19.6866	54.0712	39.1712	0.3291	1.0435	-4.2133	26
ref|NM_000668|tc|THC2708431	A_33_P3353737	125	ADH1B	ref|NM_000668|tc|THC2708431			21851187	0.0006	0.0318	2.3627	0.4232	0	13	17	0	0	-1.2405	3.3144	4.5548	11.5297	28.7308	21.277	0.6303	0.9055	-3.8888	28
ref	A_23_P71530	4982	TNFRSF11B	ref|NM_002546|ens|ENST00000521597|ens|			21863693	0.0006	0.0345	2.3732	0.4214	0	13	17	0	0	-1.2468	4.4929	5.7397	26.6575	64.4413	48.0683	0.7082	0.8494	-3.858	27
ref	A_23_P121564	2983	GUCY1B3	ref|NM_000857|ens|ENST00000264424|gb|A			21884927	0.0003	0.023	2.3736	0.4213	0	13	17	0	0	-1.2471	4.174	5.4211	19.7284	54.2721	39.3031	0.3768	1.084	-4.095	27
ref	A_23_P115011	54507	ADAMTSL4	ref|NM_019032|ens|ENST00000369039|ens|			21891973	0.0006	0.0336	2.3754	0.421	0	13	17	0	0	-1.2482	7.3791	8.6272	190.375	496.694	363.955	0.6371	0.948	-3.8562	28
ref	A_23_P112016	10395	DLC1	ref|NM_024767|ens|ENST00000517868|ens|			21895920	0.0001	0.0095	2.3798	0.4202	0	13	17	0	0	-1.2508	3.67	4.9209	14.6402	33.0873	25.0936	0.5949	0.4288	-4.6946	24
ref	A_24_P253723		MIR22HG	ref|NR_028502|ref|NR_028503|ref|NR_028			21879007	0.0006	0.0342	2.3832	0.4196	0	13	17	0	0	-1.2529	5.9451	7.198	70.9668	168.948	126.489	0.8134	0.6882	-3.903	25
ref	A_23_P69339	30	ACAA1	ref|NM_001607|ref|NM_001130410|ref|NR_			21854669	0.0009	0.0422	2.3916	0.4181	0	13	17	0	0	-1.258	7.4534	8.7114	207.861	476.708	360.208	0.9445	0.604	-3.8247	23
ref	A_23_P29067	7113	TMPRSS2	ref|NM_005656|ref|NM_001135099|ens|ENS			21892889	0.0001	0.0133	2.4002	0.4166	0	13	17	0	0	-1.2632	3.8029	5.0661	16.1876	36.4233	27.6545	0.678	0.4338	-4.5324	23
ref	A_24_P183128	51316	PLAC8	ref|NM_016619|ref|NM_001130716|ens|ENS			21887513	0.0007	0.0367	2.4011	0.4165	0	13	17	0	0	-1.2637	5.2065	6.4702	43.3734	102.936	77.1257	0.8181	0.7488	-3.8637	25
ref	A_23_P121564	2983	GUCY1B3	ref|NM_000857|ens|ENST00000264424|gb|A			21880587	0.0006	0.0337	2.4051	0.4158	0	13	17	0	0	-1.2661	4.057	5.3231	18.1717	51.4907	37.0524	0.4115	1.2613	-3.8916	26
ref	A_33_P3333455	11117	EMILIN1	ref|NM_007046|ens|ENST00000544143|ens|			21892304	0	0.0024	2.4118	0.4146	0	13	17	0	0	-1.2701	7.542	8.8121	206.83	473.904	358.172	0.4744	0.2353	-5.6614	21
ref	A_33_P3219651	168667	BMPER	ref|NM_133468|ens|ENST00000426693|gb|B			21851525	0.0006	0.0325	2.4155	0.414	0	13	17	0	0	-1.2723	4.5163	5.7886	27.2201	65.7726	49.0665	0.7841	0.7743	-3.9105	26
Unknown	A_19_P00321360		XLOC_005747	Unknown			21837244	0.0008	0.0383	2.4232	0.4127	0	13	17	0	0	-1.2769	3.0415	4.3184	10.0095	24.7759	18.3771	0.7864	0.8919	-3.7993	27
ref	A_23_P114947	5997	RGS2	ref|NM_002923|ens|ENST00000235382|gb|L			21880552	0.0011	0.0479	2.4326	0.4111	0	13	17	0	0	-1.2825	5.3537	6.6363	45.5773	138.341	98.1432	0.489	1.4214	-3.6836	26
ref	A_33_P3332337	2346	FOLH1	ref|NM_001193472|ref|NM_001014986|ref|			21875163	0.0001	0.0102	2.4334	0.4109	0	13	17	0	0	-1.283	3.4465	4.7295	12.4967	28.0587	21.3152	0.6864	0.2688	-4.8982	19
BROAD	A_21_P0003750		XLOC_004016	[TCONS_00008529]			21896510	0.0001	0.0079	2.4373	0.4103	0	13	17	0	0	-1.2853	3.4065	4.6917	11.7662	31.8369	23.1396	0.4409	0.7162	-4.6608	28
ref	A_23_P139912	3489	IGFBP6	ref|NM_002178|ens|ENST00000548176|ens|			21875444	0.0004	0.0254	2.4381	0.4102	0	13	17	0	0	-1.2858	3.6024	4.8882	14.105	35.6956	26.3397	0.7105	0.7918	-4.0412	27
ref	A_23_P71530	4982	TNFRSF11B	ref|NM_002546|ens|ENST00000521597|ens|			21853110	0.0004	0.0273	2.4421	0.4095	0	13	17	0	0	-1.2881	4.6382	5.9263	28.7983	73.5036	54.1313	0.7147	0.8301	-3.9981	27
ref	A_33_P3355708	400258	C14orf180	ref|NM_001008404|ens|ENST00000410013|e			21836977	0.0002	0.0169	2.4434	0.4093	0	13	17	0	0	-1.2889	4.1875	5.4764	19.8147	56.7087	40.7213	0.3627	1.0574	-4.294	26
ref	A_23_P24515	38	ACAT1	ref|NM_000019|ens|ENST00000533597|ens|			21879266	0.0003	0.0189	2.4473	0.4086	0	13	17	0	0	-1.2912	6.5059	7.7971	102.609	255.387	189.183	0.7103	0.6401	-4.2501	25
ens	A_24_P203765	6512	SLC1A7	ens|ENST00000371491|gb|BC000651|tc|THC			21837918	0.0006	0.0327	2.4503	0.4081	0	13	17	0	0	-1.293	3.3805	4.6735	12.2797	30.5326	22.623	0.7886	0.8305	-3.907	26
ref	A_23_P93431	51390	AIG1	ref|NM_016108|ens|ENST00000357847|ens|			21865045	0.0001	0.0079	2.4557	0.4072	0	13	17	0	0	-1.2962	6.971	8.2672	144.727	323.557	246.064	0.6645	0.2186	-5.1247	18
ref	A_32_P515088	2531	KDSR	ref|NM_002035|ens|ENST00000406396|gb|A			21880705	0	0.0026	2.4602	0.4065	0	13	17	0	0	-1.2988	3.6658	4.9646	14.111	34.5619	25.6998	0.427	0.4515	-5.3286	26
ref	A_23_P99386	8600	TNFSF11	ref|NM_003701|ref|NM_033012|ens|ENST00			21892314	0.0007	0.036	2.4599	0.4065	0	13	17	0	0	-1.2986	3.8181	5.1168	17.0947	40.7121	30.4779	0.861	0.7815	-3.877	25
ref	A_33_P3257993	54941	RNF125	ref|NM_017831|ens|ENST00000217740|tc|T			21857230	0.0002	0.0138	2.4624	0.4061	0	13	17	0	0	-1.3001	3.4528	4.7528	12.8508	30.8842	23.0697	0.6559	0.6187	-4.4115	26
ref	A_23_P71530	4982	TNFRSF11B	ref|NM_002546|ens|ENST00000521597|ens|			21885104	0.0005	0.0277	2.4648	0.4057	0	13	17	0	0	-1.3015	4.5089	5.8104	28.3235	68.0715	50.8474	0.7843	0.7626	-4.0127	26
ref	A_33_P3280721	79971	WLS	ref|NM_001002292|ens|ENST00000354777|e			21841354	0.0005	0.0298	2.4656	0.4056	0	13	17	0	0	-1.302	4.1477	5.4496	21.691	51.3576	38.502	0.7939	0.7926	-3.9674	26
ref	A_23_P67661	1346	COX7A1	ref|NM_001864|ens|ENST00000292907|ens|			21879181	0.0004	0.0268	2.4689	0.405	0	13	17	0	0	-1.3039	3.538	4.8419	14.4015	33.9222	25.4632	0.8051	0.7044	-4.0555	25
	A_33_P3404566						21849485	0.0001	0.0105	2.4699	0.4049	0	13	17	0	0	-1.3045	3.4488	4.7532	12.821	30.5876	22.8888	0.6293	0.5483	-4.5932	25
ref	A_23_P118065	3294	HSD17B2	ref|NM_002153|ens|ENST00000199936|gb|A			21849611	0.0009	0.0424	2.4696	0.4049	0	13	17	0	0	-1.3043	5.4598	6.7641	53.403	128.924	96.1982	0.8901	0.8826	-3.7591	26
ref	A_23_P202750	28970	C11orf54	ref|NM_014039|ens|ENST00000524485|ens|			21881467	0.0004	0.0243	2.473	0.4044	0	13	17	0	0	-1.3063	4.7568	6.063	32.8139	73.5493	55.8973	0.8924	0.4534	-4.2311	21
ref	A_23_P137097	6567	SLC16A2	ref|NM_006517|ens|ENST00000276033|gb|U			21877309	0.0003	0.019	2.4764	0.4038	0	13	17	0	0	-1.3082	3.5385	4.8468	13.296	34.677	25.4119	0.6057	0.8759	-4.1766	28
ref	A_23_P39237	7538	ZFP36	ref|NM_003407|ens|ENST00000248673|gb|M			21894348	0.001	0.0456	2.4797	0.4033	0	13	17	0	0	-1.3102	11.1969	12.5071	2842.15	6716.19	5037.44	1.0295	0.6982	-3.778	23
ref	A_33_P3401647	94274	PPP1R14A	ref|NM_033256|ens|ENST00000301242|gb|D			21889308	0.0002	0.016	2.4883	0.4019	0	13	17	0	0	-1.3152	3.2856	4.6008	11.5099	27.4673	20.5524	0.7592	0.5179	-4.4118	23
ref	A_23_P131435	9936	CD302	ref|NM_014880|ref|NM_001198759|ref|NM_			21887325	0	0.0016	2.4927	0.4012	0	13	17	0	0	-1.3177	7.4992	8.8169	197.406	462.954	347.883	0.4582	0.1353	-6.3391	17
ref	A_24_P257416	2920	CXCL2	ref|NM_002089|ref|NM_002090|ens|ENST00			21846390	0.0007	0.0367	2.4948	0.4008	0	13	17	0	0	-1.3189	7.3881	8.707	200.737	499.877	370.25	0.8418	0.9015	-3.8431	26
ref|NR_003029	A_21_P0000364	692053	SNORD9	ref|NR_003029			21878464	0.001	0.047	2.4951	0.4008	0	13	17	0	0	-1.3191	5.7299	7.049	66.0609	153.677	115.71	1.0967	0.6064	-3.8075	21
ref	A_21_P0012451	5627	PROS1	ref|NM_000313|ens|ENST00000394236|gb|E			21863041	0.0001	0.0113	2.4977	0.4004	0	13	17	0	0	-1.3206	5.8188	7.1393	65.6516	151.938	114.547	0.7296	0.3832	-4.7085	21
ref	A_24_P203678	38	ACAT1	ref|NM_000019|ens|ENST00000265838|gb|A			21865232	0	0.0017	2.5001	0.4	0	13	17	0	0	-1.322	5.2954	6.6174	42.0909	112.882	82.2056	0.2933	0.6176	-5.4476	28
ref	A_23_P117582	122953	JDP2	ref|NM_130469|ref|NM_001135049|ref|NM_			21881998	0.001	0.0469	2.5025	0.3996	0	13	17	0	0	-1.3234	7.3951	8.7184	204.223	492.832	367.768	1.0042	0.8195	-3.7363	24
ref	A_24_P215653	161198	CLEC14A	ref|NM_175060|ens|ENST00000546356|ens|			21884077	0.0003	0.0192	2.5031	0.3995	0	13	17	0	0	-1.3237	4.6312	5.9549	28.4262	73.8031	54.1398	0.5941	0.9354	-4.1709	28
ref	A_23_P250800	10402	ST3GAL6	ref|NM_006100|ens|ENST00000477899|ens|			21888511	0.001	0.0456	2.5077	0.3988	0	13	17	0	0	-1.3264	3.4675	4.7939	13.5307	32.6527	24.3665	0.9713	0.873	-3.7356	25
ref	A_23_P250800	10402	ST3GAL6	ref|NM_006100|ens|ENST00000477899|ens|			21889517	0.0008	0.0387	2.5082	0.3987	0	13	17	0	0	-1.3267	3.7055	5.0321	15.1725	40.1031	29.2998	0.7272	1.1476	-3.776	28
ref	A_33_P3293474	23596	OPN3	ref|NM_014322|ens|ENST00000331838|ens|			21875860	0.0005	0.0292	2.5103	0.3984	0	13	17	0	0	-1.3279	4.0032	5.3311	19.7462	47.9423	35.724	0.8357	0.7785	-4.0022	25
ref	A_23_P12884	2869	GRK5	ref|NM_005308|ens|ENST00000457057|ens|			21854564	0.0007	0.0365	2.512	0.3981	0	13	17	0	0	-1.3288	4.6722	6.001	29.6986	82.9545	59.8769	0.6977	1.153	-3.8124	28
ref	A_23_P77103	6652	SORD	ref|NM_003104|ref|NR_034039|ens|ENST00			21869688	0.001	0.0458	2.5136	0.3978	0	13	17	0	0	-1.3297	8.1845	9.5143	355.614	859.354	641.067	1.0442	0.7445	-3.7744	23
	A_19_P00319453		ens|ENST00000506864|ens|ENST00000508021|ens|ENST00000507916|tc|THC2750781				21875122	0.001	0.0475	2.5209	0.3967	0	13	17	0	0	-1.3339	3.837	5.1709	17.4578	46.8	34.0851	0.8844	1.0869	-3.672	27
ref	A_23_P46936	1959	EGR2	ref|NM_000399|ref|NM_001136179|ref|NM_			21850825	0.0007	0.0358	2.523	0.3963	0	13	17	0	0	-1.3352	3.681	5.0161	16.4882	38.4116	28.9115	0.9346	0.7905	-3.8803	25
ref	A_33_P3248354	10439	OLFM1	ref|NM_006334|ens|ENST00000392991|ens|			21859005	0.0001	0.0128	2.526	0.3959	0	13	17	0	0	-1.3369	3.1129	4.4498	9.8823	26.0625	19.0511	0.5904	0.7968	-4.4006	28
ref	A_33_P3373375	975	CD81	ref|NM_004356|ens|ENST00000468153|ens|			21864427	0.0002	0.0139	2.5394	0.3938	0	13	17	0	0	-1.3445	9.0254	10.3699	628.813	1376.74	1052.64	0.8395	0.185	-4.8945	16
ref	A_23_P40919	84873	GPR128	ref|NM_032787|ens|ENST00000481506|ens|			21870834	0.0008	0.0391	2.5419	0.3934	0	13	17	0	0	-1.3459	3.811	5.1569	16.8478	43.5289	31.9671	0.8747	1.0073	-3.7836	27
ref	A_32_P156851	10231	RCAN2	ref|NM_005822|ref|NM_001251973|ref|NM_			21893270	0.0001	0.0124	2.5537	0.3916	0	13	17	0	0	-1.3526	3.6103	4.9628	14.0246	37.2055	27.1604	0.6269	0.7528	-4.4471	27
ref	A_23_P98645	8642	DCHS1	ref|NM_003737|ens|ENST00000299441|ens|			21844094	0.0006	0.0325	2.5538	0.3916	0	13	17	0	0	-1.3526	3.1007	4.4533	9.6963	36.0348	24.6214	0.5269	1.3638	-3.8925	27
ref	A_32_P52911	55256	ADI1	ref|NM_018269|ens|ENST00000327435|gb|A			21843666	0.0009	0.0431	2.558	0.3909	0	13	17	0	0	-1.355	5.057	6.412	42.44	93.1636	71.1833	1.1884	0.4254	-3.9709	18
ref	A_21_P0003568	55138	FAM90A1	ref|NM_018088|ens|ENST00000442295|ens|			21867700	0.0002	0.0181	2.5603	0.3906	0	13	17	0	0	-1.3563	3.7944	5.1507	16.8827	38.0247	28.8632	0.9109	0.314	-4.5582	18
ref	A_33_P3738458	7145	TNS1	ref|NM_022648|ens|ENST00000171887|gb|A			21887776	0.0003	0.0215	2.5636	0.3901	0	13	17	0	0	-1.3582	3.0775	4.4357	9.7355	28.7578	20.5148	0.6325	1.0307	-4.1085	28
ref	A_21_P0000787	100507387	LOC100507387	ref|NR_038402|ens|ENST00000506011|ens|			21856273	0.0005	0.0287	2.5645	0.3899	0	13	17	0	0	-1.3587	3.5181	4.8767	14.136	35.6469	26.3255	0.8427	0.8673	-3.992	26
ref	A_23_P114947	5997	RGS2	ref|NM_002923|ens|ENST00000235382|gb|L			21859723	0.0005	0.0312	2.5705	0.389	0	13	17	0	0	-1.362	5.4581	6.8201	49.4074	152.155	107.631	0.5549	1.3269	-3.9198	27
ref	A_23_P114947	5997	RGS2	ref|NM_002923|ens|ENST00000235382|gb|L			21891085	0.0003	0.0231	2.5789	0.3878	0	13	17	0	0	-1.3668	5.3953	6.7621	47.9178	145.125	103.002	0.5955	1.1394	-4.0689	28
ref	A_21_P0014409	100506553	LOC100506553	ref|XR_109636|ens|ENST00000456721|ens|			21885371	0.0003	0.0211	2.581	0.3874	0	13	17	0	0	-1.3679	3.0632	4.4311	9.8862	26.1445	19.0992	0.7547	0.8697	-4.1393	27
BROAD	A_21_P0008834		XLOC_011309	[TCONS_00023980]			21884899	0	0.0052	2.5859	0.3867	0	13	17	0	0	-1.3706	2.9667	4.3373	8.9905	21.9904	16.3571	0.632	0.3828	-5.1392	22
ref|NR_027626|gb|BC032500	A_21_P0000542	8418	CMAHP	ref|NR_027626|gb|BC032500			21862473	0.0002	0.0182	2.5859	0.3867	0	13	17	0	0	-1.3707	3.6579	5.0286	14.9323	38.4349	28.2504	0.7734	0.7607	-4.2453	26
ref	A_23_P432573	116535	MRGPRF	ref|NM_145015|ref|NM_001098515|ens|ENS			21888774	0	0.006	2.591	0.386	0	13	17	0	0	-1.3735	3.6585	5.032	14.2036	37.7946	27.5719	0.5268	0.6826	-4.8355	27
ref	A_24_P122337	94121	SYTL4	ref|NM_080737|ref|NM_001129896|ref|NM_			21898193	0.0005	0.0283	2.5974	0.385	0	13	17	0	0	-1.3771	4.6941	6.0711	30.0992	83.075	60.1188	0.7629	1.0579	-3.9602	28
ref	A_33_P3232552	2983	GUCY1B3	ref|NM_000857|ens|ENST00000264424|gb|A			21892482	0.0002	0.0158	2.6104	0.3831	0	13	17	0	0	-1.3843	3.5471	4.9314	14.066	32.9203	24.7501	0.9156	0.3453	-4.5953	19
ens	A_33_P3256914	83986	ITFG3	ens|ENST00000442458|gb|AK057165|gb|AK2			21887015	0.0004	0.0265	2.6135	0.3826	0	13	17	0	0	-1.386	4.3262	5.7122	25.1085	57.8997	43.6901	1.0312	0.4862	-4.2188	20
ref	A_23_P53081	114879	OSBPL5	ref|NM_020896|ref|NM_001144063|ref|NM_			21847353	0.001	0.0461	2.6134	0.3826	0	13	17	0	0	-1.3859	5.3559	6.7418	48.7906	134.447	97.3294	0.8397	1.3192	-3.6754	28
ref	A_21_P0000127	284297	SSC5D	ref|NM_001195267|ens|ENST00000541230|g			21840909	0.0001	0.0086	2.6149	0.3824	0	13	17	0	0	-1.3867	6.0792	7.466	79.3749	185.637	139.59	0.7769	0.2128	-5.158	17
ref	A_33_P3232478	781	CACNA2D1	ref|NM_000722|ens|ENST00000356253|ens|			21880767	0.0001	0.0095	2.6165	0.3822	0	13	17	0	0	-1.3876	4.0454	5.4331	19.3541	47.7002	35.4168	0.7609	0.4407	-4.7748	22
ref	A_23_P121564	2983	GUCY1B3	ref|NM_000857|ens|ENST00000264424|gb|A			21854911	0.0008	0.0416	2.62	0.3817	0	13	17	0	0	-1.3896	4.1076	5.4972	20.9572	57.7721	41.819	0.8878	1.1698	-3.7529	27
BROAD	A_21_P0012452		XLOC_l2_010267	[TCONS_l2_00019377]			21864107	0.0001	0.0107	2.6224	0.3813	0	13	17	0	0	-1.3909	6.1719	7.5628	85.1402	200.817	150.691	0.8222	0.2799	-4.9264	18
ref	A_23_P321307	9509	ADAMTS2	ref|NM_021599|ens|ENST00000274609|gb|A			21882940	0.0007	0.0371	2.6273	0.3806	0	13	17	0	0	-1.3936	3.532	4.9256	15.1748	36.6807	27.3615	0.985	0.9566	-3.8351	26
ref	A_23_P7212	3426	CFI	ref|NM_000204|ens|ENST00000512148|ens|			21882614	0.0006	0.0317	2.6279	0.3805	0	13	17	0	0	-1.3939	5.6917	7.0856	62.4782	149.716	111.913	1.1226	0.4628	-4.1361	19
ref	A_33_P3330114	100130417	LOC100130417	ref|NR_026874|ens|ENST00000432961|gb|B			21880590	0	0.006	2.6309	0.3801	0	13	17	0	0	-1.3956	3.894	5.2896	16.6633	46.5327	33.5893	0.5232	0.7499	-4.8049	28
ref	A_23_P128323	6337	SCNN1A	ref|NM_001038|ref|NM_001159576|ref|NM_			21842111	0.0002	0.0173	2.6395	0.3789	0	13	17	0	0	-1.4003	5.398	6.7983	51.0731	127.618	94.4484	0.8963	0.546	-4.4047	22
ref	A_23_P114423	9104	RGN	ref|NM_152869|ref|NM_004683|ens|ENST00			21877602	0.0005	0.0298	2.6425	0.3784	0	13	17	0	0	-1.4019	3.0639	4.4658	10.172	27.6495	20.0759	0.8299	1.0601	-3.9464	27
ref	A_33_P3396872	79974	C7orf58	ref|NM_001105533|gb|AK025639|gb|BC0305			21848662	0.001	0.0449	2.6426	0.3784	0	13	17	0	0	-1.402	4.3464	5.7483	27.1312	62.7053	47.2898	1.1912	0.771	-3.7878	23
ref	A_23_P406616		C7orf74	ref|NM_175884|gb|AK093350|gb|AX748070|			21891053	0.0008	0.0393	2.6546	0.3767	0	13	17	0	0	-1.4085	5.7996	7.208	71.3893	173.965	129.515	1.1336	0.7766	-3.8638	23
ref	A_33_P3282556	79652	TMEM204	ref|NM_024600|ens|ENST00000253934|gb|A			21859796	0.0003	0.0205	2.658	0.3762	0	13	17	0	0	-1.4103	6.2348	7.6451	92.6566	232.307	171.792	0.9245	0.6774	-4.2338	24
1207289A	A_21_P0012697		XLOC_l2_011361	[THC2659157]			21887380	0.001	0.0451	2.6596	0.376	0	13	17	0	0	-1.4112	3.7476	5.1588	19.1388	38.5066	30.1139	1.3697	0.3402	-3.9856	17
ref	A_23_P156687	629	CFB	ref|NM_001710|ens|ENST00000546515|ens|			21841566	0.0002	0.0183	2.6607	0.3758	0	13	17	0	0	-1.4118	9.3453	10.7571	767.269	1982.7	1456.01	0.9116	0.6147	-4.3306	23
ref	A_23_P50638	116844	LRG1	ref|NM_052972|ens|ENST00000306390|gb|A			21890912	0.0003	0.0215	2.6618	0.3757	0	13	17	0	0	-1.4124	8.0125	9.4249	293.79	935.134	657.218	0.6187	1.1982	-4.1104	28
	A_24_P917759						21874044	0.0005	0.0307	2.6676	0.3749	0	13	17	0	0	-1.4155	3.9806	5.3962	21.0826	47.4471	36.0225	1.1244	0.5398	-4.1166	20
ref	A_24_P250922	5743	PTGS2	ref|NM_000963|ens|ENST00000490885|ens|			21865347	0.0009	0.0439	2.6686	0.3747	0	13	17	0	0	-1.4161	3.0861	4.5022	9.6382	33.964	23.4229	0.5231	1.7538	-3.7395	26
ref	A_23_P118065	3294	HSD17B2	ref|NM_002153|ens|ENST00000199936|gb|A			21846889	0.0007	0.037	2.6721	0.3742	0	13	17	0	0	-1.418	5.4429	6.8609	54.085	138.741	102.057	1.0748	0.8647	-3.8803	24
ref	A_23_P51126	9173	IL1RL1	ref|NM_016232|ens|ENST00000404917|ens|			21897610	0.0001	0.0114	2.6758	0.3737	0	13	17	0	0	-1.4199	3.3043	4.7243	11.1625	33.928	24.0629	0.5122	1.051	-4.463	28
ref	A_23_P258136	25878	MXRA5	ref|NM_015419|ens|ENST00000217939|ens|			21870675	0.0006	0.0336	2.6803	0.3731	0	13	17	0	0	-1.4224	3.0791	4.5015	11.0764	28.8466	21.1462	0.9821	0.9842	-3.8938	26
ref	A_23_P112016	10395	DLC1	ref|NM_024767|ens|ENST00000517868|ens|			21854807	0.0001	0.007	2.6816	0.3729	0	13	17	0	0	-1.4231	3.5949	5.0179	13.3415	46.0608	31.8824	0.4358	0.9733	-4.7232	28
	A_33_P3336302						21858144	0.0003	0.0195	2.6825	0.3728	0	13	17	0	0	-1.4236	4.05	5.4736	20.481	52.3006	38.5121	0.9341	0.6479	-4.293	23
ref|NM_001197131|gb|AB588820	A_33_P3257607	4660	PPP1R12B	ref|NM_001197131|gb|AB588820			21857995	0.0001	0.0094	2.6995	0.3704	0	13	17	0	0	-1.4327	5.1902	6.6229	41.3681	113.882	82.4596	0.6265	0.8482	-4.5746	28
ref	A_24_P250922	5743	PTGS2	ref|NM_000963|ens|ENST00000490885|ens|			21875544	0.0008	0.041	2.7018	0.3701	0	13	17	0	0	-1.4339	3.1612	4.5951	9.7565	36.8588	25.1145	0.3496	1.9105	-3.8422	23
ref	A_23_P56734	3176	HNMT	ref|NM_006895|ens|ENST00000485653|ens|			21859613	0.0001	0.0082	2.7027	0.37	0	13	17	0	0	-1.4344	4.5077	5.9421	26.2468	67.1832	49.4441	0.7849	0.456	-4.8577	22
ref	A_23_P128254	10599	SLCO1B1	ref|NM_006446|gb|AF205071|gb|AJ132573|			21888942	0.0004	0.0265	2.7065	0.3695	0	13	17	0	0	-1.4364	4.7602	6.1967	33.0816	82.5274	61.1009	1.1178	0.5102	-4.2175	20
ref	A_23_P309739	2099	ESR1	ref|NM_000125|ref|NM_001122742|ref|NM_			21877131	0.0009	0.0419	2.7126	0.3687	0	13	17	0	0	-1.4397	3.3521	4.7918	12.8474	36.5089	26.2556	0.9974	1.2041	-3.7479	27
ref	A_23_P374695	7010	TEK	ref|NM_000459|ens|ENST00000488798|ens|			21877400	0.0002	0.0154	2.7156	0.3682	0	13	17	0	0	-1.4413	3.2713	4.7126	11.3305	33.7978	24.062	0.6251	1.0992	-4.2925	28
ref	A_23_P3602	283927	NUDT7	ref|NM_001243657|ref|NM_001105663|ref|			21855465	0.0005	0.0292	2.719	0.3678	0	13	17	0	0	-1.4431	3.6866	5.1297	17.1164	41.5343	30.9532	1.0516	0.8091	-4.0259	24
ref	A_23_P401106	5138	PDE2A	ref|NM_002599|ref|NM_001243784|ref|NM_			21841014	0.0007	0.0359	2.7203	0.3676	0	13	17	0	0	-1.4437	3.8479	5.2916	16.9734	54.443	38.2062	0.7072	1.5021	-3.8212	28
ref	A_33_P3406873	23114	NFASC	ref|NM_001005389|ref|NM_001160333|ens|			21898889	0.0003	0.019	2.7219	0.3674	0	13	17	0	0	-1.4446	4.4942	5.9388	27.1425	75.7297	54.6753	0.7963	0.9715	-4.1983	27
ref	A_23_P4545	83876	MRO	ref|NM_031939|ref|NM_001127176|ens|ENS			21870588	0.0004	0.0253	2.7218	0.3674	0	13	17	0	0	-1.4446	4.1366	5.5812	19.8816	70.3382	48.4737	0.6296	1.3657	-4.0257	28
ref	A_23_P100711	5376	PMP22	ref|NM_000304|ref|NM_153322|ref|NM_153			21853214	0.0007	0.0383	2.7243	0.3671	0	13	17	0	0	-1.4459	6.5727	8.0186	124.564	285.087	215.527	1.322	0.4367	-4.0511	18
ref	A_23_P254165	10742	RAI2	ref|NM_021785|ref|NM_001172743|ref|NM_			21845561	0.0006	0.0327	2.7281	0.3666	0	13	17	0	0	-1.4479	4.1356	5.5834	23.4375	57.0805	42.5019	1.1244	0.8105	-3.9527	24
ref	A_33_P3245415	90634	N4BP2L1	ref|NM_052818|ref|NM_001079691|ens|ENS			21872585	0.0001	0.0063	2.7317	0.3661	0	13	17	0	0	-1.4498	4.1198	5.5696	19.8799	55.9077	40.2957	0.6414	0.7061	-4.8092	27
ref	A_23_P134714	10247	HRSP12	ref|NM_005836|ens|ENST00000522791|ens|			21886478	0.001	0.0461	2.7472	0.364	0	13	17	0	0	-1.458	6.9034	8.3614	157.951	356.192	270.288	1.4723	0.3147	-4.0164	16
ref	A_23_P212119	117248	GALNTL2	ref|NM_054110|ens|ENST00000543679|ens|			21851488	0.0004	0.0256	2.7605	0.3623	0	13	17	0	0	-1.4649	3.2144	4.6793	10.5704	38.1404	26.1934	0.5398	1.5313	-4.0383	27
ref	A_21_P0000574	6715	SRD5A1	ref|NM_001047|ref|NR_028597|ens|ENST00			21895925	0.0009	0.042	2.7599	0.3623	0	13	17	0	0	-1.4646	5.9631	7.4277	69.7972	251.664	172.855	0.5421	1.8651	-3.764	26
ref	A_23_P161727	3316	HSPB2	ref|NM_001541|ens|ENST00000304298|gb|A			21877450	0.0006	0.0325	2.7652	0.3616	0	13	17	0	0	-1.4674	4.0981	5.5655	22.7945	57.6865	42.5667	1.1027	0.8946	-3.958	24
ref	A_24_P208436	5136	PDE1A	ref|NM_001003683|ref|NM_005019|ens|ENS			21845865	0.0005	0.0283	2.769	0.3611	0	13	17	0	0	-1.4693	3.949	5.4183	19.2382	53.0473	38.3967	0.9623	1.0379	-3.9979	26
ref	A_23_P31945	90865	IL33	ref|NM_033439|ref|NM_001199640|ref|NM_			21859803	0.0001	0.0064	2.7826	0.3594	0	13	17	0	0	-1.4764	3.1491	4.6255	9.9201	30.8441	21.777	0.469	1.0188	-4.765	28
ref	A_33_P3238290	140876	FAM65C	ref|NM_080829|ens|ENST00000045083|ens|			21836279	0.0005	0.0302	2.7839	0.3592	0	13	17	0	0	-1.4771	3.6343	5.1114	14.7414	50.7919	35.17	0.735	1.4538	-3.919	28
ref	A_23_P69179	55214	LEPREL1	ref|NM_018192|ref|NM_001134418|ens|ENS			21896725	0.0003	0.0185	2.788	0.3587	0	13	17	0	0	-1.4792	4.7678	6.2471	33.1147	93.7241	67.46	0.8143	1.0295	-4.2144	27
ref	A_23_P80974	6999	TDO2	ref|NM_005651|ens|ENST00000510293|ens|			21848719	0	0.0058	2.7905	0.3584	0	13	17	0	0	-1.4805	3.5674	5.0479	13.2585	39.5138	28.1365	0.5417	0.8882	-4.8311	28
ref	A_23_P100711	5376	PMP22	ref|NM_000304|ref|NM_153322|ref|NM_153			21853431	0.0007	0.0364	2.7946	0.3578	0	13	17	0	0	-1.4826	6.5872	8.0698	127.309	293.555	221.515	1.3601	0.4053	-4.1366	17
ref	A_23_P121564	2983	GUCY1B3	ref|NM_000857|ens|ENST00000264424|gb|A			21856150	0	0.0031	2.7962	0.3576	0	13	17	0	0	-1.4835	4.103	5.5865	19.4101	57.329	40.8975	0.4706	0.8015	-5.1385	28
ref	A_23_P69738	65997	RASL11B	ref|NM_023940|ens|ENST00000505041|ens|			21894589	0.0002	0.0161	2.8009	0.357	0	13	17	0	0	-1.4859	4.8977	6.3836	37.4691	94.7955	69.9541	1.0139	0.5414	-4.4833	21
ref	A_23_P58588	6586	SLIT3	ref|NM_003062|gb|AB011538|gb|AB017169|			21862454	0.0005	0.0307	2.8015	0.357	0	13	17	0	0	-1.4862	4.7615	6.2477	35.5518	94.0847	68.7204	1.1352	0.8682	-3.9951	24
ref	A_23_P63825	2805	GOT1	ref|NM_002079|ens|ENST00000489349|ens|			21836785	0	0.0026	2.8225	0.3543	0	13	17	0	0	-1.497	7.3164	8.8133	182.405	519.058	373.175	0.6014	0.563	-5.3133	26
ref	A_23_P100711	5376	PMP22	ref|NM_000304|ref|NM_153322|ref|NM_153			21849259	0.0007	0.037	2.8274	0.3537	0	13	17	0	0	-1.4995	6.5018	8.0012	120.779	281.697	211.966	1.4232	0.4424	-4.0736	18
ref	A_23_P308974	57188	ADAMTSL3	ref|NM_207517|ens|ENST00000286744|gb|B			21863867	0.0002	0.0134	2.8352	0.3527	0	13	17	0	0	-1.5034	3.8932	5.3967	17.8246	54.7014	38.7215	0.6781	1.1207	-4.3751	28
BROAD	A_21_P0008573		XLOC_011334	[TCONS_00023268]			21862724	0.0001	0.0112	2.8408	0.352	0	13	17	0	0	-1.5063	3.4482	4.9545	12.9374	38.1939	27.2494	0.7368	0.9408	-4.5005	27
ref	A_33_P3217998	246181	AKR7L	ref|NR_040288|ref|NR_040289|ens|ENST00			21837512	0.0001	0.0071	2.8436	0.3517	0	13	17	0	0	-1.5077	6.577	8.0847	114.978	297.971	218.674	0.835	0.4551	-4.9979	21
ref	A_23_P114947	5997	RGS2	ref|NM_002923|ens|ENST00000235382|gb|L			21848548	0.0009	0.0428	2.8452	0.3515	0	13	17	0	0	-1.5086	5.281	6.7895	47.2317	152.949	107.138	1.0899	1.3461	-3.7363	27
ref	A_21_P0012591	10720	UGT2B11	ref|NM_001073|ref|NM_053039|ref|NM_001			21837009	0	0.0029	2.849	0.351	0	13	17	0	0	-1.5105	7.3365	8.847	185.751	517.996	374.023	0.6337	0.5474	-5.3091	25
ref	A_24_P383356	23516	SLC39A14	ref|NM_015359|ref|NM_001135154|ref|NM_			21842328	0.0004	0.0271	2.8628	0.3493	0	13	17	0	0	-1.5174	8.9535	10.4709	619.078	1665.11	1211.83	1.1941	0.763	-4.1036	23
ref	A_23_P118065	3294	HSD17B2	ref|NM_002153|ens|ENST00000199936|gb|A			21850096	0.0007	0.0362	2.866	0.3489	0	13	17	0	0	-1.5191	5.345	6.8641	53.1241	134.401	99.1813	1.3792	0.6755	-3.9779	21
ref	A_33_P3284508	929	CD14	ref|NM_001174104|ref|NM_000591|ref|NM_			21872149	0	0.0043	2.8717	0.3482	0	13	17	0	0	-1.5219	10.4103	11.9322	1557.86	4487.98	3218.26	0.6883	0.618	-5.093	25
ref	A_24_P396702	9936	CD302	ref|NM_014880|ref|NM_001198759|ref|NM_			21843194	0	0.0009	2.8727	0.3481	0	13	17	0	0	-1.5224	4.6233	6.1457	26.0971	82.0116	57.782	0.2801	0.7992	-5.8143	27
ref	A_24_P7143	4430	MYO1B	ref|NM_012223|ref|NM_001130158|ref|NM_			21858950	0	0.0045	2.8777	0.3475	0	13	17	0	0	-1.5249	6.6974	8.2223	120.11	331.239	239.75	0.7528	0.4959	-5.1678	23
ref	A_33_P3358898	284297	SSC5D	ref|NM_001144950|ens|ENST00000389623|g			21879432	0.0001	0.0131	2.8808	0.3471	0	13	17	0	0	-1.5265	5.7103	7.2367	64.4296	168.294	123.286	1.0317	0.5066	-4.6202	21
ref	A_23_P60499	58499	ZNF462	ref|NM_021224|ens|ENST00000457913|gb|B			21855898	0.0002	0.0166	2.8814	0.3471	0	13	17	0	0	-1.5268	4.1862	5.7129	22.4318	61.9019	44.7982	0.942	0.9104	-4.301	26
ref	A_33_P3226832	2152	F3	ref|NM_001993|ref|NM_001178096|ens|ENS			21847660	0.0011	0.0489	2.8824	0.3469	0	13	17	0	0	-1.5273	3.6745	5.2018	13.943	66.8152	43.904	0.3767	2.3194	-3.7552	22
ref	A_23_P100711	5376	PMP22	ref|NM_000304|ref|NM_153322|ref|NM_153			21839702	0.0007	0.0367	2.8856	0.3465	0	13	17	0	0	-1.5289	6.4152	7.9441	114.859	272.172	204.003	1.4602	0.4745	-4.0827	18
ref	A_33_P3423365	2934	GSN	ref|NM_001127663|ref|NM_001127664|ref|			21873820	0	0.006	2.889	0.3461	0	13	17	0	0	-1.5306	7.1551	8.6857	157.869	519.317	362.69	0.5131	1.0543	-4.8044	28
ref	A_23_P100711	5376	PMP22	ref|NM_000304|ref|NM_153322|ref|NM_153			21859310	0.0008	0.041	2.8908	0.3459	0	13	17	0	0	-1.5315	6.3992	7.9307	114.444	265.943	200.294	1.545	0.4105	-4.05	17
ref	A_23_P121564	2983	GUCY1B3	ref|NM_000857|ens|ENST00000264424|gb|A			21861262	0.0001	0.0075	2.8961	0.3453	0	13	17	0	0	-1.5341	3.9185	5.4525	17.1114	55.7353	38.9983	0.5246	1.1385	-4.6828	28
ref	A_23_P149121	9077	DIRAS3	ref|NM_004675|ens|ENST00000395201|ens|			21873396	0.0001	0.0102	2.8956	0.3453	0	13	17	0	0	-1.5339	2.9677	4.5016	9.1181	28.0343	19.8373	0.6641	1.0832	-4.5271	28
ref	A_23_P118065	3294	HSD17B2	ref|NM_002153|ens|ENST00000199936|gb|A			21841246	0	0.0024	2.8971	0.3452	0	13	17	0	0	-1.5346	5.4808	7.0154	52.3187	141.861	103.059	0.6877	0.3883	-5.576	22
ref	A_23_P112016	10395	DLC1	ref|NM_024767|ens|ENST00000517868|ens|			21838093	0.0001	0.0079	2.8998	0.3448	0	13	17	0	0	-1.536	3.5692	5.1052	14.2527	43.6421	30.9067	0.692	0.9439	-4.6576	28
ref	A_23_P100711	5376	PMP22	ref|NM_000304|ref|NM_153322|ref|NM_153			21898129	0.0005	0.0293	2.9091	0.3438	0	13	17	0	0	-1.5406	6.4451	7.9856	115.376	276.673	206.778	1.3685	0.4029	-4.2897	17
ref	A_23_P108751	2274	FHL2	ref|NM_001039492|ref|NM_201555|ref|NM_			21860130	0.0008	0.0387	2.9093	0.3437	0	13	17	0	0	-1.5407	3.6101	5.1508	15.9756	48.4783	34.3938	0.9761	1.5547	-3.7753	28
ref	A_23_P126706	9068	ANGPTL1	ref|NM_004673|ens|ENST00000415564|ens|			21896323	0.0001	0.01	2.9125	0.3434	0	13	17	0	0	-1.5422	4.8748	6.417	34.8533	97.8857	70.5716	0.8877	0.6971	-4.665	24
	A_33_P3421318						21859541	0.0001	0.0071	2.9173	0.3428	0	13	17	0	0	-1.5446	4.2413	5.7859	21.5062	69.1355	48.4961	0.6279	1.0033	-4.7152	28
ref	A_23_P108751	2274	FHL2	ref|NM_001039492|ref|NM_201555|ref|NM_			21847963	0.0008	0.0387	2.9324	0.341	0	13	17	0	0	-1.5521	3.9168	5.4689	19.3865	59.0479	41.8613	1.0466	1.503	-3.7764	28
ref	A_33_P3220470	4091	SMAD6	ref|NM_005585|ref|NM_001142861|ref|NR_			21856991	0.0005	0.0295	2.9392	0.3402	0	13	17	0	0	-1.5554	6.4539	8.0093	104.48	352.377	244.955	0.8311	1.5707	-3.934	28
ref	A_23_P71530	4982	TNFRSF11B	ref|NM_002546|ens|ENST00000521597|ens|			21848270	0	0.006	2.9523	0.3387	0	13	17	0	0	-1.5619	4.1738	5.7356	20.9207	65.2349	46.0321	0.681	0.8821	-4.8368	27
ref	A_23_P307844	254295	PHYHD1	ref|NM_174933|ref|NM_001100877|ref|NM_			21892825	0.0003	0.0201	2.9603	0.3378	0	13	17	0	0	-1.5657	3.6607	5.2265	16.784	44.3829	32.4234	1.1576	0.7664	-4.2753	23
ref	A_23_P108751	2274	FHL2	ref|NM_001039492|ref|NM_201555|ref|NM_			21869399	0.0007	0.0367	2.9649	0.3373	0	13	17	0	0	-1.568	3.8118	5.3798	18.6633	54.3581	38.8904	1.1198	1.3926	-3.8249	27
ref	A_33_P3315519	164832	LONRF2	ref|NM_198461|ens|ENST00000409647|ens|			21875501	0.0008	0.04	2.9655	0.3372	0	13	17	0	0	-1.5683	4.7587	6.327	37.2806	96.8465	71.0346	1.4924	0.7831	-3.9102	21
ref	A_23_P87013	6876	TAGLN	ref|NM_001001522|ref|NM_003186|ens|ENS			21857112	0.0007	0.0358	2.9684	0.3369	0	13	17	0	0	-1.5697	5.6832	7.2528	68.7648	195.097	140.353	1.3164	1.0292	-3.9023	24
ref	A_23_P118065	3294	HSD17B2	ref|NM_002153|ens|ENST00000199936|gb|A			21893031	0.0006	0.0341	2.9733	0.3363	0	13	17	0	0	-1.5721	5.2647	6.8368	52.0708	128.372	95.3083	1.4975	0.5071	-4.1281	18
ref	A_23_P314101	56241	SUSD2	ref|NM_019601|ens|ENST00000463101|ens|			21894221	0.0007	0.0355	2.9777	0.3358	0	13	17	0	0	-1.5742	4.2968	5.871	26.8221	68.751	50.5818	1.4389	0.8043	-3.9604	22
ref	A_23_P100711	5376	PMP22	ref|NM_000304|ref|NM_153322|ref|NM_153			21878292	0.0003	0.02	2.9831	0.3352	0	13	17	0	0	-1.5768	6.5303	8.1072	119.37	299.068	221.199	1.274	0.373	-4.553	17
ref	A_23_P101407	718	C3	ref|NM_000064|ens|ENST00000467528|ens|			21894878	0.0004	0.0251	2.9863	0.3349	0	13	17	0	0	-1.5783	10.5893	12.1676	1991.48	5001.52	3697.17	1.3822	0.3767	-4.4034	17
ref	A_33_P3309551	5789	PTPRD	ref|NM_002839|ref|NM_130392|ref|NM_001			21869502	0	0.0058	2.9871	0.3348	0	13	17	0	0	-1.5787	3.0282	4.6069	9.489	30.5898	21.4461	0.6556	0.9609	-4.8274	28
ref	A_24_P295963	54407	SLC38A2	ref|NM_018976|ens|ENST00000549258|ens|			21886799	0.0001	0.0084	2.9875	0.3347	0	13	17	0	0	-1.579	4.5568	6.1358	26.8396	87.4413	61.1806	0.5753	1.2271	-4.6273	28
ref	A_33_P3260733	2690	GHR	ref|NM_001242462|ref|NM_001242461|ref|			21838615	0.0002	0.0173	2.9902	0.3344	0	13	17	0	0	-1.5802	4.1443	5.7245	22.9745	57.1168	42.3218	1.2427	0.3842	-4.5965	18
BROAD	A_21_P0001643		XLOC_001263	[TCONS_00001880]			21861132	0.0003	0.0224	2.9936	0.3341	0	13	17	0	0	-1.5819	3.3685	4.9504	12.4512	39.8967	28.0036	0.8686	1.4096	-4.088	28
ref	A_23_P19723	653	BMP5	ref|NM_021073|ens|ENST00000446683|gb|A			21853933	0	0.0015	2.9966	0.3337	0	13	17	0	0	-1.5833	2.9929	4.5762	9.0084	27.5777	19.531	0.5313	0.6791	-5.5696	27
ref	A_23_P309739	2099	ESR1	ref|NM_000125|ref|NM_001122742|ref|NM_			21886057	0.0003	0.0222	2.9966	0.3337	0	13	17	0	0	-1.5833	3.2986	4.882	12.6597	37.9895	27.0133	1.0364	1.1651	-4.1121	27
ref	A_23_P100711	5376	PMP22	ref|NM_000304|ref|NM_153322|ref|NM_153			21891198	0.0009	0.043	2.9966	0.3337	0	13	17	0	0	-1.5833	6.5079	8.0912	124.586	295.579	221.482	1.6809	0.3754	-4.0694	16
ref	A_23_P121926	6414	SEPP1	ref|NM_005410|ref|NM_001093726|ref|NM_			21894577	0.0009	0.0419	3.0018	0.3331	0	13	17	0	0	-1.5858	10.3199	11.9058	1709.79	4208.13	3125.52	1.6491	0.4022	-4.0875	16
ref	A_23_P83134	2619	GAS1	ref|NM_002048|ens|ENST00000298743|gb|L			21840478	0.0001	0.0062	3.0149	0.3317	0	13	17	0	0	-1.5921	3.4139	5.0061	12.7052	40.7742	28.611	0.7132	0.9516	-4.7822	28
ref	A_33_P3260572	79745	CLIP4	ref|NM_024692|ens|ENST00000415891|ens|			21880514	0.0007	0.0364	3.0192	0.3312	0	13	17	0	0	-1.5942	4.9472	6.5414	46.7861	110.951	83.1459	1.5135	0.7558	-3.9745	21
ref	A_33_P3269539	1292	COL6A2	ref|NM_058174|ref|NM_001849|ref|NM_058			21857453	0.0004	0.0242	3.0213	0.331	0	13	17	0	0	-1.5952	6.1814	7.7766	93.2162	244.494	178.94	1.382	0.46	-4.368	18
BROAD	A_21_P0006160		XLOC_007419	[TCONS_00016023]			21871978	0.0003	0.021	3.0245	0.3306	0	13	17	0	0	-1.5967	3.1898	4.7865	10.9159	38.7956	26.7144	0.7603	1.5574	-4.1213	28
ref	A_24_P12435	135112	NCOA7	ref|NM_181782|ref|NM_001199620|ref|NM_			21882261	0.0001	0.0068	3.0259	0.3305	0	13	17	0	0	-1.5974	4.6476	6.245	26.1436	108.165	72.6223	0.1889	1.4728	-5.0222	21
ref	A_23_P300033	5156	PDGFRA	ref|NM_006206|ens|ENST00000257290|gb|M			21852332	0.0004	0.0246	3.0307	0.33	0	13	17	0	0	-1.5996	3.0659	4.6656	10.1752	37.9503	25.9144	0.8691	1.5312	-4.0381	28
ref	A_23_P36753	217	ALDH2	ref|NM_000690|ref|NM_001204889|ens|ENS			21872550	0	0.0012	3.0311	0.3299	0	13	17	0	0	-1.5999	3.5883	5.1882	13.6275	40.8296	29.042	0.5734	0.5717	-5.7381	26
ref	A_32_P99055	65267	WNK3	ref|NM_020922|ref|NM_001002838|ens|ENS			21864169	0.0001	0.01	3.0325	0.3298	0	13	17	0	0	-1.6005	4.1693	5.7698	20.8146	69.6895	48.5104	0.7897	1.0821	-4.538	28
	A_33_P3256997		ens|ENST00000398984|ens|ENST00000398986|ref|XM_003119183|ref|XM_003119500				21878863	0.0002	0.0151	3.0383	0.3291	0	13	17	0	0	-1.6033	4.9941	6.5973	38.9995	120.445	85.152	0.892	1.1707	-4.3239	27
ref	A_23_P37676	11245	GPR176	ref|NM_007223|ens|ENST00000543580|gb|A			21845103	0	0.003	3.045	0.3284	0	13	17	0	0	-1.6064	4.607	6.2135	28.8384	81.0319	58.4147	0.7962	0.3983	-5.5206	21
ref	A_23_P207089	6462	SHBG	ref|NM_001040|ref|NM_001146279|ref|NR_			21868121	0	0.0021	3.0516	0.3277	0	13	17	0	0	-1.6096	4.0333	5.6429	19.0013	57.1442	40.6156	0.6452	0.6446	-5.4399	26
ref	A_23_P85015	4129	MAOB	ref|NM_000898|ens|ENST00000378069|gb|B			21873307	0.0007	0.0367	3.0537	0.3275	0	13	17	0	0	-1.6105	4.8928	6.5033	38.0939	101.092	73.7927	1.6114	0.5412	-4.0803	18
ref	A_23_P121564	2983	GUCY1B3	ref|NM_000857|ens|ENST00000264424|gb|A			21876257	0	0.006	3.0559	0.3272	0	13	17	0	0	-1.6116	3.8348	5.4464	15.8474	56.0089	38.6056	0.4519	1.2985	-4.8342	27
ens	A_21_P0014446	64399	HHIP	ens|ENST00000296575|ref|XR_109840|ref|			21847295	0	0.0016	3.0593	0.3269	0	13	17	0	0	-1.6132	3.3404	4.9536	11.2622	37.2011	25.9609	0.4753	0.8537	-5.4762	28
ref	A_33_P3257861	1757	SARDH	ref|NM_001134707|ref|NM_007101|ens|ENS			21853741	0.0009	0.0433	3.0746	0.3252	0	13	17	0	0	-1.6204	7.9002	9.5205	327.506	862.765	630.82	1.6622	0.7702	-3.8939	20
ref	A_23_P502343	80332	ADAM33	ref|NM_025220|ref|NM_153202|ens|ENST00			21873035	0	0.0018	3.0788	0.3248	0	13	17	0	0	-1.6223	4.0093	5.6317	18.7861	57.5504	40.7525	0.6155	0.6965	-5.4589	27
ref	A_23_P100711	5376	PMP22	ref|NM_000304|ref|NM_153322|ref|NM_153			21898277	0.0002	0.0177	3.079	0.3248	0	13	17	0	0	-1.6224	6.4682	8.0907	116.701	295.307	217.911	1.3159	0.3614	-4.636	17
ref	A_23_P90601	55240	STEAP3	ref|NM_182915|ref|NM_018234|ref|NM_001			21852329	0.0004	0.0275	3.0913	0.3235	0	13	17	0	0	-1.6282	7.1554	8.7836	187.906	515.373	373.471	1.4358	0.732	-4.1558	21
ref	A_24_P105933	7433	VIPR1	ref|NM_004624|ref|NM_001251882|ref|NM_			21891425	0	0.0015	3.0974	0.3229	0	13	17	0	0	-1.631	3.2099	4.8409	10.2224	34.8854	24.1981	0.4297	0.9268	-5.5117	28
ref	A_23_P143817	4638	MYLK	ref|NM_053025|ref|NM_053027|ref|NM_053			21840997	0.0003	0.0196	3.0986	0.3227	0	13	17	0	0	-1.6316	4.5752	6.2068	31.2342	79.2945	58.4684	1.3621	0.3227	-4.638	16
	A_23_P420942		ens|ENST00000330439|gb|AF495759|tc|THC2476324				21837252	0.0003	0.0205	3.1136	0.3212	0	13	17	0	0	-1.6386	6.3287	7.9673	107.471	281.092	205.856	1.3558	0.5601	-4.4231	19
ref	A_23_P376591	171425	CLYBL	ref|NM_206808|ens|ENST00000339105|ens|			21874815	0	0.0061	3.118	0.3207	0	13	17	0	0	-1.6406	4.6494	6.2901	29.8695	89.3952	63.6007	0.9088	0.6899	-4.9357	24
ref	A_23_P113111	367	AR	ref|NM_000044|ref|NM_001011645|ens|ENS			21876729	0.0003	0.0205	3.1188	0.3206	0	13	17	0	0	-1.641	5.0469	6.6879	44.7838	117.415	85.9416	1.3571	0.6638	-4.3328	21
ref	A_23_P309739	2099	ESR1	ref|NM_000125|ref|NM_001122742|ref|NM_			21895380	0.0002	0.0141	3.1204	0.3205	0	13	17	0	0	-1.6417	3.3653	5.007	13.0322	40.235	28.4471	1.053	0.9983	-4.392	26
ref	A_23_P139123	710	SERPING1	ref|NM_000062|ref|NM_001032295|ens|ENS			21850690	0	0.0031	3.1346	0.319	0	13	17	0	0	-1.6483	9.279	10.9273	736.429	2066.4	1490.08	0.8369	0.2523	-5.8565	17
ref	A_23_P309739	2099	ESR1	ref|NM_000125|ref|NM_001122742|ref|NM_			21867660	0	0.0037	3.1358	0.3189	0	13	17	0	0	-1.6488	3.3253	4.9741	11.2767	39.6233	27.3398	0.5503	1.0908	-5.0526	28
ref	A_23_P108751	2274	FHL2	ref|NM_001039492|ref|NM_201555|ref|NM_			21839115	0.0004	0.0252	3.1355	0.3189	0	13	17	0	0	-1.6487	3.7759	5.4247	17.7262	57.0992	40.0376	1.077	1.442	-4.0264	28
ref	A_23_P309739	2099	ESR1	ref|NM_000125|ref|NM_001122742|ref|NM_			21841528	0.0002	0.0136	3.1378	0.3187	0	13	17	0	0	-1.6497	3.2069	4.8567	11.2128	39.0631	26.9946	0.8386	1.3272	-4.3691	28
ref	A_23_P399078	7078	TIMP3	ref|NM_000362|ens|ENST00000266085|gb|U			21841452	0.0008	0.0409	3.1509	0.3174	0	13	17	0	0	-1.6558	6.7186	8.3743	159.244	428.803	311.994	1.5298	1.192	-3.8208	24
ref	A_33_P3230818	10231	RCAN2	ref|NM_001251973|ref|NM_001251974|ens|			21840217	0	0.0059	3.1525	0.3172	0	13	17	0	0	-1.6565	4.1985	5.8549	22.5481	67.1301	47.8112	0.9279	0.6838	-4.9585	24
ens	A_24_P187774	79987	SVEP1	ens|ENST00000374461|gb|BC030816|gb|AK1			21890841	0	0.0009	3.1611	0.3164	0	13	17	0	0	-1.6604	2.942	4.6024	8.6484	28.2634	19.7636	0.4976	0.7361	-5.8135	28
ref	A_32_P220750	5343	PLGLB1	ref|NM_001032392|ref|NM_002665|ens|ENS			21837443	0	0.0002	3.1685	0.3156	0	13	17	0	0	-1.6638	4.615	6.2788	26.936	86.7801	60.8476	0.4083	0.581	-6.497	28
ref	A_33_P3364646	153020	RASGEF1B	ref|NM_152545|ens|ENST00000264400|gb|A			21877460	0	0.0005	3.1702	0.3154	0	13	17	0	0	-1.6646	7.4076	9.0722	191.695	594.991	420.23	0.5413	0.5032	-6.2367	25
ref	A_23_P145	3155	HMGCL	ref|NM_000191|ref|NM_001166059|ens|ENS			21868971	0	0.0014	3.1758	0.3149	0	13	17	0	0	-1.6671	5.1213	6.7885	40.6289	124.927	88.3975	0.6753	0.5689	-5.7045	25
ref	A_23_P321466	92960	PEX11G	ref|NM_080662|ens|ENST00000221480|gb|J			21864307	0.0003	0.0195	3.18	0.3145	0	13	17	0	0	-1.669	3.5417	5.2107	15.8745	44.3023	31.9836	1.3438	0.7705	-4.3284	22
ref	A_23_P118065	3294	HSD17B2	ref|NM_002153|ens|ENST00000199936|gb|A			21886064	0.0006	0.032	3.1853	0.3139	0	13	17	0	0	-1.6714	5.1769	6.8484	49.5197	136.555	98.8395	1.563	0.8459	-4.0539	21
ref	A_23_P13425	975	CD81	ref|NM_004356|ens|ENST00000468153|ens|			21892808	0	0.0001	3.203	0.3122	0	13	17	0	0	-1.6794	4.9444	6.6238	33.6538	108.723	76.1929	0.4101	0.4456	-6.9881	27
ref	A_33_P3415820	7057	THBS1	ref|NM_003246|ens|ENST00000397591|ens|			21884509	0.0009	0.0439	3.2046	0.3121	0	13	17	0	0	-1.6801	7.5052	9.1854	255.933	754.685	538.559	1.6492	1.1637	-3.8017	23
ref	A_23_P88069	10186	LHFP	ref|NM_005780|ens|ENST00000379589|gb|A			21867030	0.0002	0.017	3.2148	0.3111	0	13	17	0	0	-1.6847	3.6662	5.3509	14.8722	57.9089	39.2596	0.7019	1.7347	-4.265	27
ref	A_23_P252052	11259	FILIP1L	ref|NM_182909|ref|NM_001042459|ref|NM_			21878136	0.0008	0.0416	3.2172	0.3108	0	13	17	0	0	-1.6858	4.8463	6.5321	37.729	134.537	92.587	1.23	1.8514	-3.7369	28
ref	A_23_P114883	2331	FMOD	ref|NM_002023|ens|ENST00000354955|ens|			21879061	0	0.0037	3.2192	0.3106	0	13	17	0	0	-1.6867	3.8823	5.569	17.8829	56.1011	39.5399	0.7839	0.808	-5.1364	26
gb|AK023341|tc|THC2516674	A_33_P3364869	10135	NAMPT	gb|AK023341|tc|THC2516674			21895957	0.0002	0.015	3.2232	0.3103	0	13	17	0	0	-1.6885	6.1973	7.8857	91.706	298.529	208.905	1.1703	0.9953	-4.3805	25
ref	A_23_P148919	1376	CPT2	ref|NM_000098|ens|ENST00000371486|gb|M			21844828	0	0.0001	3.2236	0.3102	0	13	17	0	0	-1.6887	3.9364	5.6251	16.6605	54.0379	37.841	0.3924	0.4344	-7.1527	27
ref	A_33_P3410806	9071	CLDN10	ref|NM_182848|ref|NM_001160100|ref|NM_			21891438	0.0001	0.0127	3.2253	0.3101	0	13	17	0	0	-1.6894	3.0638	4.7532	10.0035	41.312	27.745	0.7667	1.4971	-4.4058	28
ref	A_33_P3234580	445	ASS1	ref|NM_000050|ref|NM_054012|ens|ENST00			21850636	0.001	0.0462	3.2292	0.3097	0	13	17	0	0	-1.6912	12.9506	14.6418	10608.9	28621.6	20816.1	1.9461	0.4723	-4.0144	16
ref	A_33_P3379606	401190	RGS7BP	ref|NM_001029875|ens|ENST00000334025|g			21896957	0.0001	0.0079	3.2329	0.3093	0	13	17	0	0	-1.6928	3.5318	5.2247	13.5577	49.0051	33.6446	0.6603	1.3847	-4.6551	28
BROAD	A_21_P0006195		XLOC_007494	[TCONS_00016107]			21851651	0.0001	0.0077	3.2375	0.3089	0	13	17	0	0	-1.6949	3.835	5.5299	17.4805	58.1105	40.5042	0.9149	0.9835	-4.733	26
ref	A_23_P125253	9079	LDB2	ref|NM_001290|ref|NM_001130834|ens|ENS			21890000	0	0.0011	3.2399	0.3087	0	13	17	0	0	-1.6959	3.418	5.114	11.6195	41.5277	28.5675	0.3832	0.9923	-5.7219	27
ref	A_23_P309739	2099	ESR1	ref|NM_000125|ref|NM_001122742|ref|NM_			21837963	0	0.0035	3.2398	0.3087	0	13	17	0	0	-1.6959	3.3029	4.9988	11.5216	39.8306	27.5634	0.6747	1.0079	-5.0859	28
ref	A_24_P319923	4638	MYLK	ref|NM_053025|ref|NM_053027|ref|NM_053			21880869	0.0004	0.0259	3.2432	0.3083	0	13	17	0	0	-1.6974	7.3363	9.0337	209.315	634.876	450.466	1.4569	0.9655	-4.1307	23
ref	A_23_P70307	64094	SMOC2	ref|NM_022138|ref|NM_001166412|ens|ENS			21845156	0.0003	0.0199	3.2451	0.3082	0	13	17	0	0	-1.6983	5.2659	6.9642	47.3563	164.96	113.999	1.0443	1.4792	-4.1515	28
ref|NR_003669	A_33_P3367293	644314	MT1IP	ref|NR_003669			21888291	0	0.0016	3.249	0.3078	0	13	17	0	0	-1.7	3.5725	5.2725	13.3268	47.9611	32.9529	0.5066	0.9718	-5.4829	28
ref	A_23_P121564	2983	GUCY1B3	ref|NM_000857|ens|ENST00000264424|gb|A			21872658	0	0.0004	3.2633	0.3064	0	13	17	0	0	-1.7063	3.8804	5.5867	16.4808	56.5314	39.1761	0.4765	0.6777	-6.1685	28
ref	A_23_P250800	10402	ST3GAL6	ref|NM_006100|ens|ENST00000477899|ens|			21842051	0.0003	0.0187	3.2652	0.3063	0	13	17	0	0	-1.7072	3.4801	5.1872	13.1974	49.6867	33.8747	0.8397	1.7305	-4.1852	28
ref|NR_003689	A_21_P0000464	100113384	SNORD123	ref|NR_003689			21851987	0.0006	0.0325	3.2759	0.3053	0	13	17	0	0	-1.7119	5.8018	7.5138	79.3316	200.81	148.169	1.7848	0.3994	-4.2693	16
ref	A_23_P309739	2099	ESR1	ref|NM_000125|ref|NM_001122742|ref|NM_			21882318	0.0001	0.0108	3.2778	0.3051	0	13	17	0	0	-1.7127	3.1303	4.843	10.6279	38.1914	26.2472	0.8358	1.3788	-4.4917	28
ref	A_23_P114883	2331	FMOD	ref|NM_002023|ens|ENST00000354955|ens|			21859725	0	0.006	3.2897	0.304	0	13	17	0	0	-1.718	3.9379	5.6558	19.3821	59.6863	42.2211	0.9948	0.7495	-4.9468	24
ref	A_24_P218814	5959	RDH5	ref|NM_002905|ref|NM_001199771|ref|NR_			21881986	0.0009	0.0418	3.2918	0.3038	0	13	17	0	0	-1.7189	6.5777	8.2966	147.053	379.716	278.895	1.8408	0.9207	-3.8849	21
ref	A_33_P3377151	6363	CCL19	ref|NM_006274|ens|ENST00000378800|ens|			21896559	0	0.0041	3.2945	0.3035	0	13	17	0	0	-1.72	3.5938	5.3138	14.2753	49.8099	34.4115	0.6946	1.1039	-4.9994	28
ref	A_23_P87238	6291	SAA4	ref|NM_006512|ref|NM_001199744|ens|ENS			21868617	0.0006	0.0343	3.2966	0.3033	0	13	17	0	0	-1.721	5.7245	7.4455	70.078	218.629	154.257	1.5951	1.1843	-3.9239	24
ref	A_23_P355471	6915	TBXA2R	ref|NM_201636|ens|ENST00000411851|gb|U			21848936	0.0001	0.0063	3.2989	0.3031	0	13	17	0	0	-1.722	5.0542	6.7761	42.1624	126.356	89.8721	1.0235	0.7469	-4.9167	24
	A_33_P3231156		ens|ENST00000379816				21867018	0	0.0018	3.3038	0.3027	0	13	17	0	0	-1.7241	3.137	4.8611	10.1871	35.062	24.2829	0.6442	0.8795	-5.4174	28
ref	A_23_P161135	3953	LEPR	ref|NM_002303|ens|ENST00000406510|gb|A			21895529	0.0006	0.0339	3.3037	0.3027	0	13	17	0	0	-1.7241	4.7498	6.4739	32.7794	129.941	87.8376	1.0614	2.0191	-3.8512	28
ref	A_23_P376727	130013	ACMSD	ref|NM_138326|ens|ENST00000283054|ens|			21855901	0.0008	0.0394	3.3093	0.3022	0	13	17	0	0	-1.7265	3.7369	5.4634	22.5431	48.2675	37.1203	1.9324	0.4487	-4.1267	16
ref	A_23_P15202	1723	DHODH	ref|NM_001361|ens|ENST00000219240|gb|M			21874203	0.0001	0.0117	3.3147	0.3017	0	13	17	0	0	-1.7289	5.2815	7.0104	46.8017	178.067	121.185	0.7949	1.5249	-4.4514	28
ref	A_33_P3253723	358	AQP1	ref|NM_198098|ref|NM_001185061|ref|NM_			21885169	0.0001	0.0079	3.3166	0.3015	0	13	17	0	0	-1.7297	7.3531	9.0828	191.631	708.828	484.709	0.6976	1.4308	-4.6591	28
ref	A_23_P108751	2274	FHL2	ref|NM_001039492|ref|NM_201555|ref|NM_			21869061	0.0003	0.0224	3.318	0.3014	0	13	17	0	0	-1.7303	3.5243	5.2546	15.8148	50.9559	35.7281	1.2212	1.42	-4.1074	27
ref	A_23_P328545	2568	GABRP	ref|NM_014211|ens|ENST00000539175|ens|			21869430	0.0001	0.0063	3.3191	0.3013	0	13	17	0	0	-1.7308	3.126	4.8568	9.8111	38.5558	26.0998	0.5059	1.508	-4.8451	26
	A_33_P3313075						21840314	0.0002	0.0148	3.3193	0.3013	0	13	17	0	0	-1.7309	7.1036	8.8345	168.65	558.78	389.723	0.7873	1.7057	-4.3152	28
ref	A_23_P142849	390	RND3	ref|NM_005168|ens|ENST00000375734|ens|			21883624	0	0.0007	3.3234	0.3009	0	13	17	0	0	-1.7326	5.6397	7.3723	55.5277	193.65	133.797	0.5075	0.7778	-5.9504	28
ref	A_33_P3251841	92126	DSEL	ref|NM_032160|ens|ENST00000397964|ens|			21842237	0.0009	0.0428	3.3243	0.3008	0	13	17	0	0	-1.733	4.4845	6.2175	32.7487	94.3199	67.6391	1.691	1.337	-3.7933	24
ref	A_33_P3236065	51266	CLEC1B	ref|NM_016509|ref|NM_001099431|ens|ENS			21845096	0.0005	0.0305	3.3271	0.3006	0	13	17	0	0	-1.7343	3.8119	5.5462	20.2441	59.3754	42.4185	1.5188	1.2516	-3.974	25
ref	A_23_P49145	653808	ZG16	ref|NM_152338|ens|ENST00000400752|gb|B			21844464	0.0001	0.0093	3.3292	0.3004	0	13	17	0	0	-1.7352	3.752	5.4872	16.3088	58.64	40.2965	0.8623	1.3123	-4.5803	28
ref	A_24_P281908	23316	CUX2	ref|NM_015267|ens|ENST00000552889|ens|			21895900	0.0002	0.0149	3.3296	0.3003	0	13	17	0	0	-1.7353	3.2176	4.9529	12.2101	39.3856	27.6095	1.1862	1.1395	-4.362	26
BROAD	A_21_P0008600		XLOC_011181	[TCONS_00023319]			21858405	0.0002	0.0141	3.3357	0.2998	0	13	17	0	0	-1.738	3.9233	5.6612	19.6954	68.5289	47.3677	1.0813	1.2777	-4.3677	27
ref	A_23_P34126	633	BGN	ref|NM_001711|ens|ENST00000430380|ens|			21849371	0.0005	0.0301	3.3359	0.2998	0	13	17	0	0	-1.7381	9.3909	11.129	960.987	2458.21	1809.42	1.7764	0.493	-4.2705	17
ref	A_32_P122226	144193	AMDHD1	ref|NM_152435|ens|ENST00000548310|ens|			21854445	0.0001	0.0103	3.3409	0.2993	0	13	17	0	0	-1.7402	5.8362	7.5765	66.9972	250.897	171.207	0.7521	1.5364	-4.52	28
ref	A_33_P3253975	38	ACAT1	ref|NM_000019|ens|ENST00000533610|ens|			21847613	0.0002	0.0139	3.3408	0.2993	0	13	17	0	0	-1.7402	7.4782	9.2184	229.517	643.831	464.295	1.4047	0.383	-4.8157	17
ref	A_24_P308029	126393	HSPB6	ref|NM_144617|ens|ENST00000416180|ens|			21871122	0	0.0046	3.3476	0.2987	0	13	17	0	0	-1.7431	3.5207	5.2639	12.9255	51.8891	35.0049	0.5493	1.3695	-4.974	27
ref	A_23_P54840	4489	MT1A	ref|NM_005946|ref|NM_176870|ens|ENST00			21871057	0.0003	0.023	3.3547	0.2981	0	13	17	0	0	-1.7462	6.7634	8.5095	146.216	445.916	316.046	1.4164	1.1329	-4.167	24
ref	A_23_P139682	5858	PZP	ref|NM_002864|ens|ENST00000535230|ens|			21861372	0.0005	0.029	3.3662	0.2971	0	13	17	0	0	-1.7511	5.4822	7.2333	59.2308	190.788	133.78	1.4802	1.3102	-4.0076	25
ref	A_33_P3300747	137872	ADHFE1	ref|NM_144650|ens|ENST00000396621|ens|			21875497	0	0.0033	3.3679	0.2969	0	13	17	0	0	-1.7518	5.8947	7.6465	70.3086	215.407	152.531	0.9912	0.3031	-5.7116	18
ref	A_33_P3332955	51266	CLEC1B	ref|NM_016509|ref|NM_001099431|ens|ENS			21872388	0	0.0055	3.3867	0.2953	0	13	17	0	0	-1.7599	3.483	5.2429	12.6592	49.7164	33.6583	0.5391	1.5023	-4.884	27
ref	A_23_P114883	2331	FMOD	ref|NM_002023|ens|ENST00000354955|ens|			21879267	0.0001	0.0083	3.3945	0.2946	0	13	17	0	0	-1.7632	3.7828	5.546	17.5377	57.705	40.2992	1.0612	0.9755	-4.729	25
CF155_HUMAN	A_19_P00322384		Q9H8W2	[THC2670652]			21855117	0	0.0027	3.398	0.2943	0	13	17	0	0	-1.7647	3.8265	5.5912	17.4396	52.1639	37.1167	0.9547	0.4055	-5.6575	20
ref	A_33_P3342305	10351	ABCA8	ref|NM_007168|ens|ENST00000542396|ens|			21850301	0.0001	0.0075	3.4006	0.2941	0	13	17	0	0	-1.7658	3.3376	5.1034	13.2557	39.0832	27.8913	1.189	0.5927	-4.9681	21
ref	A_33_P3305173	340526	RGAG4	ref|NM_001024455|ens|ENST00000479991|e			21889732	0.0005	0.0292	3.4039	0.2938	0	13	17	0	0	-1.7672	5.1946	6.9618	53.0195	136.631	100.399	1.8519	0.457	-4.2945	17
ref	A_23_P213014	56606	SLC2A9	ref|NM_001001290|ref|NM_020041|ens|ENS			21855813	0.0001	0.0122	3.4053	0.2937	0	13	17	0	0	-1.7678	6.3959	8.1637	110.467	325.896	232.543	1.3638	0.5475	-4.774	19
	A_33_P3224281						21848538	0.0007	0.037	3.4064	0.2936	0	13	17	0	0	-1.7683	3.9266	5.6949	21.8927	59.6673	43.2983	1.8997	0.7885	-4.0301	19
ref	A_33_P3357470	9185	REPS2	ref|NM_004726|ref|NM_001080975|ens|ENS			21881489	0	0.0005	3.4222	0.2922	0	13	17	0	0	-1.7749	4.3605	6.1354	23.1551	81.4873	56.21	0.499	0.7998	-6.0727	28
ref	A_23_P87238	6291	SAA4	ref|NM_006512|ref|NM_001199744|ens|ENS			21848836	0.001	0.0456	3.4341	0.2912	0	13	17	0	0	-1.7799	5.6835	7.4634	70.4408	225.404	158.253	1.8694	1.3711	-3.757	24
ref	A_23_P87238	6291	SAA4	ref|NM_006512|ref|NM_001199744|ens|ENS			21866578	0.001	0.0457	3.4361	0.291	0	13	17	0	0	-1.7808	5.6955	7.4763	70.2241	226.403	158.725	1.9253	1.2608	-3.7772	23
ref	A_23_P36658	4257	MGST1	ref|NM_145791|ref|NM_145764|ref|NM_145			21839866	0	0.0018	3.4496	0.2899	0	13	17	0	0	-1.7864	8.4435	10.23	422.869	1311.06	926.179	0.8922	0.3886	-5.9062	20
ref	A_23_P114883	2331	FMOD	ref|NM_002023|ens|ENST00000354955|ens|			21836109	0.0001	0.0117	3.4521	0.2897	0	13	17	0	0	-1.7875	3.8662	5.6537	18.8182	65.7424	45.4086	1.1612	1.1604	-4.5029	26
ref	A_24_P63468	64902	AGXT2	ref|NM_031900|ens|ENST00000510428|ens|			21881658	0	0.0033	3.4561	0.2893	0	13	17	0	0	-1.7891	3.0088	4.798	10.0281	32.9888	23.0392	0.8985	0.8137	-5.231	25
ref	A_23_P90944	6332	SCN7A	ref|NM_002976|ens|ENST00000424326|ens|			21864473	0	0.003	3.4652	0.2886	0	13	17	0	0	-1.7929	3.1718	4.9648	10.4059	45.4141	30.2439	0.5515	1.2975	-5.2031	27
ref	A_33_P3258747	59271	C21orf63	ref|NM_058187|ens|ENST00000469079|ens|			21860186	0.0002	0.0174	3.4734	0.2879	0	13	17	0	0	-1.7963	3.9632	5.7595	17.4646	91.0395	59.157	0.531	2.2286	-4.3321	24
ref	A_23_P142849	390	RND3	ref|NM_005168|ens|ENST00000375734|ens|			21852841	0	0.0038	3.4744	0.2878	0	13	17	0	0	-1.7968	5.4721	7.2688	52.7647	184.001	127.132	0.8607	1.0071	-5.0729	27
ref	A_24_P237778	57134	MAN1C1	ref|NM_020379|ens|ENST00000263979|ens|			21870164	0.0001	0.0095	3.4836	0.2871	0	13	17	0	0	-1.8006	4.2121	6.0127	24.1743	74.2496	52.5503	1.2218	0.8642	-4.7314	23
ref	A_32_P100109	9185	REPS2	ref|NM_004726|ref|NM_001080975|ens|ENS			21864365	0.0001	0.0087	3.4881	0.2867	0	13	17	0	0	-1.8024	4.1963	5.9988	23.9598	72.1653	51.2762	1.2828	0.5943	-4.9306	20
ref	A_23_P87238	6291	SAA4	ref|NM_006512|ref|NM_001199744|ens|ENS			21841285	0.0006	0.0327	3.4883	0.2867	0	13	17	0	0	-1.8025	5.6943	7.4968	70.638	224.092	157.595	1.8235	1.0564	-4.0065	22
ref	A_33_P3285945	6366	CCL21	ref|NM_002989|ens|ENST00000259607|gb|A			21852265	0.0001	0.0064	3.492	0.2864	0	13	17	0	0	-1.804	3.339	5.143	12.1374	47.3462	32.0891	0.8073	1.3806	-4.7654	28
ref	A_23_P114883	2331	FMOD	ref|NM_002023|ens|ENST00000354955|ens|			21861095	0.0001	0.0075	3.4996	0.2858	0	13	17	0	0	-1.8072	3.8212	5.6283	18.0922	58.8693	41.1992	1.1593	0.8694	-4.8244	24
ref	A_19_P00316000	378805	FLJ43663	ref|NR_015431|ref|NR_024153|gb|AK12565			21862288	0.0001	0.0107	3.5032	0.2855	0	13	17	0	0	-1.8087	4.5181	6.3267	28.4452	98.6398	68.2221	1.125	1.244	-4.5257	27
ref	A_23_P87238	6291	SAA4	ref|NM_006512|ref|NM_001199744|ens|ENS			21880780	0.0005	0.0296	3.5056	0.2853	0	13	17	0	0	-1.8097	5.683	7.4926	70.5252	211.409	150.359	1.9015	0.6959	-4.1825	19
ref	A_23_P87238	6291	SAA4	ref|NM_006512|ref|NM_001199744|ens|ENS			21873412	0.0006	0.0321	3.506	0.2852	0	13	17	0	0	-1.8098	5.6555	7.4654	67.7662	222.493	155.445	1.7974	1.1439	-3.9919	23
ref	A_23_P114883	2331	FMOD	ref|NM_002023|ens|ENST00000354955|ens|			21878228	0.0001	0.0113	3.5127	0.2847	0	13	17	0	0	-1.8126	3.7082	5.5208	18.1591	56.7425	40.023	1.2594	1.0061	-4.5883	24
ref	A_33_P3393821	715	C1R	ref|NM_001733|ens|ENST00000290575|ens|			21854579	0.0003	0.0231	3.5126	0.2847	0	13	17	0	0	-1.8125	10.9945	12.8071	2729.42	8512.69	6006.6	1.6627	0.9566	-4.2235	22
ref	A_23_P113111	367	AR	ref|NM_000044|ref|NM_001011645|ens|ENS			21892679	0.0003	0.0189	3.519	0.2842	0	13	17	0	0	-1.8152	4.8816	6.6968	40.825	120.875	86.1867	1.6182	0.7998	-4.3827	21
ref	A_23_P212968	10720	UGT2B11	ref|NM_001073|ref|NM_001207004|ref|NM_			21846666	0.0001	0.0099	3.5429	0.2823	0	13	17	0	0	-1.8249	8.6317	10.4566	511.483	1576.02	1114.72	1.3696	0.6118	-4.8541	20
ref	A_23_P108751	2274	FHL2	ref|NM_001039492|ref|NM_201555|ref|NM_			21866481	0.0002	0.0163	3.5464	0.282	0	13	17	0	0	-1.8263	3.6289	5.4553	17.1165	57.1664	39.8114	1.2911	1.3651	-4.3093	26
ref	A_23_P340848	5739	PTGIR	ref|NM_000960|ens|ENST00000291294|gb|D			21852458	0	0.0006	3.5471	0.2819	0	13	17	0	0	-1.8266	5.1029	6.9295	40.173	137.37	95.2511	0.7042	0.5247	-6.2642	24
ref	A_23_P309739	2099	ESR1	ref|NM_000125|ref|NM_001122742|ref|NM_			21869659	0	0.0029	3.5486	0.2818	0	13	17	0	0	-1.8272	3.2808	5.1081	11.7662	42.2687	29.0509	0.8587	0.9664	-5.2122	27
ref	A_23_P121564	2983	GUCY1B3	ref|NM_000857|ens|ENST00000264424|gb|A			21840387	0	0.0007	3.5505	0.2817	0	13	17	0	0	-1.828	3.8364	5.6644	16.4961	60.3949	41.3721	0.5986	0.8332	-5.9289	28
ref	A_23_P125423	715	C1R	ref|NM_001733|ens|ENST00000540394|ens|			21872051	0.0004	0.0273	3.5502	0.2817	0	13	17	0	0	-1.8279	4.5992	6.4271	33.6241	109.772	76.7744	1.563	1.4686	-4.0214	26
ref	A_24_P282251	2243	FGA	ref|NM_021871|ens|ENST00000457487|ens|			21852258	0.001	0.0475	3.5515	0.2816	0	13	17	0	0	-1.8284	12.8542	14.6827	10201.1	29401.9	21081.6	2.3447	0.4972	-3.9937	16
ref	A_23_P429425	84620	ST6GAL2	ref|NM_032528|ref|NM_001142352|ref|NM_			21854683	0	0.0018	3.555	0.2813	0	13	17	0	0	-1.8299	4.0261	5.856	19.4673	68.1617	47.0608	0.8326	0.7435	-5.5737	25
ref	A_33_P3240538	51175	TUBE1	ref|NM_016262|ens|ENST00000368662|ens|			21844492	0.0002	0.0139	3.5552	0.2813	0	13	17	0	0	-1.8299	5.0881	6.9181	50.9754	137.877	100.219	1.5261	0.5369	-4.7411	18
ref	A_23_P121564	2983	GUCY1B3	ref|NM_000857|ens|ENST00000264424|gb|A			21850708	0	0.001	3.5575	0.2811	0	13	17	0	0	-1.8308	3.5538	5.3846	13.5243	52.5718	35.6512	0.535	1.0446	-5.7158	28
ref	A_23_P142849	390	RND3	ref|NM_005168|ens|ENST00000375734|ens|			21882945	0	0.0007	3.5623	0.2807	0	13	17	0	0	-1.8328	5.5474	7.3802	53.9582	191.122	131.684	0.666	0.6805	-6.067	26
ref	A_24_P870620	5764	PTN	ref|NM_002825|ens|ENST00000348225|gb|C			21858178	0.0001	0.0104	3.5624	0.2807	0	13	17	0	0	-1.8329	4.4399	6.2728	29.168	91.5941	64.5428	1.3175	0.8911	-4.6742	23
ref	A_33_P3296587	1356	CP	ref|NM_000096|ens|ENST00000264613|ens|			21845180	0.0001	0.0124	3.5663	0.2804	0	13	17	0	0	-1.8344	8.6396	10.474	498.824	1668.3	1161.53	1.4211	0.8281	-4.6145	22
PREDICTED	A_21_P0014532	100287415	LOC100287415	[XR_110225]			21870659	0.0005	0.0312	3.5662	0.2804	0	13	17	0	0	-1.8344	6.847	8.6814	131.753	606.482	400.766	0.6654	2.7346	-3.9837	24
ref	A_32_P358887	8671	SLC4A4	ref|NM_003759|ref|NM_001098484|ref|NM_			21890664	0.0006	0.0327	3.5684	0.2802	0	13	17	0	0	-1.8353	3.5634	5.3987	19.1142	57.6731	40.9642	1.8467	1.203	-3.9783	23
ref	A_23_P76749	57452	GALNTL1	ref|NM_020692|ref|NM_001168368|ens|ENS			21868638	0	0.0009	3.5743	0.2798	0	13	17	0	0	-1.8377	3.4956	5.3333	13.0743	47.3836	32.5162	0.6986	0.7707	-5.8385	27
ref	A_21_P0004484	255167	LOC255167	ref|NR_024424|ref|NR_024423|gb|BC10691			21893654	0.0002	0.0175	3.5735	0.2798	0	13	17	0	0	-1.8373	5.4742	7.3115	63.6476	196.66	139.021	1.4848	1.1226	-4.3276	24
ref	A_23_P41804	85409	NKD2	ref|NM_033120|ens|ENST00000296849|gb|A			21887169	0	0.0035	3.5808	0.2793	0	13	17	0	0	-1.8403	4.1252	5.9655	22.0563	69.7694	49.0937	1.0946	0.4667	-5.5074	20
ref	A_23_P87238	6291	SAA4	ref|NM_006512|ref|NM_001199744|ens|ENS			21854371	0.0005	0.0281	3.5879	0.2787	0	13	17	0	0	-1.8431	5.6059	7.449	64.9701	216.606	150.897	1.7194	1.2244	-4.0779	23
ref	A_23_P83328	2022	ENG	ref|NM_000118|ref|NM_001114753|ens|ENS			21882572	0	0.0009	3.597	0.278	0	13	17	0	0	-1.8468	5.2234	7.0701	44.853	153.414	106.371	0.76	0.6391	-5.9589	25
ref	A_23_P87238	6291	SAA4	ref|NM_006512|ref|NM_001199744|ens|ENS			21883304	0.0008	0.0386	3.6031	0.2775	0	13	17	0	0	-1.8492	5.5889	7.4382	65.6675	228.624	158.01	1.8148	1.5827	-3.8335	25
ref	A_32_P32254	1291	COL6A1	ref|NM_001848|ens|ENST00000538397|ens|			21855826	0.0001	0.0063	3.6162	0.2765	0	13	17	0	0	-1.8545	7.1025	8.957	174.727	564.784	395.759	1.2627	0.6256	-5.0674	21
ref	A_23_P501007	2202	EFEMP1	ref|NM_001039348|ref|NM_001039349|ens|			21859079	0.0005	0.029	3.6164	0.2765	0	13	17	0	0	-1.8545	3.8649	5.7195	19.6143	81.1261	54.471	1.0556	2.3738	-3.9464	28
ref	A_23_P114883	2331	FMOD	ref|NM_002023|ens|ENST00000354955|ens|			21873322	0	0.003	3.6186	0.2764	0	13	17	0	0	-1.8554	3.743	5.5984	17.3893	55.6376	39.0634	1.0175	0.6924	-5.3787	23
ref	A_23_P108751	2274	FHL2	ref|NM_001039492|ref|NM_201555|ref|NM_			21864631	0.0001	0.0113	3.6204	0.2762	0	13	17	0	0	-1.8562	3.6078	5.4639	16.291	58.137	40.0038	1.1865	1.3495	-4.4933	27
ref	A_23_P161297	55753	OGDHL	ref|NM_018245|ref|NM_001143996|ref|NM_			21838899	0.0001	0.0075	3.6258	0.2758	0	13	17	0	0	-1.8583	3.447	5.3053	13.7064	49.4894	33.9835	0.9943	1.3757	-4.6839	28
ref|XR_110171|gb|BG927974	A_21_P0014514	100131774	LOC100131774	ref|XR_110171|gb|BG927974			21862886	0.0006	0.0336	3.6396	0.2748	0	13	17	0	0	-1.8638	6.3088	8.1726	97.4343	438.08	290.467	0.9554	2.685	-3.8741	27
ref	A_23_P142849	390	RND3	ref|NM_005168|ens|ENST00000375734|ens|			21882005	0.0001	0.0073	3.6454	0.2743	0	13	17	0	0	-1.8661	5.5445	7.4105	61.5614	197.443	138.561	1.2844	0.7595	-4.9265	22
ref	A_23_P31064	26002	MOXD1	ref|NM_015529|ens|ENST00000367963|gb|A			21838068	0.0004	0.0246	3.6479	0.2741	0	13	17	0	0	-1.8671	4.6387	6.5057	34.3536	128.024	87.4336	1.4885	1.6513	-4.0585	27
ref	A_23_P128215	8835	SOCS2	ref|NM_003877|ens|ENST00000549206|ens|			21858030	0	0.001	3.6577	0.2734	0	13	17	0	0	-1.8709	3.0179	4.8888	9.2746	37.2699	25.1386	0.5766	1.0638	-5.7215	28
ref	A_23_P126057	6342	SCP2	ref|NM_002979|ref|NM_001193617|ref|NM_			21849840	0	0.0048	3.6622	0.2731	0	13	17	0	0	-1.8727	5.8404	7.7132	73.2488	226.459	160.068	1.2019	0.3531	-5.5655	17
ref	A_23_P114883	2331	FMOD	ref|NM_002023|ens|ENST00000354955|ens|			21895658	0	0.005	3.6817	0.2716	0	13	17	0	0	-1.8804	3.8646	5.745	18.9144	64.5937	44.7994	1.1485	0.8492	-5.0563	24
ref	A_23_P140450	11001	SLC27A2	ref|NM_003645|ref|NM_001159629|ens|ENS			21873917	0.0001	0.0108	3.6906	0.271	0	13	17	0	0	-1.8839	6.1853	8.0692	92.1527	320.295	221.433	1.4649	0.7109	-4.7927	20
Q420P7	A_21_P0012058		XLOC_l2_007928	[THC2637283]			21837825	0.0002	0.0146	3.7001	0.2703	0	13	17	0	0	-1.8876	4.3452	6.2328	26.7802	103.416	70.207	1.1906	1.6806	-4.3253	28
ref	A_23_P30223	6715	SRD5A1	ref|NM_001047|ens|ENST00000510531|ens|			21891696	0.0001	0.0099	3.7095	0.2696	0	13	17	0	0	-1.8912	6.4602	8.3514	115.561	437.82	298.175	1.1127	1.4487	-4.576	27
ref	A_23_P142849	390	RND3	ref|NM_005168|ens|ENST00000375734|ens|			21892804	0	0.0007	3.7118	0.2694	0	13	17	0	0	-1.8921	5.4995	7.3916	52.6238	193.732	132.585	0.727	0.7122	-6.0497	26
	A_33_P3421178		ens|ENST00000552367|gb|DA381791				21850418	0.0004	0.0273	3.7147	0.2692	0	13	17	0	0	-1.8933	7.9371	9.8304	337.283	1156.74	801.643	1.8514	1.1581	-4.1261	22
ref	A_24_P915692	22822	PHLDA1	ref|NM_007350|ens|ENST00000266671|gb|B			21836816	0.0001	0.0071	3.7278	0.2683	0	13	17	0	0	-1.8983	3.6001	5.4984	14.5801	64.9182	43.105	0.8	1.7126	-4.7124	28
ref	A_23_P14124	387496	RASL11A	ref|NM_206827|ens|ENST00000241463|gb|A			21886751	0	0.0051	3.7292	0.2682	0	13	17	0	0	-1.8989	3.6975	5.5964	17.8267	54.669	38.704	1.2587	0.5554	-5.2769	20
Q3C148	A_21_P0009533		XLOC_012788	[THC2664051]			21844690	0	0.0007	3.7473	0.2669	0	13	17	0	0	-1.9058	3.4286	5.3345	12.2054	51.2476	34.3293	0.6004	0.9662	-5.9377	28
ref	A_23_P114883	2331	FMOD	ref|NM_002023|ens|ENST00000354955|ens|			21860986	0	0.005	3.7562	0.2662	0	13	17	0	0	-1.9093	3.9172	5.8265	19.6351	68.4576	47.3012	1.1416	0.9669	-5.0193	25
ref	A_24_P87036	55107	ANO1	ref|NM_018043|ref|NR_030691|ens|ENST00			21859016	0	0.0035	3.7592	0.266	0	13	17	0	0	-1.9104	3.9	5.8104	19.2616	66.1763	45.8466	1.1261	0.6862	-5.361	22
	A_19_P00320067		gb|BC025320				21844707	0	0.0025	3.761	0.2659	0	13	17	0	0	-1.9111	3.9501	5.8612	20.8517	67.9121	47.5193	1.0293	0.75	-5.4427	24
ref	A_23_P103601	57134	MAN1C1	ref|NM_020379|ens|ENST00000263979|ens|			21891816	0.0001	0.0064	3.762	0.2658	0	13	17	0	0	-1.9115	4.832	6.7435	37.439	129.908	89.8382	1.1485	1.1585	-4.832	26
ref	A_23_P108751	2274	FHL2	ref|NM_001039492|ref|NM_201555|ref|NM_			21856708	0.0002	0.015	3.7654	0.2656	0	13	17	0	0	-1.9128	3.4848	5.3976	15.8007	56.8354	39.0537	1.3651	1.5343	-4.3287	27
ref	A_33_P3230478	716	C1S	ref|NM_201442|ref|NM_001734|ens|ENST00			21867698	0.0001	0.0118	3.7668	0.2655	0	13	17	0	0	-1.9133	10.2108	12.1242	1530.89	5108.02	3557.93	1.5916	0.6913	-4.7378	20
ref	A_23_P142849	390	RND3	ref|NM_005168|ens|ENST00000375734|ens|			21888609	0	0.0008	3.772	0.2651	0	13	17	0	0	-1.9153	5.4673	7.3826	52.0693	191.306	130.97	0.7942	0.6823	-6.0199	25
ref	A_33_P3303444	173	AFM	ref|NM_001133|ens|ENST00000226355|gb|B			21836298	0.0007	0.038	3.7718	0.2651	0	13	17	0	0	-1.9153	5.3244	7.2397	59.3394	179.34	127.34	2.2106	1.05	-3.978	20
ref	A_23_P142849	390	RND3	ref|NM_005168|ens|ENST00000375734|ens|			21893375	0	0.0012	3.7876	0.264	0	13	17	0	0	-1.9213	5.3708	7.2921	49.4135	185.126	126.317	0.8033	0.8812	-5.6998	27
ref	A_21_P0007062	100507008	LOC100507008	ref|XR_110406|ref|XR_111074|ens|ENST00			21845964	0	0.0009	3.8042	0.2629	0	13	17	0	0	-1.9276	3.1836	5.1112	10.7315	43.4027	29.2452	0.7452	0.8731	-5.8471	27
ref	A_24_P759584	64150	DIO3OS	ref|NR_002770|ens|ENST00000556120|ens|			21897039	0.0001	0.0074	3.8201	0.2618	0	13	17	0	0	-1.9336	3.6538	5.5874	15.2237	68.9658	45.6776	0.9722	1.611	-4.6959	28
ref	A_32_P309404	6581	SLC22A3	ref|NM_021977|ens|ENST00000392145|gb|A			21874917	0.0008	0.0391	3.8221	0.2616	0	13	17	0	0	-1.9344	6.5447	8.479	133.56	378.101	272.133	2.4624	0.2721	-4.2679	14
ref	A_23_P257043	2669	GEM	ref|NM_005261|ref|NM_181702|ens|ENST00			21879792	0.0009	0.0447	3.8245	0.2615	0	13	17	0	0	-1.9353	5.4087	7.344	65.5478	222.932	154.732	2.0767	1.8164	-3.7482	25
PREDICTED	A_19_P00320407	100506047	LOC100506047	[XR_109976]			21886225	0	0.005	3.8376	0.2606	0	13	17	0	0	-1.9402	4.1518	6.092	22.9895	81.1672	55.9569	1.2145	0.8602	-5.1125	23
ref	A_23_P215634	3486	IGFBP3	ref|NM_001013398|ref|NM_000598|ens|ENS			21843843	0.0005	0.0287	3.8426	0.2602	0	13	17	0	0	-1.9421	8.2286	10.1706	443.944	1513.63	1050.1	1.5897	1.9901	-3.9696	27
ref	A_33_P3251984	116535	MRGPRF	ref|NM_001098515|ref|NM_145015|ens|ENS			21873867	0	0.0003	3.8455	0.26	0	13	17	0	0	-1.9432	4.39	6.3331	24.3059	94.9856	64.3577	0.6491	0.6925	-6.4534	26
ref	A_33_P3252839	646282	AZGP1P1	ref|NR_036679|ens|ENST00000425474|gb|A			21868935	0.0001	0.0105	3.8677	0.2585	0	13	17	0	0	-1.9515	7.7559	9.7073	277.116	1069.11	725.911	1.5	1.0098	-4.6678	23
ref	A_23_P87238	6291	SAA4	ref|NM_006512|ref|NM_001199744|ens|ENS			21893715	0.0005	0.028	3.8792	0.2578	0	13	17	0	0	-1.9557	5.5822	7.5379	67.7688	223.761	156.164	2.141	0.9189	-4.1816	20
ref	A_23_P97990	5654	HTRA1	ref|NM_002775|ens|ENST00000435263|ens|			21851777	0.0011	0.0484	3.8801	0.2577	0	13	17	0	0	-1.9561	6.7222	8.6783	179.068	489.473	354.964	2.62	0.8785	-3.8872	18
ref	A_33_P3342563	83394	PITPNM3	ref|NM_031220|ref|NM_001165966|ens|ENS			21862998	0	0.0014	3.8951	0.2567	0	13	17	0	0	-1.9616	3.148	5.1096	9.6446	46.1576	30.3353	0.3314	1.5341	-5.7663	24
	A_32_P153979						21867686	0.0007	0.038	3.899	0.2565	0	13	17	0	0	-1.9631	12.423	14.3861	7430.34	23958	16796	2.4874	0.5385	-4.157	16
ref	A_33_P3712341	6387	CXCL12	ref|NM_001033886|ref|NM_001178134|ens|			21881447	0.0004	0.0261	3.9054	0.2561	0	13	17	0	0	-1.9655	6.895	8.8605	182.05	590.281	413.381	1.8248	1.5734	-4.0725	25
ref	A_33_P3849275	2273	FHL1	ref|NM_001159704|ref|NM_001159702|ref|			21865701	0.0002	0.0158	3.9057	0.256	0	13	17	0	0	-1.9656	5.3767	7.3422	55.8455	206.815	141.395	1.5263	1.5126	-4.3266	26
ref	A_23_P108751	2274	FHL2	ref|NM_001039492|ref|NM_201555|ref|NM_			21854460	0.0001	0.0075	3.9123	0.2556	0	13	17	0	0	-1.968	3.5891	5.5571	16.463	59.9035	41.0793	1.3056	1.1647	-4.788	25
ref	A_23_P373521	9464	HAND2	ref|NM_021973|ens|ENST00000503024|ens|			21876929	0	0.0021	3.9176	0.2553	0	13	17	0	0	-1.97	2.8659	4.8359	8.3618	43.0801	28.0355	0.5706	1.5264	-5.388	27
ref	A_33_P3354464	4016	LOXL1	ref|NM_005576|ens|ENST00000395162|ens|			21854612	0.0009	0.0428	3.932	0.2543	0	13	17	0	0	-1.9752	6.2173	8.1925	118.687	353.615	251.813	2.5281	0.9717	-3.9377	19
ref	A_23_P106194	2353	FOS	ref|NM_005252|ens|ENST00000303562|gb|A			21840810	0	0.0011	3.9389	0.2539	0	13	17	0	0	-1.9778	7.5729	9.5507	210.6	952.792	631.175	0.4822	1.3842	-5.745	27
ref	A_23_P71037	3569	IL6	ref|NM_000600|ens|ENST00000485300|ens|			21871159	0.0004	0.026	3.9435	0.2536	0	13	17	0	0	-1.9795	3.3083	5.2877	11.8379	82.7009	51.9936	0.7592	3.0192	-4.0747	25
ref	A_23_P309739	2099	ESR1	ref|NM_000125|ref|NM_001122742|ref|NM_			21890536	0.0001	0.0105	3.9634	0.2523	0	13	17	0	0	-1.9868	3.1976	5.1844	10.4508	74.3305	46.6493	0.5966	2.3979	-4.5951	25
ref	A_23_P114883	2331	FMOD	ref|NM_002023|ens|ENST00000354955|ens|			21872268	0	0.0054	3.9768	0.2515	0	13	17	0	0	-1.9916	3.8198	5.8114	19.4562	65.4786	45.5356	1.3788	0.7759	-5.1134	22
ref	A_23_P215634	3486	IGFBP3	ref|NM_001013398|ref|NM_000598|ens|ENS			21858350	0.0004	0.0269	3.98	0.2513	0	13	17	0	0	-1.9928	8.1454	10.1381	422.261	1483.06	1023.38	1.6624	2.0237	-4.0103	27
ref	A_23_P142849	390	RND3	ref|NM_005168|ens|ENST00000375734|ens|			21858108	0	0.0037	3.9858	0.2509	0	13	17	0	0	-1.9949	5.3536	7.3484	51.4998	190.032	130.001	1.2091	0.8576	-5.2669	23
ref	A_23_P215634	3486	IGFBP3	ref|NM_001013398|ref|NM_000598|ens|ENS			21883169	0.0003	0.0215	3.9954	0.2503	0	13	17	0	0	-1.9983	8.1513	10.1496	427.353	1472.63	1019.68	1.6506	1.8223	-4.1296	27
ref	A_23_P58676	4883	NPR3	ref|NM_001204375|ref|NM_000908|ref|NM_			21875502	0	0.006	4.0057	0.2496	0	13	17	0	0	-2.002	3.2052	5.2073	10.4258	67.3899	42.7055	0.5401	2.1205	-4.9097	25
ref	A_33_P3339100	6403	SELP	ref|NM_003005|ens|ENST00000367788|ens|			21865536	0	0.0015	4.0096	0.2494	0	13	17	0	0	-2.0035	4.1173	6.1208	20.6511	88.3897	59.0363	0.7241	1.2886	-5.5247	28
ref	A_23_P89799	10449	ACAA2	ref|NM_006111|ens|ENST00000285093|gb|A			21898664	0.0002	0.0173	4.0309	0.2481	0	13	17	0	0	-2.0111	5.7112	7.7223	78.317	229.355	163.905	1.9871	0.3613	-4.8198	15
ref	A_33_P3349646	5099	PCDH7	ref|NM_002589|ref|NM_032456|ens|ENST00			21880973	0	0.0031	4.0369	0.2477	0	13	17	0	0	-2.0132	3.6907	5.704	16.8262	65.6112	44.471	1.0842	1.1066	-5.2244	26
ref	A_23_P157299	165	AEBP1	ref|NM_001129|ens|ENST00000413907|ens|			21859287	0.0003	0.0216	4.0501	0.2469	0	13	17	0	0	-2.018	7.4792	9.4972	261.956	926.113	638.312	1.9691	1.232	-4.2643	22
ref	A_23_P389897	4804	NGFR	ref|NM_002507|ens|ENST00000172229|gb|M			21841744	0	0.0019	4.0659	0.2459	0	13	17	0	0	-2.0236	3.8415	5.8651	18.3247	71.547	48.484	1.0195	0.9875	-5.4769	26
ref	A_23_P215634	3486	IGFBP3	ref|NM_001013398|ref|NM_000598|ens|ENS			21842466	0.0002	0.0156	4.0734	0.2455	0	13	17	0	0	-2.0262	8.1573	10.1835	424.214	1473.39	1018.75	1.6158	1.6013	-4.3348	26
ref	A_33_P3344831	55076	TMEM45A	ref|NM_018004|ens|ENST00000489060|ens|			21847762	0	0.0054	4.0967	0.2441	0	13	17	0	0	-2.0345	3.6591	5.6935	18.9581	65.1943	45.1587	1.3354	1.0511	-5.0153	24
ref	A_33_P3326075	1557	CYP2C19	ref|NM_000769|ens|ENST00000464755|ens|			21888691	0.0002	0.0141	4.0964	0.2441	0	13	17	0	0	-2.0344	4.0527	6.0871	23.9444	113.23	74.5396	1.485	1.7449	-4.3684	27
ref	A_23_P102611	8839	WISP2	ref|NM_003881|ens|ENST00000372868|ens|			21848149	0.0001	0.0103	4.1004	0.2439	0	13	17	0	0	-2.0358	5.2312	7.267	47.9752	225.311	148.465	1.1579	1.9335	-4.5205	28
ref	A_23_P35529	4153	MBL2	ref|NM_000242|ens|ENST00000373968|gb|X			21846632	0.0008	0.0391	4.1021	0.2438	0	13	17	0	0	-2.0364	6.6396	8.6759	138.125	533.879	362.385	2.3541	1.6294	-3.8696	23
ref	A_33_P3301940	27115	PDE7B	ref|NM_018945|ens|ENST00000367787|ens|			21878588	0	0.0015	4.1044	0.2436	0	13	17	0	0	-2.0372	3.4167	5.4538	13.2804	55.5467	37.2313	0.9397	1.0454	-5.5697	27
ref	A_33_P3277527	10319	LAMC3	ref|NM_006059|ens|ENST00000462567|ens|			21845261	0	0.0001	4.1093	0.2434	0	13	17	0	0	-2.0389	3.4619	5.5008	11.9723	55.2034	36.4699	0.3575	0.9992	-6.9414	27
	A_24_P178444						21854948	0.0003	0.0201	4.1256	0.2424	0	13	17	0	0	-2.0446	7.1694	9.214	208.856	686.44	479.487	2.2003	0.5567	-4.5492	17
ref	A_33_P3221284	151887	CCDC80	ref|NM_199511|ens|ENST00000206423|gb|B			21884258	0.0007	0.0359	4.132	0.242	0	13	17	0	0	-2.0468	5.3733	7.4201	72.0926	240.679	167.625	2.3915	1.4314	-3.9526	22
ref	A_23_P215634	3486	IGFBP3	ref|NM_001013398|ref|NM_000598|ens|ENS			21889051	0.0002	0.0172	4.1339	0.2419	0	13	17	0	0	-2.0475	8.17	10.2175	432.523	1544.45	1062.61	1.6389	1.7851	-4.2594	27
ref	A_23_P160559	1893	ECM1	ref|NM_004425|ref|NM_001202858|ref|NM_			21852487	0	0.0005	4.1381	0.2417	0	13	17	0	0	-2.049	3.3416	5.3906	12.5517	45.4493	31.1937	0.9021	0.3867	-6.7503	20
ref	A_23_P153390	339390	CLEC4G	ref|NM_198492|ref|NM_001244856|ens|ENS			21879956	0.0003	0.0209	4.1657	0.2401	0	13	17	0	0	-2.0586	3.4735	5.5321	14.2433	85.3376	54.5301	0.8682	3.0093	-4.1691	26
ref	A_33_P3555937	79689	STEAP4	ref|NM_001205315|ref|NM_024636|ref|NM_			21857552	0	0.0006	4.1889	0.2387	0	13	17	0	0	-2.0666	2.9342	5.0008	8.569	44.7841	29.0909	0.46	1.3413	-6.1131	26
ref	A_23_P211039	9510	ADAMTS1	ref|NM_006988|ens|ENST00000464589|ens|			21850939	0	0.0008	4.2027	0.2379	0	13	17	0	0	-2.0713	5.6913	7.7626	60.7282	287.918	189.469	0.7528	1.1582	-5.8344	28
ref	A_23_P215634	3486	IGFBP3	ref|NM_001013398|ref|NM_000598|ens|ENS			21842499	0.0002	0.0163	4.2052	0.2378	0	13	17	0	0	-2.0722	8.1631	10.2352	435.776	1530.15	1055.92	1.766	1.5692	-4.3382	25
ref	A_33_P3262541	9719	ADAMTSL2	ref|NM_014694|ref|NM_001145320|ens|ENS			21837569	0	0.0014	4.2179	0.2371	0	13	17	0	0	-2.0765	3.9628	6.0394	18.9848	84.0857	55.8753	0.8954	1.1622	-5.6053	27
ref	A_23_P96383	8406	SRPX	ref|NM_006307|ref|NM_001170750|ref|NM_			21855581	0	0.002	4.2235	0.2368	0	13	17	0	0	-2.0784	3.1861	5.2645	10.203	56.9961	36.7191	0.4746	1.8099	-5.4968	25
ref	A_33_P3406866	23114	NFASC	ref|NM_001005388|ref|NM_001160332|ref|			21847367	0	0.0006	4.23	0.2364	0	13	17	0	0	-2.0807	4.3349	6.4155	23.9086	104.106	69.3538	0.8132	0.9352	-6.0682	27
ref	A_33_P3216059	54829	ASPN	ref|NM_001193335|ref|NM_017680|ens|ENS			21889814	0	0.0039	4.2296	0.2364	0	13	17	0	0	-2.0805	7.1281	9.2086	187.957	687.273	470.902	1.3937	0.8058	-5.2912	22
ref	A_33_P3319967	383	ARG1	ref|NM_001244438|ref|NM_000045|ens|ENS			21884481	0.0004	0.0261	4.2422	0.2357	0	13	17	0	0	-2.0848	5.6072	7.692	80.9907	222.774	161.334	2.5006	0.3581	-4.5128	15
ref	A_23_P215720	1080	CFTR	ref|NM_000492|ens|ENST00000003084|ens|			21848927	0.0001	0.0124	4.2478	0.2354	0	13	17	0	0	-2.0867	3.2874	5.3742	12.7827	64.0513	41.8349	1.183	2.2441	-4.4189	28
ref	A_23_P215634	3486	IGFBP3	ref|NM_001013398|ref|NM_000598|ens|ENS			21856152	0.0007	0.036	4.2561	0.235	0	13	17	0	0	-2.0895	8.052	10.1415	422.001	1512.55	1039.98	2.203	2.1125	-3.8554	26
ref	A_23_P162607	55576	STAB2	ref|NM_017564|ens|ENST00000388887|ens|			21846846	0	0.0053	4.2673	0.2343	0	13	17	0	0	-2.0933	3.2514	5.3447	11.3662	65.051	41.7876	0.8308	2.0063	-4.9078	27
ref	A_23_P215634	3486	IGFBP3	ref|NM_001013398|ref|NM_000598|ens|ENS			21863617	0.0003	0.0215	4.2764	0.2338	0	13	17	0	0	-2.0964	8.0895	10.1859	412.482	1524.14	1042.42	1.8526	1.9094	-4.1529	26
ref	A_33_P3309468	5802	PTPRS	ref|NM_002850|ref|NM_130854|ref|NM_130			21862277	0.001	0.0454	4.2877	0.2332	0	13	17	0	0	-2.1002	5.7119	7.812	103.548	298.202	213.852	2.8733	1.1772	-3.8982	19
ref	A_23_P89431	6347	CCL2	ref|NM_002982|ens|ENST00000225831|gb|S			21838922	0.0004	0.0261	4.3062	0.2322	0	13	17	0	0	-2.1064	4.182	6.2884	21.8424	169.941	105.765	0.8951	3.3801	-4.0713	25
ref	A_23_P142849	390	RND3	ref|NM_005168|ens|ENST00000375734|ens|			21848099	0	0.0013	4.3206	0.2314	0	13	17	0	0	-2.1112	5.2871	7.3984	48.2812	192.59	130.056	1.1441	0.6511	-5.9404	22
ref	A_23_P319617	56548	CHST7	ref|NM_019886|ens|ENST00000276055|gb|B			21856899	0	0.0015	4.3365	0.2306	0	13	17	0	0	-2.1165	3.3177	5.4343	12.5103	55.5115	36.8776	0.9873	1.1533	-5.5817	27
ref	A_23_P215634	3486	IGFBP3	ref|NM_001013398|ref|NM_000598|ens|ENS			21890614	0.0005	0.0301	4.3479	0.23	0	13	17	0	0	-2.1203	8.0604	10.1807	420.067	1519.05	1042.82	2.212	1.9283	-3.9817	25
ref	A_23_P429998	2354	FOSB	ref|NM_006732|ref|NM_001114171|ens|ENS			21880535	0.0001	0.0102	4.3499	0.2299	0	13	17	0	0	-2.121	6.3294	8.4504	91.2222	549.119	350.697	0.5772	2.7757	-4.6542	24
ref	A_33_P3888485	83875	BCO2	ref|NM_031938|ref|NM_001037290|ens|ENS			21842098	0	0.0007	4.3708	0.2288	0	13	17	0	0	-2.1279	5.4266	7.5545	53.6215	225.565	151.056	0.7817	1.1888	-5.9003	28
ref	A_33_P3220698	54869	EPS8L1	ref|NM_133180|ref|NM_017729|ens|ENST00			21866242	0.0011	0.0477	4.3847	0.2281	0	13	17	0	0	-2.1325	4.454	6.5865	54.3045	126.834	95.4045	2.9362	1.5211	-3.7975	21
ref	A_32_P84369	202134	FAM153B	ref|NM_001079529|ref|NR_038353|ens|ENS			21838591	0	0.0036	4.3852	0.228	0	13	17	0	0	-2.1327	3.8796	6.0122	17.2692	97.6116	62.7966	0.7325	2.0156	-5.0994	27
ref	A_33_P3343196	1356	CP	ref|NM_000096|ens|ENST00000264613|ens|			21878821	0.0006	0.034	4.4022	0.2272	0	13	17	0	0	-2.1382	5.6254	7.7636	86.2646	271.389	191.168	2.7296	1.0837	-4.087	19
ref	A_23_P202448	6387	CXCL12	ref|NM_199168|ref|NM_001178134|ens|ENS			21894301	0.0003	0.0224	4.4048	0.227	0	13	17	0	0	-2.1391	4.8425	6.9815	47.2055	172.687	118.312	2.0999	1.7614	-4.1542	25
ref	A_23_P215720	1080	CFTR	ref|NM_000492|ens|ENST00000003084|ens|			21874999	0.0001	0.0078	4.4078	0.2269	0	13	17	0	0	-2.1401	3.21	5.3501	11.0198	62.5545	40.2228	0.8129	2.4218	-4.7267	26
ref	A_23_P58328	11199	ANXA10	ref|NM_007193|ens|ENST00000359299|ens|			21841294	0.0001	0.0109	4.4258	0.2259	0	13	17	0	0	-2.1459	5.4745	7.6204	63.5001	245.886	166.852	1.7733	1.368	-4.6079	24
ref	A_23_P94319	9920	KBTBD11	ref|NM_014867|ens|ENST00000320248|gb|A			21887243	0	0.0024	4.4332	0.2256	0	13	17	0	0	-2.1483	3.4635	5.6119	14.8089	58.8486	39.7647	1.3174	0.8458	-5.5269	23
ref	A_23_P89431	6347	CCL2	ref|NM_002982|ens|ENST00000225831|gb|S			21890745	0.0001	0.0128	4.4335	0.2256	0	13	17	0	0	-2.1484	4.1957	6.3441	21.8832	158.188	99.1225	0.7881	2.8753	-4.4822	25
ref	A_23_P215634	3486	IGFBP3	ref|NM_001013398|ref|NM_000598|ens|ENS			21845224	0.0004	0.0265	4.4341	0.2255	0	13	17	0	0	-2.1486	8.0659	10.2145	429.478	1521.99	1048.57	2.2774	1.7214	-4.0866	24
BROAD	A_21_P0003678		XLOC_003782	[TCONS_00008328]			21855216	0	0.0006	4.4363	0.2254	0	13	17	0	0	-2.1494	3.8441	5.9935	16.5911	86.2949	56.0899	0.6171	1.342	-6.0453	28
ref	A_23_P2492	716	C1S	ref|NM_001734|ref|NM_201442|ens|ENST00			21896947	0	0.004	4.4484	0.2248	0	13	17	0	0	-2.1533	5.3635	7.5168	53.4127	201.126	137.117	1.5562	0.4936	-5.5832	18
ref	A_23_P7342	7365	UGT2B10	ref|NM_001075|ref|NM_001144767|ref|NM_			21895031	0.0006	0.0321	4.4675	0.2238	0	13	17	0	0	-2.1595	7.4789	9.6383	269.091	954.519	657.5	2.774	1.0288	-4.1262	19
ref	A_23_P146922	2621	GAS6	ref|NM_000820|ref|NM_001143946|ref|NM_			21889667	0	0.0008	4.4791	0.2233	0	13	17	0	0	-2.1632	6.1314	8.2946	85.1821	348.043	234.137	1.0997	0.494	-6.4166	20
UI-H-ED1-ayb-p-10-0-UI	A_19_P00811940		XLOC_002759	[BQ007591]			21845493	0.0005	0.0277	4.5342	0.2205	0	13	17	0	0	-2.1809	5.2402	7.4211	67.1416	256.423	174.401	2.3112	1.8829	-4.06	24
ref	A_24_P345451	79901	CYBRD1	ref|NM_024843|ref|NM_001127383|ens|ENS			21863626	0	0.0056	4.568	0.2189	0	13	17	0	0	-2.1916	8.6831	10.8746	556.623	2224.24	1501.6	1.6861	0.8752	-5.1487	21
ref	A_23_P10995	27303	RBMS3	ref|NM_014483|ref|NM_001177712|ens|ENS			21872891	0	0.0002	4.5768	0.2185	0	13	17	0	0	-2.1943	5.1204	7.3147	41.5177	184.646	122.624	0.8265	0.7872	-6.6197	26
ref	A_23_P20484	2267	FGL1	ref|NM_201553|ref|NM_201552|ref|NM_147			21886394	0.001	0.0475	4.5808	0.2183	0	13	17	0	0	-2.1956	8.906	11.1016	775.17	2487.54	1745.51	3.405	0.686	-3.9935	16
ref	A_23_P218369	6358	CCL14	ref|NM_032963|ref|NM_032962|ref|NR_027			21865378	0	0.0037	4.5961	0.2176	0	13	17	0	0	-2.2004	6.5346	8.735	128.637	575.002	381.578	1.3368	1.3768	-5.1322	26
ref	A_33_P3407356	731656	LOC731656	ref|NR_027454|gb|AK128489|tc|THC267839			21856838	0.001	0.0458	4.5998	0.2174	0	13	17	0	0	-2.2016	8.377	10.5785	563.378	2063.86	1413.65	3.0241	1.7523	-3.7997	22
ref	A_32_P197825	5343	PLGLB1	ref|NM_001032392|ref|NM_002665|ref|NM_			21875806	0.0001	0.0095	4.6013	0.2173	0	13	17	0	0	-2.202	5.608	7.81	71.1229	251.457	173.312	2.0126	0.5494	-5.0904	17
ref	A_23_P9869	84735	CNDP1	ref|NM_032649|ens|ENST00000358821|gb|A			21880876	0.0002	0.0185	4.6098	0.2169	0	13	17	0	0	-2.2047	3.5865	5.7912	19.5702	86.5217	57.5094	1.7144	2.4577	-4.1932	28
ref	A_24_P307135	7148	TNXB	ref|NM_019105|ens|ENST00000383159|ens|			21872764	0	0.0054	4.6247	0.2162	0	13	17	0	0	-2.2094	5.3162	7.5256	56.013	232.497	156.021	1.5202	1.4267	-4.9297	26
ref|NM_000679	A_23_P33326	147	ADRA1B	ref|NM_000679			21845644	0	0.003	4.6301	0.216	0	13	17	0	0	-2.211	5.5021	7.7132	63.0604	247.091	167.345	1.4701	0.8781	-5.4475	22
ref	A_23_P103256	10878	CFHR3	ref|NM_021023|ref|NM_001166624|ens|ENS			21876043	0.0001	0.0126	4.6364	0.2157	0	13	17	0	0	-2.213	6.5379	8.7509	126.18	469.141	320.525	2.1926	0.3743	-5.068	15
ref	A_23_P123853	6363	CCL19	ref|NM_006274|ens|ENST00000485502|ens|			21859245	0	0.0058	4.649	0.2151	0	13	17	0	0	-2.2169	9.1491	11.3661	737.057	3738.69	2437.98	1.1469	2.0917	-4.8233	28
ref	A_23_P103256	10878	CFHR3	ref|NM_021023|ref|NM_001166624|ens|ENS			21891280	0.0001	0.0126	4.6624	0.2145	0	13	17	0	0	-2.2211	6.4847	8.7058	123.569	463.96	316.457	2.2546	0.4494	-4.9682	16
ref	A_23_P167129	64399	HHIP	ref|NM_022475|ens|ENST00000503090|gb|A			21860645	0	0.0015	4.667	0.2143	0	13	17	0	0	-2.2225	4.0627	6.2852	21.3372	103.98	68.1683	0.9103	1.5791	-5.5063	28
ref	A_24_P191013	1579	CYP4A11	ref|NM_000778|ref|NM_001010969|ens|ENS			21882019	0.0003	0.023	4.6742	0.2139	0	13	17	0	0	-2.2247	7.7682	9.9929	332.304	1255.8	855.617	2.6236	0.9161	-4.3996	18
ref	A_23_P89431	6347	CCL2	ref|NM_002982|ens|ENST00000225831|gb|S			21870068	0.0002	0.0154	4.6847	0.2135	0	13	17	0	0	-2.2279	3.9402	6.1681	17.8587	157.921	97.2275	0.7077	3.4362	-4.3985	24
ref	A_23_P368154	127435	PODN	ref|NM_153703|ref|NM_001199080|ref|NM_			21898576	0	0.0005	4.7026	0.2126	0	13	17	0	0	-2.2335	3.7839	6.0174	16.6299	77.6135	51.1873	0.947	0.9401	-6.2392	26
ref	A_23_P96827	325	APCS	ref|NM_001639|ens|ENST00000255040|gb|C			21844500	0.0004	0.0273	4.7046	0.2126	0	13	17	0	0	-2.2341	6.3818	8.6159	137.054	451.107	315.017	2.8576	0.6327	-4.4066	16
ref	A_23_P4611	10998	SLC27A5	ref|NM_012254|ens|ENST00000263093|gb|A			21884165	0.0005	0.0301	4.7253	0.2116	0	13	17	0	0	-2.2404	8.6283	10.8687	801.75	2256.67	1626.2	2.9394	0.8363	-4.2699	17
ref	A_23_P10995	27303	RBMS3	ref|NM_014483|ref|NM_001177712|ens|ENS			21838376	0	0	4.729	0.2115	0	13	17	0	0	-2.2415	5.1711	7.4127	42.286	187.858	124.777	0.6695	0.4556	-8.0103	23
ref	A_23_P103256	10878	CFHR3	ref|NM_021023|ref|NM_001166624|ens|ENS			21849787	0.0001	0.0075	4.7317	0.2113	0	13	17	0	0	-2.2424	6.4348	8.6772	114.653	450.069	304.722	1.9865	0.3861	-5.3524	16
ref	A_24_P156922	6342	SCP2	ref|NM_001007098|ens|ENST00000473584|e			21851208	0.0001	0.0063	4.7367	0.2111	0	13	17	0	0	-2.2439	7.505	9.7489	274.505	948.356	656.354	1.8458	0.4498	-5.4673	16
Q72RS9	A_21_P0007160		XLOC_009487	[THC2611193]			21877673	0.0001	0.0128	4.7514	0.2105	0	13	17	0	0	-2.2484	6.1167	8.3651	110.111	382.005	264.184	2.2683	0.6528	-4.873	17
ref	A_23_P103256	10878	CFHR3	ref|NM_021023|ref|NM_001166624|ens|ENS			21836852	0.0001	0.0105	4.7719	0.2096	0	13	17	0	0	-2.2546	6.4735	8.7281	119.711	464.764	315.241	2.1419	0.3911	-5.203	15
ref	A_23_P103256	10878	CFHR3	ref|NM_021023|ref|NM_001166624|ens|ENS			21884722	0.0001	0.0114	4.782	0.2091	0	13	17	0	0	-2.2576	6.503	8.7607	123.694	473.488	321.911	2.2293	0.3646	-5.1398	15
ref	A_23_P75749	10249	GLYAT	ref|NM_201648|ens|ENST00000529732|ens|			21887146	0.0006	0.0319	4.7846	0.209	0	13	17	0	0	-2.2584	4.8654	7.1238	54.7561	164.073	116.703	3.0626	0.7172	-4.285	16
ref	A_23_P252193	3680	ITGA9	ref|NM_002207|gb|L24158|gb|D25303|ens|			21892697	0	0.0001	4.7908	0.2087	0	13	17	0	0	-2.2603	4.4852	6.7455	26.5343	130.473	85.4331	0.6707	1.0319	-6.745	28
ref	A_23_P209564	79901	CYBRD1	ref|NM_024843|ref|NM_001127383|ens|ENS			21896847	0	0.0021	4.794	0.2086	0	13	17	0	0	-2.2612	4.166	6.4272	22.1994	122.158	78.8424	0.9043	1.8611	-5.3441	28
ref	A_23_P89431	6347	CCL2	ref|NM_002982|ens|ENST00000225831|gb|S			21874046	0.0003	0.019	4.7947	0.2086	0	13	17	0	0	-2.2615	4.0367	6.2982	20.4073	167.189	103.583	1.0043	3.5031	-4.2486	25
ref	A_23_P103256	10878	CFHR3	ref|NM_021023|ref|NM_001166624|ens|ENS			21839249	0.0002	0.0176	4.8087	0.208	0	13	17	0	0	-2.2656	6.4282	8.6938	123.293	459.696	313.921	2.5385	0.4619	-4.8038	15
ref	A_23_P82979	10319	LAMC3	ref|NM_006059|ens|ENST00000462567|ens|			21857550	0	0	4.811	0.2079	0	13	17	0	0	-2.2663	3.2897	5.5561	10.9566	57.4966	37.3293	0.5099	0.9826	-7.2759	28
ref	A_23_P10995	27303	RBMS3	ref|NM_014483|ref|NM_001177712|ens|ENS			21896505	0	0.0035	4.8129	0.2078	0	13	17	0	0	-2.2669	5.1806	7.4475	53.0167	189.662	130.449	1.6267	0.3761	-5.9074	16
ref	A_33_P3364571	7148	TNXB	ref|NM_019105|ens|ENST00000375247|ens|			21853927	0	0.0061	4.8281	0.2071	0	13	17	0	0	-2.2715	5.0249	7.2963	46.685	194.571	130.487	1.74	1.2515	-4.987	23
gb|AK096928|tc|THC2633228	A_33_P3285334	100130417	LOC100130417	gb|AK096928|tc|THC2633228			21847320	0	0.0024	4.8564	0.2059	0	13	17	0	0	-2.2799	4.2789	6.5588	28.5055	114.233	77.0845	1.4652	0.9737	-5.5298	23
ref	A_33_P3234202	1776	DNASE1L3	ref|NM_004944|ens|ENST00000394549|ens|			21897014	0	0.0012	4.8624	0.2057	0	13	17	0	0	-2.2817	3.4946	5.7762	13.6557	81.7523	52.2438	0.7928	1.7597	-5.6256	28
ref	A_23_P103256	10878	CFHR3	ref|NM_021023|ref|NM_001166624|ens|ENS			21884404	0.0001	0.0128	4.8637	0.2056	0	13	17	0	0	-2.2821	6.3819	8.6639	116.306	442.438	301.114	2.3581	0.3782	-5.0571	15
ref	A_23_P253350	56892	C8orf4	ref|NM_020130|ens|ENST00000315792|gb|A			21863114	0	0.0035	4.879	0.205	0	13	17	0	0	-2.2866	4.3508	6.6373	28.3332	116.208	78.1292	1.6763	0.7444	-5.5016	20
ref	A_23_P58407	7366	UGT2B15	ref|NM_001076|ref|NM_001077|ens|ENST00			21870706	0	0.0001	4.881	0.2049	0	13	17	0	0	-2.2872	3.2576	5.5448	11.4924	52.8123	34.907	0.782	0.6088	-7.3832	24
ref	A_23_P257803	29958	DMGDH	ref|NM_013391|ens|ENST00000255189|gb|A			21859934	0	0.0062	4.8802	0.2049	0	13	17	0	0	-2.2869	6.4513	8.7382	127.633	528.922	355.03	1.8974	0.8785	-5.1443	20
ref	A_23_P215720	1080	CFTR	ref|NM_000492|ens|ENST00000003084|ens|			21888018	0	0.0052	4.8925	0.2044	0	13	17	0	0	-2.2906	3.0939	5.3845	11.2273	63.6221	40.9177	1.0746	2.3319	-4.8854	28
ref	A_23_P103256	10878	CFHR3	ref|NM_021023|ref|NM_001166624|ens|ENS			21898798	0.0001	0.007	4.9189	0.2033	0	13	17	0	0	-2.2983	6.3939	8.6922	115.022	442.625	300.663	2.0266	0.2937	-5.523	15
ref	A_23_P89431	6347	CCL2	ref|NM_002982|ens|ENST00000225831|gb|S			21851802	0.0001	0.0105	4.9231	0.2031	0	13	17	0	0	-2.2996	4.0921	6.3917	20.6034	170.802	105.716	0.9112	3.1182	-4.5672	26
ref	A_23_P215720	1080	CFTR	ref|NM_000492|ens|ENST00000003084|ens|			21874624	0	0.0038	4.9399	0.2024	0	13	17	0	0	-2.3045	3.1155	5.42	10.7826	65.0743	41.5479	0.8409	2.395	-5.0827	27
ref	A_23_P951	3080	CFHR2	ref|NM_005666|ens|ENST00000367415|ens|			21879605	0.0008	0.0392	4.9462	0.2022	0	13	17	0	0	-2.3063	6.9444	9.2508	208.501	685.698	478.912	3.5564	0.4946	-4.1922	15
ref	A_23_P46755	2658	GDF2	ref|NM_016204|ens|ENST00000249598|gb|A			21886567	0.0005	0.0293	4.9523	0.2019	0	13	17	0	0	-2.3081	5.0252	7.3333	64.537	192.252	136.909	3.0639	1.0406	-4.236	18
ref	A_23_P106844	4502	MT2A	ref|NM_005953|ens|ENST00000245185|gb|V			21854421	0	0.0006	4.9556	0.2018	0	13	17	0	0	-2.3091	10.8591	13.1681	2361.31	10712.3	7093.52	1.1172	0.6984	-6.4788	22
ref	A_33_P3395081	54988	ACSM5	ref|NM_017888|ens|ENST00000331849|gb|B			21866534	0.0011	0.0484	5.0415	0.1984	0	13	17	0	0	-2.3339	7.5214	9.8552	382.372	1107.65	793.364	3.8311	0.678	-4.0348	15
ref	A_23_P8938	148	ADRA1A	ref|NM_033304|ref|NM_033302|ref|NM_000			21848774	0.0008	0.0393	5.0633	0.1975	0	13	17	0	0	-2.3401	6.0245	8.3645	131.167	452.79	313.42	3.264	1.7937	-3.9187	21
ref	A_23_P215720	1080	CFTR	ref|NM_000492|ens|ENST00000003084|ens|			21870937	0	0.0019	5.0692	0.1973	0	13	17	0	0	-2.3417	3.1543	5.4961	11.0417	65.8237	42.0848	0.9208	2.0115	-5.3843	28
ref	A_23_P10995	27303	RBMS3	ref|NM_014483|ref|NM_001177712|ens|ENS			21846640	0	0	5.0744	0.1971	0	13	17	0	0	-2.3432	5.0066	7.3498	38.4539	183.23	120.494	0.7398	0.5768	-7.7747	24
ref	A_23_P103256	10878	CFHR3	ref|NM_021023|ref|NM_001166624|ens|ENS			21847333	0.0001	0.009	5.0838	0.1967	0	13	17	0	0	-2.3459	6.3523	8.6982	113.309	451.886	305.169	2.2448	0.358	-5.3297	15
ref	A_23_P127584	4837	NNMT	ref|NM_006169|ens|ENST00000299964|ens|			21863873	0.0001	0.0093	5.1236	0.1952	0	13	17	0	0	-2.3571	10.0116	12.3688	1682.38	6307.42	4303.24	2.2764	0.8625	-4.9601	19
ref	A_23_P103256	10878	CFHR3	ref|NM_021023|ref|NM_001166624|ens|ENS			21889688	0.0001	0.0095	5.1511	0.1941	0	13	17	0	0	-2.3649	6.3692	8.7341	115.162	465.769	313.839	2.3146	0.3704	-5.2902	15
ref	A_23_P10995	27303	RBMS3	ref|NM_014483|ref|NM_001177712|ens|ENS			21888876	0	0	5.1592	0.1938	0	13	17	0	0	-2.3672	5.0744	7.4416	40.0344	193.131	126.789	0.6493	0.4808	-8.4631	24
ref	A_23_P10995	27303	RBMS3	ref|NM_014483|ref|NM_001177712|ens|ENS			21882753	0	0.0001	5.1621	0.1937	0	13	17	0	0	-2.368	5.0286	7.3966	40.4408	189.181	124.727	0.9223	0.5184	-7.435	22
ref|NM_000379|ens|ENST00000379416	A_33_P3270863	7498	XDH	ref|NM_000379|ens|ENST00000379416			21872515	0.0002	0.0134	5.1656	0.1936	0	13	17	0	0	-2.3689	7.1002	9.4692	219.955	806.461	552.308	2.5874	0.5502	-4.9247	16
	A_19_P00322746		ens|ENST00000433310|ens|ENST00000430247|gb|BU618747|tc|THC2618277				21847205	0	0	5.1706	0.1934	0	13	17	0	0	-2.3703	3.1944	5.5647	10.6297	56.464	36.6025	0.6759	0.8752	-7.3686	27
ref	A_23_P202448	6387	CXCL12	ref|NM_199168|ref|NM_001178134|ens|ENS			21886526	0	0.0015	5.221	0.1915	0	13	17	0	0	-2.3843	4.6872	7.0716	34.4875	176.806	115.135	1.2285	1.5051	-5.5731	27
ref	A_19_P00806771		LOC100652730	ref|XR_132670|ref|XR_133270|ens|ENST00			21871979	0	0.0007	5.2397	0.1909	0	13	17	0	0	-2.3895	3.3439	5.7334	13.0505	70.7474	45.7454	1.1114	1.2493	-5.9928	27
ref	A_23_P89431	6347	CCL2	ref|NM_002982|ens|ENST00000225831|gb|S			21882758	0.0001	0.0088	5.2374	0.1909	0	13	17	0	0	-2.3888	4.0233	6.4122	21.3521	169.391	105.241	1.1793	2.9777	-4.6329	27
ref	A_23_P10995	27303	RBMS3	ref|NM_014483|ref|NM_001177712|ens|ENS			21893767	0	0.0002	5.2485	0.1905	0	13	17	0	0	-2.3919	5.018	7.4099	40.5315	191.635	126.157	1.044	0.5376	-7.1494	21
ref	A_23_P202448	6387	CXCL12	ref|NM_199168|ref|NM_001178134|ens|ENS			21896572	0	0.0045	5.2549	0.1903	0	13	17	0	0	-2.3937	4.6266	7.0202	34.1512	186.352	120.398	1.4728	2.0303	-4.9619	28
ref	A_23_P23996	4143	MAT1A	ref|NM_000429|ens|ENST00000372213|ens|			21885393	0.0004	0.0273	5.2979	0.1888	0	13	17	0	0	-2.4054	5.7999	8.2053	98.1318	363.974	248.776	3.296	0.9014	-4.3444	17
ref	A_23_P215720	1080	CFTR	ref|NM_000492|ens|ENST00000003084|ens|			21863493	0	0.0014	5.3104	0.1883	0	13	17	0	0	-2.4088	3.1999	5.6087	12.1001	66.9738	43.1952	1.1618	1.6545	-5.5749	28
ref	A_24_P282547	10877	CFHR4	ref|NM_006684|ref|NM_001201550|ref|NM_			21855563	0	0.0045	5.3141	0.1882	0	13	17	0	0	-2.4098	3.7431	6.1529	20.0206	100.839	65.8179	1.643	1.7629	-5.0239	26
ref	A_33_P3276718	3082	HGF	ref|NM_001010934|ens|ENST00000423064|g			21881258	0	0.0013	5.3153	0.1881	0	13	17	0	0	-2.4102	3.4481	5.8582	13.781	91.1764	57.6384	0.9553	1.8937	-5.6053	28
BROAD	A_21_P0003691		XLOC_003810	[TCONS_00008360]			21842806	0.0001	0.0113	5.3158	0.1881	0	13	17	0	0	-2.4103	3.7118	6.1221	16.9987	117.801	74.12	1.3434	3.138	-4.4919	27
ref	A_23_P30567	1393	CRHBP	ref|NM_001882|ens|ENST00000503763|ens|			21865884	0.0001	0.0066	5.3481	0.187	0	13	17	0	0	-2.419	3.9237	6.3427	24.251	127.857	82.9611	1.5406	2.3905	-4.7521	28
ref	A_23_P115246	8547	FCN3	ref|NM_003665|ref|NM_173452|ens|ENST00			21862636	0.0001	0.0092	5.3528	0.1868	0	13	17	0	0	-2.4203	3.7822	6.2025	23.6732	110.155	72.6794	1.9844	2.0226	-4.6439	26
ref	A_23_P215720	1080	CFTR	ref|NM_000492|ens|ENST00000003084|ens|			21893499	0	0.0006	5.3652	0.1864	0	13	17	0	0	-2.4236	3.1331	5.5568	10.5056	65.0587	41.419	0.7952	1.7652	-5.9665	28
ref	A_23_P136125	2244	FGB	ref|NM_005141|ref|NM_001184741|ens|ENS			21897458	0.001	0.0463	5.3642	0.1864	0	13	17	0	0	-2.4234	9.1816	11.605	1203.61	3418.07	2458.47	4.1787	0.3661	-4.138	14
ref	A_23_P154037	316	AOX1	ref|NM_001159|ens|ENST00000485106|ens|			21894054	0.0007	0.0358	5.3802	0.1859	0	13	17	0	0	-2.4277	7.3772	9.8048	303.272	1012.7	705.279	3.7739	0.5624	-4.2691	15
ref	A_23_P89431	6347	CCL2	ref|NM_002982|ens|ENST00000225831|gb|S			21836506	0.0001	0.0098	5.3969	0.1853	0	13	17	0	0	-2.4321	4.0177	6.4498	20.7868	174.454	107.865	1.1216	3.2682	-4.6085	26
ref	A_23_P46639	731	C8A	ref|NM_000562|ens|ENST00000361249|gb|M			21843104	0.0002	0.015	5.3975	0.1853	0	13	17	0	0	-2.4323	6.4737	8.906	140.627	602.615	402.42	2.8053	1.0261	-4.6286	19
ref	A_23_P254741	6649	SOD3	ref|NM_003102|ens|ENST00000382120|gb|J			21854770	0	0.0054	5.4065	0.185	0	13	17	0	0	-2.4347	7.0463	9.481	187.34	986.709	640.316	1.9753	1.4265	-5.0132	24
ref	A_24_P291658	124	ADH1A	ref|NM_000667|ens|ENST00000412614|ens|			21869071	0.0001	0.0075	5.4235	0.1844	0	13	17	0	0	-2.4392	5.853	8.2922	84.7838	386.754	255.9	2.3019	1.0053	-5.0189	20
ref	A_32_P128209	202299	C5orf27	ref|NR_026936|ens|ENST00000436592|gb|A			21872197	0.0003	0.0202	5.429	0.1842	0	13	17	0	0	-2.4407	3.6643	6.105	20.9407	132.903	84.3857	1.8265	3.5151	-4.1417	28
ref	A_23_P10995	27303	RBMS3	ref|NM_014483|ref|NM_001177712|ens|ENS			21897779	0	0.0001	5.4403	0.1838	0	13	17	0	0	-2.4437	4.95	7.3936	38.2735	186.849	122.466	0.9762	0.4882	-7.5847	21
gb	A_33_P3392740	84913	ATOH8	gb|AL831857|ens|ENST00000463422|tc|THC			21857068	0	0.0038	5.4403	0.1838	0	13	17	0	0	-2.4437	4.7592	7.2028	35.2026	233.149	147.373	1.2014	2.4273	-5.0388	28
ens	A_21_P0014779	123	PLIN2	ens|ENST00000494753|ref|XR_132558|ref|			21863874	0	0.0038	5.4431	0.1837	0	13	17	0	0	-2.4444	3.5755	6.0199	13.8425	152.229	92.2615	0.7437	2.8515	-5.1539	25
ref	A_23_P10995	27303	RBMS3	ref|NM_014483|ref|NM_001177712|ens|ENS			21882075	0	0	5.4606	0.1831	0	13	17	0	0	-2.449	5.0118	7.4609	38.6722	190.929	124.951	0.8437	0.371	-8.3165	20
ref	A_23_P202448	6387	CXCL12	ref|NM_199168|ref|NM_001178134|ens|ENS			21898107	0	0.0024	5.4702	0.1828	0	13	17	0	0	-2.4516	4.5915	7.0431	34.3613	171.106	111.85	1.5904	1.4003	-5.4185	25
ref	A_33_P3284345	3084	NRG1	ref|NM_004495|ref|NM_001160002|ref|NM_			21886992	0	0.0001	5.485	0.1823	0	13	17	0	0	-2.4555	3.3416	5.7971	11.1568	72.7477	46.0583	0.4034	1.3589	-7.3712	26
	A_24_P49267						21875057	0.0005	0.0301	5.5281	0.1809	0	13	17	0	0	-2.4668	6.4181	8.8848	149.61	595.844	402.476	3.5521	1.0342	-4.2679	17
ref	A_23_P89431	6347	CCL2	ref|NM_002982|ens|ENST00000225831|gb|S			21840961	0.0001	0.0077	5.5301	0.1808	0	13	17	0	0	-2.4673	3.9197	6.387	17.9349	174.196	106.483	0.7795	3.4676	-4.8025	24
ref	A_23_P69497	7123	CLEC3B	ref|NM_003278|ens|ENST00000296130|gb|C			21840065	0	0.0028	5.563	0.1798	0	13	17	0	0	-2.4759	5.2361	7.712	52.4444	282.168	182.621	1.5696	1.7464	-5.2375	27
ref	A_23_P37702	7177	TPSAB1	ref|NM_003294|ref|NM_024164|ens|ENST00			21890714	0	0.0006	5.565	0.1797	0	13	17	0	0	-2.4764	4.3749	6.8513	27.1104	144.236	93.4818	1.2872	0.9895	-6.2455	24
ref	A_23_P257111	2203	FBP1	ref|NM_000507|ref|NM_001127628|ens|ENS			21878381	0.0002	0.0154	5.566	0.1797	0	13	17	0	0	-2.4766	5.8382	8.3149	117.014	386.839	269.915	2.9701	0.765	-4.7359	17
ref	A_21_P0000018	6462	SHBG	ref|NM_001146281|ref|NM_001146280|ref|			21888151	0	0.0003	5.5754	0.1794	0	13	17	0	0	-2.4791	2.9992	5.4783	9.2004	68.8966	43.0282	0.6208	1.6746	-6.4823	27
ref	A_33_P3315314	4496	MT1H	ref|NM_005951|ens|ENST00000332374|gb|B			21875198	0	0.0051	5.5778	0.1793	0	13	17	0	0	-2.4797	5.3173	7.797	63.9941	278.196	185.375	2.1106	1.1799	-5.1509	22
ref	A_23_P215720	1080	CFTR	ref|NM_000492|ens|ENST00000003084|ens|			21840198	0	0.0014	5.5989	0.1786	0	13	17	0	0	-2.4851	3.0032	5.4883	9.4417	68.0443	42.6498	0.7176	2.3496	-5.6509	26
ref	A_23_P202448	6387	CXCL12	ref|NM_199168|ref|NM_001178134|ens|ENS			21837631	0	0.0041	5.6379	0.1774	0	13	17	0	0	-2.4952	4.5312	7.0264	34.7275	168.312	110.425	1.9246	1.3712	-5.2175	23
ref	A_23_P106602	83716	CRISPLD2	ref|NM_031476|ens|ENST00000262424|gb|A			21884129	0	0.0001	5.6447	0.1772	0	13	17	0	0	-2.4969	6.0069	8.5038	74.8025	480.559	304.731	0.7904	1.2922	-6.7505	28
ref	A_33_P3390868	171024	SYNPO2	ref|NM_133477|ens|ENST00000307142|gb|B			21892685	0	0.0021	5.6434	0.1772	0	13	17	0	0	-2.4966	4.4953	6.9919	32.3479	175.849	113.665	1.4035	1.8257	-5.3798	27
ref	A_23_P215720	1080	CFTR	ref|NM_000492|ens|ENST00000003084|ens|			21893282	0	0.0004	5.6772	0.1761	0	13	17	0	0	-2.5052	3.0267	5.5319	9.7695	65.2626	41.2156	0.7984	1.76	-6.1683	28
ref	A_33_P3303449	3953	LEPR	ref|NM_001198688|ref|NM_001003680|ref|			21890624	0	0.0049	5.6858	0.1759	0	13	17	0	0	-2.5074	7.1612	9.6685	215.221	936.945	624.198	2.1746	0.6206	-5.5544	17
ref	A_23_P202448	6387	CXCL12	ref|NM_199168|ref|NM_001178134|ens|ENS			21893703	0	0.0016	5.7072	0.1752	0	13	17	0	0	-2.5128	4.5169	7.0296	32.0363	173.448	112.17	1.4457	1.5538	-5.5825	26
ref	A_33_P3273623	6366	CCL21	ref|NM_002989|ens|ENST00000378792|ens|			21881914	0	0.0002	5.7142	0.175	0	13	17	0	0	-2.5145	5.5551	8.0697	61.6711	313.783	204.535	1.1176	0.7588	-6.958	23
ref	A_33_P3218004	246181	AKR7L	ref|NR_040288|ref|NR_040289|ens|ENST00			21890862	0.0001	0.0071	5.7517	0.1739	0	13	17	0	0	-2.524	6.2548	8.7788	125.146	480.999	326.796	2.4602	0.512	-5.389	16
ref	A_23_P81158	126	ADH1C	ref|NM_000669|ens|ENST00000515683|gb|B			21875412	0.0003	0.022	5.7659	0.1734	0	13	17	0	0	-2.5275	8.2209	10.7484	540.861	1944.55	1336.28	3.3913	0.6173	-4.6365	15
ref	A_23_P10995	27303	RBMS3	ref|NM_014483|ref|NM_001177712|ens|ENS			21853042	0	0.0003	5.7926	0.1726	0	13	17	0	0	-2.5342	4.9572	7.4914	39.5104	194.854	127.538	1.1961	0.3489	-7.5546	17
ref	A_23_P131588	27302	BMP10	ref|NM_014482|ens|ENST00000295379|gb|B			21841380	0	0.0008	5.8585	0.1707	0	13	17	0	0	-2.5505	3.7919	6.3425	20.4518	100.643	65.8933	1.4413	1.0756	-6.1121	24
ref	A_23_P2543	23316	CUX2	ref|NM_015267|ens|ENST00000261726|gb|A			21886014	0.0001	0.0104	5.8834	0.17	0	13	17	0	0	-2.5567	5.2091	7.7658	65.9609	301.87	199.643	2.5159	1.8709	-4.6402	24
ref	A_23_P353035	3490	IGFBP7	ref|NM_001553|ens|ENST00000295666|ens|			21896684	0.0008	0.041	5.9004	0.1695	0	13	17	0	0	-2.5608	7.7108	10.2716	440.186	2016.96	1333.69	3.7823	2.6039	-3.8426	23
ref	A_23_P202448	6387	CXCL12	ref|NM_199168|ref|NM_001178134|ens|ENS			21866425	0	0.0018	5.9061	0.1693	0	13	17	0	0	-2.5622	4.5065	7.0687	32.5081	180.494	116.367	1.5481	1.7287	-5.4531	27
ref	A_23_P202448	6387	CXCL12	ref|NM_199168|ref|NM_001178134|ens|ENS			21840396	0	0.0028	5.9184	0.169	0	13	17	0	0	-2.5652	4.3966	6.9618	30.5093	174.472	112.088	1.5727	2.0082	-5.246	27
ref	A_23_P215720	1080	CFTR	ref|NM_000492|ens|ENST00000003084|ens|			21882956	0	0.0007	5.9442	0.1682	0	13	17	0	0	-2.5715	3.044	5.6155	10.2641	69.5513	43.8602	0.9214	1.9746	-5.9461	28
ref	A_23_P206724	4493	MT1E	ref|NM_175617|ens|ENST00000330439|ens|			21886094	0	0.0045	5.978	0.1673	0	13	17	0	0	-2.5797	11.005	13.5847	3555.66	14370.9	9684.31	2.2529	0.7677	-5.5193	18
ref	A_23_P86470	9023	CH25H	ref|NM_003956|ens|ENST00000371852|gb|A			21868070	0	0.0006	6.0139	0.1663	0	13	17	0	0	-2.5883	4.1208	6.7091	22.7126	152.712	96.379	1.0952	1.7283	-6.0029	28
ref	A_23_P101992	8685	MARCO	ref|NM_006770|ens|ENST00000541757|ens|			21886021	0.0006	0.033	6.0266	0.1659	0	13	17	0	0	-2.5913	6.1157	8.7071	201.366	613.624	434.979	3.7673	2.0981	-4.0313	21
ref	A_24_P42693	57834	CYP4F11	ref|NM_021187|ref|NM_001128932|ens|ENS			21850380	0.0002	0.0139	6.0333	0.1657	0	13	17	0	0	-2.5929	4.9969	7.5898	61.78	238.87	162.131	3.1342	0.8397	-4.811	17
ref	A_33_P3218783	288	ANK3	ref|NM_001204404|ref|NM_001204403|ref|			21853435	0	0	6.042	0.1655	0	13	17	0	0	-2.595	4.3003	6.8953	22.7011	146.372	92.7812	0.6616	1.1398	-7.5563	28
ref	A_23_P216756	2220	FCN2	ref|NM_004108|ref|NM_015837|ens|ENST00			21866809	0.0008	0.0387	6.0926	0.1641	0	13	17	0	0	-2.6071	4.8958	7.5029	68.2652	315.94	208.614	3.6726	2.9867	-3.8515	24
ref	A_23_P99063	4060	LUM	ref|NM_002345|ens|ENST00000548071|gb|A			21847557	0	0.0037	6.1085	0.1637	0	13	17	0	0	-2.6108	3.9718	6.5827	23.9152	141.533	90.5655	1.7627	2.1605	-5.0941	27
ref	A_23_P99906	9455	HOMER2	ref|NM_199330|ref|NM_004839|ens|ENST00			21884589	0.0001	0.0065	6.1189	0.1634	0	13	17	0	0	-2.6133	6.5548	9.168	144.068	631.401	420.224	2.554	0.4029	-5.5694	15
ref	A_33_P3259615	143941	TTC36	ref|NM_001080441|ens|ENST00000302783|e			21860065	0.0008	0.04	6.1274	0.1632	0	13	17	0	0	-2.6153	6.0241	8.6394	132.205	540.89	363.793	4.3567	1.5005	-4.0193	18
ref	A_23_P106602	83716	CRISPLD2	ref|NM_031476|ens|ENST00000262424|gb|A			21865164	0	0.0005	6.214	0.1609	0	13	17	0	0	-2.6355	5.6882	8.3238	63.647	454.061	284.882	1.0023	1.8564	-6.1061	28
BROAD	A_21_P0011673		XLOC_l2_006594	[TCONS_l2_00012302]			21893156	0.0006	0.0343	6.2282	0.1606	0	13	17	0	0	-2.6388	6.7163	9.3551	217.85	879.269	592.654	4.218	1.4445	-4.124	18
ref	A_33_P3390013	9510	ADAMTS1	ref|NM_006988|ens|ENST00000464589|ens|			21837808	0	0.0005	6.3142	0.1584	0	13	17	0	0	-2.6586	3.4592	6.1178	12.6689	119.574	73.2483	0.6031	2.2765	-6.2611	25
ref	A_23_P37983	4490	MT1B	ref|NM_005947|ens|ENST00000334346|gb|B			21853296	0	0.0006	6.4203	0.1558	0	13	17	0	0	-2.6826	9.1142	11.7968	782.495	4332.61	2794.23	1.5723	0.9234	-6.408	22
ref	A_23_P52761	4316	MMP7	ref|NM_002423|ens|ENST00000260227|gb|A			21898753	0.0009	0.0432	6.4187	0.1558	0	13	17	0	0	-2.6823	5.2071	7.8894	135.242	396.98	283.56	4.1272	3.1272	-3.7879	24
ref	A_23_P427703	4500	MT1L	ref|NR_001447|gb|X97261|gb|BC070351|gb			21847159	0	0.0005	6.4305	0.1555	0	13	17	0	0	-2.6849	10.2993	12.9842	1804.53	9409.14	6113.81	1.4992	0.7253	-6.755	20
ref	A_23_P202448	6387	CXCL12	ref|NM_199168|ref|NM_001178134|ens|ENS			21866543	0	0.0012	6.4342	0.1554	0	13	17	0	0	-2.6858	4.3932	7.0789	30.9067	175.427	112.801	1.6606	1.4751	-5.7988	25
ref	A_23_P106602	83716	CRISPLD2	ref|NM_031476|ens|ENST00000262424|gb|A			21885789	0	0.0001	6.4854	0.1542	0	13	17	0	0	-2.6972	5.6833	8.3805	60.7637	466.38	290.613	0.8057	1.7032	-6.6979	28
ref	A_23_P106602	83716	CRISPLD2	ref|NM_031476|ens|ENST00000262424|gb|A			21895111	0	0.0001	6.4986	0.1539	0	13	17	0	0	-2.7001	5.6976	8.3977	62.5049	465.914	291.103	0.8808	1.5438	-6.7808	28
ref	A_23_P105973	256394	SERPINA11	ref|NM_001080451|ens|ENST00000334708|g			21868957	0.0002	0.0146	6.5007	0.1538	0	13	17	0	0	-2.7006	7.4776	10.1782	345.756	1399.11	942.654	3.4203	0.9597	-4.7773	17
ref	A_33_P3350056	4501	MT1X	ref|NM_005952|ref|NM_005947|ens|ENST00			21836037	0	0.001	6.526	0.1532	0	13	17	0	0	-2.7062	7.0967	9.8029	197.935	1013.91	660.323	1.7918	0.7043	-6.3918	19
ref	A_23_P202448	6387	CXCL12	ref|NM_199168|ref|NM_001178134|ens|ENS			21847561	0	0.0015	6.5261	0.1532	0	13	17	0	0	-2.7062	4.3347	7.0409	29.2954	175.934	112.391	1.7179	1.716	-5.6054	26
ref	A_23_P106602	83716	CRISPLD2	ref|NM_031476|ens|ENST00000262424|gb|A			21873474	0	0.0001	6.5332	0.1531	0	13	17	0	0	-2.7078	5.668	8.3758	59.5516	469.149	291.657	0.7465	1.7101	-6.8117	28
ref	A_23_P106602	83716	CRISPLD2	ref|NM_031476|ens|ENST00000262424|gb|A			21841157	0	0.0001	6.5415	0.1529	0	13	17	0	0	-2.7096	5.6891	8.3987	60.7715	464.083	289.315	0.7707	1.5856	-6.9374	28
ref	A_33_P3590259	9547	CXCL14	ref|NM_004887|ens|ENST00000512158|ens|			21872767	0	0.0002	6.5459	0.1528	0	13	17	0	0	-2.7106	3.9994	6.71	22.3207	117.745	76.3946	1.2955	0.5643	-7.4368	20
ref	A_23_P106602	83716	CRISPLD2	ref|NM_031476|ens|ENST00000262424|gb|A			21840420	0	0.0002	6.5612	0.1524	0	13	17	0	0	-2.714	5.6489	8.3628	61.2987	460.99	287.791	1.053	1.6528	-6.4288	28
ref	A_33_P3255304	2687	GGT5	ref|NM_001099781|ref|NM_004121|ref|NM_			21863315	0	0.0006	6.6047	0.1514	0	13	17	0	0	-2.7235	5.0736	7.7971	42.6291	325.722	203.048	1.1051	2.096	-5.9673	28
BROAD	A_21_P0003862		XLOC_003783	[TCONS_00008935]			21879478	0	0.0002	6.6331	0.1508	0	13	17	0	0	-2.7297	3.7137	6.4434	15.8367	130.166	80.6232	0.8891	1.845	-6.4897	28
ref	A_32_P80850	7373	COL14A1	ref|NM_021110|ens|ENST00000309791|ens|			21881644	0.0001	0.0073	6.6438	0.1505	0	13	17	0	0	-2.732	4.3782	7.1102	36.5223	181.338	118.585	2.8113	1.4369	-4.9815	21
ref	A_33_P3382471	284541	CYP4A22	ref|NM_001010969|ens|ENST00000490948|e			21876206	0.0008	0.0387	6.6463	0.1505	0	13	17	0	0	-2.7325	7.8353	10.5678	445.365	1967.68	1308.01	4.8575	1.2398	-4.089	17
K-EST0223227	A_21_P0004286		XLOC_004515	[CB162602]			21877295	0	0.0015	6.6527	0.1503	0	13	17	0	0	-2.7339	4.5476	7.2815	35.473	232.759	147.269	1.7182	1.7874	-5.6121	26
ref	A_23_P253536	4883	NPR3	ref|NM_000908|ref|NM_001204375|ref|NM_			21850340	0	0.0001	6.6648	0.15	0	13	17	0	0	-2.7366	3.2806	6.0171	12.3963	86.8945	54.612	1.0124	1.404	-6.8313	28
ref	A_23_P105973	256394	SERPINA11	ref|NM_001080451|ens|ENST00000334708|g			21890374	0.0006	0.0313	6.7085	0.1491	0	13	17	0	0	-2.746	7.4271	10.1731	364.636	1410.95	957.548	4.4683	1.0921	-4.2992	16
ref	A_23_P415974	229	ALDOB	ref|NM_000035|ens|ENST00000374855|ens|			21854361	0.0003	0.0215	6.7813	0.1475	0	13	17	0	0	-2.7616	5.7881	8.5497	114.051	457.942	308.922	3.9312	1.4161	-4.4466	18
ref	A_33_P3416022	387742	FAM99A	ref|NR_026643|ens|ENST00000382167|gb|C			21861664	0.0008	0.0387	6.8866	0.1452	0	13	17	0	0	-2.7838	7.9386	10.7223	456.153	1868.06	1256.23	5.0837	0.5487	-4.2786	14
ref	A_23_P105973	256394	SERPINA11	ref|NM_001080451|ens|ENST00000334708|g			21851377	0.0005	0.0283	6.9761	0.1433	0	13	17	0	0	-2.8024	7.4077	10.2101	348.281	1426.65	959.355	4.6012	0.9501	-4.3776	16
ref	A_33_P3289236	3250	HPR	ref|NM_020995|ref|NM_005143|ref|NM_001			21863231	0	0.0021	7.0121	0.1426	0	13	17	0	0	-2.8098	9.7843	12.5942	1192.97	6901.18	4427.63	2.2299	0.4836	-6.2834	16
ens	A_33_P3304172	4588	MUC6	ens|ENST00000421673|gb|AK092533|gb|AK0			21853246	0.0001	0.008	7.0236	0.1424	0	13	17	0	0	-2.8122	5.5066	8.3188	86.0017	953.418	577.538	2.0617	3.5241	-4.6491	28
ref	A_33_P3213235	339390	CLEC4G	ref|NM_198492|ref|NM_001244856|ens|ENS			21841456	0	0.0053	7.0382	0.1421	0	13	17	0	0	-2.8152	4.297	7.1122	35.9491	251.788	158.258	2.0501	2.9851	-4.8764	28
ref	A_23_P105973	256394	SERPINA11	ref|NM_001080451|ens|ENST00000334708|g			21868832	0.0004	0.025	7.0765	0.1413	0	13	17	0	0	-2.823	7.4205	10.2436	349.221	1447.66	971.668	4.5046	0.8866	-4.4711	16
ref	A_23_P12767	1559	CYP2C9	ref|NM_000771|ens|ENST00000260682|gb|A			21882332	0	0	7.084	0.1412	0	13	17	0	0	-2.8246	3.5848	6.4094	14.9972	100.597	63.504	0.9501	0.7485	-8.2537	24
ref	A_32_P74409	387763	C11orf96	ref|NM_001145033|gb|BC052560|ens|ENST0			21876495	0.0003	0.0186	7.0817	0.1412	0	13	17	0	0	-2.8241	5.3514	8.1755	76.9076	612.05	380.155	2.6359	4.2871	-4.187	28
ref	A_23_P105973	256394	SERPINA11	ref|NM_001080451|ens|ENST00000334708|g			21862259	0.0003	0.021	7.0987	0.1409	0	13	17	0	0	-2.8276	7.282	10.1095	315.911	1337.73	894.94	4.1872	0.9845	-4.5869	16
ref	A_23_P106602	83716	CRISPLD2	ref|NM_031476|ens|ENST00000262424|gb|A			21861397	0	0	7.128	0.1403	0	13	17	0	0	-2.8335	5.5867	8.4202	57.5383	466.664	289.376	0.7969	1.4763	-7.3618	28
ref	A_23_P105973	256394	SERPINA11	ref|NM_001080451|ens|ENST00000334708|g			21890967	0.0004	0.0273	7.1614	0.1396	0	13	17	0	0	-2.8402	7.4057	10.246	361.812	1490.49	1001.4	4.5927	1.0642	-4.4042	16
ref	A_23_P105973	256394	SERPINA11	ref|NM_001080451|ens|ENST00000334708|g			21839509	0.0003	0.0229	7.1767	0.1393	0	13	17	0	0	-2.8433	7.3986	10.2419	350.829	1444.1	970.348	4.4213	0.9145	-4.5304	16
ref	A_23_P66637	6442	SGCA	ref|NM_000023|ref|NM_001135697|ens|ENS			21861031	0	0.0018	7.2359	0.1382	0	13	17	0	0	-2.8552	4.7278	7.583	35.7951	305.107	188.405	1.5892	2.6424	-5.4183	28
ref	A_23_P105973	256394	SERPINA11	ref|NM_001080451|ens|ENST00000334708|g			21873509	0.0002	0.0183	7.2425	0.1381	0	13	17	0	0	-2.8565	7.3127	10.1692	324.299	1394.65	930.833	4.0949	0.9626	-4.6858	16
ref	A_23_P105973	256394	SERPINA11	ref|NM_001080451|ens|ENST00000334708|g			21867312	0.0002	0.0177	7.2745	0.1375	0	13	17	0	0	-2.8629	7.324	10.1868	313.603	1395.2	926.507	4.0961	0.917	-4.7127	16
	A_33_P3262167						21887385	0	0.0007	7.2784	0.1374	0	13	17	0	0	-2.8636	5.8449	8.7085	84.7749	516.455	329.394	1.7803	1.2458	-6.2455	23
ref	A_23_P106602	83716	CRISPLD2	ref|NM_031476|ens|ENST00000262424|gb|A			21889842	0	0.0003	7.2912	0.1372	0	13	17	0	0	-2.8662	5.5128	8.3789	58.6574	466.634	289.844	1.3126	1.6597	-6.4315	27
ref	A_33_P3236868	4501	MT1X	ref|NM_005952|ens|ENST00000394485|gb|F			21888685	0	0.0002	7.316	0.1367	0	13	17	0	0	-2.8711	7.6895	10.5606	284.193	1739.11	1108.65	1.4922	0.8491	-7.0737	22
ref	A_23_P106602	83716	CRISPLD2	ref|NM_031476|ens|ENST00000262424|gb|A			21852949	0	0.0005	7.3482	0.1361	0	13	17	0	0	-2.8774	5.5386	8.416	61.4358	479.83	298.526	1.5039	1.7371	-6.1645	27
ref	A_33_P3319791	3164	NR4A1	ref|NM_002135|ref|NM_001202233|ref|NM_			21866735	0.0001	0.0075	7.364	0.1358	0	13	17	0	0	-2.8805	4.2669	7.1474	36.7185	271.83	169.949	2.3122	3.4111	-4.6819	28
ref	A_23_P105973	256394	SERPINA11	ref|NM_001080451|ens|ENST00000334708|g			21882579	0.0003	0.0194	7.4121	0.1349	0	13	17	0	0	-2.8899	7.3629	10.2528	343.825	1434.05	961.621	4.2733	0.7597	-4.7292	15
ref	A_23_P217228	7216	TRO	ref|NM_016157|ref|NM_001039705|ref|NM_			21865550	0	0	7.4173	0.1348	0	13	17	0	0	-2.8909	5.4686	8.3595	57.9165	373.998	237.029	1.1331	0.698	-8.0734	22
ref	A_33_P3326553	388595	TMEM82	ref|NM_001013641|ens|ENST00000375782|t			21839149	0	0.0019	7.4665	0.1339	0	13	17	0	0	-2.9004	5.9121	8.8125	81.5719	646.216	401.537	1.7305	2.6613	-5.3891	28
ref	A_23_P92928	729	C6	ref|NM_000065|ref|NM_001115131|ens|ENS			21866613	0	0.0011	7.5058	0.1332	0	13	17	0	0	-2.908	5.199	8.107	54.951	310.274	199.634	2.0871	0.5462	-6.6249	17
ref	A_33_P3253747	1544	CYP1A2	ref|NM_000761|ens|ENST00000343932|gb|M			21844732	0	0.004	7.5298	0.1328	0	13	17	0	0	-2.9126	3.103	6.0156	10.2752	135.844	81.4306	0.8147	4.2119	-5.2276	23
ref	A_23_P2645	10993	SDS	ref|NM_006843|ens|ENST00000257549|gb|J			21878511	0	0.0033	7.5703	0.1321	0	13	17	0	0	-2.9203	7.1597	10.08	243.7	2099.89	1295.54	1.7901	3.198	-5.1162	28
BROAD	A_19_P00804359		XLOC_009194	[TCONS_00019370]			21837867	0	0.001	8.0168	0.1247	0	13	17	0	0	-3.003	4.6128	7.6159	29.6798	361.374	217.64	1.0593	3.0763	-5.8619	26
ref	A_24_P369232	83643	CCDC3	ref|NM_031455|ens|ENST00000378839|ens|			21893078	0	0.001	8.0576	0.1241	0	13	17	0	0	-3.0103	5.2278	8.2382	59.1018	410.282	258.104	1.9973	1.8356	-5.8856	25
ref	A_23_P18672	57733	GBA3	ref|NM_020973|ref|NM_001128432|ens|ENS			21872389	0	0.0001	8.1303	0.123	0	13	17	0	0	-3.0233	5.2237	8.247	52.3888	357.755	225.429	1.3704	0.7527	-7.8142	21
ref	A_23_P139527	3242	HPD	ref|NM_002150|ref|NM_001171993|ens|ENS			21856340	0.0001	0.0125	8.2562	0.1211	0	13	17	0	0	-3.0455	6.6396	9.685	199.463	894.467	593.299	4.1874	0.3725	-5.1924	14
ref	A_24_P326739	27165	GLS2	ref|NM_013267|ens|ENST00000486433|ens|			21840445	0	0.0001	8.4218	0.1187	0	13	17	0	0	-3.0741	4.6812	7.7554	35.4031	267.494	166.921	1.4829	1.2613	-7.0849	25
ref	A_23_P164057	4239	MFAP4	ref|NM_002404|ref|NM_001198695|ens|ENS			21887387	0	0.0001	8.4979	0.1177	0	13	17	0	0	-3.0871	4.788	7.8751	34.5665	338.081	206.558	1.1905	1.8583	-6.8877	28
ref	A_23_P63209	3290	HSD11B1	ref|NM_181755|ref|NM_001206741|ref|NM_			21877209	0.0001	0.0086	8.5052	0.1176	0	13	17	0	0	-3.0883	5.8584	8.9467	137.495	525.139	357.16	3.6766	0.2731	-5.6491	13
ref	A_23_P38735	28513	CDH19	ref|NM_021153|gb|AF047826|gb|AJ007607|			21861772	0	0.0001	8.6626	0.1154	0	13	17	0	0	-3.1148	3.7028	6.8176	15.9608	173.467	105.214	0.8395	2.2449	-7.0244	27
ref	A_33_P3303474	1579	CYP4A11	ref|NM_000778|ens|ENST00000371904|ens|			21860321	0.0002	0.0161	8.7204	0.1147	0	13	17	0	0	-3.1244	6.3189	9.4433	162.677	915.255	589.138	4.6434	2.0141	-4.5302	20
ref	A_23_P66241	4499	MT1M	ref|NM_176870|ens|ENST00000379818|gb|A			21864666	0	0.001	8.8302	0.1132	0	13	17	0	0	-3.1424	5.3504	8.4929	66.6434	505.377	315.259	2.2537	1.7535	-5.976	24
ref	A_23_P216596	79987	SVEP1	ref|NM_153366|ens|ENST00000374463|ens|			21875128	0	0.003	8.8735	0.1127	0	13	17	0	0	-3.1495	4.8649	8.0144	54.331	342.317	217.523	2.996	1.7586	-5.4504	22
ref	A_33_P3359017	8529	CYP4F2	ref|NM_001082|ens|ENST00000221700|gb|U			21887958	0	0.0016	9.097	0.1099	0	13	17	0	0	-3.1854	3.9737	7.1591	33.5991	168.192	109.868	2.7433	0.7058	-6.3387	17
ref	A_23_P151805	10516	FBLN5	ref|NM_006329|gb|AK075147|gb|BX248290|			21849158	0	0.0003	9.3287	0.1072	0	13	17	0	0	-3.2217	7.5053	10.727	253.221	2133.7	1318.83	1.9066	1.3386	-6.7858	23
ref	A_32_P14582	388503	C3P1	ref|NR_027300|ens|ENST00000495140|gb|A			21847276	0	0.0061	9.3348	0.1071	0	13	17	0	0	-3.2226	6.0104	9.233	162.242	720.807	478.762	3.8646	0.7779	-5.5022	16
ref	A_23_P145569	6580	SLC22A1	ref|NM_153187|ref|NM_003057|ens|ENST00			21888378	0.0001	0.0079	9.5256	0.105	0	13	17	0	0	-3.2518	4.8737	8.1255	74.8523	408.985	264.194	3.9487	2.5305	-4.8336	23
ref|NM_001195520|tc|THC2655317	A_32_P49867	100507055	LOC100507055	ref|NM_001195520|tc|THC2655317			21871364	0	0.0003	9.6705	0.1034	0	13	17	0	0	-3.2736	3.8242	7.0978	23.3093	161.469	101.6	2.0995	1.1004	-6.8825	21
ref	A_21_P0000671	4493	MT1E	ref|NM_175617|ref|NM_176870|ref|NR_036			21897631	0	0.0004	10.1157	0.0989	0	13	17	0	0	-3.3385	9.2477	12.5863	1034.05	7192.92	4524.07	2.1772	0.7623	-7.2454	18
ref	A_24_P339514	1555	CYP2B6	ref|NM_000767|ref|NR_001278|ens|ENST00			21840188	0.0003	0.0203	10.1754	0.0983	0	13	17	0	0	-3.347	7.2761	10.6231	414.726	2091.97	1365.16	5.8698	1.5584	-4.5413	17
ref	A_33_P3272231	84879	MFSD2A	ref|NM_001136493|ref|NM_032793|ens|ENS			21884344	0	0.0036	10.3709	0.0964	0	13	17	0	0	-3.3745	5.1271	8.5015	82.4192	560.892	353.554	3.568	1.9596	-5.4053	21
ref	A_23_P106258	283600	SLC25A47	ref|NM_207117|ens|ENST00000361529|gb|B			21896888	0	0.0056	10.4293	0.0959	0	13	17	0	0	-3.3826	6.2923	9.6749	168.959	1099.4	696.207	4.0186	1.924	-5.2052	20
ref	A_23_P136671	7364	UGT2B7	ref|NM_001074|ens|ENST00000305231|gb|A			21860376	0	0.0051	10.4949	0.0953	0	13	17	0	0	-3.3916	7.9116	11.3032	415.33	3251.24	2022.35	4.0572	1.3233	-5.4314	18
ref	A_33_P3276713	3082	HGF	ref|NM_001010931|ref|NM_001010933|ens|			21889042	0	0.0009	10.8616	0.0921	0	13	17	0	0	-3.4412	5.0769	8.5181	67.8917	481.218	302.11	2.84	1.4223	-6.2605	21
ref	A_23_P55544	147372	CCBE1	ref|NM_133459|gb|AB075863|gb|AK055243|			21849506	0	0	11.3414	0.0882	0	13	17	0	0	-3.5035	3.4291	6.9327	13.5562	172.048	103.368	0.8428	1.7876	-8.4978	28
ref	A_33_P3312509	9719	ADAMTSL2	ref|NM_014694|ref|NM_001145320|ens|ENS			21875156	0	0.0008	11.3433	0.0882	0	13	17	0	0	-3.5038	7.3241	10.8279	293.063	2511.47	1550.16	2.7497	1.8431	-6.1945	23
ref	A_33_P3382856	1634	DCN	ref|NM_133507|ens|ENST00000456569|ens|			21894981	0	0.0006	11.3856	0.0878	0	13	17	0	0	-3.5091	5.7339	9.243	91.7924	749.92	464.731	2.6464	1.2146	-6.6915	20
ref	A_23_P30098	127	ADH4	ref|NM_000670|ens|ENST00000423445|ens|			21866013	0	0.0003	11.6592	0.0858	0	13	17	0	0	-3.5434	5.6426	9.186	78.9624	804.543	490.125	2.2816	1.7854	-6.6901	24
ref	A_33_P3314500	4588	MUC6	ref|NM_005961|ens|ENST00000421673|gb|L			21862623	0	0.0018	12.0774	0.0828	0	13	17	0	0	-3.5942	4.1479	7.7421	39.2418	606.612	360.752	2.6397	4.0472	-5.4116	28
ref|NM_000353|gb|X52520|tc|THC2471329	A_24_P330633	6898	TAT	ref|NM_000353|gb|X52520|tc|THC2471329			21841471	0.0001	0.0095	12.363	0.0809	0	13	17	0	0	-3.628	8.4851	12.113	901.04	5330.58	3411.11	5.4983	0.8048	-5.2903	15
ref	A_33_P3318322	79689	STEAP4	ref|NM_001205315|ref|NM_024636|ens|ENS			21856226	0	0	12.3783	0.0808	0	13	17	0	0	-3.6297	4.5568	8.1866	29.771	334.015	202.176	0.9221	0.654	-10.9742	23
ref	A_23_P64873	1634	DCN	ref|NM_001920|ref|NM_133503|ref|NM_133			21878696	0	0.0023	13.2759	0.0753	0	13	17	0	0	-3.7307	8.9636	12.6944	982.43	7905.04	4905.24	4.0899	1.017	-6.0969	17
ref	A_23_P161368	1558	CYP2C8	ref|NM_000770|ref|NM_001198855|ref|NM_			21845768	0.0001	0.0065	14.292	0.07	0	13	17	0	0	-3.8371	8.1027	11.9399	612.356	4861.02	3019.93	5.6056	1.1131	-5.4446	16
ref	A_32_P203917	735	C9	ref|NM_001737|ens|ENST00000263408|gb|B			21838131	0.0005	0.028	14.4054	0.0694	0	13	17	0	0	-3.8485	8.9264	12.775	1723.14	8634.42	5639.53	8.6409	1.355	-4.4606	15
ref	A_23_P213857	730	C7	ref|NM_000587|ens|ENST00000313164|gb|J			21875554	0	0	14.4928	0.069	0	13	17	0	0	-3.8573	3.9853	7.8425	23.0627	376.07	223.1	1.6015	1.9348	-7.9233	27
ref	A_33_P3347291	11185	INMT	ref|NM_001199219|ref|NM_006774|ens|ENS			21877994	0	0.0001	14.7659	0.0677	0	13	17	0	0	-3.8842	7.2605	11.1447	244.335	3145.05	1888.07	2.4141	1.4267	-7.4803	22
ref|NM_006438|gb|AB002631|tc|THC2478678	A_23_P251486	10584	COLEC10	ref|NM_006438|gb|AB002631|tc|THC2478678			21851661	0	0	17.2264	0.0581	0	13	17	0	0	-4.1066	5.0851	9.1916	61.0311	742.09	446.964	2.3726	1.3869	-7.991	22
ref	A_23_P200741	1805	DPT	ref|NM_001937|ens|ENST00000367817|gb|A			21865738	0	0	25.3519	0.0394	0	13	17	0	0	-4.664	6.4892	11.1532	151.912	3161.82	1857.53	2.7906	2.1336	-7.9968	24
ref	A_33_P3336720	57817	HAMP	ref|NM_021175|ens|ENST00000222304|gb|A			21890333	0	0.0008	28.6175	0.0349	0	13	17	0	0	-4.8388	6.2084	11.0472	175.994	4000.99	2343.49	4.8834	4.8562	-5.9503	26
Significance cut-off : FDR≤0.05 and absolute FC ≥2
The probe set for H19 with FDR=0.0665 is also included because of its important role in cancer
Grp 1 = GE2-HCC
Grp 2 = NT
