# Supplementary material for: Gene networks and transcriptional regulators associated with liver cancer development and progression
Source: BMC Med Genomics. 2021 Feb 4;14:41. doi: 10.1186/s12920-021-00883-5 (PMC7863452; doi:10.1186/s12920-021-00883-5)
Supplement: Supplementary file 6 — Additional file 6. List of differentially expressed probe sets in 13 GE2-hepatocellular carcinoma (HCC) versus 10 GE1-HCC samples. Unpaired Welch’s t-test was performed using gene expression microarray data from GE2-HCC (n=13) and GE1-HCC (n=10) samples. The probe sets that expression change in the GE2-HCC group versus the GE1-HCC group showed mean absolute fold change (FC) ≥ 2 and false discovery rate (FDR) ≤ 0.05 were selected. [file 12920_2021_883_MOESM6_ESM.xls]

## Sheet: SRG_13 GE2-HCC_vs_10 GE1-HCC
Genbank Acc	Gene Mfr ID	LOCUSID	GENENAME	REFSEQ	COMPOUND_CAS	COMPOUND_NAME	SPOTID	P	FDR	Abs Fold Change	Fold Change grp1/grp2	Total Bad Flags	Grp 1 Size	Grp 2 Size	Bad Flags Grp 1	Bad Flags Grp 2	Diff Means grp1-grp2	Mean Grp 1	Mean Grp 2	Mean Intensities Grp 1	Mean Intensities Grp 2	Mean All Intensities	Var Grp 1	Var Grp 2	t	Degs Freedom
ref|NR_024243	A_21_P0000508	100170227	SNAR-D	ref|NR_024243			21874534	0	0.0177	30.4886	30.4886	0	13	10	0	0	4.9302	13.6996	8.7694	29117.8	1901.19	17284.5	5.0604	4.7932	5.29	20
ref|NR_024244	A_21_P0000509	100170228	SNAR-G2	ref|NR_024244			21835991	0	0.0178	29.0251	29.0251	0	13	10	0	0	4.8592	13.7292	8.87	33604	1901.89	19820.5	5.5798	4.3796	5.2181	21
ref|NR_024343	A_21_P0000512	100170222	SNAR-I	ref|NR_024343			21880620	0.0001	0.0395	28.559	28.559	0	13	10	0	0	4.8359	13.0186	8.1827	17862	2080.46	11000.4	4.8161	6.4755	4.7929	18
ref	A_21_P0000507	100170217	SNAR-B2	ref|NR_024230|ref|NR_024231|ref|NR_024			21896502	0	0.0179	27.2552	27.2552	0	13	10	0	0	4.7685	14.4503	9.6818	52241.6	3079.93	30866.9	5.4392	4.187	5.2118	21
ref|NR_024342	A_21_P0000511	100170221	SNAR-H	ref|NR_024342			21843518	0	0.0179	20.5622	20.5622	0	13	10	0	0	4.3619	13.346	8.9841	21175.2	1556.2	12645.2	4.2209	3.6061	5.2691	20
ref	A_23_P82503	23089	PEG10	ref|NM_001040152|ref|NM_001184961|ref|			21881357	0	0.0032	18.6709	18.6709	0	13	10	0	0	4.2227	7.6087	3.386	357.653	16.6241	209.379	3.7017	1.6459	6.2994	21
ref|NR_004384	A_21_P0000492	100126781	SNAR-F	ref|NR_004384			21880574	0	0.0188	18.4758	18.4758	0	13	10	0	0	4.2076	11.6831	7.4755	6984.56	484.543	4158.47	4.5971	3.1152	5.1591	21
ref	A_33_P3257678	333932	HIST2H3A	ref|NM_001005464|ref|NM_021059|ens|ENS			21882574	0	0.0003	14.1291	14.1291	0	13	10	0	0	3.8206	10.7669	6.9463	2447.08	149.568	1448.16	1.6392	0.8161	8.3832	21
ref	A_19_P00323082	283120	H19	ref|NR_002196|gb|AK123560|gb|BC106078|			21871837	0	0.0047	14.0055	14.0055	0	13	10	0	0	3.8079	13.515	9.7071	18401.2	1147.38	10899.5	3.253	1.4241	6.077	21
ref	A_23_P118815	332	BIRC5	ref|NM_001012271|ref|NM_001168|ref|NM_			21881031	0	0.0019	13.9599	13.9599	0	13	10	0	0	3.8032	9.3368	5.5336	831.967	64.4047	498.244	1.1115	1.7587	7.439	17
ref	A_23_P118815	332	BIRC5	ref|NM_001012271|ref|NM_001168|ref|NM_			21878144	0	0.0024	13.3654	13.3654	0	13	10	0	0	3.7404	9.3282	5.5878	835.293	68.171	501.762	1.1952	1.7994	7.1736	17
ref	A_23_P118815	332	BIRC5	ref|NM_001012271|ref|NM_001168|ref|NM_			21872213	0	0.0024	13.2984	13.2984	0	13	10	0	0	3.7332	9.3423	5.6091	830.507	69.9161	499.815	1.1416	1.8937	7.0907	17
ref	A_23_P118815	332	BIRC5	ref|NM_001012271|ref|NM_001168|ref|NM_			21878760	0	0.003	13.2804	13.2804	0	13	10	0	0	3.7312	9.3256	5.5944	815.966	71.2165	492.162	1.0718	1.9785	7.0476	16
ref	A_23_P118815	332	BIRC5	ref|NM_001012271|ref|NM_001168|ref|NM_			21855935	0	0.0026	12.843	12.843	0	13	10	0	0	3.6829	9.3687	5.6858	845.995	72.1222	509.529	1.1505	1.8813	7.0023	17
ref	A_23_P118815	332	BIRC5	ref|NM_001012271|ref|NM_001168|ref|NM_			21886257	0	0.0014	12.6384	12.6384	0	13	10	0	0	3.6597	9.4012	5.7415	867.275	71.043	521.087	1.1562	1.4597	7.551	18
ref	A_23_P118815	332	BIRC5	ref|NM_001012271|ref|NM_001168|ref|NM_			21893553	0	0.003	12.5789	12.5789	0	13	10	0	0	3.6529	9.3055	5.6526	799.605	70.9624	482.804	1.0706	1.8611	7.0502	16
ref	A_24_P297539	11065	UBE2C	ref|NM_181803|ref|NM_181799|ref|NM_007			21837332	0.0001	0.0239	12.3905	12.3905	0	13	10	0	0	3.6312	9.9626	6.3314	1408.82	162.691	867.025	2.2178	3.1623	5.2042	18
ref|NM_003509|gb|CK000930	A_33_P3360216	8329	HIST1H2AI	ref|NM_003509|gb|CK000930			21882642	0	0.001	11.6637	11.6637	0	13	10	0	0	3.544	7.4459	3.9019	216.457	20.3831	131.207	1.3526	1.2341	7.4309	20
ref	A_23_P93258	8358	HIST1H3B	ref|NM_003537|ens|ENST00000244661|gb|B			21841525	0	0.0004	10.5244	10.5244	0	13	10	0	0	3.3957	12.611	9.2154	7867.49	711.574	4756.22	1.0369	0.8772	8.2973	20
ref	A_23_P118815	332	BIRC5	ref|NM_001012271|ref|NM_001168|ref|NM_			21839321	0	0.0016	10.4419	10.4419	0	13	10	0	0	3.3843	9.405	6.0207	851.373	82.2186	516.958	1.0329	1.2842	7.4228	18
ref	A_23_P118815	332	BIRC5	ref|NM_001012271|ref|NM_001168|ref|NM_			21859727	0	0.0019	10.1242	10.1242	0	13	10	0	0	3.3397	9.3679	6.0282	846.735	82.7984	514.589	1.1735	1.3168	7.089	19
ref	A_33_P3404989	8357	HIST1H3H	ref|NM_003536|ens|ENST00000369163|gb|B			21895058	0	0.0003	9.6002	9.6002	0	13	10	0	0	3.2631	6.5365	3.2734	118.354	11.0083	71.682	1.0927	0.5782	8.6632	21
ref	A_23_P118815	332	BIRC5	ref|NM_001012271|ref|NM_001168|ref|NM_			21881895	0.0001	0.0309	8.8141	8.8141	0	13	10	0	0	3.1398	8.6847	5.5449	635.792	64.4603	387.387	3.3506	1.6721	4.8165	21
ref	A_23_P431179	8359	HIST1H4A	ref|NM_003538|ens|ENST00000359907|gb|B			21852880	0	0.0047	8.4897	8.4897	0	13	10	0	0	3.0857	10.3064	7.2206	1420.98	194.962	887.931	0.5284	1.4891	7.0874	14
ref	A_23_P133814	8352	HIST1H3C	ref|NM_003531|ens|ENST00000540144|gb|B			21886722	0	0.001	7.9895	7.9895	0	13	10	0	0	2.9981	10.4514	7.4533	1789.79	205.853	1101.12	1.1241	0.7954	7.3584	21
ref	A_23_P115375	653604	HIST2H3D	ref|NM_001123375|ref|NM_001005464|ref|			21882371	0	0.0004	7.9394	7.9394	0	13	10	0	0	2.989	12.7578	9.7688	8807.79	959.684	5395.57	1.1254	0.4455	8.2548	20
ref	A_33_P3287879	8357	HIST1H3H	ref|NM_003536|ens|ENST00000369163|gb|A			21898578	0	0.0014	7.7963	7.7963	0	13	10	0	0	2.9628	6.6686	3.7058	132.334	14.8506	81.2545	1.4276	0.6443	7.0977	21
ref	A_23_P133956	3833	KIFC1	ref|NM_002263|ens|ENST00000480346|ens|			21852419	0	0.0024	7.6622	7.6622	0	13	10	0	0	2.9378	6.5667	3.629	111.234	15.774	69.7297	0.8818	1.0904	6.9854	18
ref	A_23_P259586	7272	TTK	ref|NM_003318|ref|NM_001166691|ens|ENS			21883072	0	0.004	7.6245	7.6245	0	13	10	0	0	2.9306	6.3067	3.376	114.818	11.4717	69.8847	2.0086	0.4805	6.5116	18
ref	A_23_P70445	8353	HIST1H3E	ref|NM_003532|ens|ENST00000360408|gb|C			21848139	0	0.0003	7.4297	7.4297	0	13	10	0	0	2.8933	8.6446	5.7513	470.472	59.025	291.582	0.8082	0.4357	8.8978	21
ref	A_33_P3374210	4288	MKI67	ref|NM_002417|ref|NM_001145966|ens|ENS			21854372	0	0.0139	7.3217	7.3217	0	13	10	0	0	2.8722	7.5595	4.6873	251.227	36.1893	157.732	1.3071	1.6093	5.6169	18
ref	A_24_P52697	283120	H19	ref|NR_002196|gb|AK056774|gb|AK092486|			21892474	0.0001	0.0236	7.1985	7.1985	0	13	10	0	0	2.8477	6.4189	3.5712	134.034	13.6859	81.7089	3.0195	0.6163	5.2529	18
ref	A_33_P3258117	3070	HELLS	ref|NM_018063|ens|ENST00000394044|ens|			21867870	0	0.0007	7.1323	7.1323	0	13	10	0	0	2.8344	7.4679	4.6335	203.941	28.8138	127.799	0.6847	0.7421	7.9571	19
ref	A_23_P58321	890	CCNA2	ref|NM_001237|ens|ENST00000274026|gb|C			21874938	0	0.0082	6.9781	6.9781	0	13	10	0	0	2.8028	7.2132	4.4104	166.116	28.1098	106.113	0.5046	1.4045	6.6199	14
ref	A_23_P209200	898	CCNE1	ref|NM_001238|ens|ENST00000357943|ens|			21879465	0	0.0188	6.928	6.928	0	13	10	0	0	2.7924	5.9205	3.1281	121.709	9.9341	73.1114	2.7334	0.5848	5.3867	18
ref	A_32_P221799	8336	HIST1H2AM	ref|NM_003514|ens|ENST00000359611|gb|B			21871430	0	0.0023	6.8379	6.8379	0	13	10	0	0	2.7735	8.3766	5.603	463.745	53.6442	285.441	1.4842	0.546	6.7514	20
ref	A_33_P3351851	8368	HIST1H4L	ref|NM_003546|ens|ENST00000355981|gb|A			21839663	0	0.0047	6.7223	6.7223	0	13	10	0	0	2.749	9.5919	6.8429	1084.05	137.076	672.321	1.6242	0.8091	6.0589	21
ref	A_23_P58321	890	CCNA2	ref|NM_001237|ens|ENST00000274026|gb|C			21870100	0	0.0039	6.6726	6.6726	0	13	10	0	0	2.7383	7.1993	4.461	164.923	28.7921	105.736	0.4798	1.1302	7.0719	15
ref	A_23_P428184	3013	HIST1H2AD	ref|NM_021065|ens|ENST00000341023|gb|C			21862950	0	0.0004	6.646	6.646	0	13	10	0	0	2.7325	12.7118	9.9794	7978.16	1131.14	5001.19	0.78	0.534	8.1144	21
ref	A_23_P363174	8332	HIST1H2AL	ref|NM_003511|ens|ENST00000357320|gb|B			21856362	0	0.0026	6.5636	6.5636	0	13	10	0	0	2.7145	8.0486	5.3341	378.535	44.729	233.402	1.5545	0.4968	6.598	20
ref	A_33_P3311755	9493	KIF23	ref|NM_138555|ref|NM_004856|ens|ENST00			21866292	0	0.0007	6.537	6.537	0	13	10	0	0	2.7086	6.5507	3.842	102.615	17.3311	65.5354	0.4484	0.6999	8.3797	17
ref	A_23_P163481	701	BUB1B	ref|NM_001211|ens|ENST00000412359|ens|			21882177	0	0.0053	6.481	6.481	0	13	10	0	0	2.6962	6.7892	4.093	139.452	21.656	88.2362	1.0085	1.1485	6.1465	19
ref	A_23_P81859	85235	HIST1H2AH	ref|NM_080596|ens|ENST00000377459|gb|B			21865971	0	0.0003	6.3559	6.3559	0	13	10	0	0	2.6681	11.6429	8.9748	3679.88	558.591	2322.8	0.6444	0.482	8.5329	21
ref	A_23_P58321	890	CCNA2	ref|NM_001237|ens|ENST00000274026|gb|C			21859846	0	0.0204	6.3498	6.3498	0	13	10	0	0	2.6667	7.134	4.4673	155.626	31.1471	101.505	0.447	1.6421	5.984	13
ref	A_23_P58321	890	CCNA2	ref|NM_001237|ens|ENST00000274026|gb|C			21872685	0	0.0051	6.0916	6.0916	0	13	10	0	0	2.6068	7.2583	4.6515	166.246	31.7507	107.77	0.3685	1.1034	7	14
ref	A_23_P42198	8355	HIST1H3G	ref|NM_003534|ens|ENST00000305910|gb|A			21892709	0	0.0003	5.9488	5.9488	0	13	10	0	0	2.5726	7.5236	4.951	214.245	33.8324	135.805	0.6339	0.4398	8.4474	21
ref	A_24_P217848	8330	HIST1H2AK	ref|NM_003510|ens|ENST00000330180|gb|A			21850232	0	0.0005	5.8597	5.8597	0	13	10	0	0	2.5508	12.0731	9.5223	5006.08	815.267	3183.99	0.7145	0.4964	7.8871	21
ref	A_23_P58321	890	CCNA2	ref|NM_001237|ens|ENST00000274026|gb|C			21877263	0	0.0131	5.7834	5.7834	0	13	10	0	0	2.5319	7.1424	4.6105	162.541	31.9896	105.779	0.5812	1.2941	6.0679	15
ref	A_23_P65757	9133	CCNB2	ref|NM_004701|ens|ENST00000288207|gb|F			21870404	0	0.008	5.7601	5.7601	0	13	10	0	0	2.5261	6.2417	3.7156	97.2012	17.0229	62.3411	1.3603	0.9009	5.7245	21
ref	A_23_P68610	22974	TPX2	ref|NM_012112|ens|ENST00000340513|ens|			21898767	0	0.0063	5.6559	5.6559	0	13	10	0	0	2.4998	6.4206	3.9208	100.496	18.4479	64.8231	0.8995	1.0303	6.0236	19
ref	A_23_P58321	890	CCNA2	ref|NM_001237|ens|ENST00000274026|gb|C			21883446	0.0001	0.031	5.6351	5.6351	0	13	10	0	0	2.4944	7.0515	4.5571	151.515	33.4598	100.187	0.6133	1.6616	5.4006	14
ref	A_23_P59045	3012	HIST1H2AE	ref|NM_021052|ens|ENST00000303910|gb|B			21892300	0	0.0024	5.6329	5.6329	0	13	10	0	0	2.4939	9.7471	7.2532	1124.22	168.438	708.66	1.1999	0.4754	6.669	20
ref	A_23_P146284	6713	SQLE	ref|NM_003129|ens|ENST00000265896|gb|A			21855043	0	0.0163	5.6321	5.6321	0	13	10	0	0	2.4937	6.4109	3.9172	119.305	17.9316	75.2296	1.7889	0.8554	5.2789	21
ref	A_33_P3807062	55355	HJURP	ref|NM_018410|ens|ENST00000433484|ens|			21845455	0	0.002	5.6307	5.6307	0	13	10	0	0	2.4933	5.9559	3.4626	76.9139	12.8022	49.0393	0.9631	0.6166	6.7672	21
ref	A_33_P3213645	10595	ERN2	ref|NM_033266|ens|ENST00000256797|tc|T			21850225	0	0.0028	5.5852	5.5852	0	13	10	0	0	2.4816	7.4455	4.9639	215.825	36.9145	138.038	0.9249	0.744	6.5048	20
ref	A_24_P86389	8336	HIST1H2AM	ref|NM_003514|ens|ENST00000359611|gb|A			21841776	0	0.0003	5.5682	5.5682	0	13	10	0	0	2.4772	10.4677	7.9905	1630.76	273.533	1040.66	0.6395	0.3535	8.52	21
ref	A_33_P3410836	8360	HIST1H4D	ref|NM_003539|ens|ENST00000340756|gb|A			21857085	0	0.0018	5.5399	5.5399	0	13	10	0	0	2.4699	10.6121	8.1423	2012.35	299.784	1267.76	1.1321	0.2663	7.3244	18
ref	A_33_P3344086	8331	HIST1H2AJ	ref|NM_021066|ens|ENST00000333151|gb|B			21891900	0	0.0003	5.5311	5.5311	0	13	10	0	0	2.4676	12.5744	10.1068	6987.1	1176.08	4460.57	0.6397	0.3078	8.725	21
ref	A_24_P55148	8970	HIST1H2BJ	ref|NM_021058|ens|ENST00000339812|ens|			21884662	0	0.002	5.4588	5.4588	0	13	10	0	0	2.4486	10.4398	7.9912	1711.48	288.519	1092.8	0.9708	0.5732	6.7396	21
ref	A_33_P3387831	79019	CENPM	ref|NM_024053|ref|NM_001002876|ref|NM_			21883947	0	0.0147	5.3946	5.3946	0	13	10	0	0	2.4315	5.9308	3.4992	71.728	14.7356	46.9487	0.8183	1.2029	5.6803	17
ref	A_23_P58321	890	CCNA2	ref|NM_001237|ens|ENST00000274026|gb|C			21872833	0	0.0087	5.352	5.352	0	13	10	0	0	2.4201	7.0662	4.6461	154.233	31.8199	101.01	0.6578	1.087	6.0634	17
ref	A_21_P0000197	8969	HIST1H2AG	ref|NM_021064|gb|FV016188|gb|FV338954|			21836466	0	0.0007	5.3279	5.3279	0	13	10	0	0	2.4136	9.2096	6.796	678.861	125.762	438.383	0.624	0.4995	7.7118	20
ref	A_33_P3344229	8359	HIST1H4A	ref|NM_003538|ens|ENST00000359907|gb|B			21896194	0	0.0004	5.2543	5.2543	0	13	10	0	0	2.3935	9.8906	7.4971	1103.15	193.857	707.807	0.7034	0.3476	8.0291	21
ref	A_23_P32707	9700	ESPL1	ref|NM_012291|ens|ENST00000552462|ens|			21868131	0.0001	0.0239	5.2026	5.2026	0	13	10	0	0	2.3792	7.3904	5.0112	242.475	38.8775	153.954	1.7507	0.9168	5.0009	21
ref	A_23_P58321	890	CCNA2	ref|NM_001237|ens|ENST00000274026|gb|C			21898074	0	0.005	5.1069	5.1069	0	13	10	0	0	2.3524	7.1228	4.7703	160.186	33.5483	105.126	0.6677	0.8759	6.3109	18
ref	A_23_P59069	8348	HIST1H2BO	ref|NM_003527|ens|ENST00000303806|gb|B			21863809	0	0.0031	5.0865	5.0865	0	13	10	0	0	2.3467	12.3031	9.9564	6679.65	1052.28	4232.97	1.2632	0.2649	6.6733	18
ref	A_23_P366216	8345	HIST1H2BH	ref|NM_003524|ens|ENST00000356350|gb|B			21896269	0	0.0026	5.0743	5.0743	0	13	10	0	0	2.3432	12.2604	9.9172	6387.66	1022.5	4054.98	1.1939	0.2564	6.8364	18
ref	A_23_P100632	51155	HN1	ref|NM_001002033|ref|NM_016185|ref|NM_			21851310	0.0001	0.0371	5.0571	5.0571	0	13	10	0	0	2.3383	7.2348	4.8964	209.88	37.0607	134.741	1.6602	1.2345	4.6659	21
ref	A_23_P117852	9768	KIAA0101	ref|NM_014736|ref|NM_001029989|ens|ENS			21864285	0	0.0082	5.0472	5.0472	0	13	10	0	0	2.3355	5.3894	3.0539	56.0248	9.0191	35.5876	1.5245	0.4066	5.8768	19
ref	A_23_P18684	1047	CLGN	ref|NM_004362|ref|NM_001130675|ens|ENS			21876648	0	0.0047	4.988	4.988	0	13	10	0	0	2.3185	6.6236	4.3051	116.713	23.3717	76.13	0.8252	0.7948	6.1318	20
ref	A_23_P143190	4605	MYBL2	ref|NM_002466|ens|ENST00000396863|ens|			21860946	0	0.0018	4.9681	4.9681	0	13	10	0	0	2.3127	5.8781	3.5654	67.1938	13.3902	43.801	0.7453	0.557	6.8786	21
ref	A_23_P111054	3018	HIST1H2BB	ref|NM_021062|ens|ENST00000357905|gb|B			21876291	0	0.0024	4.855	4.855	0	13	10	0	0	2.2795	10.0548	7.7753	1245.45	247.117	811.391	0.7239	0.5931	6.7219	20
ref	A_23_P250385	3009	HIST1H1B	ref|NM_005322|ens|ENST00000331442|gb|E			21888035	0.0001	0.0325	4.8506	4.8506	0	13	10	0	0	2.2782	6.405	4.1268	118.236	20.292	75.6514	1.9444	0.7348	4.8237	20
ref	A_24_P399888	79019	CENPM	ref|NM_001002876|ref|NM_024053|ens|ENS			21844750	0	0.0023	4.8465	4.8465	0	13	10	0	0	2.2769	5.6569	3.38	58.1079	11.8306	37.9873	0.7738	0.5774	6.6494	21
ref	A_21_P0010654	440689	HIST2H2BF	ref|NM_001161334|ref|NR_027337|ref|NR_			21845178	0	0.001	4.7897	4.7897	0	13	10	0	0	2.2599	10.3674	8.1074	1547.61	301.117	1005.66	0.7137	0.3867	7.3882	21
ref	A_23_P58321	890	CCNA2	ref|NM_001237|ens|ENST00000274026|gb|C			21885847	0	0.0053	4.7858	4.7858	0	13	10	0	0	2.2588	6.9511	4.6923	152.017	30.2664	99.0821	1.0709	0.6197	5.9452	21
ref	A_24_P217834	8351	HIST1H3D	ref|NM_003530|ens|ENST00000377831|ens|			21839928	0	0.0007	4.7802	4.7802	0	13	10	0	0	2.2571	7.9895	5.7324	305.541	57.4982	197.696	0.7061	0.3422	7.5854	21
ref	A_24_P223384	8335	HIST1H2AB	ref|NM_003513|ens|ENST00000259791|gb|B			21895982	0	0.0082	4.5983	4.5983	0	13	10	0	0	2.2011	8.2257	6.0246	352.595	75.8094	232.254	0.7262	0.8423	5.8807	19
ref	A_33_P3411628	1029	CDKN2A	ref|NM_000077|ref|NM_058197|ref|NM_058			21851893	0	0.0047	4.5756	4.5756	0	13	10	0	0	2.194	8.1786	5.9846	384.523	68.841	247.27	1.0941	0.4288	6.1553	20
ref	A_24_P146211	3017	HIST1H2BD	ref|NM_021063|ref|NM_138720|ens|ENST00			21838836	0	0.0087	4.5655	4.5655	0	13	10	0	0	2.1908	10.3953	8.2045	1784.41	323.741	1149.34	1.313	0.4015	5.8312	19
ref	A_23_P436281	554313	HIST2H4B	ref|NM_001034077|ref|NM_003548|ens|ENS			21885904	0	0.0018	4.5616	4.5616	0	13	10	0	0	2.1895	10.3951	8.2056	1650.51	311.723	1068.43	0.8899	0.2562	7.1388	19
ref	A_23_P43490	1029	CDKN2A	ref|NM_058197|ref|NM_001195132|ref|NM_			21842827	0	0.0024	4.5561	4.5561	0	13	10	0	0	2.1878	5.7811	3.5933	64.5436	13.4411	42.3251	0.7454	0.5466	6.5374	21
ref	A_23_P100632	51155	HN1	ref|NM_001002033|ref|NM_016185|ref|NM_			21841078	0.0001	0.0371	4.4796	4.4796	0	13	10	0	0	2.1634	7.1577	4.9944	199.577	38.2591	129.439	1.6048	0.9178	4.6632	21
ref	A_33_P3229083	85236	HIST1H2BK	ref|NM_080593|ref|NM_003519|ref|NM_003			21838175	0	0.0131	4.4475	4.4475	0	13	10	0	0	2.153	10.3938	8.2408	1802.97	333.577	1164.11	1.395	0.4104	5.5897	19
ref	A_24_P3783	8342	HIST1H2BM	ref|NM_003521|ens|ENST00000359465|gb|B			21887645	0	0.0013	4.4193	4.4193	0	13	10	0	0	2.1438	9.3091	7.1653	714.425	158.233	472.603	0.5797	0.4535	7.1484	21
ref	A_23_P30799	8968	HIST1H3F	ref|NM_021018|ens|ENST00000446824|gb|C			21868805	0.0001	0.0239	4.316	4.316	0	13	10	0	0	2.1097	5.5346	3.4249	62.1814	11.4414	40.1205	1.6733	0.3046	5.2879	17
ref	A_32_P151800	728833	FAM72D	ref|NM_207418|ref|NM_001123168|ref|NM_			21885158	0	0.0163	4.273	4.273	0	13	10	0	0	2.0953	5.6287	3.5335	69.7916	12.8219	45.0222	1.3769	0.478	5.3442	20
ref	A_33_P3403075	55771	PRR11	ref|NM_018304|ens|ENST00000262293|gb|A			21866715	0	0.0022	4.2622	4.2622	0	13	10	0	0	2.0916	4.9865	2.8949	37.7336	7.9737	24.7945	0.8096	0.3232	6.8004	20
ref	A_23_P58321	890	CCNA2	ref|NM_001237|ens|ENST00000274026|gb|C			21898841	0	0.0041	4.2574	4.2574	0	13	10	0	0	2.09	7.1226	5.0327	155.508	37.9953	104.415	0.4741	0.6722	6.4902	18
ref	A_33_P3308914	10518	CIB2	ref|NM_006383|ens|ENST00000539011|ens|			21866022	0.0001	0.0333	4.2557	4.2557	0	13	10	0	0	2.0894	6.0529	3.9635	81.1864	19.6506	54.4317	0.8896	1.1094	4.9334	18
ref	A_23_P117852	9768	KIAA0101	ref|NM_014736|ref|NM_001029989|ens|ENS			21849472	0	0.0143	4.2479	4.2479	0	13	10	0	0	2.0867	5.2644	3.1776	49.9862	10.1685	32.6742	1.2811	0.534	5.3533	21
ref	A_33_P3229246	8349	HIST2H2BE	ref|NM_003528|ens|ENST00000369155|gb|C			21865657	0	0.0106	4.1927	4.1927	0	13	10	0	0	2.0679	9.7373	7.6694	1107.95	217.984	721.007	1.256	0.3049	5.8003	18
ref	A_23_P167997	8339	HIST1H2BG	ref|NM_003518|ens|ENST00000244601|gb|A			21846957	0	0.0052	4.1712	4.1712	0	13	10	0	0	2.0605	8.1757	6.1152	342.672	77.0367	227.178	0.8812	0.5152	5.9654	21
ref	A_23_P397341	124222	PAQR4	ref|NM_152341|ens|ENST00000293978|ens|			21859489	0.0002	0.0455	4.1608	4.1608	0	13	10	0	0	2.0569	5.7568	3.6999	76.1797	15.5747	49.8297	1.5267	0.8673	4.5521	21
ref	A_33_P3251144	55536	CDCA7L	ref|NM_001127370|ref|NM_018719|ref|NM_			21881072	0	0.0179	4.1607	4.1607	0	13	10	0	0	2.0568	6.4561	4.3993	115.587	23.7363	75.652	1.2933	0.528	5.2707	20
ref	A_23_P117852	9768	KIAA0101	ref|NM_014736|ref|NM_001029989|ens|ENS			21889394	0	0.0179	4.1286	4.1286	0	13	10	0	0	2.0457	5.3074	3.2617	51.1443	10.8295	33.6161	1.2991	0.5448	5.2059	21
ref	A_23_P8013	8340	HIST1H2BL	ref|NM_003519|ens|ENST00000377401|gb|B			21836624	0	0.005	4.0732	4.0732	0	13	10	0	0	2.0262	13.4609	11.4347	14109.9	2910.16	9240.47	1.0382	0.2287	6.3217	18
ref	A_23_P30813	8362	HIST1H4K	ref|NM_003541|ens|ENST00000357549|gb|B			21873780	0	0.003	4.0465	4.0465	0	13	10	0	0	2.0167	11.3942	9.3775	3344.97	680.725	2186.6	0.9127	0.1125	7.0659	16
ref	A_23_P117852	9768	KIAA0101	ref|NM_014736|ref|NM_001029989|ens|ENS			21838885	0.0001	0.026	4.0458	4.0458	0	13	10	0	0	2.0164	5.2568	3.2403	51.1536	10.9024	33.653	1.3213	0.6557	4.9311	21
ref	A_23_P111041	8346	HIST1H2BI	ref|NM_003525|ens|ENST00000377733|gb|E			21887391	0	0.0016	4.0448	4.0448	0	13	10	0	0	2.0161	8.3495	6.3334	353.762	88.9827	238.641	0.4051	0.4603	7.2565	19
ref	A_23_P309381	723790	HIST2H2AA4	ref|NM_001040874|ref|NM_003516|ens|ENS			21865609	0.0001	0.0367	4.0081	4.0081	0	13	10	0	0	2.0029	7.7876	5.7846	284.013	64.7601	188.686	1.2999	0.8322	4.6794	21
ref	A_23_P158725	9123	SLC16A3	ref|NM_001042422|ref|NM_001206950|ref|			21874501	0.0002	0.0465	3.9993	3.9993	0	13	10	0	0	1.9997	9.4005	7.4008	1018.71	198.599	662.139	1.4372	0.8401	4.5336	21
ref	A_23_P93282	8356	HIST1H3J	ref|NM_003535|ens|ENST00000359303|gb|A			21864292	0	0.0024	3.9951	3.9951	0	13	10	0	0	1.9982	7.5	5.5017	200.411	50.533	135.247	0.458	0.5083	6.8115	19
ref	A_23_P25293	9918	NCAPD2	ref|NM_014865|ens|ENST00000315579|gb|A			21877189	0.0001	0.0293	3.9929	3.9929	0	13	10	0	0	1.9974	5.8778	3.8803	84.3239	16.6163	54.8859	1.4565	0.5358	4.9082	20
ref	A_23_P395374	8360	HIST1H4D	ref|NM_003539|ens|ENST00000340756|gb|B			21877029	0.0001	0.037	3.9877	3.9877	0	13	10	0	0	1.9956	11.3205	9.325	3378.88	657.266	2195.57	1.7625	0.11	5.2123	14
ref	A_23_P42335	2178	FANCE	ref|NM_021922|ens|ENST00000229769|gb|A			21861567	0.0001	0.033	3.9705	3.9705	0	13	10	0	0	1.9893	5.5205	3.5311	69.2676	12.1296	44.425	1.6687	0.2342	5.1062	16
ref	A_33_P3254606	284403	WDR62	ref|NM_001083961|ref|NM_173636|ens|ENS			21845655	0	0.001	3.9629	3.9629	0	13	10	0	0	1.9866	5.2038	3.2173	40.7596	10.0295	27.3987	0.4991	0.359	7.2882	21
ref	A_23_P117852	9768	KIAA0101	ref|NM_014736|ref|NM_001029989|ens|ENS			21883536	0.0001	0.0244	3.8922	3.8922	0	13	10	0	0	1.9606	5.3385	3.3779	51.2587	12.0928	34.23	1.1844	0.637	4.983	21
ref	A_33_P3299865	8362	HIST1H4K	ref|NM_003541|ref|NM_021968|ref|NM_003			21896439	0	0.002	3.8357	3.8357	0	13	10	0	0	1.9395	12.52	10.5805	6876.93	1565.61	4567.66	0.7115	0.1023	7.6096	16
ref	A_33_P3229067	8341	HIST1H2BN	ref|NM_003520|ens|ENST00000396980|ens|			21868694	0	0.0003	3.8168	3.8168	0	13	10	0	0	1.9324	9.4874	7.555	788.003	195.52	530.401	0.4264	0.1671	8.6846	20
ref	A_23_P80032	1869	E2F1	ref|NM_005225|ens|ENST00000343380|gb|S			21848699	0	0.0183	3.7955	3.7955	0	13	10	0	0	1.9243	6.9688	5.0445	155.056	37.5462	103.965	1.0127	0.5959	5.1896	21
ref	A_23_P164047	23531	MMD	ref|NM_012329|ens|ENST00000262065|gb|B			21870292	0.0002	0.0408	3.7209	3.7209	0	13	10	0	0	1.8957	9.5233	7.6276	892.101	240.458	608.778	0.9588	0.9189	4.6576	20
ref	A_23_P70480	8368	HIST1H4L	ref|NM_003546|ens|ENST00000355981|gb|B			21864266	0	0.0027	3.703	3.703	0	13	10	0	0	1.8887	8.4251	6.5364	381.649	101.827	259.988	0.4167	0.4833	6.6616	19
ref	A_23_P7976	3008	HIST1H1E	ref|NM_005321|ens|ENST00000304218|gb|A			21850339	0	0.0047	3.6997	3.6997	0	13	10	0	0	1.8874	10.1039	8.2164	1339.33	310.535	892.03	0.8868	0.198	6.362	18
ref	A_23_P256956	10112	KIF20A	ref|NM_005733|ens|ENST00000502338|ens|			21842948	0.0001	0.0239	3.674	3.674	0	13	10	0	0	1.8774	5.022	3.1446	40.2542	10.2479	27.208	0.9936	0.6287	5.0301	21
ref	A_23_P117852	9768	KIAA0101	ref|NM_014736|ref|NM_001029989|ens|ENS			21853703	0.0001	0.0355	3.6652	3.6652	0	13	10	0	0	1.8739	5.2269	3.3531	50.9681	11.1701	33.6646	1.4176	0.4198	4.8218	19
ref	A_23_P256956	10112	KIF20A	ref|NM_005733|ens|ENST00000502338|ens|			21876322	0	0.0139	3.6082	3.6082	0	13	10	0	0	1.8513	5.081	3.2297	40.0192	10.6763	27.2614	0.8196	0.553	5.3814	21
ref	A_23_P68547	84515	MCM8	ref|NM_182802|ref|NM_032485|ens|ENST00			21880716	0.0002	0.0482	3.5994	3.5994	0	13	10	0	0	1.8478	7.6544	5.8066	262.622	61.1239	175.014	1.5538	0.3695	4.6712	18
ref	A_23_P256956	10112	KIF20A	ref|NM_005733|ens|ENST00000502338|ens|			21840689	0.0001	0.0256	3.5985	3.5985	0	13	10	0	0	1.8474	4.979	3.1317	37.2704	10.5469	25.6515	0.7843	0.7632	4.9975	20
ref	A_23_P65041	83956	RACGAP1P	ref|NR_026583|gb|AF334184|gb|BC125190|			21874975	0	0.0154	3.5948	3.5948	0	13	10	0	0	1.8459	5.4944	3.6485	52.0153	14.2566	35.5985	0.6198	0.6671	5.4579	19
ref	A_23_P359540	8361	HIST1H4F	ref|NM_003540|ens|ENST00000377745|gb|B			21872465	0	0.0003	3.5928	3.5928	0	13	10	0	0	1.8451	10.5541	8.709	1552.2	438.929	1068.17	0.1552	0.2203	10.011	18
ref	A_24_P166407	8366	HIST1H4B	ref|NM_003544|ens|ENST00000377364|gb|B			21870967	0	0.0045	3.5926	3.5926	0	13	10	0	0	1.845	8.82	6.975	533.136	135.143	360.096	0.7525	0.3344	6.1053	21
ref	A_23_P90612	4175	MCM6	ref|NM_005915|ens|ENST00000264156|gb|D			21860731	0	0.0184	3.5918	3.5918	0	13	10	0	0	1.8447	6.5425	4.6978	107.917	29.6754	73.8988	0.7188	0.6836	5.2458	20
ref	A_23_P80032	1869	E2F1	ref|NM_005225|ens|ENST00000343380|gb|S			21880321	0.0001	0.0265	3.5895	3.5895	0	13	10	0	0	1.8438	6.8013	4.9576	142.662	34.2839	95.5409	1.1406	0.5314	4.9123	21
ref	A_21_P0000500	692201	SNORD86	ref|NR_004399|ref|NR_027700|ens|ENST00			21883957	0	0.002	3.5187	3.5187	0	13	10	0	0	1.815	7.7356	5.9206	240.707	64.0251	163.889	0.5605	0.2901	6.7585	21
ref	A_33_P3386760	11200	CHEK2	ref|NM_145862|ref|NM_001005735|ref|NM_			21839447	0	0.0034	3.5092	3.5092	0	13	10	0	0	1.8111	8.7251	6.914	483.262	131.289	330.23	0.5618	0.4049	6.2599	21
ref	A_23_P80032	1869	E2F1	ref|NM_005225|ens|ENST00000343380|gb|S			21849829	0.0001	0.0392	3.4817	3.4817	0	13	10	0	0	1.7998	6.8267	5.0269	145.938	37.0065	98.5766	1.1245	0.6456	4.6308	21
ref|NM_003542|gb|BC054014|tc|THC2699129	A_23_P214487	8364	HIST1H4C	ref|NM_003542|gb|BC054014|tc|THC2699129			21841295	0	0.0057	3.477	3.477	0	13	10	0	0	1.7978	14.1769	12.3791	21523.3	5824.87	14697.9	0.6603	0.4205	5.9002	21
ref	A_32_P103633	4171	MCM2	ref|NM_004526|ens|ENST00000543142|ens|			21888500	0	0.0101	3.467	3.467	0	13	10	0	0	1.7937	8.139	6.3453	329.168	89.7659	225.08	0.7229	0.4793	5.5744	21
ref	A_23_P80032	1869	E2F1	ref|NM_005225|ens|ENST00000343380|gb|S			21842641	0	0.0164	3.4589	3.4589	0	13	10	0	0	1.7903	6.8746	5.0843	148.232	35.9013	99.3927	1.0678	0.2389	5.4982	18
ref	A_24_P397107	993	CDC25A	ref|NM_001789|ref|NM_201567|ens|ENST00			21865314	0.0001	0.037	3.4187	3.4187	0	13	10	0	0	1.7734	4.8661	3.0926	38.9843	9.2908	26.0741	1.2981	0.4127	4.7208	20
ref	A_23_P323685	8365	HIST1H4H	ref|NM_003543|ens|ENST00000377727|ens|			21837577	0	0.0031	3.3046	3.3046	0	13	10	0	0	1.7245	11.651	9.9265	3634.44	1045.55	2508.84	0.5205	0.3425	6.327	21
ref	A_23_P7636	9232	PTTG1	ref|NM_004219|ens|ENST00000520452|ens|			21840736	0	0.0184	3.2956	3.2956	0	13	10	0	0	1.7205	4.7267	3.0061	33.2241	8.7077	22.5648	0.9337	0.3567	5.2477	20
ref	A_33_P3229617	8910	SGCE	ref|NM_001099401|ref|NM_001099400|ref|			21895687	0.0001	0.0321	3.295	3.295	0	13	10	0	0	1.7203	5.4996	3.7793	58.4959	14.6852	39.4478	1.2068	0.3042	4.9	19
ref	A_33_P3317523	3925	STMN1	ref|NM_203401|ref|NM_005563|ref|NM_203			21880659	0.0002	0.0482	3.2686	3.2686	0	13	10	0	0	1.7087	4.854	3.1454	37.1419	10.0863	25.3786	1.0704	0.6084	4.5156	21
ref	A_23_P93180	8347	HIST1H2BC	ref|NM_003526|ens|ENST00000396984|ens|			21879592	0	0.0024	3.2457	3.2457	0	13	10	0	0	1.6985	8.337	6.6384	350.006	107.237	244.454	0.3772	0.3599	6.6623	20
ref	A_23_P256956	10112	KIF20A	ref|NM_005733|ens|ENST00000502338|ens|			21874514	0.0001	0.0363	3.2363	3.2363	0	13	10	0	0	1.6944	4.9309	3.2365	37.7855	10.7758	26.0422	0.9407	0.5763	4.6995	21
ref	A_23_P48835	9493	KIF23	ref|NM_138555|ref|NM_004856|ens|ENST00			21845656	0.0001	0.0319	3.1677	3.1677	0	13	10	0	0	1.6634	4.6856	3.0222	31.7771	8.7345	21.7586	1.0792	0.3197	4.9054	19
BROAD	A_21_P0001122		XLOC_000796	[TCONS_00000506]			21860816	0.0001	0.0239	3.1531	3.1531	0	13	10	0	0	1.6568	4.6477	2.9909	32.2015	8.4717	21.8842	0.9727	0.2949	5.1299	19
ref	A_23_P152768	7283	TUBG1	ref|NM_001070|ens|ENST00000251413|gb|C			21878774	0	0.0129	3.1498	3.1498	0	13	10	0	0	1.6552	8.5305	6.8753	446.721	124.535	306.64	0.8221	0.2655	5.524	20
ref	A_33_P3284951	4174	MCM5	ref|NM_006739|ens|ENST00000455261|ens|			21847038	0	0.0056	3.1128	3.1128	0	13	10	0	0	1.6382	8.0226	6.3844	303.433	88.2987	209.896	0.6321	0.2596	5.9987	20
ref	A_23_P153640	84079	ANKRD27	ref|NM_032139|ens|ENST00000306065|gb|A			21839481	0.0001	0.0367	3.0356	3.0356	0	13	10	0	0	1.602	5.3597	3.7577	44.0553	16.0257	31.8685	0.3165	0.7398	5.1089	15
ref	A_23_P80032	1869	E2F1	ref|NM_005225|ens|ENST00000343380|gb|S			21880628	0	0.0135	3.0082	3.0082	0	13	10	0	0	1.5889	6.9007	5.3118	143.564	42.5417	99.641	0.7037	0.3246	5.3995	21
ref	A_23_P17393	1434	CSE1L	ref|NM_001316|ens|ENST00000476393|ens|			21897521	0.0001	0.0274	2.9887	2.9887	0	13	10	0	0	1.5795	4.894	3.3145	33.3317	11.3468	23.7731	0.5263	0.5877	5.0136	19
ref	A_24_P260639	3007	HIST1H1D	ref|NM_005320|ens|ENST00000244534|gb|A			21864183	0.0001	0.0293	2.9782	2.9782	0	13	10	0	0	1.5744	11.8292	10.2548	4567.04	1256.78	3127.8	1.011	0.1337	5.2151	16
ref|NR_000009|tc|THC2530384	A_21_P0000209	26772	SNORD4B	ref|NR_000009|tc|THC2530384			21885928	0	0.0188	2.975	2.975	0	13	10	0	0	1.5729	5.9093	4.3364	74.3491	21.4221	51.3374	0.8086	0.2814	5.233	20
ref	A_23_P415411	8367	HIST1H4E	ref|NM_003545|ens|ENST00000360441|gb|B			21837042	0.0001	0.037	2.9562	2.9562	0	13	10	0	0	1.5637	11.5933	10.0295	3900.58	1090.49	2678.8	1.0512	0.2042	4.9135	17
ref	A_23_P111621	9569	GTF2IRD1	ref|NM_005685|ref|NM_001199207|ref|NM_			21847705	0.0001	0.0367	2.9533	2.9533	0	13	10	0	0	1.5623	4.7449	3.1826	31.2298	10.032	22.0134	0.825	0.4803	4.6791	21
ref	A_23_P80032	1869	E2F1	ref|NM_005225|ens|ENST00000343380|gb|S			21852685	0.0001	0.0324	2.9377	2.9377	0	13	10	0	0	1.5547	6.6378	5.0832	125.336	34.5078	85.8454	0.993	0.0807	5.3496	14
ref	A_23_P118834	7153	TOP2A	ref|NM_001067|ens|ENST00000269577|ens|			21840011	0.0001	0.0239	2.924	2.924	0	13	10	0	0	1.5479	4.4013	2.8534	25.0027	7.88	17.558	0.746	0.3836	5.0024	21
ref	A_23_P52017	259266	ASPM	ref|NM_018136|ref|NM_001206846|ens|ENS			21854566	0	0.0101	2.897	2.897	0	13	10	0	0	1.5345	4.5454	3.0109	27.1148	8.5786	19.0556	0.6133	0.2852	5.5777	21
ref	A_23_P30805	8363	HIST1H4J	ref|NM_021968|ens|ENST00000355057|gb|B			21854622	0	0.0219	2.8396	2.8396	0	13	10	0	0	1.5057	11.3878	9.8821	3217.3	955.827	2234.05	0.8099	0.0605	5.7593	14
ref	A_33_P3221313	2491	CENPI	ref|NM_006733|ens|ENST00000423383|ens|			21888219	0	0.0133	2.8366	2.8366	0	13	10	0	0	1.5042	4.4118	2.9077	24.3252	8.0693	17.2574	0.5841	0.3215	5.4176	21
ref	A_24_P126651	6917	TCEA1	ref|NM_006756|ref|NM_201437|ens|ENST00			21879495	0.0002	0.0408	2.8357	2.8357	0	13	10	0	0	1.5037	4.6652	3.1615	30.7597	9.785	21.6403	0.8426	0.4171	4.6073	21
ref	A_33_P3329444	284358	MAMSTR	ref|NM_182574|ref|NM_001130915|ens|ENS			21837959	0	0.0149	2.8229	2.8229	0	13	10	0	0	1.4972	7.9723	6.4751	294.147	91.9375	206.23	0.7399	0.1545	5.5657	18
ref	A_23_P107587	257641	NPC1	ref|NM_000271|ens|ENST00000412552|ens|			21847162	0.0001	0.0326	2.8086	2.8086	0	13	10	0	0	1.4898	6.3062	4.8164	88.1013	31.0647	63.3028	0.5253	0.5281	4.8796	19
	A_33_P3346533						21869758	0.0001	0.0251	2.8041	2.8041	0	13	10	0	0	1.4875	10.3256	8.838	1483.3	498.564	1055.16	0.6144	0.4245	4.9664	21
ref	A_23_P118834	7153	TOP2A	ref|NM_001067|ens|ENST00000269577|ens|			21896190	0.0001	0.0256	2.777	2.777	0	13	10	0	0	1.4735	4.4681	2.9946	25.5743	8.6644	18.2222	0.6562	0.3828	4.946	21
Homo	A_19_P00318645	643911	CRNDE	[NR_034105]			21879706	0.0002	0.0482	2.7213	2.7213	0	13	10	0	0	1.4443	4.2642	2.8199	23.0304	7.7357	16.3805	0.8107	0.4019	4.51	21
ref	A_33_P3258223	4176	MCM7	ref|NM_005916|ref|NM_182776|ens|ENST00			21839456	0.0002	0.0482	2.6693	2.6693	0	13	10	0	0	1.4165	8.2333	6.8168	364.067	118.989	257.511	0.904	0.2492	4.6089	19
ref	A_23_P109171	631	BFSP1	ref|NM_001195|ref|NM_001161705|ens|ENS			21866811	0.0002	0.0436	2.6054	2.6054	0	13	10	0	0	1.3815	4.4055	3.0239	23.9149	9.0589	17.4558	0.5268	0.489	4.6201	20
ref	A_23_P105392	10576	CCT2	ref|NM_006431|ref|NM_001198842|ens|ENS			21888554	0.0001	0.0363	2.587	2.587	0	13	10	0	0	1.3713	4.8267	3.4554	32.7547	11.7212	23.6097	0.7003	0.3135	4.6974	21
ref	A_33_P3388948	401548	SNX30	ref|NM_001012994|ens|ENST00000374232|g			21856527	0	0.0135	2.5703	2.5703	0	13	10	0	0	1.3619	5.1648	3.8029	38.9053	14.9094	28.4723	0.4232	0.311	5.3981	21
ref	A_23_P109171	631	BFSP1	ref|NM_001195|ref|NM_001161705|ens|ENS			21890934	0.0001	0.0324	2.5468	2.5468	0	13	10	0	0	1.3487	4.3965	3.0478	23.9273	8.9267	17.4053	0.5808	0.3497	4.779	21
ref	A_24_P101402	10528	NOP56	ref|NM_006392|ref|NR_027700|ens|ENST00			21842884	0	0.0163	2.5313	2.5313	0	13	10	0	0	1.3399	7.8916	6.5517	254.001	101.604	187.742	0.3196	0.3645	5.4236	19
ref	A_23_P28886	5111	PCNA	ref|NM_002592|ref|NM_182649|ens|ENST00			21854907	0.0001	0.0239	2.5003	2.5003	0	13	10	0	0	1.3221	6.2276	4.9056	85.8872	31.4466	62.2173	0.6149	0.2069	5.0703	20
ref	A_23_P103070	7533	YWHAH	ref|NM_003405|ens|ENST00000248975|ens|			21854287	0.0001	0.0372	2.5001	2.5001	0	13	10	0	0	1.322	7.161	5.839	160.171	61.7821	117.393	0.5622	0.3736	4.6564	21
ref	A_33_P3832852	55142	HAUS2	ref|NM_018097|ref|NM_001130447|ens|ENS			21841258	0	0.0139	2.47	2.47	0	13	10	0	0	1.3045	4.6665	3.3619	26.8299	11.0748	19.9799	0.2589	0.3398	5.619	18
ref	A_33_P3362371	10313	RTN3	ref|NM_201430|ref|NM_006054|ref|NM_201			21884128	0.0001	0.0256	2.3946	2.3946	0	13	10	0	0	1.2598	8.7075	7.4477	472.234	178.085	344.343	0.6097	0.0897	5.3297	16
	A_33_P3398196						21891241	0.0001	0.0309	2.3537	2.3537	0	13	10	0	0	1.2349	4.888	3.6531	31.1664	13.7125	23.5778	0.2496	0.3992	5.0792	17
ref	A_23_P108761	55571	C2orf29	ref|NM_017546|ens|ENST00000289382|gb|A			21893175	0	0.005	2.3424	2.3424	0	13	10	0	0	1.228	9.2804	8.0524	674.959	269.902	498.847	0.3879	0.0793	6.319	18
ref	A_24_P151727	4841	NONO	ref|NM_007363|ref|NM_001145408|ref|NM_			21878552	0.0001	0.0371	2.3419	2.3419	0	13	10	0	0	1.2276	8.4852	7.2575	387.651	167.885	292.101	0.3594	0.3866	4.7676	19
ref	A_23_P108761	55571	C2orf29	ref|NM_017546|ens|ENST00000289382|gb|A			21867555	0	0.0047	2.336	2.336	0	13	10	0	0	1.224	9.2832	8.0592	673.392	268.796	497.48	0.3632	0.0366	6.8862	15
ref	A_23_P108761	55571	C2orf29	ref|NM_017546|ens|ENST00000289382|gb|A			21892622	0	0.0027	2.2868	2.2868	0	13	10	0	0	1.1934	9.2775	8.0841	663.933	275.538	495.066	0.3036	0.0731	6.8147	18
ref	A_23_P108761	55571	C2orf29	ref|NM_017546|ens|ENST00000289382|gb|A			21864129	0	0.0025	2.286	2.286	0	13	10	0	0	1.1928	9.3005	8.1077	673.309	278.156	501.503	0.3	0.0396	7.2553	16
ref	A_23_P108761	55571	C2orf29	ref|NM_017546|ens|ENST00000289382|gb|A			21846255	0	0.0092	2.2777	2.2777	0	13	10	0	0	1.1876	9.2547	8.0671	666.585	272.209	495.117	0.4151	0.0707	6.0134	17
ref	A_33_P3227209	5036	PA2G4	ref|NM_006191|ref|NR_003284|ens|ENST00			21883570	0.0001	0.0372	2.2766	2.2766	0	13	10	0	0	1.1869	11.0895	9.9026	2312.77	1044.05	1761.15	0.2921	0.3795	4.8285	18
ref	A_23_P67771	580	BARD1	ref|NM_000465|ens|ENST00000455743|ens|			21848607	0.0001	0.0363	2.2752	2.2752	0	13	10	0	0	1.186	6.5838	5.3978	106.575	44.5092	79.59	0.5268	0.2328	4.6954	21
ref	A_23_P108761	55571	C2orf29	ref|NM_017546|ens|ENST00000289382|gb|A			21892729	0	0.0102	2.2533	2.2533	0	13	10	0	0	1.1721	9.1895	8.0175	636.756	263.68	474.549	0.4157	0.0847	5.8277	18
ref	A_23_P108761	55571	C2orf29	ref|NM_017546|ens|ENST00000289382|gb|A			21844534	0	0.0104	2.2309	2.2309	0	13	10	0	0	1.1576	9.2141	8.0564	644.423	272.777	482.838	0.3816	0.1166	5.7161	19
ref	A_23_P108761	55571	C2orf29	ref|NM_017546|ens|ENST00000289382|gb|A			21836922	0	0.0066	2.214	2.214	0	13	10	0	0	1.1466	9.2392	8.0926	651.176	277.028	488.503	0.3486	0.0696	6.2392	17
ref	A_23_P257956	3608	ILF2	ref|NM_004515|ens|ENST00000480213|ens|			21853705	0	0.0174	2.1896	2.1896	0	13	10	0	0	1.1307	9.3607	8.2301	711.392	313.044	538.197	0.357	0.1922	5.2334	21
ref	A_24_P47547	5901	RAN	ref|NM_006325|ens|ENST00000477395|ens|			21859358	0.0001	0.0294	2.1631	2.1631	0	13	10	0	0	1.1131	9.4053	8.2922	710.675	334.012	546.908	0.2126	0.3098	5.116	17
ref	A_23_P108761	55571	C2orf29	ref|NM_017546|ens|ENST00000289382|gb|A			21895352	0	0.0204	2.152	2.152	0	13	10	0	0	1.1057	9.1922	8.0865	643.489	276.22	483.807	0.4407	0.0768	5.4227	17
ref	A_33_P3346302	55833	UBAP2	ref|NM_018449|ens|ENST00000351580|ens|			21856845	0.0001	0.0341	2.1149	2.1149	0	13	10	0	0	1.0806	7.7378	6.6571	235.095	105.233	178.633	0.4239	0.1946	4.7357	21
ref	A_23_P108761	55571	C2orf29	ref|NM_017546|ens|ENST00000289382|gb|A			21889581	0.0001	0.0351	2.0975	2.0975	0	13	10	0	0	1.0687	9.151	8.0823	627	274.485	473.733	0.5003	0.0618	5.0572	16
ref	A_23_P20615	10541	ANP32B	ref|NM_006401|ens|ENST00000486769|ens|			21845136	0.0001	0.025	2.0099	2.0099	0	13	10	0	0	1.0071	6.7449	5.7377	113.441	55.6056	88.2953	0.2576	0.2031	5.0281	20
ref	A_23_P10442	114876	OSBPL1A	ref|NM_080597|ref|NM_018030|ref|NM_001			21862036	0.0001	0.0276	2.0021	0.4995	0	13	10	0	0	-1.0015	6.5741	7.5756	102.201	197.95	143.831	0.3302	0.1656	-4.8891	21
Q8IWW8	A_19_P00809335		Q8IWW8	[THC2756126]			21855062	0.0002	0.0482	2.0023	0.4994	0	13	10	0	0	-1.0016	3.3196	4.3213	10.8367	21.0435	15.2744	0.3331	0.2375	-4.508	21
ref	A_23_P10442	114876	OSBPL1A	ref|NM_080597|ref|NM_018030|ref|NM_001			21840568	0.0001	0.0239	2.004	0.499	0	13	10	0	0	-1.0029	6.6441	7.647	107.592	206.988	150.808	0.3282	0.1465	-5.0209	21
ref	A_23_P10442	114876	OSBPL1A	ref|NM_080597|ref|NM_018030|ref|NM_001			21877569	0.0001	0.0256	2.1652	0.4619	0	13	10	0	0	-1.1145	6.3296	7.444	89.0118	180.042	128.59	0.4528	0.1485	-4.9999	20
ref	A_23_P11843	10446	LRRN2	ref|NM_201630|ref|NM_006338|ens|ENST00			21859577	0.0001	0.0261	2.1705	0.4607	0	13	10	0	0	-1.1181	5.2856	6.4037	42.6953	88.9538	62.8077	0.3826	0.2212	-4.9244	21
ref	A_33_P3333455	11117	EMILIN1	ref|NM_007046|ens|ENST00000544143|ens|			21892304	0.0001	0.0239	2.1997	0.4546	0	13	10	0	0	-1.1373	7.542	8.6794	206.83	419.531	299.308	0.4744	0.1136	-5.1994	18
ref	A_33_P3214491	9659	PDE4DIP	ref|NM_001198832|ref|NM_001198834|ref|			21841400	0.0001	0.0337	2.2023	0.4541	0	13	10	0	0	-1.139	3.3131	4.4521	11.1681	22.5642	16.1229	0.5278	0.1435	-4.8588	19
ref	A_23_P10442	114876	OSBPL1A	ref|NM_080597|ref|NM_018030|ref|NM_001			21856229	0.0001	0.0341	2.2639	0.4417	0	13	10	0	0	-1.1788	6.4876	7.6664	97.558	217.481	149.699	0.412	0.3026	-4.7357	21
ref	A_23_P404045	4524	MTHFR	ref|NM_005957|ens|ENST00000376585|ens|			21838448	0.0001	0.0239	2.3115	0.4326	0	13	10	0	0	-1.2088	6.4714	7.6802	97.4595	212.599	147.52	0.5259	0.1665	-5.0587	20
ref	A_23_P121795	8470	SORBS2	ref|NM_021069|ref|NM_001145674|ref|NM_			21884422	0.0001	0.0239	2.3158	0.4318	0	13	10	0	0	-1.2115	3.1163	4.3278	9.6641	20.8614	14.5325	0.4927	0.1912	-5.0739	20
BROAD	A_19_P00315967		XLOC_011803	[TCONS_00024895]			21866224	0.0002	0.0433	2.3403	0.4273	0	13	10	0	0	-1.2267	6.2671	7.4938	88.1062	190.921	132.808	0.5956	0.2596	-4.5787	21
ref	A_23_P8913	760	CA2	ref|NM_000067|ens|ENST00000285379|gb|M			21895541	0.0002	0.0436	2.3438	0.4267	0	13	10	0	0	-1.2289	5.2896	6.5185	43.1913	98.4788	67.2294	0.5277	0.3157	-4.5745	21
ref	A_21_P0011362	283796	GOLGA8IP	ref|NR_024074|ens|ENST00000544495|ens|			21847139	0.0002	0.0408	2.3749	0.4211	0	13	10	0	0	-1.2478	6.5513	7.7992	104.48	239.02	162.975	0.4813	0.3639	-4.6053	21
	ERCC-00043_129						21847890	0.0001	0.0256	2.4175	0.4137	0	13	10	0	0	-1.2735	3.2117	4.4853	10.194	24.2182	16.2915	0.4341	0.3294	-4.9449	21
ref	A_23_P121564	2983	GUCY1B3	ref|NM_000857|ens|ENST00000264424|gb|A			21872658	0.0001	0.0293	2.4418	0.4095	0	13	10	0	0	-1.2879	3.8804	5.1683	16.4808	38.7597	26.1672	0.4765	0.3379	-4.8526	21
ref	A_24_P109351	23078	KIAA0564	ref|NM_001009814|ens|ENST00000281496|g			21873074	0	0.0063	2.4895	0.4017	0	13	10	0	0	-1.3159	4.4564	5.7722	23.8773	56.624	38.115	0.4177	0.1721	-5.9238	20
ref	A_23_P414519	51299	NRN1	ref|NM_016588|ens|ENST00000495850|ens|			21839817	0.0001	0.0365	2.5343	0.3946	0	13	10	0	0	-1.3416	5.7233	7.0649	59.2922	145.497	96.7723	0.5571	0.3893	-4.6912	21
ref	A_23_P71530	4982	TNFRSF11B	ref|NM_002546|ens|ENST00000521597|ens|			21848270	0.0001	0.0289	2.5388	0.3939	0	13	10	0	0	-1.3442	4.1738	5.518	20.9207	47.7386	32.5807	0.681	0.2032	-4.985	19
ref	A_33_P3323842	497258	BDNF-AS1	ref|NR_002832|ref|NR_033314|gb|EF68903			21885404	0.0001	0.0239	2.7785	0.3599	0	13	10	0	0	-1.4743	4.349	5.8233	23.2487	61.4612	39.8628	0.6359	0.3708	-5.0275	21
ref	A_21_P0003568	55138	FAM90A1	ref|NM_018088|ens|ENST00000442295|ens|			21867700	0.0001	0.0244	3.0385	0.3291	0	13	10	0	0	-1.6033	3.7944	5.3977	16.8827	45.3651	29.2664	0.9109	0.3103	-5.0426	20
ref	A_33_P3409649	9509	ADAMTS2	ref|NM_021599|ens|ENST00000274609|gb|A			21859514	0.0001	0.0367	3.0846	0.3242	0	13	10	0	0	-1.6251	4.5996	6.2246	30.315	80.3802	52.0825	1.0521	0.3693	-4.7336	20
	A_33_P3336302						21858144	0.0001	0.0265	3.0909	0.3235	0	13	10	0	0	-1.628	4.05	5.678	20.481	55.8534	35.8603	0.9341	0.354	-4.9712	20
ref	A_32_P156851	10231	RCAN2	ref|NM_005822|ref|NM_001251973|ref|NM_			21893270	0.0001	0.0324	3.1189	0.3206	0	13	10	0	0	-1.641	3.6103	5.2513	14.0246	43.6566	26.9081	0.6269	0.644	-4.8899	19
ref	A_19_P00325336	100506774	LOC100506774	ref|XR_109771|ref|XR_113309|gb|AK12530			21895325	0	0.0089	3.1901	0.3135	0	13	10	0	0	-1.6736	4.6921	6.3657	29.6373	88.1576	55.0809	0.6747	0.3612	-5.641	21
ref	A_33_P3406873	23114	NFASC	ref|NM_001005389|ref|NM_001160333|ens|			21898889	0.0002	0.0465	3.3472	0.2988	0	13	10	0	0	-1.743	4.4942	6.2371	27.1425	88.7856	53.9439	0.7963	0.8026	-4.6332	19
ref	A_23_P10995	27303	RBMS3	ref|NM_014483|ref|NM_001177712|ens|ENS			21872891	0.0001	0.0256	3.3631	0.2973	0	13	10	0	0	-1.7498	5.1204	6.8702	41.5177	133.992	81.7241	0.8265	0.6121	-4.9533	21
ref	A_23_P10995	27303	RBMS3	ref|NM_014483|ref|NM_001177712|ens|ENS			21882753	0.0001	0.0308	3.4263	0.2919	0	13	10	0	0	-1.7766	5.0286	6.8053	40.4408	129.375	79.1079	0.9223	0.6487	-4.8209	21
ref	A_23_P10995	27303	RBMS3	ref|NM_014483|ref|NM_001177712|ens|ENS			21888876	0.0001	0.0367	3.4354	0.2911	0	13	10	0	0	-1.7805	5.0744	6.8549	40.0344	137.1	82.2368	0.6493	0.8473	-4.8517	18
ref	A_23_P10995	27303	RBMS3	ref|NM_014483|ref|NM_001177712|ens|ENS			21882075	0.0001	0.0266	3.5184	0.2842	0	13	10	0	0	-1.8149	5.0118	6.8267	38.6722	131.621	79.0847	0.8437	0.6864	-4.9665	20
ref	A_23_P10995	27303	RBMS3	ref|NM_014483|ref|NM_001177712|ens|ENS			21838376	0	0.0188	3.5589	0.281	0	13	10	0	0	-1.8314	5.1711	7.0026	42.286	146.321	87.5188	0.6695	0.6801	-5.2976	19
ref	A_33_P3357470	9185	REPS2	ref|NM_004726|ref|NM_001080975|ens|ENS			21881489	0	0.0192	3.6489	0.2741	0	13	10	0	0	-1.8675	4.3605	6.2279	23.1551	87.8467	51.2819	0.499	0.7866	-5.4586	17
ref	A_23_P10995	27303	RBMS3	ref|NM_014483|ref|NM_001177712|ens|ENS			21893767	0.0001	0.0318	3.6514	0.2739	0	13	10	0	0	-1.8685	5.018	6.8865	40.5315	138.078	82.9431	1.044	0.7147	-4.7961	21
Q3C148	A_21_P0009533		XLOC_012788	[THC2664051]			21844690	0	0.0135	3.6703	0.2725	0	13	10	0	0	-1.8759	3.4286	5.3045	12.2054	45.2913	26.5906	0.6004	0.6807	-5.5497	19
ref	A_33_P3333158	119587	CPXM2	ref|NM_198148|ens|ENST00000368854|ens|			21844675	0.0001	0.0261	3.702	0.2701	0	13	10	0	0	-1.8883	5.3775	7.2658	52.1633	179.624	107.581	0.9768	0.7172	-4.9274	21
ref	A_23_P10995	27303	RBMS3	ref|NM_014483|ref|NM_001177712|ens|ENS			21897779	0	0.0167	3.751	0.2666	0	13	10	0	0	-1.9073	4.95	6.8572	38.2735	132.242	79.1292	0.9762	0.5666	-5.2546	21
ref	A_23_P85015	4129	MAOB	ref|NM_000898|ens|ENST00000378069|gb|B			21873307	0.0001	0.037	3.8435	0.2602	0	13	10	0	0	-1.9424	4.8928	6.8352	38.0939	122.056	74.5994	1.6114	0.3198	-4.919	17
ref	A_23_P161297	55753	OGDHL	ref|NM_018245|ref|NM_001143996|ref|NM_			21838899	0.0002	0.0482	3.9121	0.2556	0	13	10	0	0	-1.9679	3.447	5.415	13.7064	52.0371	30.3719	0.9943	1.0575	-4.6099	19
ref	A_23_P10995	27303	RBMS3	ref|NM_014483|ref|NM_001177712|ens|ENS			21846640	0	0.0088	3.9539	0.2529	0	13	10	0	0	-1.9833	5.0066	6.9899	38.4539	144.991	84.7742	0.7398	0.6294	-5.7289	20
BROAD	A_21_P0003870		XLOC_003821	[TCONS_00008968]			21843404	0.0001	0.0236	3.9547	0.2529	0	13	10	0	0	-1.9836	3.9509	5.9345	21.2232	65.9527	40.6708	1.3679	0.4189	-5.1715	19
ref	A_23_P146922	2621	GAS6	ref|NM_000820|ref|NM_001143946|ref|NM_			21889667	0.0001	0.0341	4.2103	0.2375	0	13	10	0	0	-2.0739	6.1314	8.2053	85.1821	365.7	207.146	1.0997	1.0289	-4.7897	20
ref	A_23_P10995	27303	RBMS3	ref|NM_014483|ref|NM_001177712|ens|ENS			21853042	0	0.0163	4.2653	0.2345	0	13	10	0	0	-2.0926	4.9572	7.0498	39.5104	152.526	88.6478	1.1961	0.6558	-5.2716	21
ref	A_33_P3273623	6366	CCL21	ref|NM_002989|ens|ENST00000378792|ens|			21881914	0.0001	0.0239	4.5738	0.2186	0	13	10	0	0	-2.1934	5.5551	7.7485	61.6711	269.244	151.92	1.1176	1.0095	-5.0733	20
ref	A_24_P307135	7148	TNXB	ref|NM_019105|ens|ENST00000383159|ens|			21872764	0.0001	0.0293	4.6458	0.2152	0	13	10	0	0	-2.2159	5.3162	7.5322	56.013	226.435	130.109	1.5202	0.9139	-4.8548	21
BX108284	A_19_P00317553		XLOC_011803	[BX108284]			21859006	0	0.0143	4.6504	0.215	0	13	10	0	0	-2.2173	5.809	8.0264	77.2283	285.25	167.672	1.5049	0.4657	-5.5034	19
ref	A_23_P212968	10720	UGT2B11	ref|NM_001073|ref|NM_001207004|ref|NM_			21846666	0	0.0063	5.1811	0.193	0	13	10	0	0	-2.3733	8.6317	11.005	511.483	2378.47	1323.22	1.3696	0.5941	-5.8467	21
ref	A_23_P151805	10516	FBLN5	ref|NM_006329|gb|AK075147|gb|BX248290|			21849158	0.0002	0.0456	5.4049	0.185	0	13	10	0	0	-2.4343	7.5053	9.9396	253.221	1360.74	734.751	1.9066	1.3999	-4.5466	21
	A_33_P3224281						21848538	0.0001	0.0318	5.4562	0.1833	0	13	10	0	0	-2.4479	3.9266	6.3745	21.8927	106.674	58.7543	1.8997	1.1452	-4.7947	21
ref	A_23_P99906	9455	HOMER2	ref|NM_199330|ref|NM_004839|ens|ENST00			21884589	0.0001	0.0316	5.6417	0.1773	0	13	10	0	0	-2.4961	6.5548	9.0509	144.068	569.008	328.824	2.554	0.3803	-5.1547	16
ref	A_33_P3318322	79689	STEAP4	ref|NM_001205315|ref|NM_024636|ens|ENS			21856226	0	0.0133	6.5215	0.1533	0	13	10	0	0	-2.7052	4.5568	7.2621	29.771	212.15	109.066	0.9221	1.4854	-5.7745	17
ref	A_33_P3276713	3082	HGF	ref|NM_001010931|ref|NM_001010933|ens|			21889042	0.0001	0.0294	6.6947	0.1494	0	13	10	0	0	-2.743	5.0769	7.8199	67.8917	270.685	156.063	2.84	0.8706	-4.9626	19
ref	A_23_P18672	57733	GBA3	ref|NM_020973|ref|NM_001128432|ens|ENS			21872389	0.0001	0.0363	6.7639	0.1478	0	13	10	0	0	-2.7579	5.2237	7.9815	52.3888	368.749	189.937	1.3704	2.0523	-4.9481	17
ref	A_23_P216596	79987	SVEP1	ref|NM_153366|ens|ENST00000374463|ens|			21875128	0.0002	0.0408	6.9789	0.1433	0	13	10	0	0	-2.803	4.8649	7.6679	54.331	266.168	146.434	2.996	1.3977	-4.6067	21
ref	A_33_P3347291	11185	INMT	ref|NM_001199219|ref|NM_006774|ens|ENS			21877994	0.0001	0.0236	7.8314	0.1277	0	13	10	0	0	-2.9693	7.2605	10.2298	244.335	1627.64	845.772	2.4141	1.6113	-5.0419	21
ref	A_23_P106258	283600	SLC25A47	ref|NM_207117|ens|ENST00000361529|gb|B			21896888	0.0002	0.0455	7.9069	0.1265	0	13	10	0	0	-2.9831	6.2923	9.2754	168.959	765.754	428.435	4.0186	1.0249	-4.6497	19
ref	A_23_P200741	1805	DPT	ref|NM_001937|ens|ENST00000367817|gb|A			21865738	0	0.0087	15.4849	0.0646	0	13	10	0	0	-3.9528	6.4892	10.442	151.912	2482.75	1165.32	2.7906	2.5749	-5.7526	20
Significance cut-off : FDR≤0.05 and absolute FC ≥2
Grp 1 = GE2-HCC
Grp 2 = GE1-HCC
