# Supplementary material for: Gene networks and transcriptional regulators associated with liver cancer development and progression
Source: BMC Med Genomics. 2021 Feb 4;14:41. doi: 10.1186/s12920-021-00883-5 (PMC7863452; doi:10.1186/s12920-021-00883-5)
Supplement: Supplementary file 11 — Additional file 11. Master regulator molecules of genes upregulated in GE1-hepatocellular carcinoma (HCC). Significantly up regulated genes in GE1-HCC (n=10) versus NT (n=17) samples with mean fold change (FC) ≥ 2 and P ≤ 0.01 were identified (Additional file 4) and used as an input gene list for bioinformatics analyses. Master regulator molecules in the signal transduction pathways, at a distance of up to 10 steps upstream of the dysregulated genes, were identified using the curated database of pathways and protein interactions TRANSPATH®. [file 12920_2021_883_MOESM11_ESM.xls]

## Sheet: GE1_UP_Regulators upstream
ID	Master molecule name	Maximal radius	Reached from set	Reachable total	Score	FDR	Z-Score	Ranks sum	Hits	Hit names	Explanations for column values are given at the bottom of the table
MO000109636	TGC-isoform2(h)	9.955	10	28941	0.539703	0.001	2.94869	86	["MO000058668","MO000083592","MO000084115","MO000084125","MO000099106","MO000099117","MO000099119","MO000099122","MO000099124","MO000155778"]	["E2F-1(h)","MK(h)","SMOH(h)","survivin-alpha(h)","survivin-beta(h)","survivin-isoform3(h)","survivin-isoform4(h)","survivin-isoform5(h)","survivin-isoform6(h)","survivin-isoform7(h)"]
MO000109637	TGC-isoform3(h)	9.955	10	28941	0.539703	0.002	2.96156	86	["MO000058668","MO000083592","MO000084115","MO000084125","MO000099106","MO000099117","MO000099119","MO000099122","MO000099124","MO000155778"]	["E2F-1(h)","MK(h)","SMOH(h)","survivin-alpha(h)","survivin-beta(h)","survivin-isoform3(h)","survivin-isoform4(h)","survivin-isoform5(h)","survivin-isoform6(h)","survivin-isoform7(h)"]
MO000117489	MMP15(h)	6.78	9	23466	0.410936	0.001	3.69343	86	["MO000058668","MO000083592","MO000084115","MO000084125","MO000099106","MO000099117","MO000099119","MO000099122","MO000099124"]	["E2F-1(h)","MK(h)","survivin-alpha(h)","survivin-beta(h)","survivin-isoform3(h)","survivin-isoform4(h)","survivin-isoform5(h)","survivin-isoform6(h)","survivin-isoform7(h)"]
MO000109635	TGC-isoform1(h)	9.955	10	28978	0.539656	0.001	2.93347	89	["MO000058668","MO000083592","MO000084115","MO000084125","MO000099106","MO000099117","MO000099119","MO000099122","MO000099124","MO000155778"]	["E2F-1(h)","MK(h)","SMOH(h)","survivin-alpha(h)","survivin-beta(h)","survivin-isoform3(h)","survivin-isoform4(h)","survivin-isoform5(h)","survivin-isoform6(h)","survivin-isoform7(h)"]
MO000083592	E2F-1(h)	8.82	8	25209	0.438109	0.003	3.18829	96	["MO000083592","MO000084115","MO000084125","MO000099106","MO000099117","MO000099119","MO000099122","MO000099124"]	["E2F-1(h)","survivin-alpha(h)","survivin-beta(h)","survivin-isoform3(h)","survivin-isoform4(h)","survivin-isoform5(h)","survivin-isoform6(h)","survivin-isoform7(h)"]
MO000117396	MT1-MMP(h)	9.205	10	28014	0.426617	0.003	3.17684	100	["MO000058668","MO000083592","MO000084115","MO000084125","MO000099106","MO000099117","MO000099119","MO000099122","MO000099124","MO000155778"]	["E2F-1(h)","MK(h)","SMOH(h)","survivin-alpha(h)","survivin-beta(h)","survivin-isoform3(h)","survivin-isoform4(h)","survivin-isoform5(h)","survivin-isoform6(h)","survivin-isoform7(h)"]
MO000117516	MT3-MMP-L(h)	6.78	9	24121	0.410245	0.003	3.40036	101	["MO000058668","MO000083592","MO000084115","MO000084125","MO000099106","MO000099117","MO000099119","MO000099122","MO000099124"]	["E2F-1(h)","MK(h)","survivin-alpha(h)","survivin-beta(h)","survivin-isoform3(h)","survivin-isoform4(h)","survivin-isoform5(h)","survivin-isoform6(h)","survivin-isoform7(h)"]
MO000117517	MT3-MMP-S(h)	6.78	9	24121	0.410245	0.003	3.40325	101	["MO000058668","MO000083592","MO000084115","MO000084125","MO000099106","MO000099117","MO000099119","MO000099122","MO000099124"]	["E2F-1(h)","MK(h)","survivin-alpha(h)","survivin-beta(h)","survivin-isoform3(h)","survivin-isoform4(h)","survivin-isoform5(h)","survivin-isoform6(h)","survivin-isoform7(h)"]
MO000259154	VEGF-A-L-VEGF121(h)	9.175	9	26162	0.340736	0	3.75612	104	["MO000083592","MO000084115","MO000084125","MO000099106","MO000099117","MO000099119","MO000099122","MO000099124","MO000155778"]	["E2F-1(h)","SMOH(h)","survivin-alpha(h)","survivin-beta(h)","survivin-isoform3(h)","survivin-isoform4(h)","survivin-isoform5(h)","survivin-isoform6(h)","survivin-isoform7(h)"]
MO000259155	VEGF-A-L-VEGF189(h)	9.175	9	26162	0.340736	0	3.75609	108	["MO000083592","MO000084115","MO000084125","MO000099106","MO000099117","MO000099119","MO000099122","MO000099124","MO000155778"]	["E2F-1(h)","SMOH(h)","survivin-alpha(h)","survivin-beta(h)","survivin-isoform3(h)","survivin-isoform4(h)","survivin-isoform5(h)","survivin-isoform6(h)","survivin-isoform7(h)"]
MO000083038	VEGF-165b(h)	9.175	9	26162	0.340736	0	3.75609	110	["MO000083592","MO000084115","MO000084125","MO000099106","MO000099117","MO000099119","MO000099122","MO000099124","MO000155778"]	["E2F-1(h)","SMOH(h)","survivin-alpha(h)","survivin-beta(h)","survivin-isoform3(h)","survivin-isoform4(h)","survivin-isoform5(h)","survivin-isoform6(h)","survivin-isoform7(h)"]
MO000083035	VEGF-148(h)	9.175	9	26162	0.340736	0	3.75609	112	["MO000083592","MO000084115","MO000084125","MO000099106","MO000099117","MO000099119","MO000099122","MO000099124","MO000155778"]	["E2F-1(h)","SMOH(h)","survivin-alpha(h)","survivin-beta(h)","survivin-isoform3(h)","survivin-isoform4(h)","survivin-isoform5(h)","survivin-isoform6(h)","survivin-isoform7(h)"]
MO000258054	VEGF-A-VEGF121(h)	9.175	9	26162	0.340736	0	3.75673	113	["MO000083592","MO000084115","MO000084125","MO000099106","MO000099117","MO000099119","MO000099122","MO000099124","MO000155778"]	["E2F-1(h)","SMOH(h)","survivin-alpha(h)","survivin-beta(h)","survivin-isoform3(h)","survivin-isoform4(h)","survivin-isoform5(h)","survivin-isoform6(h)","survivin-isoform7(h)"]
MO000081934	VEGF-189(h)	9.175	9	26162	0.340736	0.001	3.71802	114	["MO000083592","MO000084115","MO000084125","MO000099106","MO000099117","MO000099119","MO000099122","MO000099124","MO000155778"]	["E2F-1(h)","SMOH(h)","survivin-alpha(h)","survivin-beta(h)","survivin-isoform3(h)","survivin-isoform4(h)","survivin-isoform5(h)","survivin-isoform6(h)","survivin-isoform7(h)"]
MO000259152	VEGF-A-VEGF111(h)	9.175	9	26162	0.340736	0	3.75609	114	["MO000083592","MO000084115","MO000084125","MO000099106","MO000099117","MO000099119","MO000099122","MO000099124","MO000155778"]	["E2F-1(h)","SMOH(h)","survivin-alpha(h)","survivin-beta(h)","survivin-isoform3(h)","survivin-isoform4(h)","survivin-isoform5(h)","survivin-isoform6(h)","survivin-isoform7(h)"]
MO000124376	VEGF-183(h)	9.175	9	26162	0.340736	0.001	3.71173	115	["MO000083592","MO000084115","MO000084125","MO000099106","MO000099117","MO000099119","MO000099122","MO000099124","MO000155778"]	["E2F-1(h)","SMOH(h)","survivin-alpha(h)","survivin-beta(h)","survivin-isoform3(h)","survivin-isoform4(h)","survivin-isoform5(h)","survivin-isoform6(h)","survivin-isoform7(h)"]
MO000259156	VEGF-A-L-VEGF206(h)	9.175	9	26162	0.340736	0	3.75607	117	["MO000083592","MO000084115","MO000084125","MO000099106","MO000099117","MO000099119","MO000099122","MO000099124","MO000155778"]	["E2F-1(h)","SMOH(h)","survivin-alpha(h)","survivin-beta(h)","survivin-isoform3(h)","survivin-isoform4(h)","survivin-isoform5(h)","survivin-isoform6(h)","survivin-isoform7(h)"]
MO000124375	VEGF-206(h)	9.175	9	26162	0.340736	0.001	3.72301	118	["MO000083592","MO000084115","MO000084125","MO000099106","MO000099117","MO000099119","MO000099122","MO000099124","MO000155778"]	["E2F-1(h)","SMOH(h)","survivin-alpha(h)","survivin-beta(h)","survivin-isoform3(h)","survivin-isoform4(h)","survivin-isoform5(h)","survivin-isoform6(h)","survivin-isoform7(h)"]
MO000259153	VEGF-A-L-VEGF165(h)	9.175	9	26162	0.340736	0	3.75607	119	["MO000083592","MO000084115","MO000084125","MO000099106","MO000099117","MO000099119","MO000099122","MO000099124","MO000155778"]	["E2F-1(h)","SMOH(h)","survivin-alpha(h)","survivin-beta(h)","survivin-isoform3(h)","survivin-isoform4(h)","survivin-isoform5(h)","survivin-isoform6(h)","survivin-isoform7(h)"]
MO000020949	VEGF-145(h)	9.175	9	26162	0.340735	0.001	3.71647	124	["MO000083592","MO000084115","MO000084125","MO000099106","MO000099117","MO000099119","MO000099122","MO000099124","MO000155778"]	["E2F-1(h)","SMOH(h)","survivin-alpha(h)","survivin-beta(h)","survivin-isoform3(h)","survivin-isoform4(h)","survivin-isoform5(h)","survivin-isoform6(h)","survivin-isoform7(h)"]
MO000057743	GCN5-S(h)	9.66	9	15149	0.342394	0.003	3.39656	129	["MO000058668","MO000083592","MO000084115","MO000084125","MO000099106","MO000099117","MO000099119","MO000099122","MO000099124"]	["E2F-1(h)","MK(h)","survivin-alpha(h)","survivin-beta(h)","survivin-isoform3(h)","survivin-isoform4(h)","survivin-isoform5(h)","survivin-isoform6(h)","survivin-isoform7(h)"]
MO000078267	betaARK-1(h)	9.76	10	31668	0.551709	0	2.49849	139	["MO000058668","MO000083592","MO000084115","MO000084125","MO000099106","MO000099117","MO000099119","MO000099122","MO000099124","MO000155778"]	["E2F-1(h)","MK(h)","SMOH(h)","survivin-alpha(h)","survivin-beta(h)","survivin-isoform3(h)","survivin-isoform4(h)","survivin-isoform5(h)","survivin-isoform6(h)","survivin-isoform7(h)"]
MO000081142	TFIIH-p62(h)	9.87	8	18286	0.32279	0.002	3.46169	146	["MO000083592","MO000084115","MO000084125","MO000099106","MO000099117","MO000099119","MO000099122","MO000099124"]	["E2F-1(h)","survivin-alpha(h)","survivin-beta(h)","survivin-isoform3(h)","survivin-isoform4(h)","survivin-isoform5(h)","survivin-isoform6(h)","survivin-isoform7(h)"]
MO000108732	CUL3-isoform2(h)	5.46	8	24639	0.372215	0.002	2.77435	154	["MO000083592","MO000084115","MO000084125","MO000099106","MO000099117","MO000099119","MO000099122","MO000099124"]	["E2F-1(h)","survivin-alpha(h)","survivin-beta(h)","survivin-isoform3(h)","survivin-isoform4(h)","survivin-isoform5(h)","survivin-isoform6(h)","survivin-isoform7(h)"]
MO000088074	Cul-1(h)	8.935	9	29147	0.423188	0.009	2.74502	156	["MO000083592","MO000084115","MO000084125","MO000099106","MO000099117","MO000099119","MO000099122","MO000099124","MO000155778"]	["E2F-1(h)","SMOH(h)","survivin-alpha(h)","survivin-beta(h)","survivin-isoform3(h)","survivin-isoform4(h)","survivin-isoform5(h)","survivin-isoform6(h)","survivin-isoform7(h)"]
MO000108734	CUL3-isoform3(h)	5.46	8	24639	0.372215	0.002	2.77435	156	["MO000083592","MO000084115","MO000084125","MO000099106","MO000099117","MO000099119","MO000099122","MO000099124"]	["E2F-1(h)","survivin-alpha(h)","survivin-beta(h)","survivin-isoform3(h)","survivin-isoform4(h)","survivin-isoform5(h)","survivin-isoform6(h)","survivin-isoform7(h)"]
MO000131930	hepoxillin A3-C	7.83	9	14521	0.307167	0.002	4.01466	157	["MO000058668","MO000083592","MO000084115","MO000084125","MO000099106","MO000099117","MO000099119","MO000099122","MO000099124"]	["E2F-1(h)","MK(h)","survivin-alpha(h)","survivin-beta(h)","survivin-isoform3(h)","survivin-isoform4(h)","survivin-isoform5(h)","survivin-isoform6(h)","survivin-isoform7(h)"]
MO000108730	CUL3-isoform1(h)	5.46	8	24639	0.372215	0.002	2.77435	158	["MO000083592","MO000084115","MO000084125","MO000099106","MO000099117","MO000099119","MO000099122","MO000099124"]	["E2F-1(h)","survivin-alpha(h)","survivin-beta(h)","survivin-isoform3(h)","survivin-isoform4(h)","survivin-isoform5(h)","survivin-isoform6(h)","survivin-isoform7(h)"]
MO000021750	cyclinE(h):Cdk2(h)	9.71	8	23642	0.321665	0.002	3.17827	160	["MO000083592","MO000084115","MO000084125","MO000099106","MO000099117","MO000099119","MO000099122","MO000099124"]	["E2F-1(h)","survivin-alpha(h)","survivin-beta(h)","survivin-isoform3(h)","survivin-isoform4(h)","survivin-isoform5(h)","survivin-isoform6(h)","survivin-isoform7(h)"]
MO000312096	EGF-isoform3(h)	7.935	10	28348	0.359622	0.002	2.77956	161	["MO000058668","MO000083592","MO000084115","MO000084125","MO000099106","MO000099117","MO000099119","MO000099122","MO000099124","MO000155778"]	["E2F-1(h)","MK(h)","SMOH(h)","survivin-alpha(h)","survivin-beta(h)","survivin-isoform3(h)","survivin-isoform4(h)","survivin-isoform5(h)","survivin-isoform6(h)","survivin-isoform7(h)"]
MO000255069	EGF-isoform2(h)	7.935	10	28348	0.359622	0.003	2.75515	165	["MO000058668","MO000083592","MO000084115","MO000084125","MO000099106","MO000099117","MO000099119","MO000099122","MO000099124","MO000155778"]	["E2F-1(h)","MK(h)","SMOH(h)","survivin-alpha(h)","survivin-beta(h)","survivin-isoform3(h)","survivin-isoform4(h)","survivin-isoform5(h)","survivin-isoform6(h)","survivin-isoform7(h)"]
MO000057611	RasGAP-L(h)	9.445	9	25763	0.340128	0.005	3.05388	167	["MO000083592","MO000084115","MO000084125","MO000099106","MO000099117","MO000099119","MO000099122","MO000099124","MO000155778"]	["E2F-1(h)","SMOH(h)","survivin-alpha(h)","survivin-beta(h)","survivin-isoform3(h)","survivin-isoform4(h)","survivin-isoform5(h)","survivin-isoform6(h)","survivin-isoform7(h)"]
MO000081029	RasGAP-S(h)	9.445	9	25763	0.340128	0.005	3.05281	169	["MO000083592","MO000084115","MO000084125","MO000099106","MO000099117","MO000099119","MO000099122","MO000099124","MO000155778"]	["E2F-1(h)","SMOH(h)","survivin-alpha(h)","survivin-beta(h)","survivin-isoform3(h)","survivin-isoform4(h)","survivin-isoform5(h)","survivin-isoform6(h)","survivin-isoform7(h)"]
MO000280960	Aurora-B-isoform2(h)	9.62	9	28784	0.468281	0.003	2.39723	172	["MO000083592","MO000084115","MO000084125","MO000099106","MO000099117","MO000099119","MO000099122","MO000099124","MO000155778"]	["E2F-1(h)","SMOH(h)","survivin-alpha(h)","survivin-beta(h)","survivin-isoform3(h)","survivin-isoform4(h)","survivin-isoform5(h)","survivin-isoform6(h)","survivin-isoform7(h)"]
MO000280961	Aurora-B-isoform3(h)	9.62	9	28784	0.468281	0.003	2.39723	174	["MO000083592","MO000084115","MO000084125","MO000099106","MO000099117","MO000099119","MO000099122","MO000099124","MO000155778"]	["E2F-1(h)","SMOH(h)","survivin-alpha(h)","survivin-beta(h)","survivin-isoform3(h)","survivin-isoform4(h)","survivin-isoform5(h)","survivin-isoform6(h)","survivin-isoform7(h)"]
MO000311896	Aurora-B-isoform4(h)	9.62	9	28784	0.468281	0.003	2.39723	176	["MO000083592","MO000084115","MO000084125","MO000099106","MO000099117","MO000099119","MO000099122","MO000099124","MO000155778"]	["E2F-1(h)","SMOH(h)","survivin-alpha(h)","survivin-beta(h)","survivin-isoform3(h)","survivin-isoform4(h)","survivin-isoform5(h)","survivin-isoform6(h)","survivin-isoform7(h)"]
MO000105700	phosphatidylinositol-4,5-bisphosphate 3-kinase catalytic subunit beta isoform(h)	9.27	11	32043	0.438241	0	2.48173	179	["MO000058668","MO000083592","MO000084115","MO000084125","MO000090062","MO000099106","MO000099117","MO000099119","MO000099122","MO000099124","MO000155778"]	["DBP(h)","E2F-1(h)","MK(h)","SMOH(h)","survivin-alpha(h)","survivin-beta(h)","survivin-isoform3(h)","survivin-isoform4(h)","survivin-isoform5(h)","survivin-isoform6(h)","survivin-isoform7(h)"]
MO000281136	p110delta-isoform2(h)	9.27	11	32043	0.438242	0	2.47807	179	["MO000058668","MO000083592","MO000084115","MO000084125","MO000090062","MO000099106","MO000099117","MO000099119","MO000099122","MO000099124","MO000155778"]	["DBP(h)","E2F-1(h)","MK(h)","SMOH(h)","survivin-alpha(h)","survivin-beta(h)","survivin-isoform3(h)","survivin-isoform4(h)","survivin-isoform5(h)","survivin-isoform6(h)","survivin-isoform7(h)"]
MO000256720	PDGFA-short(h)	7.795	9	24318	0.301879	0	3.62137	184	["MO000083592","MO000084115","MO000084125","MO000099106","MO000099117","MO000099119","MO000099122","MO000099124","MO000155778"]	["E2F-1(h)","SMOH(h)","survivin-alpha(h)","survivin-beta(h)","survivin-isoform3(h)","survivin-isoform4(h)","survivin-isoform5(h)","survivin-isoform6(h)","survivin-isoform7(h)"]
MO000020911	VEGF-165(h)	9.175	9	28089	0.338646	0.002	2.82933	185	["MO000083592","MO000084115","MO000084125","MO000099106","MO000099117","MO000099119","MO000099122","MO000099124","MO000155778"]	["E2F-1(h)","SMOH(h)","survivin-alpha(h)","survivin-beta(h)","survivin-isoform3(h)","survivin-isoform4(h)","survivin-isoform5(h)","survivin-isoform6(h)","survivin-isoform7(h)"]
MO000057783	GCN5-L(h)	9.66	9	22706	0.359211	0.004	2.72361	185	["MO000058668","MO000083592","MO000084115","MO000084125","MO000099106","MO000099117","MO000099119","MO000099122","MO000099124"]	["E2F-1(h)","MK(h)","survivin-alpha(h)","survivin-beta(h)","survivin-isoform3(h)","survivin-isoform4(h)","survivin-isoform5(h)","survivin-isoform6(h)","survivin-isoform7(h)"]
MO000105702	p110delta-isoform1(h)	9.27	11	32043	0.43824	0.002	2.4529	186	["MO000058668","MO000083592","MO000084115","MO000084125","MO000090062","MO000099106","MO000099117","MO000099119","MO000099122","MO000099124","MO000155778"]	["DBP(h)","E2F-1(h)","MK(h)","SMOH(h)","survivin-alpha(h)","survivin-beta(h)","survivin-isoform3(h)","survivin-isoform4(h)","survivin-isoform5(h)","survivin-isoform6(h)","survivin-isoform7(h)"]
MO000094403	ATM(h){pS1981}	5.825	8	25261	0.322043	0.002	2.92982	187	["MO000083592","MO000084115","MO000084125","MO000099106","MO000099117","MO000099119","MO000099122","MO000099124"]	["E2F-1(h)","survivin-alpha(h)","survivin-beta(h)","survivin-isoform3(h)","survivin-isoform4(h)","survivin-isoform5(h)","survivin-isoform6(h)","survivin-isoform7(h)"]
MO000133184	CTAK1-isoform6(h)	8.5	9	26692	0.309331	0.006	3.15294	187	["MO000083592","MO000084115","MO000084125","MO000099106","MO000099117","MO000099119","MO000099122","MO000099124","MO000155778"]	["E2F-1(h)","SMOH(h)","survivin-alpha(h)","survivin-beta(h)","survivin-isoform3(h)","survivin-isoform4(h)","survivin-isoform5(h)","survivin-isoform6(h)","survivin-isoform7(h)"]
MO000130714	Shh(h)	8.85	9	7794	0.33475	0	2.81728	188	["MO000083592","MO000084115","MO000084125","MO000099106","MO000099117","MO000099119","MO000099122","MO000099124","MO000155778"]	["E2F-1(h)","SMOH(h)","survivin-alpha(h)","survivin-beta(h)","survivin-isoform3(h)","survivin-isoform4(h)","survivin-isoform5(h)","survivin-isoform6(h)","survivin-isoform7(h)"]
MO000133174	CTAK1-isoform4(h)	8.5	9	26692	0.309331	0.006	3.15624	188	["MO000083592","MO000084115","MO000084125","MO000099106","MO000099117","MO000099119","MO000099122","MO000099124","MO000155778"]	["E2F-1(h)","SMOH(h)","survivin-alpha(h)","survivin-beta(h)","survivin-isoform3(h)","survivin-isoform4(h)","survivin-isoform5(h)","survivin-isoform6(h)","survivin-isoform7(h)"]
MO000115412	PDGFA-long(h)	7.795	9	24318	0.301879	0.001	3.5755	189	["MO000083592","MO000084115","MO000084125","MO000099106","MO000099117","MO000099119","MO000099122","MO000099124","MO000155778"]	["E2F-1(h)","SMOH(h)","survivin-alpha(h)","survivin-beta(h)","survivin-isoform3(h)","survivin-isoform4(h)","survivin-isoform5(h)","survivin-isoform6(h)","survivin-isoform7(h)"]
MO000133182	CTAK1-isoform5(h)	8.5	9	26692	0.309331	0.006	3.15294	189	["MO000083592","MO000084115","MO000084125","MO000099106","MO000099117","MO000099119","MO000099122","MO000099124","MO000155778"]	["E2F-1(h)","SMOH(h)","survivin-alpha(h)","survivin-beta(h)","survivin-isoform3(h)","survivin-isoform4(h)","survivin-isoform5(h)","survivin-isoform6(h)","survivin-isoform7(h)"]
MO000133160	CTAK1-isoform3(h)	8.5	9	26692	0.309331	0.006	3.15294	191	["MO000083592","MO000084115","MO000084125","MO000099106","MO000099117","MO000099119","MO000099122","MO000099124","MO000155778"]	["E2F-1(h)","SMOH(h)","survivin-alpha(h)","survivin-beta(h)","survivin-isoform3(h)","survivin-isoform4(h)","survivin-isoform5(h)","survivin-isoform6(h)","survivin-isoform7(h)"]
MO000134924	BMP2A(h)	7.875	10	23428	0.306987	0.004	3.4099	191	["MO000058668","MO000083592","MO000084115","MO000084125","MO000099106","MO000099117","MO000099119","MO000099122","MO000099124","MO000155778"]	["E2F-1(h)","MK(h)","SMOH(h)","survivin-alpha(h)","survivin-beta(h)","survivin-isoform3(h)","survivin-isoform4(h)","survivin-isoform5(h)","survivin-isoform6(h)","survivin-isoform7(h)"]
MO000133172	CTAK1-isoform2(h)	8.5	9	26692	0.309331	0.006	3.15294	195	["MO000083592","MO000084115","MO000084125","MO000099106","MO000099117","MO000099119","MO000099122","MO000099124","MO000155778"]	["E2F-1(h)","SMOH(h)","survivin-alpha(h)","survivin-beta(h)","survivin-isoform3(h)","survivin-isoform4(h)","survivin-isoform5(h)","survivin-isoform6(h)","survivin-isoform7(h)"]
MO000097974	p300(h){aceK1020}{aceK1024}	9.925	10	28466	0.365332	0.003	2.57569	197	["MO000083592","MO000084115","MO000084125","MO000090062","MO000099106","MO000099117","MO000099119","MO000099122","MO000099124","MO000155778"]	["DBP(h)","E2F-1(h)","SMOH(h)","survivin-alpha(h)","survivin-beta(h)","survivin-isoform3(h)","survivin-isoform4(h)","survivin-isoform5(h)","survivin-isoform6(h)","survivin-isoform7(h)"]
MO000133167	CTAK1-isoform1(h)	8.5	9	26692	0.309331	0.006	3.15294	197	["MO000083592","MO000084115","MO000084125","MO000099106","MO000099117","MO000099119","MO000099122","MO000099124","MO000155778"]	["E2F-1(h)","SMOH(h)","survivin-alpha(h)","survivin-beta(h)","survivin-isoform3(h)","survivin-isoform4(h)","survivin-isoform5(h)","survivin-isoform6(h)","survivin-isoform7(h)"]
MO000095150	borealin(h)	6.895	8	18033	0.292221	0.001	3.41744	198	["MO000083592","MO000084115","MO000084125","MO000099106","MO000099117","MO000099119","MO000099122","MO000099124"]	["E2F-1(h)","survivin-alpha(h)","survivin-beta(h)","survivin-isoform3(h)","survivin-isoform4(h)","survivin-isoform5(h)","survivin-isoform6(h)","survivin-isoform7(h)"]
MO000271270	CTAK1-isoform7(h)	8.5	9	26692	0.309331	0.007	3.1119	198	["MO000083592","MO000084115","MO000084125","MO000099106","MO000099117","MO000099119","MO000099122","MO000099124","MO000155778"]	["E2F-1(h)","SMOH(h)","survivin-alpha(h)","survivin-beta(h)","survivin-isoform3(h)","survivin-isoform4(h)","survivin-isoform5(h)","survivin-isoform6(h)","survivin-isoform7(h)"]
MO000134980	BTEB2(h)	8.2	9	22268	0.278546	0.001	3.59601	201	["MO000083592","MO000084115","MO000084125","MO000099106","MO000099117","MO000099119","MO000099122","MO000099124","MO000155778"]	["E2F-1(h)","SMOH(h)","survivin-alpha(h)","survivin-beta(h)","survivin-isoform3(h)","survivin-isoform4(h)","survivin-isoform5(h)","survivin-isoform6(h)","survivin-isoform7(h)"]
MO000128346	kallikrein-6-isoform1(h)	9.67	10	28341	0.350654	0.012	2.66092	205	["MO000058668","MO000083592","MO000084115","MO000084125","MO000099106","MO000099117","MO000099119","MO000099122","MO000099124","MO000155778"]	["E2F-1(h)","MK(h)","SMOH(h)","survivin-alpha(h)","survivin-beta(h)","survivin-isoform3(h)","survivin-isoform4(h)","survivin-isoform5(h)","survivin-isoform6(h)","survivin-isoform7(h)"]
MO000083712	fibronectin-xbb13(h)	9.205	10	25918	0.319977	0.015	2.74844	206	["MO000058668","MO000083592","MO000084115","MO000084125","MO000099106","MO000099117","MO000099119","MO000099122","MO000099124","MO000155778"]	["E2F-1(h)","MK(h)","SMOH(h)","survivin-alpha(h)","survivin-beta(h)","survivin-isoform3(h)","survivin-isoform4(h)","survivin-isoform5(h)","survivin-isoform6(h)","survivin-isoform7(h)"]
MO000215269	MLL5-isoform6(h)	7.885	8	16304	0.268244	0	3.82524	208	["MO000083592","MO000084115","MO000084125","MO000099106","MO000099117","MO000099119","MO000099122","MO000099124"]	["E2F-1(h)","survivin-alpha(h)","survivin-beta(h)","survivin-isoform3(h)","survivin-isoform4(h)","survivin-isoform5(h)","survivin-isoform6(h)","survivin-isoform7(h)"]
MO000258979	fibronectin-isoform15(h)	9.205	10	25918	0.319977	0.015	2.74844	208	["MO000058668","MO000083592","MO000084115","MO000084125","MO000099106","MO000099117","MO000099119","MO000099122","MO000099124","MO000155778"]	["E2F-1(h)","MK(h)","SMOH(h)","survivin-alpha(h)","survivin-beta(h)","survivin-isoform3(h)","survivin-isoform4(h)","survivin-isoform5(h)","survivin-isoform6(h)","survivin-isoform7(h)"]
MO000110821	cyclin E2-Long(h)	9.445	8	19300	0.273398	0.003	3.47249	210	["MO000083592","MO000084115","MO000084125","MO000099106","MO000099117","MO000099119","MO000099122","MO000099124"]	["E2F-1(h)","survivin-alpha(h)","survivin-beta(h)","survivin-isoform3(h)","survivin-isoform4(h)","survivin-isoform5(h)","survivin-isoform6(h)","survivin-isoform7(h)"]
MO000110822	cyclin E2-short(h)	9.445	8	19300	0.273398	0.002	3.50371	210	["MO000083592","MO000084115","MO000084125","MO000099106","MO000099117","MO000099119","MO000099122","MO000099124"]	["E2F-1(h)","survivin-alpha(h)","survivin-beta(h)","survivin-isoform3(h)","survivin-isoform4(h)","survivin-isoform5(h)","survivin-isoform6(h)","survivin-isoform7(h)"]
MO000215263	MLL5-isoform1(h)	7.885	8	16304	0.268244	0	3.82524	210	["MO000083592","MO000084115","MO000084125","MO000099106","MO000099117","MO000099119","MO000099122","MO000099124"]	["E2F-1(h)","survivin-alpha(h)","survivin-beta(h)","survivin-isoform3(h)","survivin-isoform4(h)","survivin-isoform5(h)","survivin-isoform6(h)","survivin-isoform7(h)"]
MO000083650	Aurora-B-isoform1(h)	9.62	9	29197	0.467728	0.008	2.24651	211	["MO000083592","MO000084115","MO000084125","MO000099106","MO000099117","MO000099119","MO000099122","MO000099124","MO000155778"]	["E2F-1(h)","SMOH(h)","survivin-alpha(h)","survivin-beta(h)","survivin-isoform3(h)","survivin-isoform4(h)","survivin-isoform5(h)","survivin-isoform6(h)","survivin-isoform7(h)"]
MO000215266	MLL5-isoform3(h)	7.885	8	16304	0.268244	0	3.82524	213	["MO000083592","MO000084115","MO000084125","MO000099106","MO000099117","MO000099119","MO000099122","MO000099124"]	["E2F-1(h)","survivin-alpha(h)","survivin-beta(h)","survivin-isoform3(h)","survivin-isoform4(h)","survivin-isoform5(h)","survivin-isoform6(h)","survivin-isoform7(h)"]
MO000258978	fibronectin-isoform14(h)	9.205	10	25918	0.319977	0.015	2.74839	213	["MO000058668","MO000083592","MO000084115","MO000084125","MO000099106","MO000099117","MO000099119","MO000099122","MO000099124","MO000155778"]	["E2F-1(h)","MK(h)","SMOH(h)","survivin-alpha(h)","survivin-beta(h)","survivin-isoform3(h)","survivin-isoform4(h)","survivin-isoform5(h)","survivin-isoform6(h)","survivin-isoform7(h)"]
MO000090115	fibronectin-11(h)	9.205	10	25918	0.319977	0.015	2.74839	215	["MO000058668","MO000083592","MO000084115","MO000084125","MO000099106","MO000099117","MO000099119","MO000099122","MO000099124","MO000155778"]	["E2F-1(h)","MK(h)","SMOH(h)","survivin-alpha(h)","survivin-beta(h)","survivin-isoform3(h)","survivin-isoform4(h)","survivin-isoform5(h)","survivin-isoform6(h)","survivin-isoform7(h)"]
MO000215265	MLL5-isoform2(h)	7.885	8	16304	0.268244	0	3.82524	215	["MO000083592","MO000084115","MO000084125","MO000099106","MO000099117","MO000099119","MO000099122","MO000099124"]	["E2F-1(h)","survivin-alpha(h)","survivin-beta(h)","survivin-isoform3(h)","survivin-isoform4(h)","survivin-isoform5(h)","survivin-isoform6(h)","survivin-isoform7(h)"]
MO000215270	MLL5-isoform7(h)	7.885	8	16304	0.268244	0.001	3.787	216	["MO000083592","MO000084115","MO000084125","MO000099106","MO000099117","MO000099119","MO000099122","MO000099124"]	["E2F-1(h)","survivin-alpha(h)","survivin-beta(h)","survivin-isoform3(h)","survivin-isoform4(h)","survivin-isoform5(h)","survivin-isoform6(h)","survivin-isoform7(h)"]
MO000090108	fibronectin-4(h)	9.205	10	25918	0.319977	0.015	2.74839	217	["MO000058668","MO000083592","MO000084115","MO000084125","MO000099106","MO000099117","MO000099119","MO000099122","MO000099124","MO000155778"]	["E2F-1(h)","MK(h)","SMOH(h)","survivin-alpha(h)","survivin-beta(h)","survivin-isoform3(h)","survivin-isoform4(h)","survivin-isoform5(h)","survivin-isoform6(h)","survivin-isoform7(h)"]
MO000215267	MLL5-isoform4(h)	7.885	8	16304	0.268244	0	3.82524	217	["MO000083592","MO000084115","MO000084125","MO000099106","MO000099117","MO000099119","MO000099122","MO000099124"]	["E2F-1(h)","survivin-alpha(h)","survivin-beta(h)","survivin-isoform3(h)","survivin-isoform4(h)","survivin-isoform5(h)","survivin-isoform6(h)","survivin-isoform7(h)"]
MO000060044	p110alpha(h)	9.27	11	32107	0.438065	0.005	2.30105	218	["MO000058668","MO000083592","MO000084115","MO000084125","MO000090062","MO000099106","MO000099117","MO000099119","MO000099122","MO000099124","MO000155778"]	["DBP(h)","E2F-1(h)","MK(h)","SMOH(h)","survivin-alpha(h)","survivin-beta(h)","survivin-isoform3(h)","survivin-isoform4(h)","survivin-isoform5(h)","survivin-isoform6(h)","survivin-isoform7(h)"]
MO000090113	fibronectin-9(h)	9.205	10	25918	0.319977	0.015	2.74839	219	["MO000058668","MO000083592","MO000084115","MO000084125","MO000099106","MO000099117","MO000099119","MO000099122","MO000099124","MO000155778"]	["E2F-1(h)","MK(h)","SMOH(h)","survivin-alpha(h)","survivin-beta(h)","survivin-isoform3(h)","survivin-isoform4(h)","survivin-isoform5(h)","survivin-isoform6(h)","survivin-isoform7(h)"]
MO000215268	MLL5-isoform5(h)	7.885	8	16304	0.268244	0	3.82524	219	["MO000083592","MO000084115","MO000084125","MO000099106","MO000099117","MO000099119","MO000099122","MO000099124"]	["E2F-1(h)","survivin-alpha(h)","survivin-beta(h)","survivin-isoform3(h)","survivin-isoform4(h)","survivin-isoform5(h)","survivin-isoform6(h)","survivin-isoform7(h)"]
MO000312130	fibronectin-isoform17(h)	9.205	10	25918	0.319977	0.015	2.74839	221	["MO000058668","MO000083592","MO000084115","MO000084125","MO000099106","MO000099117","MO000099119","MO000099122","MO000099124","MO000155778"]	["E2F-1(h)","MK(h)","SMOH(h)","survivin-alpha(h)","survivin-beta(h)","survivin-isoform3(h)","survivin-isoform4(h)","survivin-isoform5(h)","survivin-isoform6(h)","survivin-isoform7(h)"]
MO000087841	cyclinE1L(h)	9.445	8	20268	0.273142	0.005	3.23642	222	["MO000083592","MO000084115","MO000084125","MO000099106","MO000099117","MO000099119","MO000099122","MO000099124"]	["E2F-1(h)","survivin-alpha(h)","survivin-beta(h)","survivin-isoform3(h)","survivin-isoform4(h)","survivin-isoform5(h)","survivin-isoform6(h)","survivin-isoform7(h)"]
MO000254570	cyclinE1-isoform3(h)	9.445	8	20268	0.273142	0.004	3.25736	222	["MO000083592","MO000084115","MO000084125","MO000099106","MO000099117","MO000099119","MO000099122","MO000099124"]	["E2F-1(h)","survivin-alpha(h)","survivin-beta(h)","survivin-isoform3(h)","survivin-isoform4(h)","survivin-isoform5(h)","survivin-isoform6(h)","survivin-isoform7(h)"]
MO000312129	fibronectin-isoform16(h)	9.205	10	25918	0.319977	0.015	2.743	222	["MO000058668","MO000083592","MO000084115","MO000084125","MO000099106","MO000099117","MO000099119","MO000099122","MO000099124","MO000155778"]	["E2F-1(h)","MK(h)","SMOH(h)","survivin-alpha(h)","survivin-beta(h)","survivin-isoform3(h)","survivin-isoform4(h)","survivin-isoform5(h)","survivin-isoform6(h)","survivin-isoform7(h)"]
MO000090110	fibronectin-6(h)	9.205	10	25918	0.319977	0.015	2.74839	223	["MO000058668","MO000083592","MO000084115","MO000084125","MO000099106","MO000099117","MO000099119","MO000099122","MO000099124","MO000155778"]	["E2F-1(h)","MK(h)","SMOH(h)","survivin-alpha(h)","survivin-beta(h)","survivin-isoform3(h)","survivin-isoform4(h)","survivin-isoform5(h)","survivin-isoform6(h)","survivin-isoform7(h)"]
MO000100566	Ubc12(h)	9.775	9	27333	0.371769	0.011	2.37168	223	["MO000083592","MO000084115","MO000084125","MO000099106","MO000099117","MO000099119","MO000099122","MO000099124","MO000155778"]	["E2F-1(h)","SMOH(h)","survivin-alpha(h)","survivin-beta(h)","survivin-isoform3(h)","survivin-isoform4(h)","survivin-isoform5(h)","survivin-isoform6(h)","survivin-isoform7(h)"]
MO000020074	APP-BP1(h):Uba3(h)	6.72	8	21636	0.291287	0.001	3.06425	224	["MO000083592","MO000084115","MO000084125","MO000099106","MO000099117","MO000099119","MO000099122","MO000099124"]	["E2F-1(h)","survivin-alpha(h)","survivin-beta(h)","survivin-isoform3(h)","survivin-isoform4(h)","survivin-isoform5(h)","survivin-isoform6(h)","survivin-isoform7(h)"]
MO000090105	fibronectin-1(h)	9.205	10	25918	0.319977	0.016	2.73261	224	["MO000058668","MO000083592","MO000084115","MO000084125","MO000099106","MO000099117","MO000099119","MO000099122","MO000099124","MO000155778"]	["E2F-1(h)","MK(h)","SMOH(h)","survivin-alpha(h)","survivin-beta(h)","survivin-isoform3(h)","survivin-isoform4(h)","survivin-isoform5(h)","survivin-isoform6(h)","survivin-isoform7(h)"]
MO000090112	fibronectin-8(h)	9.205	10	25918	0.319977	0.016	2.732	224	["MO000058668","MO000083592","MO000084115","MO000084125","MO000099106","MO000099117","MO000099119","MO000099122","MO000099124","MO000155778"]	["E2F-1(h)","MK(h)","SMOH(h)","survivin-alpha(h)","survivin-beta(h)","survivin-isoform3(h)","survivin-isoform4(h)","survivin-isoform5(h)","survivin-isoform6(h)","survivin-isoform7(h)"]
MO000088565	cyclinE1S(h)	9.445	8	20268	0.273142	0.005	3.23036	225	["MO000083592","MO000084115","MO000084125","MO000099106","MO000099117","MO000099119","MO000099122","MO000099124"]	["E2F-1(h)","survivin-alpha(h)","survivin-beta(h)","survivin-isoform3(h)","survivin-isoform4(h)","survivin-isoform5(h)","survivin-isoform6(h)","survivin-isoform7(h)"]
MO000090106	fibronectin-2(h)	9.205	10	25918	0.319977	0.015	2.74839	225	["MO000058668","MO000083592","MO000084115","MO000084125","MO000099106","MO000099117","MO000099119","MO000099122","MO000099124","MO000155778"]	["E2F-1(h)","MK(h)","SMOH(h)","survivin-alpha(h)","survivin-beta(h)","survivin-isoform3(h)","survivin-isoform4(h)","survivin-isoform5(h)","survivin-isoform6(h)","survivin-isoform7(h)"]
MO000019269	Ptc2-v1(h)	2.52	1	86	0.256657	0	8.43786	228	["MO000155778"]	["SMOH(h)"]
MO000090116	fibronectin-12(h)	9.205	10	25918	0.319977	0.015	2.74834	228	["MO000058668","MO000083592","MO000084115","MO000084125","MO000099106","MO000099117","MO000099119","MO000099122","MO000099124","MO000155778"]	["E2F-1(h)","MK(h)","SMOH(h)","survivin-alpha(h)","survivin-beta(h)","survivin-isoform3(h)","survivin-isoform4(h)","survivin-isoform5(h)","survivin-isoform6(h)","survivin-isoform7(h)"]
MO000103535	Rad23A(h)	9.885	10	29409	0.36458	0.013	2.3337	228	["MO000083592","MO000084115","MO000084125","MO000090062","MO000099106","MO000099117","MO000099119","MO000099122","MO000099124","MO000155778"]	["DBP(h)","E2F-1(h)","SMOH(h)","survivin-alpha(h)","survivin-beta(h)","survivin-isoform3(h)","survivin-isoform4(h)","survivin-isoform5(h)","survivin-isoform6(h)","survivin-isoform7(h)"]
MO000056260	Ptc2-v2(h)	2.52	1	86	0.256657	0	6.77077	230	["MO000155778"]	["SMOH(h)"]
MO000056236	PTCH-L(h)	2.52	1	2847	0.256421	0.001	5.39032	232	["MO000155778"]	["SMOH(h)"]
MO000090107	fibronectin-3(h)	9.205	10	25918	0.319977	0.015	2.74832	232	["MO000058668","MO000083592","MO000084115","MO000084125","MO000099106","MO000099117","MO000099119","MO000099122","MO000099124","MO000155778"]	["E2F-1(h)","MK(h)","SMOH(h)","survivin-alpha(h)","survivin-beta(h)","survivin-isoform3(h)","survivin-isoform4(h)","survivin-isoform5(h)","survivin-isoform6(h)","survivin-isoform7(h)"]
MO000258977	fibronectin-isoform13(h)	9.205	10	25918	0.319977	0.015	2.74832	234	["MO000058668","MO000083592","MO000084115","MO000084125","MO000099106","MO000099117","MO000099119","MO000099122","MO000099124","MO000155778"]	["E2F-1(h)","MK(h)","SMOH(h)","survivin-alpha(h)","survivin-beta(h)","survivin-isoform3(h)","survivin-isoform4(h)","survivin-isoform5(h)","survivin-isoform6(h)","survivin-isoform7(h)"]
MO000090109	fibronectin-5(h)	9.205	10	25918	0.319977	0.016	2.73221	235	["MO000058668","MO000083592","MO000084115","MO000084125","MO000099106","MO000099117","MO000099119","MO000099122","MO000099124","MO000155778"]	["E2F-1(h)","MK(h)","SMOH(h)","survivin-alpha(h)","survivin-beta(h)","survivin-isoform3(h)","survivin-isoform4(h)","survivin-isoform5(h)","survivin-isoform6(h)","survivin-isoform7(h)"]
MO000254529	Pc2-isoform2(h)	8.52	8	21571	0.340626	0.013	2.46057	238	["MO000083592","MO000084115","MO000084125","MO000099106","MO000099117","MO000099119","MO000099122","MO000099124"]	["E2F-1(h)","survivin-alpha(h)","survivin-beta(h)","survivin-isoform3(h)","survivin-isoform4(h)","survivin-isoform5(h)","survivin-isoform6(h)","survivin-isoform7(h)"]
MO000256974	PTK6-isoform2(h)	8.52	10	29885	0.360245	0.011	2.31307	240	["MO000058668","MO000083592","MO000084115","MO000084125","MO000099106","MO000099117","MO000099119","MO000099122","MO000099124","MO000155778"]	["E2F-1(h)","MK(h)","SMOH(h)","survivin-alpha(h)","survivin-beta(h)","survivin-isoform3(h)","survivin-isoform4(h)","survivin-isoform5(h)","survivin-isoform6(h)","survivin-isoform7(h)"]
MO000106228	Wee1-isoform1(h)	9.52	11	33530	0.557085	0.004	1.96331	241	["MO000058668","MO000083592","MO000084115","MO000084125","MO000090062","MO000099106","MO000099117","MO000099119","MO000099122","MO000099124","MO000155778"]	["DBP(h)","E2F-1(h)","MK(h)","SMOH(h)","survivin-alpha(h)","survivin-beta(h)","survivin-isoform3(h)","survivin-isoform4(h)","survivin-isoform5(h)","survivin-isoform6(h)","survivin-isoform7(h)"]
MO000287057	Wee1-isoform2(h)	9.52	11	33530	0.557098	0.003	1.963	241	["MO000058668","MO000083592","MO000084115","MO000084125","MO000090062","MO000099106","MO000099117","MO000099119","MO000099122","MO000099124","MO000155778"]	["DBP(h)","E2F-1(h)","MK(h)","SMOH(h)","survivin-alpha(h)","survivin-beta(h)","survivin-isoform3(h)","survivin-isoform4(h)","survivin-isoform5(h)","survivin-isoform6(h)","survivin-isoform7(h)"]
MO000090114	fibronectin-10(h)	9.205	10	25918	0.319977	0.017	2.71161	242	["MO000058668","MO000083592","MO000084115","MO000084125","MO000099106","MO000099117","MO000099119","MO000099122","MO000099124","MO000155778"]	["E2F-1(h)","MK(h)","SMOH(h)","survivin-alpha(h)","survivin-beta(h)","survivin-isoform3(h)","survivin-isoform4(h)","survivin-isoform5(h)","survivin-isoform6(h)","survivin-isoform7(h)"]
MO000107517	Tome-1(h)	9.885	9	25796	0.290752	0.001	2.85866	242	["MO000083592","MO000084115","MO000084125","MO000099106","MO000099117","MO000099119","MO000099122","MO000099124","MO000155778"]	["E2F-1(h)","SMOH(h)","survivin-alpha(h)","survivin-beta(h)","survivin-isoform3(h)","survivin-isoform4(h)","survivin-isoform5(h)","survivin-isoform6(h)","survivin-isoform7(h)"]
MO000090111	fibronectin-7(h)	9.205	10	25918	0.319977	0.019	2.67709	245	["MO000058668","MO000083592","MO000084115","MO000084125","MO000099106","MO000099117","MO000099119","MO000099122","MO000099124","MO000155778"]	["E2F-1(h)","MK(h)","SMOH(h)","survivin-alpha(h)","survivin-beta(h)","survivin-isoform3(h)","survivin-isoform4(h)","survivin-isoform5(h)","survivin-isoform6(h)","survivin-isoform7(h)"]
MO000133252	SNA(h)	7.3	8	19586	0.267136	0.006	3.34148	251	["MO000083592","MO000084115","MO000084125","MO000099106","MO000099117","MO000099119","MO000099122","MO000099124"]	["E2F-1(h)","survivin-alpha(h)","survivin-beta(h)","survivin-isoform3(h)","survivin-isoform4(h)","survivin-isoform5(h)","survivin-isoform6(h)","survivin-isoform7(h)"]
MO000137422	ERK4(h)	9.99	10	32650	0.530165	0.001	1.95795	252	["MO000058668","MO000083592","MO000084115","MO000084125","MO000099106","MO000099117","MO000099119","MO000099122","MO000099124","MO000155778"]	["E2F-1(h)","MK(h)","SMOH(h)","survivin-alpha(h)","survivin-beta(h)","survivin-isoform3(h)","survivin-isoform4(h)","survivin-isoform5(h)","survivin-isoform6(h)","survivin-isoform7(h)"]
MO000117786	cyclinA2(h)	9.57	10	28986	0.349006	0.013	2.27657	258	["MO000058668","MO000083592","MO000084115","MO000084125","MO000099106","MO000099117","MO000099119","MO000099122","MO000099124","MO000155778"]	["E2F-1(h)","MK(h)","SMOH(h)","survivin-alpha(h)","survivin-beta(h)","survivin-isoform3(h)","survivin-isoform4(h)","survivin-isoform5(h)","survivin-isoform6(h)","survivin-isoform7(h)"]
MO000257968	Uba3-isoform2(h)	4.525	8	21486	0.307328	0.003	2.72306	260	["MO000083592","MO000084115","MO000084125","MO000099106","MO000099117","MO000099119","MO000099122","MO000099124"]	["E2F-1(h)","survivin-alpha(h)","survivin-beta(h)","survivin-isoform3(h)","survivin-isoform4(h)","survivin-isoform5(h)","survivin-isoform6(h)","survivin-isoform7(h)"]
MO000277213	cyclinA1-isoform3(h)	9.57	10	29000	0.348975	0.013	2.26942	260	["MO000058668","MO000083592","MO000084115","MO000084125","MO000099106","MO000099117","MO000099119","MO000099122","MO000099124","MO000155778"]	["E2F-1(h)","MK(h)","SMOH(h)","survivin-alpha(h)","survivin-beta(h)","survivin-isoform3(h)","survivin-isoform4(h)","survivin-isoform5(h)","survivin-isoform6(h)","survivin-isoform7(h)"]
MO000284629	Chk1(h){pS280}	5.995	8	25588	0.272612	0.002	2.84971	261	["MO000083592","MO000084115","MO000084125","MO000099106","MO000099117","MO000099119","MO000099122","MO000099124"]	["E2F-1(h)","survivin-alpha(h)","survivin-beta(h)","survivin-isoform3(h)","survivin-isoform4(h)","survivin-isoform5(h)","survivin-isoform6(h)","survivin-isoform7(h)"]
MO000109725	Uba3-isoform1(h)	4.525	8	21486	0.307328	0.003	2.72306	262	["MO000083592","MO000084115","MO000084125","MO000099106","MO000099117","MO000099119","MO000099122","MO000099124"]	["E2F-1(h)","survivin-alpha(h)","survivin-beta(h)","survivin-isoform3(h)","survivin-isoform4(h)","survivin-isoform5(h)","survivin-isoform6(h)","survivin-isoform7(h)"]
MO000111096	cyclinA1-isoform1(h)	9.57	10	29000	0.348975	0.013	2.26942	262	["MO000058668","MO000083592","MO000084115","MO000084125","MO000099106","MO000099117","MO000099119","MO000099122","MO000099124","MO000155778"]	["E2F-1(h)","MK(h)","SMOH(h)","survivin-alpha(h)","survivin-beta(h)","survivin-isoform3(h)","survivin-isoform4(h)","survivin-isoform5(h)","survivin-isoform6(h)","survivin-isoform7(h)"]
MO000281079	mmp2-isoform2(h)	7.875	9	21326	0.270695	0.007	3.06057	262	["MO000058668","MO000083592","MO000084115","MO000084125","MO000099106","MO000099117","MO000099119","MO000099122","MO000099124"]	["E2F-1(h)","MK(h)","survivin-alpha(h)","survivin-beta(h)","survivin-isoform3(h)","survivin-isoform4(h)","survivin-isoform5(h)","survivin-isoform6(h)","survivin-isoform7(h)"]
MO000254569	cyclinA1-isoform2(h)	9.57	10	29000	0.348975	0.013	2.26942	264	["MO000058668","MO000083592","MO000084115","MO000084125","MO000099106","MO000099117","MO000099119","MO000099122","MO000099124","MO000155778"]	["E2F-1(h)","MK(h)","SMOH(h)","survivin-alpha(h)","survivin-beta(h)","survivin-isoform3(h)","survivin-isoform4(h)","survivin-isoform5(h)","survivin-isoform6(h)","survivin-isoform7(h)"]
MO000286538	mmp2-isoform3(h)	7.875	9	21326	0.270695	0.007	3.06057	264	["MO000058668","MO000083592","MO000084115","MO000084125","MO000099106","MO000099117","MO000099119","MO000099122","MO000099124"]	["E2F-1(h)","MK(h)","survivin-alpha(h)","survivin-beta(h)","survivin-isoform3(h)","survivin-isoform4(h)","survivin-isoform5(h)","survivin-isoform6(h)","survivin-isoform7(h)"]
MO000314129	Wee1(h){pS123}{pS139}	5.785	8	24992	0.272885	0.002	2.78723	265	["MO000083592","MO000084115","MO000084125","MO000099106","MO000099117","MO000099119","MO000099122","MO000099124"]	["E2F-1(h)","survivin-alpha(h)","survivin-beta(h)","survivin-isoform3(h)","survivin-isoform4(h)","survivin-isoform5(h)","survivin-isoform6(h)","survivin-isoform7(h)"]
MO000096389	COX2(h)	9.46	10	17587	0.242484	0	3.54981	270	["MO000058668","MO000083592","MO000084115","MO000084125","MO000099106","MO000099117","MO000099119","MO000099122","MO000099124","MO000155778"]	["E2F-1(h)","MK(h)","SMOH(h)","survivin-alpha(h)","survivin-beta(h)","survivin-isoform3(h)","survivin-isoform4(h)","survivin-isoform5(h)","survivin-isoform6(h)","survivin-isoform7(h)"]
MO000117753	mmp2-isoform1(h)	7.875	9	21751	0.270522	0.007	2.97921	273	["MO000058668","MO000083592","MO000084115","MO000084125","MO000099106","MO000099117","MO000099119","MO000099122","MO000099124"]	["E2F-1(h)","MK(h)","survivin-alpha(h)","survivin-beta(h)","survivin-isoform3(h)","survivin-isoform4(h)","survivin-isoform5(h)","survivin-isoform6(h)","survivin-isoform7(h)"]
MO000081920	Chk2-xbb8(h)	8.31	9	31160	0.450922	0.015	1.90834	280	["MO000083592","MO000084115","MO000084125","MO000099106","MO000099117","MO000099119","MO000099122","MO000099124","MO000155778"]	["E2F-1(h)","SMOH(h)","survivin-alpha(h)","survivin-beta(h)","survivin-isoform3(h)","survivin-isoform4(h)","survivin-isoform5(h)","survivin-isoform6(h)","survivin-isoform7(h)"]
MO000103362	alpha-synuclein-isoform3(h)	8.62	9	31164	0.38646	0.018	2.09285	280	["MO000083592","MO000084115","MO000084125","MO000099106","MO000099117","MO000099119","MO000099122","MO000099124","MO000155778"]	["E2F-1(h)","SMOH(h)","survivin-alpha(h)","survivin-beta(h)","survivin-isoform3(h)","survivin-isoform4(h)","survivin-isoform5(h)","survivin-isoform6(h)","survivin-isoform7(h)"]
MO000081911	Chk2-xbb2(h)	8.31	9	31160	0.450922	0.015	1.90834	282	["MO000083592","MO000084115","MO000084125","MO000099106","MO000099117","MO000099119","MO000099122","MO000099124","MO000155778"]	["E2F-1(h)","SMOH(h)","survivin-alpha(h)","survivin-beta(h)","survivin-isoform3(h)","survivin-isoform4(h)","survivin-isoform5(h)","survivin-isoform6(h)","survivin-isoform7(h)"]
MO000081917	Chk2-xbb6(h)	8.31	9	31160	0.450922	0.015	1.9099	282	["MO000083592","MO000084115","MO000084125","MO000099106","MO000099117","MO000099119","MO000099122","MO000099124","MO000155778"]	["E2F-1(h)","SMOH(h)","survivin-alpha(h)","survivin-beta(h)","survivin-isoform3(h)","survivin-isoform4(h)","survivin-isoform5(h)","survivin-isoform6(h)","survivin-isoform7(h)"]
MO000103359	alpha-synuclein-isoform2(h)	8.62	9	31164	0.38646	0.018	2.09285	282	["MO000083592","MO000084115","MO000084125","MO000099106","MO000099117","MO000099119","MO000099122","MO000099124","MO000155778"]	["E2F-1(h)","SMOH(h)","survivin-alpha(h)","survivin-beta(h)","survivin-isoform3(h)","survivin-isoform4(h)","survivin-isoform5(h)","survivin-isoform6(h)","survivin-isoform7(h)"]
MO000114396	MCP-1(h)	7.875	8	10709	0.219703	0.003	4.46795	282	["MO000083592","MO000084115","MO000084125","MO000099106","MO000099117","MO000099119","MO000099122","MO000099124"]	["E2F-1(h)","survivin-alpha(h)","survivin-beta(h)","survivin-isoform3(h)","survivin-isoform4(h)","survivin-isoform5(h)","survivin-isoform6(h)","survivin-isoform7(h)"]
MO000286150	Chk2-isoform13(h)	8.31	9	31160	0.450922	0.015	1.91328	283	["MO000083592","MO000084115","MO000084125","MO000099106","MO000099117","MO000099119","MO000099122","MO000099124","MO000155778"]	["E2F-1(h)","SMOH(h)","survivin-alpha(h)","survivin-beta(h)","survivin-isoform3(h)","survivin-isoform4(h)","survivin-isoform5(h)","survivin-isoform6(h)","survivin-isoform7(h)"]
MO000081912	Chk2-xbb3(h)	8.31	9	31160	0.450922	0.015	1.90834	284	["MO000083592","MO000084115","MO000084125","MO000099106","MO000099117","MO000099119","MO000099122","MO000099124","MO000155778"]	["E2F-1(h)","SMOH(h)","survivin-alpha(h)","survivin-beta(h)","survivin-isoform3(h)","survivin-isoform4(h)","survivin-isoform5(h)","survivin-isoform6(h)","survivin-isoform7(h)"]
MO000129717	GPRK5(h)	9.795	10	24574	0.277383	0.009	2.71625	284	["MO000058668","MO000083592","MO000084115","MO000084125","MO000099106","MO000099117","MO000099119","MO000099122","MO000099124","MO000155778"]	["E2F-1(h)","MK(h)","SMOH(h)","survivin-alpha(h)","survivin-beta(h)","survivin-isoform3(h)","survivin-isoform4(h)","survivin-isoform5(h)","survivin-isoform6(h)","survivin-isoform7(h)"]
MO000044265	alpha-synuclein-isoform1(h)	8.62	9	31164	0.386454	0.019	2.08325	286	["MO000083592","MO000084115","MO000084125","MO000099106","MO000099117","MO000099119","MO000099122","MO000099124","MO000155778"]	["E2F-1(h)","SMOH(h)","survivin-alpha(h)","survivin-beta(h)","survivin-isoform3(h)","survivin-isoform4(h)","survivin-isoform5(h)","survivin-isoform6(h)","survivin-isoform7(h)"]
MO000057647	EGF-isoform1(h)	7.935	10	29838	0.357391	0.012	2.11457	287	["MO000058668","MO000083592","MO000084115","MO000084125","MO000099106","MO000099117","MO000099119","MO000099122","MO000099124","MO000155778"]	["E2F-1(h)","MK(h)","SMOH(h)","survivin-alpha(h)","survivin-beta(h)","survivin-isoform3(h)","survivin-isoform4(h)","survivin-isoform5(h)","survivin-isoform6(h)","survivin-isoform7(h)"]
MO000186498	ddx53(h)	8.935	9	21299	0.254696	0	3.15535	287	["MO000083592","MO000084115","MO000084125","MO000099106","MO000099117","MO000099119","MO000099122","MO000099124","MO000155778"]	["E2F-1(h)","SMOH(h)","survivin-alpha(h)","survivin-beta(h)","survivin-isoform3(h)","survivin-isoform4(h)","survivin-isoform5(h)","survivin-isoform6(h)","survivin-isoform7(h)"]
MO000060354	ERK2(h){pT185}{pY187}	9.27	10	28634	0.349235	0.024	2.14171	288	["MO000058668","MO000083592","MO000084115","MO000084125","MO000099106","MO000099117","MO000099119","MO000099122","MO000099124","MO000155778"]	["E2F-1(h)","MK(h)","SMOH(h)","survivin-alpha(h)","survivin-beta(h)","survivin-isoform3(h)","survivin-isoform4(h)","survivin-isoform5(h)","survivin-isoform6(h)","survivin-isoform7(h)"]
MO000021902	TFIIH-CAK(h)	9.795	11	32460	0.469595	0.014	1.84982	290	["MO000058668","MO000083592","MO000084115","MO000084125","MO000090062","MO000099106","MO000099117","MO000099119","MO000099122","MO000099124","MO000155778"]	["DBP(h)","E2F-1(h)","MK(h)","SMOH(h)","survivin-alpha(h)","survivin-beta(h)","survivin-isoform3(h)","survivin-isoform4(h)","survivin-isoform5(h)","survivin-isoform6(h)","survivin-isoform7(h)"]
MO000044269	cyclosome(h):Fzr(h)	8.785	9	25808	0.276498	0.005	2.68664	290	["MO000083592","MO000084115","MO000084125","MO000099106","MO000099117","MO000099119","MO000099122","MO000099124","MO000155778"]	["E2F-1(h)","SMOH(h)","survivin-alpha(h)","survivin-beta(h)","survivin-isoform3(h)","survivin-isoform4(h)","survivin-isoform5(h)","survivin-isoform6(h)","survivin-isoform7(h)"]
MO000081918	Chk2-xbb7(h)	8.31	9	31160	0.450922	0.015	1.90828	290	["MO000083592","MO000084115","MO000084125","MO000099106","MO000099117","MO000099119","MO000099122","MO000099124","MO000155778"]	["E2F-1(h)","SMOH(h)","survivin-alpha(h)","survivin-beta(h)","survivin-isoform3(h)","survivin-isoform4(h)","survivin-isoform5(h)","survivin-isoform6(h)","survivin-isoform7(h)"]
MO000159640	E2F-7-isoform2(h)	8.785	8	21997	0.241896	0	3.17403	290	["MO000083592","MO000084115","MO000084125","MO000099106","MO000099117","MO000099119","MO000099122","MO000099124"]	["E2F-1(h)","survivin-alpha(h)","survivin-beta(h)","survivin-isoform3(h)","survivin-isoform4(h)","survivin-isoform5(h)","survivin-isoform6(h)","survivin-isoform7(h)"]
MO000084025	E2F-7-isoform1(h)	8.785	8	21998	0.241895	0	3.17408	291	["MO000083592","MO000084115","MO000084125","MO000099106","MO000099117","MO000099119","MO000099122","MO000099124"]	["E2F-1(h)","survivin-alpha(h)","survivin-beta(h)","survivin-isoform3(h)","survivin-isoform4(h)","survivin-isoform5(h)","survivin-isoform6(h)","survivin-isoform7(h)"]
MO000081922	Chk2-xbb10(h)	8.31	9	31160	0.450922	0.016	1.90627	293	["MO000083592","MO000084115","MO000084125","MO000099106","MO000099117","MO000099119","MO000099122","MO000099124","MO000155778"]	["E2F-1(h)","SMOH(h)","survivin-alpha(h)","survivin-beta(h)","survivin-isoform3(h)","survivin-isoform4(h)","survivin-isoform5(h)","survivin-isoform6(h)","survivin-isoform7(h)"]
MO000043487	cyclosome(h):Cdc20(h)	9.77	9	28510	0.33774	0.009	2.21508	294	["MO000083592","MO000084115","MO000084125","MO000099106","MO000099117","MO000099119","MO000099122","MO000099124","MO000155778"]	["E2F-1(h)","SMOH(h)","survivin-alpha(h)","survivin-beta(h)","survivin-isoform3(h)","survivin-isoform4(h)","survivin-isoform5(h)","survivin-isoform6(h)","survivin-isoform7(h)"]
MO000081913	Chk2-xbb4(h)	8.31	9	31160	0.450922	0.015	1.90821	294	["MO000083592","MO000084115","MO000084125","MO000099106","MO000099117","MO000099119","MO000099122","MO000099124","MO000155778"]	["E2F-1(h)","SMOH(h)","survivin-alpha(h)","survivin-beta(h)","survivin-isoform3(h)","survivin-isoform4(h)","survivin-isoform5(h)","survivin-isoform6(h)","survivin-isoform7(h)"]
MO000081915	Chk2-xbb5(h)	8.31	9	31160	0.450922	0.015	1.9054	295	["MO000083592","MO000084115","MO000084125","MO000099106","MO000099117","MO000099119","MO000099122","MO000099124","MO000155778"]	["E2F-1(h)","SMOH(h)","survivin-alpha(h)","survivin-beta(h)","survivin-isoform3(h)","survivin-isoform4(h)","survivin-isoform5(h)","survivin-isoform6(h)","survivin-isoform7(h)"]
MO000081925	Chk2-xbb12(h)	8.31	9	31160	0.450922	0.016	1.90084	295	["MO000083592","MO000084115","MO000084125","MO000099106","MO000099117","MO000099119","MO000099122","MO000099124","MO000155778"]	["E2F-1(h)","SMOH(h)","survivin-alpha(h)","survivin-beta(h)","survivin-isoform3(h)","survivin-isoform4(h)","survivin-isoform5(h)","survivin-isoform6(h)","survivin-isoform7(h)"]
MO000081924	Chk2-xbb11(h)	8.31	9	31160	0.450922	0.017	1.89548	296	["MO000083592","MO000084115","MO000084125","MO000099106","MO000099117","MO000099119","MO000099122","MO000099124","MO000155778"]	["E2F-1(h)","SMOH(h)","survivin-alpha(h)","survivin-beta(h)","survivin-isoform3(h)","survivin-isoform4(h)","survivin-isoform5(h)","survivin-isoform6(h)","survivin-isoform7(h)"]
MO000153868	E2F-8(h)	8.785	8	21996	0.241899	0.001	3.13787	297	["MO000083592","MO000084115","MO000084125","MO000099106","MO000099117","MO000099119","MO000099122","MO000099124"]	["E2F-1(h)","survivin-alpha(h)","survivin-beta(h)","survivin-isoform3(h)","survivin-isoform4(h)","survivin-isoform5(h)","survivin-isoform6(h)","survivin-isoform7(h)"]
MO000081921	Chk2-xbb9(h)	8.31	9	31160	0.450922	0.016	1.90525	298	["MO000083592","MO000084115","MO000084125","MO000099106","MO000099117","MO000099119","MO000099122","MO000099124","MO000155778"]	["E2F-1(h)","SMOH(h)","survivin-alpha(h)","survivin-beta(h)","survivin-isoform3(h)","survivin-isoform4(h)","survivin-isoform5(h)","survivin-isoform6(h)","survivin-isoform7(h)"]
MO000021740	cyclinA(h):Cdk2(h)	8.47	10	32508	0.486189	0.018	1.83395	299	["MO000058668","MO000083592","MO000084115","MO000084125","MO000099106","MO000099117","MO000099119","MO000099122","MO000099124","MO000155778"]	["E2F-1(h)","MK(h)","SMOH(h)","survivin-alpha(h)","survivin-beta(h)","survivin-isoform3(h)","survivin-isoform4(h)","survivin-isoform5(h)","survivin-isoform6(h)","survivin-isoform7(h)"]
MO000281007	E2F-7-isoform3(h)	8.785	8	21997	0.241896	0.001	3.12318	300	["MO000083592","MO000084115","MO000084125","MO000099106","MO000099117","MO000099119","MO000099122","MO000099124"]	["E2F-1(h)","survivin-alpha(h)","survivin-beta(h)","survivin-isoform3(h)","survivin-isoform4(h)","survivin-isoform5(h)","survivin-isoform6(h)","survivin-isoform7(h)"]
MO000018780	calmodulin(h)	9.99	10	18571	0.274872	0.015	2.51778	304	["MO000058668","MO000083592","MO000084115","MO000084125","MO000099106","MO000099117","MO000099119","MO000099122","MO000099124","MO000155778"]	["E2F-1(h)","MK(h)","SMOH(h)","survivin-alpha(h)","survivin-beta(h)","survivin-isoform3(h)","survivin-isoform4(h)","survivin-isoform5(h)","survivin-isoform6(h)","survivin-isoform7(h)"]
MO000153752	atad2-isoform1(h)	6.625	8	25558	0.288858	0.009	2.44349	307	["MO000083592","MO000084115","MO000084125","MO000099106","MO000099117","MO000099119","MO000099122","MO000099124"]	["E2F-1(h)","survivin-alpha(h)","survivin-beta(h)","survivin-isoform3(h)","survivin-isoform4(h)","survivin-isoform5(h)","survivin-isoform6(h)","survivin-isoform7(h)"]
MO000006707	HMGIY-isoform1(h)	6.775	8	19428	0.241872	0.002	3.04026	311	["MO000083592","MO000084115","MO000084125","MO000099106","MO000099117","MO000099119","MO000099122","MO000099124"]	["E2F-1(h)","survivin-alpha(h)","survivin-beta(h)","survivin-isoform3(h)","survivin-isoform4(h)","survivin-isoform5(h)","survivin-isoform6(h)","survivin-isoform7(h)"]
MO000087775	HMGIY-isoform3(h)	6.775	8	19428	0.241873	0.003	3.00237	312	["MO000083592","MO000084115","MO000084125","MO000099106","MO000099117","MO000099119","MO000099122","MO000099124"]	["E2F-1(h)","survivin-alpha(h)","survivin-beta(h)","survivin-isoform3(h)","survivin-isoform4(h)","survivin-isoform5(h)","survivin-isoform6(h)","survivin-isoform7(h)"]
MO000006710	HMGIY-isoform2(h)	6.775	8	19428	0.241872	0.002	3.01011	313	["MO000083592","MO000084115","MO000084125","MO000099106","MO000099117","MO000099119","MO000099122","MO000099124"]	["E2F-1(h)","survivin-alpha(h)","survivin-beta(h)","survivin-isoform3(h)","survivin-isoform4(h)","survivin-isoform5(h)","survivin-isoform6(h)","survivin-isoform7(h)"]
MO000254312	atad2-isoform2(h)	6.625	8	25558	0.28886	0.01	2.40748	313	["MO000083592","MO000084115","MO000084125","MO000099106","MO000099117","MO000099119","MO000099122","MO000099124"]	["E2F-1(h)","survivin-alpha(h)","survivin-beta(h)","survivin-isoform3(h)","survivin-isoform4(h)","survivin-isoform5(h)","survivin-isoform6(h)","survivin-isoform7(h)"]
MO000008280	p70S6K1-alpha2(h)	9.9	10	31924	0.451613	0.009	1.81555	314	["MO000083592","MO000084115","MO000084125","MO000090062","MO000099106","MO000099117","MO000099119","MO000099122","MO000099124","MO000155778"]	["DBP(h)","E2F-1(h)","SMOH(h)","survivin-alpha(h)","survivin-beta(h)","survivin-isoform3(h)","survivin-isoform4(h)","survivin-isoform5(h)","survivin-isoform6(h)","survivin-isoform7(h)"]
MO000137417	ERK3(h)	9.695	11	34392	0.562196	0.002	1.63723	314	["MO000058668","MO000083592","MO000084115","MO000084125","MO000090062","MO000099106","MO000099117","MO000099119","MO000099122","MO000099124","MO000155778"]	["DBP(h)","E2F-1(h)","MK(h)","SMOH(h)","survivin-alpha(h)","survivin-beta(h)","survivin-isoform3(h)","survivin-isoform4(h)","survivin-isoform5(h)","survivin-isoform6(h)","survivin-isoform7(h)"]
MO000034406	p70S6K1-Alpha1(h)	9.9	10	31941	0.45159	0.009	1.81153	316	["MO000083592","MO000084115","MO000084125","MO000090062","MO000099106","MO000099117","MO000099119","MO000099122","MO000099124","MO000155778"]	["DBP(h)","E2F-1(h)","SMOH(h)","survivin-alpha(h)","survivin-beta(h)","survivin-isoform3(h)","survivin-isoform4(h)","survivin-isoform5(h)","survivin-isoform6(h)","survivin-isoform7(h)"]
MO000030940	Cdc25B(h):Chk1(h)	6.54	8	14179	0.210339	0	3.75796	319	["MO000083592","MO000084115","MO000084125","MO000099106","MO000099117","MO000099119","MO000099122","MO000099124"]	["E2F-1(h)","survivin-alpha(h)","survivin-beta(h)","survivin-isoform3(h)","survivin-isoform4(h)","survivin-isoform5(h)","survivin-isoform6(h)","survivin-isoform7(h)"]
MO000130316	JHDM3C-isoform1(h)	9.375	9	24870	0.308585	0.015	2.25687	320	["MO000083592","MO000084115","MO000084125","MO000090062","MO000099106","MO000099117","MO000099119","MO000099122","MO000099124"]	["DBP(h)","E2F-1(h)","survivin-alpha(h)","survivin-beta(h)","survivin-isoform3(h)","survivin-isoform4(h)","survivin-isoform5(h)","survivin-isoform6(h)","survivin-isoform7(h)"]
MO000255826	JHDM3C-isoform2(h)	9.375	9	24870	0.308585	0.015	2.25687	322	["MO000083592","MO000084115","MO000084125","MO000090062","MO000099106","MO000099117","MO000099119","MO000099122","MO000099124"]	["DBP(h)","E2F-1(h)","survivin-alpha(h)","survivin-beta(h)","survivin-isoform3(h)","survivin-isoform4(h)","survivin-isoform5(h)","survivin-isoform6(h)","survivin-isoform7(h)"]
MO000256139	ERK5-isoform2(h)	9.695	11	34626	0.56136	0.002	1.56699	323	["MO000058668","MO000083592","MO000084115","MO000084125","MO000090062","MO000099106","MO000099117","MO000099119","MO000099122","MO000099124","MO000155778"]	["DBP(h)","E2F-1(h)","MK(h)","SMOH(h)","survivin-alpha(h)","survivin-beta(h)","survivin-isoform3(h)","survivin-isoform4(h)","survivin-isoform5(h)","survivin-isoform6(h)","survivin-isoform7(h)"]
MO000179914	Gwl-isoform1(h)	8.85	10	32668	0.442653	0.014	1.82388	324	["MO000083592","MO000084115","MO000084125","MO000090062","MO000099106","MO000099117","MO000099119","MO000099122","MO000099124","MO000155778"]	["DBP(h)","E2F-1(h)","SMOH(h)","survivin-alpha(h)","survivin-beta(h)","survivin-isoform3(h)","survivin-isoform4(h)","survivin-isoform5(h)","survivin-isoform6(h)","survivin-isoform7(h)"]
MO000286455	JHDM3C-isoform4(h)	9.375	9	24870	0.308585	0.015	2.25687	324	["MO000083592","MO000084115","MO000084125","MO000090062","MO000099106","MO000099117","MO000099119","MO000099122","MO000099124"]	["DBP(h)","E2F-1(h)","survivin-alpha(h)","survivin-beta(h)","survivin-isoform3(h)","survivin-isoform4(h)","survivin-isoform5(h)","survivin-isoform6(h)","survivin-isoform7(h)"]
MO000256141	ERK5-isoform4(h)	9.695	11	34626	0.56136	0.002	1.56699	325	["MO000058668","MO000083592","MO000084115","MO000084125","MO000090062","MO000099106","MO000099117","MO000099119","MO000099122","MO000099124","MO000155778"]	["DBP(h)","E2F-1(h)","MK(h)","SMOH(h)","survivin-alpha(h)","survivin-beta(h)","survivin-isoform3(h)","survivin-isoform4(h)","survivin-isoform5(h)","survivin-isoform6(h)","survivin-isoform7(h)"]
MO000286454	JHDM3C-isoform3(h)	9.375	9	24870	0.308585	0.015	2.25687	326	["MO000083592","MO000084115","MO000084125","MO000090062","MO000099106","MO000099117","MO000099119","MO000099122","MO000099124"]	["DBP(h)","E2F-1(h)","survivin-alpha(h)","survivin-beta(h)","survivin-isoform3(h)","survivin-isoform4(h)","survivin-isoform5(h)","survivin-isoform6(h)","survivin-isoform7(h)"]
MO000256140	ERK5-isoform3(h)	9.695	11	34626	0.56136	0.002	1.56699	327	["MO000058668","MO000083592","MO000084115","MO000084125","MO000090062","MO000099106","MO000099117","MO000099119","MO000099122","MO000099124","MO000155778"]	["DBP(h)","E2F-1(h)","MK(h)","SMOH(h)","survivin-alpha(h)","survivin-beta(h)","survivin-isoform3(h)","survivin-isoform4(h)","survivin-isoform5(h)","survivin-isoform6(h)","survivin-isoform7(h)"]
MO000134641	Gastrin(h)	9.7	9	14363	0.204766	0	4.39218	332	["MO000083592","MO000084115","MO000084125","MO000099106","MO000099117","MO000099119","MO000099122","MO000099124","MO000155778"]	["E2F-1(h)","SMOH(h)","survivin-alpha(h)","survivin-beta(h)","survivin-isoform3(h)","survivin-isoform4(h)","survivin-isoform5(h)","survivin-isoform6(h)","survivin-isoform7(h)"]
MO000154924	plk2(h)	9.62	9	27060	0.289914	0.012	2.30035	333	["MO000083592","MO000084115","MO000084125","MO000099106","MO000099117","MO000099119","MO000099122","MO000099124","MO000155778"]	["E2F-1(h)","SMOH(h)","survivin-alpha(h)","survivin-beta(h)","survivin-isoform3(h)","survivin-isoform4(h)","survivin-isoform5(h)","survivin-isoform6(h)","survivin-isoform7(h)"]
MO000023216	cyclinA(h):Cdk2(h):p27Kip1(h){p}	8.305	8	22676	0.241777	0.001	2.76588	335	["MO000083592","MO000084115","MO000084125","MO000099106","MO000099117","MO000099119","MO000099122","MO000099124"]	["E2F-1(h)","survivin-alpha(h)","survivin-beta(h)","survivin-isoform3(h)","survivin-isoform4(h)","survivin-isoform5(h)","survivin-isoform6(h)","survivin-isoform7(h)"]
MO000079049	ERK5-isoform1(h)	9.375	11	34971	0.558881	0.012	1.39936	340	["MO000058668","MO000083592","MO000084115","MO000084125","MO000090062","MO000099106","MO000099117","MO000099119","MO000099122","MO000099124","MO000155778"]	["DBP(h)","E2F-1(h)","MK(h)","SMOH(h)","survivin-alpha(h)","survivin-beta(h)","survivin-isoform3(h)","survivin-isoform4(h)","survivin-isoform5(h)","survivin-isoform6(h)","survivin-isoform7(h)"]
MO000023409	p/CAF(h)	9.27	11	35843	0.667169	0.019	1.21933	341	["MO000058668","MO000083592","MO000084115","MO000084125","MO000090062","MO000099106","MO000099117","MO000099119","MO000099122","MO000099124","MO000155778"]	["DBP(h)","E2F-1(h)","MK(h)","SMOH(h)","survivin-alpha(h)","survivin-beta(h)","survivin-isoform3(h)","survivin-isoform4(h)","survivin-isoform5(h)","survivin-isoform6(h)","survivin-isoform7(h)"]
MO000102190	PTK6-isoform1(h)	8.52	11	34341	0.544722	0.037	1.44243	344	["MO000058668","MO000083592","MO000084115","MO000084125","MO000090062","MO000099106","MO000099117","MO000099119","MO000099122","MO000099124","MO000155778"]	["DBP(h)","E2F-1(h)","MK(h)","SMOH(h)","survivin-alpha(h)","survivin-beta(h)","survivin-isoform3(h)","survivin-isoform4(h)","survivin-isoform5(h)","survivin-isoform6(h)","survivin-isoform7(h)"]
MO000081811	SUV39H1(h)	9.325	9	25258	0.308411	0.02	2.15223	346	["MO000083592","MO000084115","MO000084125","MO000090062","MO000099106","MO000099117","MO000099119","MO000099122","MO000099124"]	["DBP(h)","E2F-1(h)","survivin-alpha(h)","survivin-beta(h)","survivin-isoform3(h)","survivin-isoform4(h)","survivin-isoform5(h)","survivin-isoform6(h)","survivin-isoform7(h)"]
MO000093982	ATR-isoform1(h)	8.2	9	33399	0.528008	0.045	1.51234	346	["MO000083592","MO000084115","MO000084125","MO000099106","MO000099117","MO000099119","MO000099122","MO000099124","MO000155778"]	["E2F-1(h)","SMOH(h)","survivin-alpha(h)","survivin-beta(h)","survivin-isoform3(h)","survivin-isoform4(h)","survivin-isoform5(h)","survivin-isoform6(h)","survivin-isoform7(h)"]
MO000207470	col1a2(h)	9.3	9	6556	0.20669	0	3.6097	346	["MO000058668","MO000083592","MO000084115","MO000084125","MO000099106","MO000099117","MO000099119","MO000099122","MO000099124"]	["E2F-1(h)","MK(h)","survivin-alpha(h)","survivin-beta(h)","survivin-isoform3(h)","survivin-isoform4(h)","survivin-isoform5(h)","survivin-isoform6(h)","survivin-isoform7(h)"]
MO000084031	Cdc14A4(h)	9.9	11	31630	0.421405	0.023	1.78745	347	["MO000058668","MO000083592","MO000084115","MO000084125","MO000090062","MO000099106","MO000099117","MO000099119","MO000099122","MO000099124","MO000155778"]	["DBP(h)","E2F-1(h)","MK(h)","SMOH(h)","survivin-alpha(h)","survivin-beta(h)","survivin-isoform3(h)","survivin-isoform4(h)","survivin-isoform5(h)","survivin-isoform6(h)","survivin-isoform7(h)"]
MO000084028	Cdc14A1(h)	9.9	11	31630	0.421405	0.025	1.77487	348	["MO000058668","MO000083592","MO000084115","MO000084125","MO000090062","MO000099106","MO000099117","MO000099119","MO000099122","MO000099124","MO000155778"]	["DBP(h)","E2F-1(h)","MK(h)","SMOH(h)","survivin-alpha(h)","survivin-beta(h)","survivin-isoform3(h)","survivin-isoform4(h)","survivin-isoform5(h)","survivin-isoform6(h)","survivin-isoform7(h)"]
MO000084029	Cdc14A2(h)	9.9	11	31630	0.421403	0.023	1.78982	348	["MO000058668","MO000083592","MO000084115","MO000084125","MO000090062","MO000099106","MO000099117","MO000099119","MO000099122","MO000099124","MO000155778"]	["DBP(h)","E2F-1(h)","MK(h)","SMOH(h)","survivin-alpha(h)","survivin-beta(h)","survivin-isoform3(h)","survivin-isoform4(h)","survivin-isoform5(h)","survivin-isoform6(h)","survivin-isoform7(h)"]
MO000256191	MEK1-isoform2(h)	8.375	11	34845	0.551575	0.041	1.28056	348	["MO000058668","MO000083592","MO000084115","MO000084125","MO000090062","MO000099106","MO000099117","MO000099119","MO000099122","MO000099124","MO000155778"]	["DBP(h)","E2F-1(h)","MK(h)","SMOH(h)","survivin-alpha(h)","survivin-beta(h)","survivin-isoform3(h)","survivin-isoform4(h)","survivin-isoform5(h)","survivin-isoform6(h)","survivin-isoform7(h)"]
MO000084030	Cdc14A3(h)	9.9	11	31630	0.421405	0.023	1.78745	349	["MO000058668","MO000083592","MO000084115","MO000084125","MO000090062","MO000099106","MO000099117","MO000099119","MO000099122","MO000099124","MO000155778"]	["DBP(h)","E2F-1(h)","MK(h)","SMOH(h)","survivin-alpha(h)","survivin-beta(h)","survivin-isoform3(h)","survivin-isoform4(h)","survivin-isoform5(h)","survivin-isoform6(h)","survivin-isoform7(h)"]
MO000137555	Frat1(h)	6.36	8	24076	0.289277	0.009	2.25461	349	["MO000083592","MO000084115","MO000084125","MO000099106","MO000099117","MO000099119","MO000099122","MO000099124"]	["E2F-1(h)","survivin-alpha(h)","survivin-beta(h)","survivin-isoform3(h)","survivin-isoform4(h)","survivin-isoform5(h)","survivin-isoform6(h)","survivin-isoform7(h)"]
MO000254337	ATR-isoform2(h)	8.2	9	33399	0.528005	0.046	1.50848	349	["MO000083592","MO000084115","MO000084125","MO000099106","MO000099117","MO000099119","MO000099122","MO000099124","MO000155778"]	["E2F-1(h)","SMOH(h)","survivin-alpha(h)","survivin-beta(h)","survivin-isoform3(h)","survivin-isoform4(h)","survivin-isoform5(h)","survivin-isoform6(h)","survivin-isoform7(h)"]
MO000254338	ATR-isoform3(h)	8.2	9	33399	0.528005	0.045	1.51233	349	["MO000083592","MO000084115","MO000084125","MO000099106","MO000099117","MO000099119","MO000099122","MO000099124","MO000155778"]	["E2F-1(h)","SMOH(h)","survivin-alpha(h)","survivin-beta(h)","survivin-isoform3(h)","survivin-isoform4(h)","survivin-isoform5(h)","survivin-isoform6(h)","survivin-isoform7(h)"]
MO000021173	H-Ras(h):GTP:NO:Raf-1(h)	9.95	11	28480	0.334183	0.015	1.9514	350	["MO000058668","MO000083592","MO000084115","MO000084125","MO000090062","MO000099106","MO000099117","MO000099119","MO000099122","MO000099124","MO000155778"]	["DBP(h)","E2F-1(h)","MK(h)","SMOH(h)","survivin-alpha(h)","survivin-beta(h)","survivin-isoform3(h)","survivin-isoform4(h)","survivin-isoform5(h)","survivin-isoform6(h)","survivin-isoform7(h)"]
MO000032009	Raf-1(h){pS338}	9.66	10	27395	0.316942	0.008	2.09184	350	["MO000058668","MO000083592","MO000084115","MO000084125","MO000099106","MO000099117","MO000099119","MO000099122","MO000099124","MO000155778"]	["E2F-1(h)","MK(h)","SMOH(h)","survivin-alpha(h)","survivin-beta(h)","survivin-isoform3(h)","survivin-isoform4(h)","survivin-isoform5(h)","survivin-isoform6(h)","survivin-isoform7(h)"]
MO000058389	MEK1-isoform1(h)	8.375	11	34845	0.551573	0.041	1.27923	350	["MO000058668","MO000083592","MO000084115","MO000084125","MO000090062","MO000099106","MO000099117","MO000099119","MO000099122","MO000099124","MO000155778"]	["DBP(h)","E2F-1(h)","MK(h)","SMOH(h)","survivin-alpha(h)","survivin-beta(h)","survivin-isoform3(h)","survivin-isoform4(h)","survivin-isoform5(h)","survivin-isoform6(h)","survivin-isoform7(h)"]
MO000004279	E2F-3a(h)	3.15	1	5441	0.206063	0.002	3.64112	351	["MO000083592"]	["E2F-1(h)"]
MO000081890	Chk2-isoform1(h)	8.31	9	32122	0.449571	0.038	1.66705	352	["MO000083592","MO000084115","MO000084125","MO000099106","MO000099117","MO000099119","MO000099122","MO000099124","MO000155778"]	["E2F-1(h)","SMOH(h)","survivin-alpha(h)","survivin-beta(h)","survivin-isoform3(h)","survivin-isoform4(h)","survivin-isoform5(h)","survivin-isoform6(h)","survivin-isoform7(h)"]
MO000079959	IL-2(h)	9.175	9	22646	0.235297	0.009	2.81674	353	["MO000083592","MO000084115","MO000084125","MO000099106","MO000099117","MO000099119","MO000099122","MO000099124","MO000155778"]	["E2F-1(h)","SMOH(h)","survivin-alpha(h)","survivin-beta(h)","survivin-isoform3(h)","survivin-isoform4(h)","survivin-isoform5(h)","survivin-isoform6(h)","survivin-isoform7(h)"]
MO000094398	Wip1(h)	9.425	10	33596	0.496709	0.043	1.43103	353	["MO000083592","MO000084115","MO000084125","MO000090062","MO000099106","MO000099117","MO000099119","MO000099122","MO000099124","MO000155778"]	["DBP(h)","E2F-1(h)","SMOH(h)","survivin-alpha(h)","survivin-beta(h)","survivin-isoform3(h)","survivin-isoform4(h)","survivin-isoform5(h)","survivin-isoform6(h)","survivin-isoform7(h)"]
MO000104826	klotho-isoform-membrane-bound(h)	9.45	12	8876	0.206107	0.002	3.59401	353	["MO000083592","MO000084115","MO000084125","MO000099106","MO000099117","MO000099119","MO000099122","MO000099124","MO000152767","MO000152779","MO000152781","MO000152783"]	["Dynamin3-isoform1(h)","Dynamin3-isoform2(h)","Dynamin3-isoform3(h)","Dynamin3-isoform4(h)","E2F-1(h)","survivin-alpha(h)","survivin-beta(h)","survivin-isoform3(h)","survivin-isoform4(h)","survivin-isoform5(h)","survivin-isoform6(h)","survivin-isoform7(h)"]
MO000292713	Pc2-isoform1(h){met(2)K191}	9.66	8	15831	0.223695	0.001	2.79319	356	["MO000083592","MO000084115","MO000084125","MO000099106","MO000099117","MO000099119","MO000099122","MO000099124"]	["E2F-1(h)","survivin-alpha(h)","survivin-beta(h)","survivin-isoform3(h)","survivin-isoform4(h)","survivin-isoform5(h)","survivin-isoform6(h)","survivin-isoform7(h)"]
MO000103093	Cot-52kDa(h)	9.85	11	31228	0.418669	0.014	1.76274	357	["MO000058668","MO000083592","MO000084115","MO000084125","MO000090062","MO000099106","MO000099117","MO000099119","MO000099122","MO000099124","MO000155778"]	["DBP(h)","E2F-1(h)","MK(h)","SMOH(h)","survivin-alpha(h)","survivin-beta(h)","survivin-isoform3(h)","survivin-isoform4(h)","survivin-isoform5(h)","survivin-isoform6(h)","survivin-isoform7(h)"]
MO000312442	pkmyt1-isoform4(h)	8.85	10	32757	0.44204	0.023	1.62282	357	["MO000083592","MO000084115","MO000084125","MO000090062","MO000099106","MO000099117","MO000099119","MO000099122","MO000099124","MO000155778"]	["DBP(h)","E2F-1(h)","SMOH(h)","survivin-alpha(h)","survivin-beta(h)","survivin-isoform3(h)","survivin-isoform4(h)","survivin-isoform5(h)","survivin-isoform6(h)","survivin-isoform7(h)"]
MO000125858	HR-short(h)	9.03	9	6558	0.206697	0.001	3.26006	358	["MO000058668","MO000083592","MO000084115","MO000084125","MO000099106","MO000099117","MO000099119","MO000099122","MO000099124"]	["E2F-1(h)","MK(h)","survivin-alpha(h)","survivin-beta(h)","survivin-isoform3(h)","survivin-isoform4(h)","survivin-isoform5(h)","survivin-isoform6(h)","survivin-isoform7(h)"]
MO000103090	Cot-58kDa(h)	9.85	11	31228	0.418666	0.014	1.75811	359	["MO000058668","MO000083592","MO000084115","MO000084125","MO000090062","MO000099106","MO000099117","MO000099119","MO000099122","MO000099124","MO000155778"]	["DBP(h)","E2F-1(h)","MK(h)","SMOH(h)","survivin-alpha(h)","survivin-beta(h)","survivin-isoform3(h)","survivin-isoform4(h)","survivin-isoform5(h)","survivin-isoform6(h)","survivin-isoform7(h)"]
MO000286698	pkmyt1-isoform2(h)	8.85	10	32757	0.44204	0.023	1.62282	359	["MO000083592","MO000084115","MO000084125","MO000090062","MO000099106","MO000099117","MO000099119","MO000099122","MO000099124","MO000155778"]	["DBP(h)","E2F-1(h)","SMOH(h)","survivin-alpha(h)","survivin-beta(h)","survivin-isoform3(h)","survivin-isoform4(h)","survivin-isoform5(h)","survivin-isoform6(h)","survivin-isoform7(h)"]
MO000094750	Pc2-isoform1(h)	8.325	9	30052	0.39685	0.037	1.77039	361	["MO000083592","MO000084115","MO000084125","MO000090062","MO000099106","MO000099117","MO000099119","MO000099122","MO000099124"]	["DBP(h)","E2F-1(h)","survivin-alpha(h)","survivin-beta(h)","survivin-isoform3(h)","survivin-isoform4(h)","survivin-isoform5(h)","survivin-isoform6(h)","survivin-isoform7(h)"]
MO000094063	Cdk6(h)	7.825	8	24169	0.265413	0.016	2.43173	362	["MO000083592","MO000084115","MO000084125","MO000099106","MO000099117","MO000099119","MO000099122","MO000099124"]	["E2F-1(h)","survivin-alpha(h)","survivin-beta(h)","survivin-isoform3(h)","survivin-isoform4(h)","survivin-isoform5(h)","survivin-isoform6(h)","survivin-isoform7(h)"]
MO000146506	pkmyt1-isoform1(h)	8.85	10	32757	0.44204	0.023	1.62046	363	["MO000083592","MO000084115","MO000084125","MO000090062","MO000099106","MO000099117","MO000099119","MO000099122","MO000099124","MO000155778"]	["DBP(h)","E2F-1(h)","SMOH(h)","survivin-alpha(h)","survivin-beta(h)","survivin-isoform3(h)","survivin-isoform4(h)","survivin-isoform5(h)","survivin-isoform6(h)","survivin-isoform7(h)"]
MO000312441	pkmyt1-isoform3(h)	8.85	10	32757	0.44204	0.023	1.62111	363	["MO000083592","MO000084115","MO000084125","MO000090062","MO000099106","MO000099117","MO000099119","MO000099122","MO000099124","MO000155778"]	["DBP(h)","E2F-1(h)","SMOH(h)","survivin-alpha(h)","survivin-beta(h)","survivin-isoform3(h)","survivin-isoform4(h)","survivin-isoform5(h)","survivin-isoform6(h)","survivin-isoform7(h)"]
MO000103748	Cks1(h)	8.305	8	22855	0.241726	0.002	2.67807	364	["MO000083592","MO000084115","MO000084125","MO000099106","MO000099117","MO000099119","MO000099122","MO000099124"]	["E2F-1(h)","survivin-alpha(h)","survivin-beta(h)","survivin-isoform3(h)","survivin-isoform4(h)","survivin-isoform5(h)","survivin-isoform6(h)","survivin-isoform7(h)"]
MO000058233	Hex(h)	6.75	8	22421	0.240897	0.011	2.67533	371	["MO000083592","MO000084115","MO000084125","MO000099106","MO000099117","MO000099119","MO000099122","MO000099124"]	["E2F-1(h)","survivin-alpha(h)","survivin-beta(h)","survivin-isoform3(h)","survivin-isoform4(h)","survivin-isoform5(h)","survivin-isoform6(h)","survivin-isoform7(h)"]
MO000256344	NEK6-isoform2(h)	8.8	9	26932	0.307534	0.027	1.98884	374	["MO000083592","MO000084115","MO000084125","MO000099106","MO000099117","MO000099119","MO000099122","MO000099124","MO000155778"]	["E2F-1(h)","SMOH(h)","survivin-alpha(h)","survivin-beta(h)","survivin-isoform3(h)","survivin-isoform4(h)","survivin-isoform5(h)","survivin-isoform6(h)","survivin-isoform7(h)"]
MO000256345	NEK6-isoform3(h)	8.8	9	26932	0.307534	0.027	1.9872	377	["MO000083592","MO000084115","MO000084125","MO000099106","MO000099117","MO000099119","MO000099122","MO000099124","MO000155778"]	["E2F-1(h)","SMOH(h)","survivin-alpha(h)","survivin-beta(h)","survivin-isoform3(h)","survivin-isoform4(h)","survivin-isoform5(h)","survivin-isoform6(h)","survivin-isoform7(h)"]
MO000257985	USP28-isoform2(h)	9.885	9	27192	0.306295	0.022	2.05615	377	["MO000083592","MO000084115","MO000084125","MO000099106","MO000099117","MO000099119","MO000099122","MO000099124","MO000155778"]	["E2F-1(h)","SMOH(h)","survivin-alpha(h)","survivin-beta(h)","survivin-isoform3(h)","survivin-isoform4(h)","survivin-isoform5(h)","survivin-isoform6(h)","survivin-isoform7(h)"]
MO000054160	mLST8(h):mTOR(h):raptor(h)	5.2	8	24612	0.271693	0.006	2.24977	379	["MO000083592","MO000084115","MO000084125","MO000099106","MO000099117","MO000099119","MO000099122","MO000099124"]	["E2F-1(h)","survivin-alpha(h)","survivin-beta(h)","survivin-isoform3(h)","survivin-isoform4(h)","survivin-isoform5(h)","survivin-isoform6(h)","survivin-isoform7(h)"]
MO000124351	USP28-isoform1(h)	9.885	9	27192	0.306295	0.022	2.05615	379	["MO000083592","MO000084115","MO000084125","MO000099106","MO000099117","MO000099119","MO000099122","MO000099124","MO000155778"]	["E2F-1(h)","SMOH(h)","survivin-alpha(h)","survivin-beta(h)","survivin-isoform3(h)","survivin-isoform4(h)","survivin-isoform5(h)","survivin-isoform6(h)","survivin-isoform7(h)"]
MO000256857	PML-PML-3(h)	5.7	8	24982	0.272031	0.012	2.16654	379	["MO000083592","MO000084115","MO000084125","MO000099106","MO000099117","MO000099119","MO000099122","MO000099124"]	["E2F-1(h)","survivin-alpha(h)","survivin-beta(h)","survivin-isoform3(h)","survivin-isoform4(h)","survivin-isoform5(h)","survivin-isoform6(h)","survivin-isoform7(h)"]
MO000256346	NEK6-isoform4(h)	8.8	9	26932	0.307534	0.028	1.96921	380	["MO000083592","MO000084115","MO000084125","MO000099106","MO000099117","MO000099119","MO000099122","MO000099124","MO000155778"]	["E2F-1(h)","SMOH(h)","survivin-alpha(h)","survivin-beta(h)","survivin-isoform3(h)","survivin-isoform4(h)","survivin-isoform5(h)","survivin-isoform6(h)","survivin-isoform7(h)"]
MO000022406	plk1(h){p}	9.65	11	31646	0.419232	0.044	1.56495	381	["MO000058668","MO000083592","MO000084115","MO000084125","MO000090062","MO000099106","MO000099117","MO000099119","MO000099122","MO000099124","MO000155778"]	["DBP(h)","E2F-1(h)","MK(h)","SMOH(h)","survivin-alpha(h)","survivin-beta(h)","survivin-isoform3(h)","survivin-isoform4(h)","survivin-isoform5(h)","survivin-isoform6(h)","survivin-isoform7(h)"]
MO000256856	PML-PML-2(h)	5.7	8	24982	0.272031	0.012	2.16654	381	["MO000083592","MO000084115","MO000084125","MO000099106","MO000099117","MO000099119","MO000099122","MO000099124"]	["E2F-1(h)","survivin-alpha(h)","survivin-beta(h)","survivin-isoform3(h)","survivin-isoform4(h)","survivin-isoform5(h)","survivin-isoform6(h)","survivin-isoform7(h)"]
MO000085302	cdk9-isoform1(h)	8.935	8	22441	0.24168	0.013	2.46929	383	["MO000083592","MO000084115","MO000084125","MO000099106","MO000099117","MO000099119","MO000099122","MO000099124"]	["E2F-1(h)","survivin-alpha(h)","survivin-beta(h)","survivin-isoform3(h)","survivin-isoform4(h)","survivin-isoform5(h)","survivin-isoform6(h)","survivin-isoform7(h)"]
MO000079042	PML-3B(h)	5.7	8	24982	0.272031	0.012	2.1663	384	["MO000083592","MO000084115","MO000084125","MO000099106","MO000099117","MO000099119","MO000099122","MO000099124"]	["E2F-1(h)","survivin-alpha(h)","survivin-beta(h)","survivin-isoform3(h)","survivin-isoform4(h)","survivin-isoform5(h)","survivin-isoform6(h)","survivin-isoform7(h)"]
MO000043202	TFF1(h)	8.725	8	23828	0.241269	0.004	2.46234	386	["MO000083592","MO000084115","MO000084125","MO000099106","MO000099117","MO000099119","MO000099122","MO000099124"]	["E2F-1(h)","survivin-alpha(h)","survivin-beta(h)","survivin-isoform3(h)","survivin-isoform4(h)","survivin-isoform5(h)","survivin-isoform6(h)","survivin-isoform7(h)"]
MO000106236	Cdc25C-isoform5(h)	9.795	10	30598	0.355486	0.028	1.69885	386	["MO000083592","MO000084115","MO000084125","MO000090062","MO000099106","MO000099117","MO000099119","MO000099122","MO000099124","MO000155778"]	["DBP(h)","E2F-1(h)","SMOH(h)","survivin-alpha(h)","survivin-beta(h)","survivin-isoform3(h)","survivin-isoform4(h)","survivin-isoform5(h)","survivin-isoform6(h)","survivin-isoform7(h)"]
MO000254614	cdk9-isoform2(h)	8.935	8	22441	0.24168	0.014	2.45118	386	["MO000083592","MO000084115","MO000084125","MO000099106","MO000099117","MO000099119","MO000099122","MO000099124"]	["E2F-1(h)","survivin-alpha(h)","survivin-beta(h)","survivin-isoform3(h)","survivin-isoform4(h)","survivin-isoform5(h)","survivin-isoform6(h)","survivin-isoform7(h)"]
MO000259084	PML-PML-11(h)	5.7	8	24982	0.272031	0.013	2.14771	386	["MO000083592","MO000084115","MO000084125","MO000099106","MO000099117","MO000099119","MO000099122","MO000099124"]	["E2F-1(h)","survivin-alpha(h)","survivin-beta(h)","survivin-isoform3(h)","survivin-isoform4(h)","survivin-isoform5(h)","survivin-isoform6(h)","survivin-isoform7(h)"]
MO000259086	PML-PML-13(h)	5.7	8	24982	0.272031	0.012	2.1663	386	["MO000083592","MO000084115","MO000084125","MO000099106","MO000099117","MO000099119","MO000099122","MO000099124"]	["E2F-1(h)","survivin-alpha(h)","survivin-beta(h)","survivin-isoform3(h)","survivin-isoform4(h)","survivin-isoform5(h)","survivin-isoform6(h)","survivin-isoform7(h)"]
MO000079041	PML-2(h)	5.7	8	24982	0.272031	0.012	2.1663	388	["MO000083592","MO000084115","MO000084125","MO000099106","MO000099117","MO000099119","MO000099122","MO000099124"]	["E2F-1(h)","survivin-alpha(h)","survivin-beta(h)","survivin-isoform3(h)","survivin-isoform4(h)","survivin-isoform5(h)","survivin-isoform6(h)","survivin-isoform7(h)"]
MO000133028	NEK6-isoform1(h)	8.8	9	26932	0.307534	0.029	1.95181	388	["MO000083592","MO000084115","MO000084125","MO000099106","MO000099117","MO000099119","MO000099122","MO000099124","MO000155778"]	["E2F-1(h)","SMOH(h)","survivin-alpha(h)","survivin-beta(h)","survivin-isoform3(h)","survivin-isoform4(h)","survivin-isoform5(h)","survivin-isoform6(h)","survivin-isoform7(h)"]
MO000259085	PML-PML-12(h)	5.7	8	24983	0.27203	0.013	2.16631	388	["MO000083592","MO000084115","MO000084125","MO000099106","MO000099117","MO000099119","MO000099122","MO000099124"]	["E2F-1(h)","survivin-alpha(h)","survivin-beta(h)","survivin-isoform3(h)","survivin-isoform4(h)","survivin-isoform5(h)","survivin-isoform6(h)","survivin-isoform7(h)"]
MO000106235	Cdc25C-isoform4(h)	9.795	10	30598	0.355486	0.028	1.69885	389	["MO000083592","MO000084115","MO000084125","MO000090062","MO000099106","MO000099117","MO000099119","MO000099122","MO000099124","MO000155778"]	["DBP(h)","E2F-1(h)","SMOH(h)","survivin-alpha(h)","survivin-beta(h)","survivin-isoform3(h)","survivin-isoform4(h)","survivin-isoform5(h)","survivin-isoform6(h)","survivin-isoform7(h)"]
MO000207469	col1A1(h)	9.3	9	6567	0.206683	0.003	2.99374	389	["MO000058668","MO000083592","MO000084115","MO000084125","MO000099106","MO000099117","MO000099119","MO000099122","MO000099124"]	["E2F-1(h)","MK(h)","survivin-alpha(h)","survivin-beta(h)","survivin-isoform3(h)","survivin-isoform4(h)","survivin-isoform5(h)","survivin-isoform6(h)","survivin-isoform7(h)"]
MO000023505	cyclinD1(h):Cdk6(h){pT177}	9.71	8	21472	0.222916	0.003	2.69957	390	["MO000083592","MO000084115","MO000084125","MO000099106","MO000099117","MO000099119","MO000099122","MO000099124"]	["E2F-1(h)","survivin-alpha(h)","survivin-beta(h)","survivin-isoform3(h)","survivin-isoform4(h)","survivin-isoform5(h)","survivin-isoform6(h)","survivin-isoform7(h)"]
MO000106232	Cdc25C-isoform2(h)	9.795	10	30598	0.355486	0.029	1.68768	390	["MO000083592","MO000084115","MO000084125","MO000090062","MO000099106","MO000099117","MO000099119","MO000099122","MO000099124","MO000155778"]	["DBP(h)","E2F-1(h)","SMOH(h)","survivin-alpha(h)","survivin-beta(h)","survivin-isoform3(h)","survivin-isoform4(h)","survivin-isoform5(h)","survivin-isoform6(h)","survivin-isoform7(h)"]
MO000106231	Cdc25C-isoform1(h)	9.795	10	30598	0.355485	0.028	1.69873	391	["MO000083592","MO000084115","MO000084125","MO000090062","MO000099106","MO000099117","MO000099119","MO000099122","MO000099124","MO000155778"]	["DBP(h)","E2F-1(h)","SMOH(h)","survivin-alpha(h)","survivin-beta(h)","survivin-isoform3(h)","survivin-isoform4(h)","survivin-isoform5(h)","survivin-isoform6(h)","survivin-isoform7(h)"]
MO000109141	farnesol	9.03	9	4928	0.207135	0.004	2.90266	391	["MO000058668","MO000083592","MO000084115","MO000084125","MO000099106","MO000099117","MO000099119","MO000099122","MO000099124"]	["E2F-1(h)","MK(h)","survivin-alpha(h)","survivin-beta(h)","survivin-isoform3(h)","survivin-isoform4(h)","survivin-isoform5(h)","survivin-isoform6(h)","survivin-isoform7(h)"]
MO000259087	PML-PML-14(h)	5.7	8	24982	0.272031	0.013	2.14902	391	["MO000083592","MO000084115","MO000084125","MO000099106","MO000099117","MO000099119","MO000099122","MO000099124"]	["E2F-1(h)","survivin-alpha(h)","survivin-beta(h)","survivin-isoform3(h)","survivin-isoform4(h)","survivin-isoform5(h)","survivin-isoform6(h)","survivin-isoform7(h)"]
MO000137311	Dvl-3(h)	9.99	9	21240	0.259605	0.013	2.29127	393	["MO000058668","MO000083592","MO000084115","MO000084125","MO000099106","MO000099117","MO000099119","MO000099122","MO000099124"]	["E2F-1(h)","MK(h)","survivin-alpha(h)","survivin-beta(h)","survivin-isoform3(h)","survivin-isoform4(h)","survivin-isoform5(h)","survivin-isoform6(h)","survivin-isoform7(h)"]
MO000104830	klotho-isoform-secreted(h)	9.45	12	11857	0.205413	0.003	3.04715	394	["MO000083592","MO000084115","MO000084125","MO000099106","MO000099117","MO000099119","MO000099122","MO000099124","MO000152767","MO000152779","MO000152781","MO000152783"]	["Dynamin3-isoform1(h)","Dynamin3-isoform2(h)","Dynamin3-isoform3(h)","Dynamin3-isoform4(h)","E2F-1(h)","survivin-alpha(h)","survivin-beta(h)","survivin-isoform3(h)","survivin-isoform4(h)","survivin-isoform5(h)","survivin-isoform6(h)","survivin-isoform7(h)"]
MO000125857	HR-long(h)	9.03	9	6558	0.206697	0	2.86923	394	["MO000058668","MO000083592","MO000084115","MO000084125","MO000099106","MO000099117","MO000099119","MO000099122","MO000099124"]	["E2F-1(h)","MK(h)","survivin-alpha(h)","survivin-beta(h)","survivin-isoform3(h)","survivin-isoform4(h)","survivin-isoform5(h)","survivin-isoform6(h)","survivin-isoform7(h)"]
MO000023217	SCF-Skp2(h)	8.305	8	23299	0.241577	0.007	2.40878	395	["MO000083592","MO000084115","MO000084125","MO000099106","MO000099117","MO000099119","MO000099122","MO000099124"]	["E2F-1(h)","survivin-alpha(h)","survivin-beta(h)","survivin-isoform3(h)","survivin-isoform4(h)","survivin-isoform5(h)","survivin-isoform6(h)","survivin-isoform7(h)"]
MO000280014	Cdk4(h):cyclinD3(h)	9.71	8	21472	0.222917	0.004	2.66475	395	["MO000083592","MO000084115","MO000084125","MO000099106","MO000099117","MO000099119","MO000099122","MO000099124"]	["E2F-1(h)","survivin-alpha(h)","survivin-beta(h)","survivin-isoform3(h)","survivin-isoform4(h)","survivin-isoform5(h)","survivin-isoform6(h)","survivin-isoform7(h)"]
MO000079040	PML-1(h)	5.7	8	24982	0.27203	0.014	2.1307	397	["MO000083592","MO000084115","MO000084125","MO000099106","MO000099117","MO000099119","MO000099122","MO000099124"]	["E2F-1(h)","survivin-alpha(h)","survivin-beta(h)","survivin-isoform3(h)","survivin-isoform4(h)","survivin-isoform5(h)","survivin-isoform6(h)","survivin-isoform7(h)"]
MO000255866	kallikrein-6-isoform3(h)	5.745	8	22974	0.240376	0.009	2.43563	399	["MO000083592","MO000084115","MO000084125","MO000099106","MO000099117","MO000099119","MO000099122","MO000099124"]	["E2F-1(h)","survivin-alpha(h)","survivin-beta(h)","survivin-isoform3(h)","survivin-isoform4(h)","survivin-isoform5(h)","survivin-isoform6(h)","survivin-isoform7(h)"]
MO000271704	APP-BP1-isoform2(h)	7.77	8	19094	0.21752	0.006	2.66629	401	["MO000083592","MO000084115","MO000084125","MO000099106","MO000099117","MO000099119","MO000099122","MO000099124"]	["E2F-1(h)","survivin-alpha(h)","survivin-beta(h)","survivin-isoform3(h)","survivin-isoform4(h)","survivin-isoform5(h)","survivin-isoform6(h)","survivin-isoform7(h)"]
MO000071100	DP97-xbb1(h)	8.785	9	21940	0.212949	0	2.70867	402	["MO000083592","MO000084115","MO000084125","MO000099106","MO000099117","MO000099119","MO000099122","MO000099124","MO000155778"]	["E2F-1(h)","SMOH(h)","survivin-alpha(h)","survivin-beta(h)","survivin-isoform3(h)","survivin-isoform4(h)","survivin-isoform5(h)","survivin-isoform6(h)","survivin-isoform7(h)"]
MO000133604	NIMA-isoform1(h)	5.2	8	24824	0.27156	0.01	2.13333	402	["MO000083592","MO000084115","MO000084125","MO000099106","MO000099117","MO000099119","MO000099122","MO000099124"]	["E2F-1(h)","survivin-alpha(h)","survivin-beta(h)","survivin-isoform3(h)","survivin-isoform4(h)","survivin-isoform5(h)","survivin-isoform6(h)","survivin-isoform7(h)"]
MO000213624	KLKB1(h)	5.745	8	22974	0.240376	0.009	2.43324	402	["MO000083592","MO000084115","MO000084125","MO000099106","MO000099117","MO000099119","MO000099122","MO000099124"]	["E2F-1(h)","survivin-alpha(h)","survivin-beta(h)","survivin-isoform3(h)","survivin-isoform4(h)","survivin-isoform5(h)","survivin-isoform6(h)","survivin-isoform7(h)"]
MO000259083	PML-PML-7(h)	5.7	8	24995	0.272023	0.015	2.11215	402	["MO000083592","MO000084115","MO000084125","MO000099106","MO000099117","MO000099119","MO000099122","MO000099124"]	["E2F-1(h)","survivin-alpha(h)","survivin-beta(h)","survivin-isoform3(h)","survivin-isoform4(h)","survivin-isoform5(h)","survivin-isoform6(h)","survivin-isoform7(h)"]
MO000255865	kallikrein-6-isoform2(h)	5.745	8	22974	0.240376	0.01	2.43084	403	["MO000083592","MO000084115","MO000084125","MO000099106","MO000099117","MO000099119","MO000099122","MO000099124"]	["E2F-1(h)","survivin-alpha(h)","survivin-beta(h)","survivin-isoform3(h)","survivin-isoform4(h)","survivin-isoform5(h)","survivin-isoform6(h)","survivin-isoform7(h)"]
MO000098416	APP-BP1(h)	7.77	8	19094	0.21752	0.007	2.63876	405	["MO000083592","MO000084115","MO000084125","MO000099106","MO000099117","MO000099119","MO000099122","MO000099124"]	["E2F-1(h)","survivin-alpha(h)","survivin-beta(h)","survivin-isoform3(h)","survivin-isoform4(h)","survivin-isoform5(h)","survivin-isoform6(h)","survivin-isoform7(h)"]
MO000059270	pRb(h)	8.785	9	29300	0.325103	0.04	1.77088	406	["MO000083592","MO000084115","MO000084125","MO000099106","MO000099117","MO000099119","MO000099122","MO000099124","MO000155778"]	["E2F-1(h)","SMOH(h)","survivin-alpha(h)","survivin-beta(h)","survivin-isoform3(h)","survivin-isoform4(h)","survivin-isoform5(h)","survivin-isoform6(h)","survivin-isoform7(h)"]
MO000256347	NIMA-isoform2(h)	5.2	8	24824	0.27156	0.011	2.1117	408	["MO000083592","MO000084115","MO000084125","MO000099106","MO000099117","MO000099119","MO000099122","MO000099124"]	["E2F-1(h)","survivin-alpha(h)","survivin-beta(h)","survivin-isoform3(h)","survivin-isoform4(h)","survivin-isoform5(h)","survivin-isoform6(h)","survivin-isoform7(h)"]
MO000126877	Kallikrein-1-isoform1(h)	5.745	8	22975	0.240375	0.01	2.40354	409	["MO000083592","MO000084115","MO000084125","MO000099106","MO000099117","MO000099119","MO000099122","MO000099124"]	["E2F-1(h)","survivin-alpha(h)","survivin-beta(h)","survivin-isoform3(h)","survivin-isoform4(h)","survivin-isoform5(h)","survivin-isoform6(h)","survivin-isoform7(h)"]
MO000255864	Kallikrein-1-isoform2(h)	5.745	8	22974	0.240376	0.01	2.40293	409	["MO000083592","MO000084115","MO000084125","MO000099106","MO000099117","MO000099119","MO000099122","MO000099124"]	["E2F-1(h)","survivin-alpha(h)","survivin-beta(h)","survivin-isoform3(h)","survivin-isoform4(h)","survivin-isoform5(h)","survivin-isoform6(h)","survivin-isoform7(h)"]
MO000058538	beta-catenin(h)	7.86	3	10411	0.216643	0.026	2.5383	411	["MO000058668","MO000083592","MO000155778"]	["E2F-1(h)","MK(h)","SMOH(h)"]
MO000060135	Src(h){pY}	6.94	9	30099	0.320108	0.03	1.75658	414	["MO000083592","MO000084115","MO000084125","MO000099106","MO000099117","MO000099119","MO000099122","MO000099124","MO000155778"]	["E2F-1(h)","SMOH(h)","survivin-alpha(h)","survivin-beta(h)","survivin-isoform3(h)","survivin-isoform4(h)","survivin-isoform5(h)","survivin-isoform6(h)","survivin-isoform7(h)"]
MO000071103	DP97-xbb2(h)	8.785	9	21941	0.212947	0.003	2.60608	414	["MO000083592","MO000084115","MO000084125","MO000099106","MO000099117","MO000099119","MO000099122","MO000099124","MO000155778"]	["E2F-1(h)","SMOH(h)","survivin-alpha(h)","survivin-beta(h)","survivin-isoform3(h)","survivin-isoform4(h)","survivin-isoform5(h)","survivin-isoform6(h)","survivin-isoform7(h)"]
MO000103095	Cot(h){p}	9.875	11	29068	0.333799	0.033	1.71233	415	["MO000058668","MO000083592","MO000084115","MO000084125","MO000090062","MO000099106","MO000099117","MO000099119","MO000099122","MO000099124","MO000155778"]	["DBP(h)","E2F-1(h)","MK(h)","SMOH(h)","survivin-alpha(h)","survivin-beta(h)","survivin-isoform3(h)","survivin-isoform4(h)","survivin-isoform5(h)","survivin-isoform6(h)","survivin-isoform7(h)"]
MO000058725	ERK1(h){pY}	8.59	9	21041	0.21284	0.001	2.54399	417	["MO000083592","MO000084115","MO000084125","MO000099106","MO000099117","MO000099119","MO000099122","MO000099124","MO000155778"]	["E2F-1(h)","SMOH(h)","survivin-alpha(h)","survivin-beta(h)","survivin-isoform3(h)","survivin-isoform4(h)","survivin-isoform5(h)","survivin-isoform6(h)","survivin-isoform7(h)"]
MO000016793	CaMKII{p}	6.22	8	24341	0.240217	0.004	2.33289	419	["MO000083592","MO000084115","MO000084125","MO000099106","MO000099117","MO000099119","MO000099122","MO000099124"]	["E2F-1(h)","survivin-alpha(h)","survivin-beta(h)","survivin-isoform3(h)","survivin-isoform4(h)","survivin-isoform5(h)","survivin-isoform6(h)","survivin-isoform7(h)"]
MO000056238	PTCH-M(h)	2.52	1	2847	0.256421	0.002	2.23358	419	["MO000155778"]	["SMOH(h)"]
MO000193443	ERK1(h){isg}	8.59	9	21083	0.212819	0.002	2.47504	425	["MO000083592","MO000084115","MO000084125","MO000099106","MO000099117","MO000099119","MO000099122","MO000099124","MO000155778"]	["E2F-1(h)","SMOH(h)","survivin-alpha(h)","survivin-beta(h)","survivin-isoform3(h)","survivin-isoform4(h)","survivin-isoform5(h)","survivin-isoform6(h)","survivin-isoform7(h)"]
MO000033903	NR1B1-isoform2(h)	9.99	9	6383	0.206632	0.007	2.70473	434	["MO000058668","MO000083592","MO000084115","MO000084125","MO000099106","MO000099117","MO000099119","MO000099122","MO000099124"]	["E2F-1(h)","MK(h)","survivin-alpha(h)","survivin-beta(h)","survivin-isoform3(h)","survivin-isoform4(h)","survivin-isoform5(h)","survivin-isoform6(h)","survivin-isoform7(h)"]
MO000016807	Ras:GTP:Raf{p}	9.96	10	25980	0.284716	0.021	1.85043	437	["MO000058668","MO000083592","MO000084115","MO000084125","MO000099106","MO000099117","MO000099119","MO000099122","MO000099124","MO000155778"]	["E2F-1(h)","MK(h)","SMOH(h)","survivin-alpha(h)","survivin-beta(h)","survivin-isoform3(h)","survivin-isoform4(h)","survivin-isoform5(h)","survivin-isoform6(h)","survivin-isoform7(h)"]
MO000125278	kallikrein-2-isoform2(h)	9.93	9	25852	0.25793	0.024	2.10253	440	["MO000058668","MO000083592","MO000084115","MO000084125","MO000099106","MO000099117","MO000099119","MO000099122","MO000099124"]	["E2F-1(h)","MK(h)","survivin-alpha(h)","survivin-beta(h)","survivin-isoform3(h)","survivin-isoform4(h)","survivin-isoform5(h)","survivin-isoform6(h)","survivin-isoform7(h)"]
MO000042624	Aurora-A(h){p}	8.785	9	26604	0.307926	0.043	1.77182	441	["MO000083592","MO000084115","MO000084125","MO000099106","MO000099117","MO000099119","MO000099122","MO000099124","MO000155778"]	["E2F-1(h)","SMOH(h)","survivin-alpha(h)","survivin-beta(h)","survivin-isoform3(h)","survivin-isoform4(h)","survivin-isoform5(h)","survivin-isoform6(h)","survivin-isoform7(h)"]
MO000125279	kallikrein-2-isoform3(h)	9.93	9	25852	0.25793	0.024	2.10253	442	["MO000058668","MO000083592","MO000084115","MO000084125","MO000099106","MO000099117","MO000099119","MO000099122","MO000099124"]	["E2F-1(h)","MK(h)","survivin-alpha(h)","survivin-beta(h)","survivin-isoform3(h)","survivin-isoform4(h)","survivin-isoform5(h)","survivin-isoform6(h)","survivin-isoform7(h)"]
MO000151603	DNA-PKcs(h):Ku70(h):Ku80(h)	7.31	8	25567	0.264121	0.016	2.01902	445	["MO000083592","MO000084115","MO000084125","MO000099106","MO000099117","MO000099119","MO000099122","MO000099124"]	["E2F-1(h)","survivin-alpha(h)","survivin-beta(h)","survivin-isoform3(h)","survivin-isoform4(h)","survivin-isoform5(h)","survivin-isoform6(h)","survivin-isoform7(h)"]
MO000125274	kallikrein-2-isoform1(h)	9.93	9	25852	0.25793	0.025	2.08275	446	["MO000058668","MO000083592","MO000084115","MO000084125","MO000099106","MO000099117","MO000099119","MO000099122","MO000099124"]	["E2F-1(h)","MK(h)","survivin-alpha(h)","survivin-beta(h)","survivin-isoform3(h)","survivin-isoform4(h)","survivin-isoform5(h)","survivin-isoform6(h)","survivin-isoform7(h)"]
MO000281059	kallikrein-2-isoform4(h)	9.93	9	25852	0.25793	0.025	2.0818	446	["MO000058668","MO000083592","MO000084115","MO000084125","MO000099106","MO000099117","MO000099119","MO000099122","MO000099124"]	["E2F-1(h)","MK(h)","survivin-alpha(h)","survivin-beta(h)","survivin-isoform3(h)","survivin-isoform4(h)","survivin-isoform5(h)","survivin-isoform6(h)","survivin-isoform7(h)"]
MO000254850	beta-catenin-isoform2(h)	7.86	3	10061	0.216752	0.024	2.32939	448	["MO000058668","MO000083592","MO000155778"]	["E2F-1(h)","MK(h)","SMOH(h)"]
MO000038806	PKCdelta:DAG:Raf-1	9.96	10	25980	0.284717	0.022	1.83161	449	["MO000058668","MO000083592","MO000084115","MO000084125","MO000099106","MO000099117","MO000099119","MO000099122","MO000099124","MO000155778"]	["E2F-1(h)","MK(h)","SMOH(h)","survivin-alpha(h)","survivin-beta(h)","survivin-isoform3(h)","survivin-isoform4(h)","survivin-isoform5(h)","survivin-isoform6(h)","survivin-isoform7(h)"]
MO000256246	MUC4-isoform8(h)	8.785	9	22854	0.21228	0.008	2.33159	450	["MO000083592","MO000084115","MO000084125","MO000099106","MO000099117","MO000099119","MO000099122","MO000099124","MO000155778"]	["E2F-1(h)","SMOH(h)","survivin-alpha(h)","survivin-beta(h)","survivin-isoform3(h)","survivin-isoform4(h)","survivin-isoform5(h)","survivin-isoform6(h)","survivin-isoform7(h)"]
MO000259025	MUC4-isoform10(h)	8.785	9	22854	0.21228	0.008	2.33685	450	["MO000083592","MO000084115","MO000084125","MO000099106","MO000099117","MO000099119","MO000099122","MO000099124","MO000155778"]	["E2F-1(h)","SMOH(h)","survivin-alpha(h)","survivin-beta(h)","survivin-isoform3(h)","survivin-isoform4(h)","survivin-isoform5(h)","survivin-isoform6(h)","survivin-isoform7(h)"]
MO000058214	Raf(h){p}	9.96	10	25980	0.284713	0.022	1.82881	452	["MO000058668","MO000083592","MO000084115","MO000084125","MO000099106","MO000099117","MO000099119","MO000099122","MO000099124","MO000155778"]	["E2F-1(h)","MK(h)","SMOH(h)","survivin-alpha(h)","survivin-beta(h)","survivin-isoform3(h)","survivin-isoform4(h)","survivin-isoform5(h)","survivin-isoform6(h)","survivin-isoform7(h)"]
MO000137309	Dvl-2(h)	9.99	9	24140	0.258446	0.021	1.98432	452	["MO000058668","MO000083592","MO000084115","MO000084125","MO000099106","MO000099117","MO000099119","MO000099122","MO000099124"]	["E2F-1(h)","MK(h)","survivin-alpha(h)","survivin-beta(h)","survivin-isoform3(h)","survivin-isoform4(h)","survivin-isoform5(h)","survivin-isoform6(h)","survivin-isoform7(h)"]
MO000286262	E2F-3-isoform2(h)	3.15	1	5441	0.206073	0.001	2.53192	452	["MO000083592"]	["E2F-1(h)"]
MO000256244	MUC4-isoform5(h)	8.785	9	22854	0.21228	0.008	2.33158	453	["MO000083592","MO000084115","MO000084125","MO000099106","MO000099117","MO000099119","MO000099122","MO000099124","MO000155778"]	["E2F-1(h)","SMOH(h)","survivin-alpha(h)","survivin-beta(h)","survivin-isoform3(h)","survivin-isoform4(h)","survivin-isoform5(h)","survivin-isoform6(h)","survivin-isoform7(h)"]
MO000081810	kallikrein-3-isoform1(h)	5.745	8	23420	0.240197	0.02	2.21496	454	["MO000083592","MO000084115","MO000084125","MO000099106","MO000099117","MO000099119","MO000099122","MO000099124"]	["E2F-1(h)","survivin-alpha(h)","survivin-beta(h)","survivin-isoform3(h)","survivin-isoform4(h)","survivin-isoform5(h)","survivin-isoform6(h)","survivin-isoform7(h)"]
MO000286466	kallikrein-3-isoform2(h)	5.745	8	23420	0.240197	0.02	2.21259	457	["MO000083592","MO000084115","MO000084125","MO000099106","MO000099117","MO000099119","MO000099122","MO000099124"]	["E2F-1(h)","survivin-alpha(h)","survivin-beta(h)","survivin-isoform3(h)","survivin-isoform4(h)","survivin-isoform5(h)","survivin-isoform6(h)","survivin-isoform7(h)"]
MO000286467	kallikrein-3-isoform3(h)	5.745	8	23420	0.240197	0.02	2.21023	457	["MO000083592","MO000084115","MO000084125","MO000099106","MO000099117","MO000099119","MO000099122","MO000099124"]	["E2F-1(h)","survivin-alpha(h)","survivin-beta(h)","survivin-isoform3(h)","survivin-isoform4(h)","survivin-isoform5(h)","survivin-isoform6(h)","survivin-isoform7(h)"]
MO000286468	kallikrein-3-isoform4(h)	5.745	8	23420	0.240197	0.021	2.18965	457	["MO000083592","MO000084115","MO000084125","MO000099106","MO000099117","MO000099119","MO000099122","MO000099124"]	["E2F-1(h)","survivin-alpha(h)","survivin-beta(h)","survivin-isoform3(h)","survivin-isoform4(h)","survivin-isoform5(h)","survivin-isoform6(h)","survivin-isoform7(h)"]
MO000092352	RanGAP1(h)	6.09	8	21149	0.240809	0.024	2.13991	458	["MO000083592","MO000084115","MO000084125","MO000099106","MO000099117","MO000099119","MO000099122","MO000099124"]	["E2F-1(h)","survivin-alpha(h)","survivin-beta(h)","survivin-isoform3(h)","survivin-isoform4(h)","survivin-isoform5(h)","survivin-isoform6(h)","survivin-isoform7(h)"]
MO000030908	Cdc25B(h){p}	9.97	10	27769	0.299843	0.03	1.7405	461	["MO000058668","MO000083592","MO000084115","MO000084125","MO000099106","MO000099117","MO000099119","MO000099122","MO000099124","MO000155778"]	["E2F-1(h)","MK(h)","SMOH(h)","survivin-alpha(h)","survivin-beta(h)","survivin-isoform3(h)","survivin-isoform4(h)","survivin-isoform5(h)","survivin-isoform6(h)","survivin-isoform7(h)"]
MO000256243	MUC4-isoform3(h)	8.785	9	22854	0.21228	0.008	2.33157	461	["MO000083592","MO000084115","MO000084125","MO000099106","MO000099117","MO000099119","MO000099122","MO000099124","MO000155778"]	["E2F-1(h)","SMOH(h)","survivin-alpha(h)","survivin-beta(h)","survivin-isoform3(h)","survivin-isoform4(h)","survivin-isoform5(h)","survivin-isoform6(h)","survivin-isoform7(h)"]
MO000025129	NR1B1-isoform1(h)	9.99	9	6383	0.206623	0.011	2.43996	462	["MO000058668","MO000083592","MO000084115","MO000084125","MO000099106","MO000099117","MO000099119","MO000099122","MO000099124"]	["E2F-1(h)","MK(h)","survivin-alpha(h)","survivin-beta(h)","survivin-isoform3(h)","survivin-isoform4(h)","survivin-isoform5(h)","survivin-isoform6(h)","survivin-isoform7(h)"]
MO000116419	UCH-L1(h)	6.255	8	19899	0.208467	0.012	2.34001	462	["MO000083592","MO000084115","MO000084125","MO000099106","MO000099117","MO000099119","MO000099122","MO000099124"]	["E2F-1(h)","survivin-alpha(h)","survivin-beta(h)","survivin-isoform3(h)","survivin-isoform4(h)","survivin-isoform5(h)","survivin-isoform6(h)","survivin-isoform7(h)"]
MO000259028	MUC4-isoform13(h)	8.785	9	22854	0.21228	0.008	2.33157	462	["MO000083592","MO000084115","MO000084125","MO000099106","MO000099117","MO000099119","MO000099122","MO000099124","MO000155778"]	["E2F-1(h)","SMOH(h)","survivin-alpha(h)","survivin-beta(h)","survivin-isoform3(h)","survivin-isoform4(h)","survivin-isoform5(h)","survivin-isoform6(h)","survivin-isoform7(h)"]
MO000259026	MUC4-isoform11(h)	8.785	9	22854	0.21228	0.008	2.33157	463	["MO000083592","MO000084115","MO000084125","MO000099106","MO000099117","MO000099119","MO000099122","MO000099124","MO000155778"]	["E2F-1(h)","SMOH(h)","survivin-alpha(h)","survivin-beta(h)","survivin-isoform3(h)","survivin-isoform4(h)","survivin-isoform5(h)","survivin-isoform6(h)","survivin-isoform7(h)"]
MO000100406	MUC4-isoform1(h)	8.785	9	22854	0.21228	0.008	2.33157	464	["MO000083592","MO000084115","MO000084125","MO000099106","MO000099117","MO000099119","MO000099122","MO000099124","MO000155778"]	["E2F-1(h)","SMOH(h)","survivin-alpha(h)","survivin-beta(h)","survivin-isoform3(h)","survivin-isoform4(h)","survivin-isoform5(h)","survivin-isoform6(h)","survivin-isoform7(h)"]
MO000022399	Cdc25C(h){p}	9.97	10	27781	0.299833	0.031	1.71852	465	["MO000058668","MO000083592","MO000084115","MO000084125","MO000099106","MO000099117","MO000099119","MO000099122","MO000099124","MO000155778"]	["E2F-1(h)","MK(h)","SMOH(h)","survivin-alpha(h)","survivin-beta(h)","survivin-isoform3(h)","survivin-isoform4(h)","survivin-isoform5(h)","survivin-isoform6(h)","survivin-isoform7(h)"]
MO000259027	MUC4-isoform12(h)	8.785	9	22854	0.21228	0.008	2.33157	465	["MO000083592","MO000084115","MO000084125","MO000099106","MO000099117","MO000099119","MO000099122","MO000099124","MO000155778"]	["E2F-1(h)","SMOH(h)","survivin-alpha(h)","survivin-beta(h)","survivin-isoform3(h)","survivin-isoform4(h)","survivin-isoform5(h)","survivin-isoform6(h)","survivin-isoform7(h)"]
MO000256245	MUC4-isoform7(h)	8.785	9	22854	0.21228	0.009	2.29788	467	["MO000083592","MO000084115","MO000084125","MO000099106","MO000099117","MO000099119","MO000099122","MO000099124","MO000155778"]	["E2F-1(h)","SMOH(h)","survivin-alpha(h)","survivin-beta(h)","survivin-isoform3(h)","survivin-isoform4(h)","survivin-isoform5(h)","survivin-isoform6(h)","survivin-isoform7(h)"]
MO000259029	MUC4-isoform15(h)	8.785	9	22854	0.21228	0.008	2.33157	467	["MO000083592","MO000084115","MO000084125","MO000099106","MO000099117","MO000099119","MO000099122","MO000099124","MO000155778"]	["E2F-1(h)","SMOH(h)","survivin-alpha(h)","survivin-beta(h)","survivin-isoform3(h)","survivin-isoform4(h)","survivin-isoform5(h)","survivin-isoform6(h)","survivin-isoform7(h)"]
MO000105965	cyclinD1b(h)	9.175	8	22186	0.222642	0.021	2.1986	469	["MO000083592","MO000084115","MO000084125","MO000099106","MO000099117","MO000099119","MO000099122","MO000099124"]	["E2F-1(h)","survivin-alpha(h)","survivin-beta(h)","survivin-isoform3(h)","survivin-isoform4(h)","survivin-isoform5(h)","survivin-isoform6(h)","survivin-isoform7(h)"]
MO000256247	MUC4-isoform9(h)	8.785	9	22854	0.21228	0.01	2.2611	471	["MO000083592","MO000084115","MO000084125","MO000099106","MO000099117","MO000099119","MO000099122","MO000099124","MO000155778"]	["E2F-1(h)","SMOH(h)","survivin-alpha(h)","survivin-beta(h)","survivin-isoform3(h)","survivin-isoform4(h)","survivin-isoform5(h)","survivin-isoform6(h)","survivin-isoform7(h)"]
MO000256242	MUC4-isoform2(h)	8.785	9	22854	0.21228	0.009	2.29525	472	["MO000083592","MO000084115","MO000084125","MO000099106","MO000099117","MO000099119","MO000099122","MO000099124","MO000155778"]	["E2F-1(h)","SMOH(h)","survivin-alpha(h)","survivin-beta(h)","survivin-isoform3(h)","survivin-isoform4(h)","survivin-isoform5(h)","survivin-isoform6(h)","survivin-isoform7(h)"]
MO000259031	MUC4-isoform17(h)	8.785	9	22854	0.21228	0.01	2.25753	475	["MO000083592","MO000084115","MO000084125","MO000099106","MO000099117","MO000099119","MO000099122","MO000099124","MO000155778"]	["E2F-1(h)","SMOH(h)","survivin-alpha(h)","survivin-beta(h)","survivin-isoform3(h)","survivin-isoform4(h)","survivin-isoform5(h)","survivin-isoform6(h)","survivin-isoform7(h)"]
MO000259030	MUC4-isoform16(h)	8.785	9	22854	0.21228	0.009	2.2934	476	["MO000083592","MO000084115","MO000084125","MO000099106","MO000099117","MO000099119","MO000099122","MO000099124","MO000155778"]	["E2F-1(h)","SMOH(h)","survivin-alpha(h)","survivin-beta(h)","survivin-isoform3(h)","survivin-isoform4(h)","survivin-isoform5(h)","survivin-isoform6(h)","survivin-isoform7(h)"]
MO000107553	p31-comet(h)	5.41	8	25125	0.271751	0.03	1.8228	477	["MO000083592","MO000084115","MO000084125","MO000099106","MO000099117","MO000099119","MO000099122","MO000099124"]	["E2F-1(h)","survivin-alpha(h)","survivin-beta(h)","survivin-isoform3(h)","survivin-isoform4(h)","survivin-isoform5(h)","survivin-isoform6(h)","survivin-isoform7(h)"]
MO000020003	Ubc9(h){sumo}	6.09	8	21574	0.240627	0.024	2.04722	478	["MO000083592","MO000084115","MO000084125","MO000099106","MO000099117","MO000099119","MO000099122","MO000099124"]	["E2F-1(h)","survivin-alpha(h)","survivin-beta(h)","survivin-isoform3(h)","survivin-isoform4(h)","survivin-isoform5(h)","survivin-isoform6(h)","survivin-isoform7(h)"]
MO000048111	p300(h){ace}	8.01	9	27802	0.299645	0.035	1.6092	480	["MO000083592","MO000084115","MO000084125","MO000090062","MO000099106","MO000099117","MO000099119","MO000099122","MO000099124"]	["DBP(h)","E2F-1(h)","survivin-alpha(h)","survivin-beta(h)","survivin-isoform3(h)","survivin-isoform4(h)","survivin-isoform5(h)","survivin-isoform6(h)","survivin-isoform7(h)"]
MO000213210	PRKACG(h)	7.875	8	22432	0.215913	0.016	2.185	480	["MO000083592","MO000084115","MO000084125","MO000099106","MO000099117","MO000099119","MO000099122","MO000099124"]	["E2F-1(h)","survivin-alpha(h)","survivin-beta(h)","survivin-isoform3(h)","survivin-isoform4(h)","survivin-isoform5(h)","survivin-isoform6(h)","survivin-isoform7(h)"]
MO000209253	Dvl-1-isoform2(h)	9.99	9	22479	0.259063	0.031	1.8977	483	["MO000058668","MO000083592","MO000084115","MO000084125","MO000099106","MO000099117","MO000099119","MO000099122","MO000099124"]	["E2F-1(h)","MK(h)","survivin-alpha(h)","survivin-beta(h)","survivin-isoform3(h)","survivin-isoform4(h)","survivin-isoform5(h)","survivin-isoform6(h)","survivin-isoform7(h)"]
MO000286519	p31-comet-isoform2(h)	5.41	8	25124	0.271752	0.032	1.79535	483	["MO000083592","MO000084115","MO000084125","MO000099106","MO000099117","MO000099119","MO000099122","MO000099124"]	["E2F-1(h)","survivin-alpha(h)","survivin-beta(h)","survivin-isoform3(h)","survivin-isoform4(h)","survivin-isoform5(h)","survivin-isoform6(h)","survivin-isoform7(h)"]
MO000092856	cyclinE(h):Cdk2-isoform1(h)	9.71	8	21960	0.222658	0.027	2.12255	484	["MO000083592","MO000084115","MO000084125","MO000099106","MO000099117","MO000099119","MO000099122","MO000099124"]	["E2F-1(h)","survivin-alpha(h)","survivin-beta(h)","survivin-isoform3(h)","survivin-isoform4(h)","survivin-isoform5(h)","survivin-isoform6(h)","survivin-isoform7(h)"]
MO000106388	cyclinC-isoform1(h)	9.785	9	25087	0.240451	0.016	1.97359	485	["MO000083592","MO000084115","MO000084125","MO000099106","MO000099117","MO000099119","MO000099122","MO000099124","MO000155778"]	["E2F-1(h)","SMOH(h)","survivin-alpha(h)","survivin-beta(h)","survivin-isoform3(h)","survivin-isoform4(h)","survivin-isoform5(h)","survivin-isoform6(h)","survivin-isoform7(h)"]
MO000209251	Dvl-1-isoform1(h)	9.99	9	22479	0.259063	0.031	1.8977	485	["MO000058668","MO000083592","MO000084115","MO000084125","MO000099106","MO000099117","MO000099119","MO000099122","MO000099124"]	["E2F-1(h)","MK(h)","survivin-alpha(h)","survivin-beta(h)","survivin-isoform3(h)","survivin-isoform4(h)","survivin-isoform5(h)","survivin-isoform6(h)","survivin-isoform7(h)"]
MO000256466	NRG2-isoform4(h)	7.795	9	27190	0.266399	0.022	1.83735	485	["MO000083592","MO000084115","MO000084125","MO000099106","MO000099117","MO000099119","MO000099122","MO000099124","MO000155778"]	["E2F-1(h)","SMOH(h)","survivin-alpha(h)","survivin-beta(h)","survivin-isoform3(h)","survivin-isoform4(h)","survivin-isoform5(h)","survivin-isoform6(h)","survivin-isoform7(h)"]
MO000256465	NRG2-isoform3(h)	7.795	9	27190	0.266399	0.022	1.83733	488	["MO000083592","MO000084115","MO000084125","MO000099106","MO000099117","MO000099119","MO000099122","MO000099124","MO000155778"]	["E2F-1(h)","SMOH(h)","survivin-alpha(h)","survivin-beta(h)","survivin-isoform3(h)","survivin-isoform4(h)","survivin-isoform5(h)","survivin-isoform6(h)","survivin-isoform7(h)"]
MO000058565	cyclinD1a(h)	9.175	8	22187	0.222635	0.026	2.10924	490	["MO000083592","MO000084115","MO000084125","MO000099106","MO000099117","MO000099119","MO000099122","MO000099124"]	["E2F-1(h)","survivin-alpha(h)","survivin-beta(h)","survivin-isoform3(h)","survivin-isoform4(h)","survivin-isoform5(h)","survivin-isoform6(h)","survivin-isoform7(h)"]
MO000256469	NRG2-isoform-DON-1B(h)	7.795	9	27190	0.266399	0.022	1.83732	492	["MO000083592","MO000084115","MO000084125","MO000099106","MO000099117","MO000099119","MO000099122","MO000099124","MO000155778"]	["E2F-1(h)","SMOH(h)","survivin-alpha(h)","survivin-beta(h)","survivin-isoform3(h)","survivin-isoform4(h)","survivin-isoform5(h)","survivin-isoform6(h)","survivin-isoform7(h)"]
MO000256468	NRG2-isoform6(h)	7.795	9	27190	0.266399	0.022	1.83732	494	["MO000083592","MO000084115","MO000084125","MO000099106","MO000099117","MO000099119","MO000099122","MO000099124","MO000155778"]	["E2F-1(h)","SMOH(h)","survivin-alpha(h)","survivin-beta(h)","survivin-isoform3(h)","survivin-isoform4(h)","survivin-isoform5(h)","survivin-isoform6(h)","survivin-isoform7(h)"]
MO000016694	NRG2-isoform1(h)	7.795	9	27190	0.266399	0.023	1.83389	495	["MO000083592","MO000084115","MO000084125","MO000099106","MO000099117","MO000099119","MO000099122","MO000099124","MO000155778"]	["E2F-1(h)","SMOH(h)","survivin-alpha(h)","survivin-beta(h)","survivin-isoform3(h)","survivin-isoform4(h)","survivin-isoform5(h)","survivin-isoform6(h)","survivin-isoform7(h)"]
MO000256467	NRG2-isoform5(h)	7.795	9	27190	0.266399	0.023	1.81585	497	["MO000083592","MO000084115","MO000084125","MO000099106","MO000099117","MO000099119","MO000099122","MO000099124","MO000155778"]	["E2F-1(h)","SMOH(h)","survivin-alpha(h)","survivin-beta(h)","survivin-isoform3(h)","survivin-isoform4(h)","survivin-isoform5(h)","survivin-isoform6(h)","survivin-isoform7(h)"]
MO000038943	cyclinA:Cdk2{pY15}	6.22	8	24766	0.239844	0.02	1.96928	498	["MO000083592","MO000084115","MO000084125","MO000099106","MO000099117","MO000099119","MO000099122","MO000099124"]	["E2F-1(h)","survivin-alpha(h)","survivin-beta(h)","survivin-isoform3(h)","survivin-isoform4(h)","survivin-isoform5(h)","survivin-isoform6(h)","survivin-isoform7(h)"]
MO000256463	NRG2-isoform2(h)	7.795	9	27190	0.266399	0.023	1.8172	498	["MO000083592","MO000084115","MO000084125","MO000099106","MO000099117","MO000099119","MO000099122","MO000099124","MO000155778"]	["E2F-1(h)","SMOH(h)","survivin-alpha(h)","survivin-beta(h)","survivin-isoform3(h)","survivin-isoform4(h)","survivin-isoform5(h)","survivin-isoform6(h)","survivin-isoform7(h)"]
MO000256470	NRG2-isoform-DON-1R(h)	7.795	9	27190	0.266399	0.023	1.81966	499	["MO000083592","MO000084115","MO000084125","MO000099106","MO000099117","MO000099119","MO000099122","MO000099124","MO000155778"]	["E2F-1(h)","SMOH(h)","survivin-alpha(h)","survivin-beta(h)","survivin-isoform3(h)","survivin-isoform4(h)","survivin-isoform5(h)","survivin-isoform6(h)","survivin-isoform7(h)"]
MO000031070	PML-3(h)	5.7	8	25704	0.271406	0.027	1.71989	502	["MO000083592","MO000084115","MO000084125","MO000099106","MO000099117","MO000099119","MO000099122","MO000099124"]	["E2F-1(h)","survivin-alpha(h)","survivin-beta(h)","survivin-isoform3(h)","survivin-isoform4(h)","survivin-isoform5(h)","survivin-isoform6(h)","survivin-isoform7(h)"]
MO000086297	p300(h){aceK}{aceK}	9	9	22239	0.229242	0.012	1.96514	504	["MO000083592","MO000084115","MO000084125","MO000090062","MO000099106","MO000099117","MO000099119","MO000099122","MO000099124"]	["DBP(h)","E2F-1(h)","survivin-alpha(h)","survivin-beta(h)","survivin-isoform3(h)","survivin-isoform4(h)","survivin-isoform5(h)","survivin-isoform6(h)","survivin-isoform7(h)"]
MO000045241	Aurora-C(h){p}	7.875	8	22433	0.2159	0.019	2.08539	505	["MO000083592","MO000084115","MO000084125","MO000099106","MO000099117","MO000099119","MO000099122","MO000099124"]	["E2F-1(h)","survivin-alpha(h)","survivin-beta(h)","survivin-isoform3(h)","survivin-isoform4(h)","survivin-isoform5(h)","survivin-isoform6(h)","survivin-isoform7(h)"]
MO000271515	NR1B1-Alpha-1-deltaBC(h)	9.99	9	6383	0.206632	0.007	2.24242	507	["MO000058668","MO000083592","MO000084115","MO000084125","MO000099106","MO000099117","MO000099119","MO000099122","MO000099124"]	["E2F-1(h)","MK(h)","survivin-alpha(h)","survivin-beta(h)","survivin-isoform3(h)","survivin-isoform4(h)","survivin-isoform5(h)","survivin-isoform6(h)","survivin-isoform7(h)"]
MO000281768	(angiotensin II)2:(AT1A{p})2:beta-arrestin2:Raf-1:MEK1{pS218}{pS222}:ERK2{pT185}{pY187}	5.425	8	26319	0.271123	0.044	1.62749	512	["MO000083592","MO000084115","MO000084125","MO000099106","MO000099117","MO000099119","MO000099122","MO000099124"]	["E2F-1(h)","survivin-alpha(h)","survivin-beta(h)","survivin-isoform3(h)","survivin-isoform4(h)","survivin-isoform5(h)","survivin-isoform6(h)","survivin-isoform7(h)"]
MO000038946	cyclinB:Cdk1{pY15}	6.22	8	24767	0.239837	0.023	1.93826	515	["MO000083592","MO000084115","MO000084125","MO000099106","MO000099117","MO000099119","MO000099122","MO000099124"]	["E2F-1(h)","survivin-alpha(h)","survivin-beta(h)","survivin-isoform3(h)","survivin-isoform4(h)","survivin-isoform5(h)","survivin-isoform6(h)","survivin-isoform7(h)"]
MO000038944	cyclinA:Cdk1{pY15}	6.22	8	24767	0.239837	0.023	1.93826	517	["MO000083592","MO000084115","MO000084125","MO000099106","MO000099117","MO000099119","MO000099122","MO000099124"]	["E2F-1(h)","survivin-alpha(h)","survivin-beta(h)","survivin-isoform3(h)","survivin-isoform4(h)","survivin-isoform5(h)","survivin-isoform6(h)","survivin-isoform7(h)"]
MO000059250	p27Kip1(h)	7.6	8	23579	0.215969	0.022	1.95832	520	["MO000083592","MO000084115","MO000084125","MO000099106","MO000099117","MO000099119","MO000099122","MO000099124"]	["E2F-1(h)","survivin-alpha(h)","survivin-beta(h)","survivin-isoform3(h)","survivin-isoform4(h)","survivin-isoform5(h)","survivin-isoform6(h)","survivin-isoform7(h)"]
MO000256492	NRMT-isoform2(h)	9.835	9	24641	0.240561	0.032	1.83511	532	["MO000083592","MO000084115","MO000084125","MO000099106","MO000099117","MO000099119","MO000099122","MO000099124","MO000155778"]	["E2F-1(h)","SMOH(h)","survivin-alpha(h)","survivin-beta(h)","survivin-isoform3(h)","survivin-isoform4(h)","survivin-isoform5(h)","survivin-isoform6(h)","survivin-isoform7(h)"]
MO000038142	alpha IIb-integrin(h):beta3-integrin(h):Csk(h)	7.36	9	26283	0.243187	0.018	1.74346	537	["MO000083592","MO000084115","MO000084125","MO000099106","MO000099117","MO000099119","MO000099122","MO000099124","MO000155778"]	["E2F-1(h)","SMOH(h)","survivin-alpha(h)","survivin-beta(h)","survivin-isoform3(h)","survivin-isoform4(h)","survivin-isoform5(h)","survivin-isoform6(h)","survivin-isoform7(h)"]
MO000056239	PTCH-S(h)	2.52	1	2847	0.256421	0.001	1.53313	560	["MO000155778"]	["SMOH(h)"]
MO000060228	IQGAP1(h)	9.63	10	21198	0.215646	0.035	1.84425	560	["MO000058668","MO000083592","MO000084115","MO000084125","MO000099106","MO000099117","MO000099119","MO000099122","MO000099124","MO000155778"]	["E2F-1(h)","MK(h)","SMOH(h)","survivin-alpha(h)","survivin-beta(h)","survivin-isoform3(h)","survivin-isoform4(h)","survivin-isoform5(h)","survivin-isoform6(h)","survivin-isoform7(h)"]
MO000178347	NRMT-isoform1(h)	9.785	9	25034	0.240436	0.037	1.73565	560	["MO000083592","MO000084115","MO000084125","MO000099106","MO000099117","MO000099119","MO000099122","MO000099124","MO000155778"]	["E2F-1(h)","SMOH(h)","survivin-alpha(h)","survivin-beta(h)","survivin-isoform3(h)","survivin-isoform4(h)","survivin-isoform5(h)","survivin-isoform6(h)","survivin-isoform7(h)"]
MO000083706	TGFbeta-2B(h)	9.67	10	20084	0.207188	0.029	1.9214	562	["MO000058668","MO000083592","MO000084115","MO000084125","MO000099106","MO000099117","MO000099119","MO000099122","MO000099124","MO000155778"]	["E2F-1(h)","MK(h)","SMOH(h)","survivin-alpha(h)","survivin-beta(h)","survivin-isoform3(h)","survivin-isoform4(h)","survivin-isoform5(h)","survivin-isoform6(h)","survivin-isoform7(h)"]
MO000038143	Fibrinogen(h)	7.36	9	26579	0.243002	0.033	1.54386	563	["MO000083592","MO000084115","MO000084125","MO000099106","MO000099117","MO000099119","MO000099122","MO000099124","MO000155778"]	["E2F-1(h)","SMOH(h)","survivin-alpha(h)","survivin-beta(h)","survivin-isoform3(h)","survivin-isoform4(h)","survivin-isoform5(h)","survivin-isoform6(h)","survivin-isoform7(h)"]
MO000258057	VEGFR-1-isoform3(h)	9.175	9	21852	0.202187	0.027	1.95379	567	["MO000083592","MO000084115","MO000084125","MO000099106","MO000099117","MO000099119","MO000099122","MO000099124","MO000155778"]	["E2F-1(h)","SMOH(h)","survivin-alpha(h)","survivin-beta(h)","survivin-isoform3(h)","survivin-isoform4(h)","survivin-isoform5(h)","survivin-isoform6(h)","survivin-isoform7(h)"]
MO000056237	PTCH-Lprim(h)	2.52	1	2847	0.256421	0.001	1.32502	571	["MO000155778"]	["SMOH(h)"]
MO000258058	VEGFR-1-isoform4(h)	9.175	9	21852	0.202187	0.027	1.95376	571	["MO000083592","MO000084115","MO000084125","MO000099106","MO000099117","MO000099119","MO000099122","MO000099124","MO000155778"]	["E2F-1(h)","SMOH(h)","survivin-alpha(h)","survivin-beta(h)","survivin-isoform3(h)","survivin-isoform4(h)","survivin-isoform5(h)","survivin-isoform6(h)","survivin-isoform7(h)"]
MO000083701	TGFbeta-2A(h)	9.67	10	20084	0.207188	0.03	1.9026	572	["MO000058668","MO000083592","MO000084115","MO000084125","MO000099106","MO000099117","MO000099119","MO000099122","MO000099124","MO000155778"]	["E2F-1(h)","MK(h)","SMOH(h)","survivin-alpha(h)","survivin-beta(h)","survivin-isoform3(h)","survivin-isoform4(h)","survivin-isoform5(h)","survivin-isoform6(h)","survivin-isoform7(h)"]
MO000162734	VEGFR-1-isoform1(h)	9.175	9	21852	0.202187	0.027	1.95374	574	["MO000083592","MO000084115","MO000084125","MO000099106","MO000099117","MO000099119","MO000099122","MO000099124","MO000155778"]	["E2F-1(h)","SMOH(h)","survivin-alpha(h)","survivin-beta(h)","survivin-isoform3(h)","survivin-isoform4(h)","survivin-isoform5(h)","survivin-isoform6(h)","survivin-isoform7(h)"]
MO000258059	VEGFR-1-isoform5(h)	9.175	9	21852	0.202187	0.027	1.94807	575	["MO000083592","MO000084115","MO000084125","MO000099106","MO000099117","MO000099119","MO000099122","MO000099124","MO000155778"]	["E2F-1(h)","SMOH(h)","survivin-alpha(h)","survivin-beta(h)","survivin-isoform3(h)","survivin-isoform4(h)","survivin-isoform5(h)","survivin-isoform6(h)","survivin-isoform7(h)"]
MO000258056	VEGFR-1-isoform2(h)	9.175	9	21852	0.202187	0.027	1.94405	576	["MO000083592","MO000084115","MO000084125","MO000099106","MO000099117","MO000099119","MO000099122","MO000099124","MO000155778"]	["E2F-1(h)","SMOH(h)","survivin-alpha(h)","survivin-beta(h)","survivin-isoform3(h)","survivin-isoform4(h)","survivin-isoform5(h)","survivin-isoform6(h)","survivin-isoform7(h)"]
MO000258061	VEGFR-1-isoform7(h)	9.175	9	21852	0.202187	0.027	1.95374	576	["MO000083592","MO000084115","MO000084125","MO000099106","MO000099117","MO000099119","MO000099122","MO000099124","MO000155778"]	["E2F-1(h)","SMOH(h)","survivin-alpha(h)","survivin-beta(h)","survivin-isoform3(h)","survivin-isoform4(h)","survivin-isoform5(h)","survivin-isoform6(h)","survivin-isoform7(h)"]
MO000258060	VEGFR-1-isoform6(h)	9.175	9	21852	0.202187	0.027	1.94479	578	["MO000083592","MO000084115","MO000084125","MO000099106","MO000099117","MO000099119","MO000099122","MO000099124","MO000155778"]	["E2F-1(h)","SMOH(h)","survivin-alpha(h)","survivin-beta(h)","survivin-isoform3(h)","survivin-isoform4(h)","survivin-isoform5(h)","survivin-isoform6(h)","survivin-isoform7(h)"]
MO000079350	RelA-p65-delta2(h)	6.775	8	19972	0.208196	0.044	1.84904	580	["MO000083592","MO000084115","MO000084125","MO000099106","MO000099117","MO000099119","MO000099122","MO000099124"]	["E2F-1(h)","survivin-alpha(h)","survivin-beta(h)","survivin-isoform3(h)","survivin-isoform4(h)","survivin-isoform5(h)","survivin-isoform6(h)","survivin-isoform7(h)"]
MO000025736	RelA-p65-delta(h)	6.775	8	19972	0.208196	0.044	1.84909	581	["MO000083592","MO000084115","MO000084125","MO000099106","MO000099117","MO000099119","MO000099122","MO000099124"]	["E2F-1(h)","survivin-alpha(h)","survivin-beta(h)","survivin-isoform3(h)","survivin-isoform4(h)","survivin-isoform5(h)","survivin-isoform6(h)","survivin-isoform7(h)"]
MO000257758	RelA-p65-isoform4(h)	6.775	8	19972	0.208196	0.044	1.84898	582	["MO000083592","MO000084115","MO000084125","MO000099106","MO000099117","MO000099119","MO000099122","MO000099124"]	["E2F-1(h)","survivin-alpha(h)","survivin-beta(h)","survivin-isoform3(h)","survivin-isoform4(h)","survivin-isoform5(h)","survivin-isoform6(h)","survivin-isoform7(h)"]
MO000021098	H-Ras(h):GTP:NO	8.4	9	23385	0.219808	0.037	1.62259	595	["MO000083592","MO000084115","MO000084125","MO000099106","MO000099117","MO000099119","MO000099122","MO000099124","MO000155778"]	["E2F-1(h)","SMOH(h)","survivin-alpha(h)","survivin-beta(h)","survivin-isoform3(h)","survivin-isoform4(h)","survivin-isoform5(h)","survivin-isoform6(h)","survivin-isoform7(h)"]
MO000092376	sart1(h)	6.45	8	20057	0.208947	0.048	1.80547	597	["MO000083592","MO000084115","MO000084125","MO000099106","MO000099117","MO000099119","MO000099122","MO000099124"]	["E2F-1(h)","survivin-alpha(h)","survivin-beta(h)","survivin-isoform3(h)","survivin-isoform4(h)","survivin-isoform5(h)","survivin-isoform6(h)","survivin-isoform7(h)"]
MO000095201	alpha IIb-integrin-isoform2(h)	8.945	10	23056	0.200578	0.029	1.88522	604	["MO000058668","MO000083592","MO000084115","MO000084125","MO000099106","MO000099117","MO000099119","MO000099122","MO000099124","MO000155778"]	["E2F-1(h)","MK(h)","SMOH(h)","survivin-alpha(h)","survivin-beta(h)","survivin-isoform3(h)","survivin-isoform4(h)","survivin-isoform5(h)","survivin-isoform6(h)","survivin-isoform7(h)"]
MO000095202	alpha IIb-integrin-isoform3(h)	8.945	10	23056	0.200578	0.029	1.88522	606	["MO000058668","MO000083592","MO000084115","MO000084125","MO000099106","MO000099117","MO000099119","MO000099122","MO000099124","MO000155778"]	["E2F-1(h)","MK(h)","SMOH(h)","survivin-alpha(h)","survivin-beta(h)","survivin-isoform3(h)","survivin-isoform4(h)","survivin-isoform5(h)","survivin-isoform6(h)","survivin-isoform7(h)"]
MO000058438	alpha IIb-integrin-isoform1(h)	8.945	10	23056	0.200578	0.029	1.88522	608	["MO000058668","MO000083592","MO000084115","MO000084125","MO000099106","MO000099117","MO000099119","MO000099122","MO000099124","MO000155778"]	["E2F-1(h)","MK(h)","SMOH(h)","survivin-alpha(h)","survivin-beta(h)","survivin-isoform3(h)","survivin-isoform4(h)","survivin-isoform5(h)","survivin-isoform6(h)","survivin-isoform7(h)"]
MO000023205	cyclinE(h):Cdk2(h):p27Kip1(h){p}	3.885	1	6195	0.205995	0	1.35433	661	["MO000083592"]	["E2F-1(h)"]
MO000168304	SCF-isoform2(h)	9.37	9	22574	0.201626	0.038	1.55195	661	["MO000083592","MO000084115","MO000084125","MO000099106","MO000099117","MO000099119","MO000099122","MO000099124","MO000155778"]	["E2F-1(h)","SMOH(h)","survivin-alpha(h)","survivin-beta(h)","survivin-isoform3(h)","survivin-isoform4(h)","survivin-isoform5(h)","survivin-isoform6(h)","survivin-isoform7(h)"]
MO000059020	Nur77-isoform1(h)	3.15	1	6194	0.205975	0.007	1.32751	663	["MO000083592"]	["E2F-1(h)"]
MO000257335	SCF-isoform3(h)	9.37	9	22574	0.201626	0.038	1.55195	663	["MO000083592","MO000084115","MO000084125","MO000099106","MO000099117","MO000099119","MO000099122","MO000099124","MO000155778"]	["E2F-1(h)","SMOH(h)","survivin-alpha(h)","survivin-beta(h)","survivin-isoform3(h)","survivin-isoform4(h)","survivin-isoform5(h)","survivin-isoform6(h)","survivin-isoform7(h)"]
MO000155609	SCF-isoform1(h)	9.37	9	22782	0.201558	0.041	1.51731	667	["MO000083592","MO000084115","MO000084125","MO000099106","MO000099117","MO000099119","MO000099122","MO000099124","MO000155778"]	["E2F-1(h)","SMOH(h)","survivin-alpha(h)","survivin-beta(h)","survivin-isoform3(h)","survivin-isoform4(h)","survivin-isoform5(h)","survivin-isoform6(h)","survivin-isoform7(h)"]
The Score value of each master regulatory molecule reflects how well this molecule is connected with other molecules in the database, and how many molecules from the input list (“reached from set”) are present in the network of this master molecule (“reachable total”). The “reached from set” molecules are listed in the column “Hit names”. The molecules with the highest Score are therefore a prior…
