# Supplementary material for: Gene networks and transcriptional regulators associated with liver cancer development and progression
Source: BMC Med Genomics. 2021 Feb 4;14:41. doi: 10.1186/s12920-021-00883-5 (PMC7863452; doi:10.1186/s12920-021-00883-5)
Supplement: Supplementary file 12 — Additional file 12. Master regulator molecules of genes upregulated in GE2-hepatocellular carcinoma (HCC). Significantly up regulated genes in GE2-HCC (n=13) versus NT (n=17) samples with mean fold change (FC) ≥ 2 and false discovery rate (FDR) ≤ 0.05 were identified (Additional file 5) and used as an input gene list for bioinformatics analyses. Master regulator molecules in the signal transduction pathways, at a distance of up to 10 steps upstream of the dysregulated genes, were identified using the curated database of pathways and protein interactions TRANSPATH®. [file 12920_2021_883_MOESM12_ESM.xls]

## Sheet: GE2 UP Regulators upstream 
ID	Master molecule name	Maximal radius	Reached from set	Reachable total	Score	FDR	Z-Score	Ranks sum	Hits	Hit names	Explanations for column values are given at the bottom of the table
MO000153691	cyclinB2(h)	9.92	225	31389	0.471906	0.001	6.19006	60	["MO000020609","MO000020610","MO000022565","MO000022578","MO000022591","MO000022592","MO000022593","MO000023309","MO000023318","MO000024771","MO000024773","MO000024920","MO000024966","MO000026305","MO000032133","MO000032215","MO000032216","MO000034779","MO000037371","MO000045478","MO000045480","MO000045694","MO000056182","MO000056627","MO000057036","MO000057417","MO000058872","MO000058877","MO000…	["ACCalpha-isoform1(h)","ACCalpha-isoform2(h)","ACCalpha-isoform3(h)","ACCalpha-isoform4(h)","APC1(h)","Aurora-A(h)","Aurora-B-isoform1(h)","Aurora-B-isoform2(h)","Aurora-B-isoform3(h)","Aurora-B-isoform4(h)","B-Myb(h)","Beta-tubulin(h)","BubR1-isoform1(h)","BubR1-isoform2(h)","BubR1-isoform3(h)","CENP-F(h)","CHC1-isoform1(h)","CHC1-isoform2(h)","CKII-beta(h)","CSE1-isoform1(h)","CSE1-isoform2(h)…
MO000043414	cyclosome(h)	10	219	30765	0.485156	0.001	5.31712	75	["MO000020609","MO000020610","MO000022565","MO000022578","MO000022591","MO000022592","MO000022593","MO000023309","MO000023318","MO000024771","MO000024773","MO000024920","MO000032133","MO000032215","MO000032216","MO000034779","MO000037371","MO000045478","MO000045480","MO000045694","MO000056627","MO000057036","MO000057417","MO000058872","MO000058877","MO000059024","MO000060459","MO000079400","MO000…	["ACCalpha-isoform1(h)","ACCalpha-isoform2(h)","ACCalpha-isoform3(h)","ACCalpha-isoform4(h)","APC1(h)","Aurora-A(h)","Aurora-B-isoform1(h)","Aurora-B-isoform2(h)","Aurora-B-isoform3(h)","Aurora-B-isoform4(h)","Beta-tubulin(h)","BubR1-isoform1(h)","BubR1-isoform2(h)","BubR1-isoform3(h)","C22orf18-isoform1(h)","C22orf18-isoform2(h)","C22orf18-isoform3(h)","C22orf18-isoform4(h)","CENP-F(h)","CHC1-is…
MO000312442	pkmyt1-isoform4(h)	9.975	232	32758	0.516121	0	5.06356	75	["MO000020609","MO000020610","MO000022565","MO000022578","MO000022591","MO000022592","MO000022593","MO000023309","MO000023318","MO000024771","MO000024773","MO000024920","MO000024966","MO000026305","MO000032133","MO000032215","MO000032216","MO000034779","MO000037371","MO000045478","MO000045480","MO000045694","MO000056182","MO000056627","MO000057036","MO000057417","MO000058872","MO000058877","MO000…	["ACCalpha-isoform1(h)","ACCalpha-isoform2(h)","ACCalpha-isoform3(h)","ACCalpha-isoform4(h)","APC1(h)","Aurora-A(h)","Aurora-B-isoform1(h)","Aurora-B-isoform2(h)","Aurora-B-isoform3(h)","Aurora-B-isoform4(h)","B-Myb(h)","Beta-tubulin(h)","BubR1-isoform1(h)","BubR1-isoform2(h)","BubR1-isoform3(h)","CAD protein(h)","CENP-F(h)","CHC1-isoform1(h)","CHC1-isoform2(h)","CKII-beta(h)","CSE1-isoform1(h)",…
MO000146506	pkmyt1-isoform1(h)	9.975	232	32758	0.51612	0.001	5.00193	83	["MO000020609","MO000020610","MO000022565","MO000022578","MO000022591","MO000022592","MO000022593","MO000023309","MO000023318","MO000024771","MO000024773","MO000024920","MO000024966","MO000026305","MO000032133","MO000032215","MO000032216","MO000034779","MO000037371","MO000045478","MO000045480","MO000045694","MO000056182","MO000056627","MO000057036","MO000057417","MO000058872","MO000058877","MO000…	["ACCalpha-isoform1(h)","ACCalpha-isoform2(h)","ACCalpha-isoform3(h)","ACCalpha-isoform4(h)","APC1(h)","Aurora-A(h)","Aurora-B-isoform1(h)","Aurora-B-isoform2(h)","Aurora-B-isoform3(h)","Aurora-B-isoform4(h)","B-Myb(h)","Beta-tubulin(h)","BubR1-isoform1(h)","BubR1-isoform2(h)","BubR1-isoform3(h)","CAD protein(h)","CENP-F(h)","CHC1-isoform1(h)","CHC1-isoform2(h)","CKII-beta(h)","CSE1-isoform1(h)",…
MO000286698	pkmyt1-isoform2(h)	9.975	232	32758	0.516121	0.002	4.95907	85	["MO000020609","MO000020610","MO000022565","MO000022578","MO000022591","MO000022592","MO000022593","MO000023309","MO000023318","MO000024771","MO000024773","MO000024920","MO000024966","MO000026305","MO000032133","MO000032215","MO000032216","MO000034779","MO000037371","MO000045478","MO000045480","MO000045694","MO000056182","MO000056627","MO000057036","MO000057417","MO000058872","MO000058877","MO000…	["ACCalpha-isoform1(h)","ACCalpha-isoform2(h)","ACCalpha-isoform3(h)","ACCalpha-isoform4(h)","APC1(h)","Aurora-A(h)","Aurora-B-isoform1(h)","Aurora-B-isoform2(h)","Aurora-B-isoform3(h)","Aurora-B-isoform4(h)","B-Myb(h)","Beta-tubulin(h)","BubR1-isoform1(h)","BubR1-isoform2(h)","BubR1-isoform3(h)","CAD protein(h)","CENP-F(h)","CHC1-isoform1(h)","CHC1-isoform2(h)","CKII-beta(h)","CSE1-isoform1(h)",…
MO000312441	pkmyt1-isoform3(h)	9.975	232	32758	0.516121	0.003	4.90224	89	["MO000020609","MO000020610","MO000022565","MO000022578","MO000022591","MO000022592","MO000022593","MO000023309","MO000023318","MO000024771","MO000024773","MO000024920","MO000024966","MO000026305","MO000032133","MO000032215","MO000032216","MO000034779","MO000037371","MO000045478","MO000045480","MO000045694","MO000056182","MO000056627","MO000057036","MO000057417","MO000058872","MO000058877","MO000…	["ACCalpha-isoform1(h)","ACCalpha-isoform2(h)","ACCalpha-isoform3(h)","ACCalpha-isoform4(h)","APC1(h)","Aurora-A(h)","Aurora-B-isoform1(h)","Aurora-B-isoform2(h)","Aurora-B-isoform3(h)","Aurora-B-isoform4(h)","B-Myb(h)","Beta-tubulin(h)","BubR1-isoform1(h)","BubR1-isoform2(h)","BubR1-isoform3(h)","CAD protein(h)","CENP-F(h)","CHC1-isoform1(h)","CHC1-isoform2(h)","CKII-beta(h)","CSE1-isoform1(h)",…
MO000106231	Cdc25C-isoform1(h)	9.975	226	30598	0.41879	0.002	6.26119	97	["MO000020609","MO000020610","MO000022565","MO000022578","MO000022591","MO000022592","MO000022593","MO000023309","MO000023318","MO000024771","MO000024773","MO000024920","MO000032133","MO000032215","MO000032216","MO000034779","MO000037371","MO000045478","MO000045480","MO000045694","MO000056627","MO000057036","MO000057417","MO000058872","MO000058877","MO000059024","MO000060459","MO000078784","MO000…	["ACCalpha-isoform1(h)","ACCalpha-isoform2(h)","ACCalpha-isoform3(h)","ACCalpha-isoform4(h)","APC1(h)","Aurora-A(h)","Aurora-B-isoform1(h)","Aurora-B-isoform2(h)","Aurora-B-isoform3(h)","Aurora-B-isoform4(h)","B-Myb(h)","Beta-tubulin(h)","BubR1-isoform1(h)","BubR1-isoform2(h)","BubR1-isoform3(h)","CAD protein(h)","CENP-F(h)","CHC1-isoform1(h)","CHC1-isoform2(h)","CKII-beta(h)","CSE1-isoform1(h)",…
MO000106236	Cdc25C-isoform5(h)	9.975	226	30598	0.418791	0.003	5.98106	102	["MO000020609","MO000020610","MO000022565","MO000022578","MO000022591","MO000022592","MO000022593","MO000023309","MO000023318","MO000024771","MO000024773","MO000024920","MO000032133","MO000032215","MO000032216","MO000034779","MO000037371","MO000045478","MO000045480","MO000045694","MO000056627","MO000057036","MO000057417","MO000058872","MO000058877","MO000059024","MO000060459","MO000078784","MO000…	["ACCalpha-isoform1(h)","ACCalpha-isoform2(h)","ACCalpha-isoform3(h)","ACCalpha-isoform4(h)","APC1(h)","Aurora-A(h)","Aurora-B-isoform1(h)","Aurora-B-isoform2(h)","Aurora-B-isoform3(h)","Aurora-B-isoform4(h)","B-Myb(h)","Beta-tubulin(h)","BubR1-isoform1(h)","BubR1-isoform2(h)","BubR1-isoform3(h)","CAD protein(h)","CENP-F(h)","CHC1-isoform1(h)","CHC1-isoform2(h)","CKII-beta(h)","CSE1-isoform1(h)",…
MO000117786	cyclinA2(h)	9.975	210	28987	0.412267	0	6.57031	102	["MO000020609","MO000020610","MO000022565","MO000022578","MO000022591","MO000022592","MO000022593","MO000023318","MO000024771","MO000024773","MO000024920","MO000024966","MO000026305","MO000032133","MO000032215","MO000032216","MO000034779","MO000037371","MO000045478","MO000045480","MO000045694","MO000056182","MO000056627","MO000057036","MO000057417","MO000058668","MO000058872","MO000058877","MO000…	["ACCalpha-isoform1(h)","ACCalpha-isoform2(h)","ACCalpha-isoform3(h)","ACCalpha-isoform4(h)","APC1(h)","Aurora-A(h)","Aurora-B-isoform1(h)","Aurora-B-isoform2(h)","Aurora-B-isoform3(h)","Aurora-B-isoform4(h)","B-Myb(h)","Beta-tubulin(h)","BubR1-isoform1(h)","BubR1-isoform2(h)","BubR1-isoform3(h)","CENP-F(h)","CHC1-isoform1(h)","CHC1-isoform2(h)","CKII-beta(h)","CSE1-isoform1(h)","CSE1-isoform2(h)…
MO000095383	MAD2(h)	9.88	199	25932	0.415727	0	6.305	103	["MO000020609","MO000020610","MO000022565","MO000022578","MO000022591","MO000022592","MO000022593","MO000023318","MO000024771","MO000024773","MO000024920","MO000032133","MO000032215","MO000032216","MO000034779","MO000037371","MO000045478","MO000045480","MO000045694","MO000056627","MO000057036","MO000057417","MO000058872","MO000058877","MO000059024","MO000060459","MO000079400","MO000080771","MO000…	["ACCalpha-isoform1(h)","ACCalpha-isoform2(h)","ACCalpha-isoform3(h)","ACCalpha-isoform4(h)","APC1(h)","Aurora-A(h)","Aurora-B-isoform1(h)","Aurora-B-isoform2(h)","Aurora-B-isoform3(h)","Aurora-B-isoform4(h)","Beta-tubulin(h)","BubR1-isoform1(h)","BubR1-isoform2(h)","BubR1-isoform3(h)","CENP-F(h)","CHC1-isoform1(h)","CHC1-isoform2(h)","CKII-beta(h)","CSE1-isoform1(h)","CSE1-isoform2(h)","CSE1-iso…
MO000106235	Cdc25C-isoform4(h)	9.975	226	30598	0.418791	0.002	6.03166	103	["MO000020609","MO000020610","MO000022565","MO000022578","MO000022591","MO000022592","MO000022593","MO000023309","MO000023318","MO000024771","MO000024773","MO000024920","MO000032133","MO000032215","MO000032216","MO000034779","MO000037371","MO000045478","MO000045480","MO000045694","MO000056627","MO000057036","MO000057417","MO000058872","MO000058877","MO000059024","MO000060459","MO000078784","MO000…	["ACCalpha-isoform1(h)","ACCalpha-isoform2(h)","ACCalpha-isoform3(h)","ACCalpha-isoform4(h)","APC1(h)","Aurora-A(h)","Aurora-B-isoform1(h)","Aurora-B-isoform2(h)","Aurora-B-isoform3(h)","Aurora-B-isoform4(h)","B-Myb(h)","Beta-tubulin(h)","BubR1-isoform1(h)","BubR1-isoform2(h)","BubR1-isoform3(h)","CAD protein(h)","CENP-F(h)","CHC1-isoform1(h)","CHC1-isoform2(h)","CKII-beta(h)","CSE1-isoform1(h)",…
MO000106232	Cdc25C-isoform2(h)	9.975	226	30598	0.418791	0.001	5.9079	104	["MO000020609","MO000020610","MO000022565","MO000022578","MO000022591","MO000022592","MO000022593","MO000023309","MO000023318","MO000024771","MO000024773","MO000024920","MO000032133","MO000032215","MO000032216","MO000034779","MO000037371","MO000045478","MO000045480","MO000045694","MO000056627","MO000057036","MO000057417","MO000058872","MO000058877","MO000059024","MO000060459","MO000078784","MO000…	["ACCalpha-isoform1(h)","ACCalpha-isoform2(h)","ACCalpha-isoform3(h)","ACCalpha-isoform4(h)","APC1(h)","Aurora-A(h)","Aurora-B-isoform1(h)","Aurora-B-isoform2(h)","Aurora-B-isoform3(h)","Aurora-B-isoform4(h)","B-Myb(h)","Beta-tubulin(h)","BubR1-isoform1(h)","BubR1-isoform2(h)","BubR1-isoform3(h)","CAD protein(h)","CENP-F(h)","CHC1-isoform1(h)","CHC1-isoform2(h)","CKII-beta(h)","CSE1-isoform1(h)",…
MO000106228	Wee1-isoform1(h)	9.975	236	33530	0.531487	0.002	4.33199	110	["MO000020609","MO000020610","MO000022565","MO000022578","MO000022591","MO000022592","MO000022593","MO000023309","MO000023318","MO000024771","MO000024773","MO000024920","MO000024966","MO000026305","MO000032133","MO000032215","MO000032216","MO000034779","MO000037371","MO000045478","MO000045480","MO000045694","MO000056182","MO000056627","MO000057036","MO000057417","MO000058668","MO000058872","MO000…	["ACCalpha-isoform1(h)","ACCalpha-isoform2(h)","ACCalpha-isoform3(h)","ACCalpha-isoform4(h)","APC1(h)","Aurora-A(h)","Aurora-B-isoform1(h)","Aurora-B-isoform2(h)","Aurora-B-isoform3(h)","Aurora-B-isoform4(h)","B-Myb(h)","Beta-tubulin(h)","BubR1-isoform1(h)","BubR1-isoform2(h)","BubR1-isoform3(h)","CAD protein(h)","CENP-F(h)","CHC1-isoform1(h)","CHC1-isoform2(h)","CKII-beta(h)","CSE1-isoform1(h)",…
MO000155972	LOK(h)	10	216	28853	0.414924	0.001	6.09067	110	["MO000020609","MO000020610","MO000022565","MO000022578","MO000022591","MO000022592","MO000022593","MO000023309","MO000023318","MO000024771","MO000024773","MO000024920","MO000024966","MO000026305","MO000032133","MO000032215","MO000032216","MO000034779","MO000037371","MO000045478","MO000045480","MO000045694","MO000056182","MO000056627","MO000057036","MO000057417","MO000058872","MO000058877","MO000…	["ACCalpha-isoform1(h)","ACCalpha-isoform2(h)","ACCalpha-isoform3(h)","ACCalpha-isoform4(h)","APC1(h)","Aurora-A(h)","Aurora-B-isoform1(h)","Aurora-B-isoform2(h)","Aurora-B-isoform3(h)","Aurora-B-isoform4(h)","B-Myb(h)","Beta-tubulin(h)","BubR1-isoform1(h)","BubR1-isoform2(h)","BubR1-isoform3(h)","CENP-F(h)","CHC1-isoform1(h)","CHC1-isoform2(h)","CKII-beta(h)","CSE1-isoform1(h)","CSE1-isoform2(h)…
MO000109636	TGC-isoform2(h)	9.985	210	28941	0.431099	0.001	5.28783	113	["MO000020609","MO000020610","MO000022565","MO000022578","MO000022591","MO000022592","MO000022593","MO000023318","MO000024771","MO000024773","MO000024920","MO000032133","MO000032215","MO000032216","MO000034779","MO000037371","MO000045478","MO000045480","MO000045694","MO000056627","MO000057036","MO000057417","MO000058668","MO000058872","MO000058877","MO000059024","MO000060459","MO000078784","MO000…	["APC1(h)","Aurora-A(h)","Aurora-B-isoform1(h)","Aurora-B-isoform2(h)","Aurora-B-isoform3(h)","Aurora-B-isoform4(h)","Beta-tubulin(h)","BubR1-isoform1(h)","BubR1-isoform2(h)","BubR1-isoform3(h)","CENP-F(h)","CHC1-isoform1(h)","CHC1-isoform2(h)","CKII-beta(h)","CSE1-isoform1(h)","CSE1-isoform2(h)","CSE1-isoform3(h)","CSE1-isoform4(h)","Caspase-2-p12(h)","Caspase-2-p13(h)","Caspase-2-p14(h)","Caspa…
MO000166921	Chfr-isoform4(h)	9.95	226	29514	0.442127	0.003	5.1143	116	["MO000020609","MO000020610","MO000022565","MO000022578","MO000022591","MO000022592","MO000022593","MO000023309","MO000023318","MO000024771","MO000024773","MO000024920","MO000032133","MO000032215","MO000032216","MO000034779","MO000037371","MO000045478","MO000045480","MO000045694","MO000056627","MO000057036","MO000057417","MO000058872","MO000058877","MO000059024","MO000060459","MO000079400","MO000…	["ACCalpha-isoform1(h)","ACCalpha-isoform2(h)","ACCalpha-isoform3(h)","ACCalpha-isoform4(h)","APC1(h)","Aurora-A(h)","Aurora-B-isoform1(h)","Aurora-B-isoform2(h)","Aurora-B-isoform3(h)","Aurora-B-isoform4(h)","B-Myb(h)","BubR1-isoform1(h)","BubR1-isoform2(h)","BubR1-isoform3(h)","C22orf18-isoform1(h)","C22orf18-isoform2(h)","C22orf18-isoform3(h)","C22orf18-isoform4(h)","CENP-F(h)","CHC1-isoform1(…
MO000287057	Wee1-isoform2(h)	9.975	236	33530	0.531496	0.005	4.21215	118	["MO000020609","MO000020610","MO000022565","MO000022578","MO000022591","MO000022592","MO000022593","MO000023309","MO000023318","MO000024771","MO000024773","MO000024920","MO000024966","MO000026305","MO000032133","MO000032215","MO000032216","MO000034779","MO000037371","MO000045478","MO000045480","MO000045694","MO000056182","MO000056627","MO000057036","MO000057417","MO000058668","MO000058872","MO000…	["ACCalpha-isoform1(h)","ACCalpha-isoform2(h)","ACCalpha-isoform3(h)","ACCalpha-isoform4(h)","APC1(h)","Aurora-A(h)","Aurora-B-isoform1(h)","Aurora-B-isoform2(h)","Aurora-B-isoform3(h)","Aurora-B-isoform4(h)","B-Myb(h)","Beta-tubulin(h)","BubR1-isoform1(h)","BubR1-isoform2(h)","BubR1-isoform3(h)","CAD protein(h)","CENP-F(h)","CHC1-isoform1(h)","CHC1-isoform2(h)","CKII-beta(h)","CSE1-isoform1(h)",…
MO000022406	plk1(h){p}	9.825	230	31646	0.508364	0	4.36805	120	["MO000020609","MO000020610","MO000022565","MO000022578","MO000022591","MO000022592","MO000022593","MO000023309","MO000023318","MO000024771","MO000024773","MO000024920","MO000024966","MO000026305","MO000032133","MO000032215","MO000032216","MO000034779","MO000037371","MO000045478","MO000045480","MO000045694","MO000056182","MO000056627","MO000057036","MO000057417","MO000058668","MO000058872","MO000…	["ACCalpha-isoform1(h)","ACCalpha-isoform2(h)","ACCalpha-isoform3(h)","ACCalpha-isoform4(h)","APC1(h)","Aurora-A(h)","Aurora-B-isoform1(h)","Aurora-B-isoform2(h)","Aurora-B-isoform3(h)","Aurora-B-isoform4(h)","B-Myb(h)","Beta-tubulin(h)","BubR1-isoform1(h)","BubR1-isoform2(h)","BubR1-isoform3(h)","CENP-F(h)","CHC1-isoform1(h)","CHC1-isoform2(h)","CKII-beta(h)","CSE1-isoform1(h)","CSE1-isoform2(h)…
MO000104136	cyclosome(h):Fzr1(h)	9.575	206	27529	0.402101	0	5.8827	122	["MO000020609","MO000020610","MO000022565","MO000022578","MO000022591","MO000022592","MO000022593","MO000023309","MO000023318","MO000024771","MO000024773","MO000024920","MO000032133","MO000032215","MO000032216","MO000034779","MO000037371","MO000045478","MO000045480","MO000045694","MO000056627","MO000057036","MO000057417","MO000058872","MO000058877","MO000059024","MO000060459","MO000079400","MO000…	["ACCalpha-isoform1(h)","ACCalpha-isoform2(h)","ACCalpha-isoform3(h)","ACCalpha-isoform4(h)","APC1(h)","Aurora-A(h)","Aurora-B-isoform1(h)","Aurora-B-isoform2(h)","Aurora-B-isoform3(h)","Aurora-B-isoform4(h)","Beta-tubulin(h)","BubR1-isoform1(h)","BubR1-isoform2(h)","BubR1-isoform3(h)","CENP-F(h)","CHC1-isoform1(h)","CHC1-isoform2(h)","CKII-beta(h)","CSE1-isoform1(h)","CSE1-isoform2(h)","CSE1-iso…
MO000109635	TGC-isoform1(h)	9.985	210	28978	0.43105	0.001	5.10249	124	["MO000020609","MO000020610","MO000022565","MO000022578","MO000022591","MO000022592","MO000022593","MO000023318","MO000024771","MO000024773","MO000024920","MO000032133","MO000032215","MO000032216","MO000034779","MO000037371","MO000045478","MO000045480","MO000045694","MO000056627","MO000057036","MO000057417","MO000058668","MO000058872","MO000058877","MO000059024","MO000060459","MO000078784","MO000…	["APC1(h)","Aurora-A(h)","Aurora-B-isoform1(h)","Aurora-B-isoform2(h)","Aurora-B-isoform3(h)","Aurora-B-isoform4(h)","Beta-tubulin(h)","BubR1-isoform1(h)","BubR1-isoform2(h)","BubR1-isoform3(h)","CENP-F(h)","CHC1-isoform1(h)","CHC1-isoform2(h)","CKII-beta(h)","CSE1-isoform1(h)","CSE1-isoform2(h)","CSE1-isoform3(h)","CSE1-isoform4(h)","Caspase-2-p12(h)","Caspase-2-p13(h)","Caspase-2-p14(h)","Caspa…
MO000045435	LOK(h){p}	9.9	212	27941	0.380227	0	6.74351	125	["MO000020609","MO000020610","MO000022565","MO000022578","MO000022591","MO000022592","MO000022593","MO000023309","MO000023318","MO000024771","MO000024773","MO000024920","MO000024966","MO000026305","MO000032133","MO000032215","MO000032216","MO000034779","MO000037371","MO000045478","MO000045480","MO000045694","MO000056182","MO000056627","MO000057036","MO000057417","MO000058872","MO000058877","MO000…	["ACCalpha-isoform1(h)","ACCalpha-isoform2(h)","ACCalpha-isoform3(h)","ACCalpha-isoform4(h)","APC1(h)","Aurora-A(h)","Aurora-B-isoform1(h)","Aurora-B-isoform2(h)","Aurora-B-isoform3(h)","Aurora-B-isoform4(h)","B-Myb(h)","Beta-tubulin(h)","BubR1-isoform1(h)","BubR1-isoform2(h)","BubR1-isoform3(h)","CENP-F(h)","CHC1-isoform1(h)","CHC1-isoform2(h)","CKII-beta(h)","CSE1-isoform1(h)","CSE1-isoform2(h)…
MO000254660	Chfr-isoform5(h)	9.95	226	29514	0.442127	0.004	5.00686	128	["MO000020609","MO000020610","MO000022565","MO000022578","MO000022591","MO000022592","MO000022593","MO000023309","MO000023318","MO000024771","MO000024773","MO000024920","MO000032133","MO000032215","MO000032216","MO000034779","MO000037371","MO000045478","MO000045480","MO000045694","MO000056627","MO000057036","MO000057417","MO000058872","MO000058877","MO000059024","MO000060459","MO000079400","MO000…	["ACCalpha-isoform1(h)","ACCalpha-isoform2(h)","ACCalpha-isoform3(h)","ACCalpha-isoform4(h)","APC1(h)","Aurora-A(h)","Aurora-B-isoform1(h)","Aurora-B-isoform2(h)","Aurora-B-isoform3(h)","Aurora-B-isoform4(h)","B-Myb(h)","BubR1-isoform1(h)","BubR1-isoform2(h)","BubR1-isoform3(h)","C22orf18-isoform1(h)","C22orf18-isoform2(h)","C22orf18-isoform3(h)","C22orf18-isoform4(h)","CENP-F(h)","CHC1-isoform1(…
MO000035091	cGKI-beta(h)	9.835	210	28782	0.428971	0	5.09532	129	["MO000020609","MO000020610","MO000022565","MO000022578","MO000022591","MO000022592","MO000022593","MO000023309","MO000023318","MO000024771","MO000024773","MO000024920","MO000024966","MO000026305","MO000032133","MO000032215","MO000032216","MO000034779","MO000037371","MO000045478","MO000045480","MO000045694","MO000056182","MO000056627","MO000057036","MO000057417","MO000058668","MO000058872","MO000…	["ACCalpha-isoform1(h)","ACCalpha-isoform2(h)","ACCalpha-isoform3(h)","ACCalpha-isoform4(h)","APC1(h)","Aurora-A(h)","Aurora-B-isoform1(h)","Aurora-B-isoform2(h)","Aurora-B-isoform3(h)","Aurora-B-isoform4(h)","B-Myb(h)","Beta-tubulin(h)","BubR1-isoform1(h)","BubR1-isoform2(h)","BubR1-isoform3(h)","CENP-F(h)","CHC1-isoform1(h)","CHC1-isoform2(h)","CKII-beta(h)","CSE1-isoform1(h)","CSE1-isoform2(h)…
MO000257484	SLK-isoform2(h)	10	219	29475	0.399121	0.001	5.519	130	["MO000020609","MO000020610","MO000022565","MO000022578","MO000022591","MO000022592","MO000022593","MO000023309","MO000023318","MO000024771","MO000024773","MO000024920","MO000024966","MO000026305","MO000032133","MO000032215","MO000032216","MO000034779","MO000037371","MO000045478","MO000045480","MO000045694","MO000056182","MO000056627","MO000057036","MO000057417","MO000058872","MO000058877","MO000…	["ACCalpha-isoform1(h)","ACCalpha-isoform2(h)","ACCalpha-isoform3(h)","ACCalpha-isoform4(h)","APC1(h)","Aurora-A(h)","Aurora-B-isoform1(h)","Aurora-B-isoform2(h)","Aurora-B-isoform3(h)","Aurora-B-isoform4(h)","B-Myb(h)","Beta-tubulin(h)","BubR1-isoform1(h)","BubR1-isoform2(h)","BubR1-isoform3(h)","CENP-F(h)","CHC1-isoform1(h)","CHC1-isoform2(h)","CKII-beta(h)","CSE1-isoform1(h)","CSE1-isoform2(h)…
MO000166918	Chfr-isoform3(h)	9.95	226	29514	0.442127	0.002	4.94419	133	["MO000020609","MO000020610","MO000022565","MO000022578","MO000022591","MO000022592","MO000022593","MO000023309","MO000023318","MO000024771","MO000024773","MO000024920","MO000032133","MO000032215","MO000032216","MO000034779","MO000037371","MO000045478","MO000045480","MO000045694","MO000056627","MO000057036","MO000057417","MO000058872","MO000058877","MO000059024","MO000060459","MO000079400","MO000…	["ACCalpha-isoform1(h)","ACCalpha-isoform2(h)","ACCalpha-isoform3(h)","ACCalpha-isoform4(h)","APC1(h)","Aurora-A(h)","Aurora-B-isoform1(h)","Aurora-B-isoform2(h)","Aurora-B-isoform3(h)","Aurora-B-isoform4(h)","B-Myb(h)","BubR1-isoform1(h)","BubR1-isoform2(h)","BubR1-isoform3(h)","C22orf18-isoform1(h)","C22orf18-isoform2(h)","C22orf18-isoform3(h)","C22orf18-isoform4(h)","CENP-F(h)","CHC1-isoform1(…
MO000179914	Gwl-isoform1(h)	9.63	226	32668	0.486176	0.005	4.27226	135	["MO000020609","MO000020610","MO000022565","MO000022578","MO000022591","MO000022592","MO000022593","MO000023309","MO000023318","MO000024771","MO000024773","MO000024920","MO000024966","MO000026305","MO000032133","MO000032215","MO000032216","MO000034779","MO000037371","MO000045478","MO000045480","MO000045694","MO000056182","MO000056627","MO000057036","MO000057417","MO000058872","MO000058877","MO000…	["ACCalpha-isoform1(h)","ACCalpha-isoform2(h)","ACCalpha-isoform3(h)","ACCalpha-isoform4(h)","APC1(h)","Aurora-A(h)","Aurora-B-isoform1(h)","Aurora-B-isoform2(h)","Aurora-B-isoform3(h)","Aurora-B-isoform4(h)","B-Myb(h)","Beta-tubulin(h)","BubR1-isoform1(h)","BubR1-isoform2(h)","BubR1-isoform3(h)","CENP-F(h)","CHC1-isoform1(h)","CHC1-isoform2(h)","CKII-beta(h)","CSE1-isoform1(h)","CSE1-isoform2(h)…
MO000109637	TGC-isoform3(h)	9.985	210	28941	0.431099	0	4.98829	136	["MO000020609","MO000020610","MO000022565","MO000022578","MO000022591","MO000022592","MO000022593","MO000023318","MO000024771","MO000024773","MO000024920","MO000032133","MO000032215","MO000032216","MO000034779","MO000037371","MO000045478","MO000045480","MO000045694","MO000056627","MO000057036","MO000057417","MO000058668","MO000058872","MO000058877","MO000059024","MO000060459","MO000078784","MO000…	["APC1(h)","Aurora-A(h)","Aurora-B-isoform1(h)","Aurora-B-isoform2(h)","Aurora-B-isoform3(h)","Aurora-B-isoform4(h)","Beta-tubulin(h)","BubR1-isoform1(h)","BubR1-isoform2(h)","BubR1-isoform3(h)","CENP-F(h)","CHC1-isoform1(h)","CHC1-isoform2(h)","CKII-beta(h)","CSE1-isoform1(h)","CSE1-isoform2(h)","CSE1-isoform3(h)","CSE1-isoform4(h)","Caspase-2-p12(h)","Caspase-2-p13(h)","Caspase-2-p14(h)","Caspa…
MO000031034	Cdc25B-isoform2(h)	9.975	229	31019	0.445576	0	4.77814	138	["MO000020609","MO000020610","MO000022565","MO000022578","MO000022591","MO000022592","MO000022593","MO000023309","MO000023318","MO000024771","MO000024773","MO000024920","MO000032133","MO000032215","MO000032216","MO000034779","MO000037371","MO000045478","MO000045480","MO000045694","MO000056627","MO000057036","MO000057417","MO000058872","MO000058877","MO000059024","MO000060459","MO000078784","MO000…	["ACCalpha-isoform1(h)","ACCalpha-isoform2(h)","ACCalpha-isoform3(h)","ACCalpha-isoform4(h)","APC1(h)","Aurora-A(h)","Aurora-B-isoform1(h)","Aurora-B-isoform2(h)","Aurora-B-isoform3(h)","Aurora-B-isoform4(h)","B-Myb(h)","Beta-tubulin(h)","BubR1-isoform1(h)","BubR1-isoform2(h)","BubR1-isoform3(h)","CAD protein(h)","CENP-F(h)","CHC1-isoform1(h)","CHC1-isoform2(h)","CKII-beta(h)","CSE1-isoform1(h)",…
MO000082930	Chfr-isoform1(h)	9.95	226	29514	0.442127	0.005	4.85888	140	["MO000020609","MO000020610","MO000022565","MO000022578","MO000022591","MO000022592","MO000022593","MO000023309","MO000023318","MO000024771","MO000024773","MO000024920","MO000032133","MO000032215","MO000032216","MO000034779","MO000037371","MO000045478","MO000045480","MO000045694","MO000056627","MO000057036","MO000057417","MO000058872","MO000058877","MO000059024","MO000060459","MO000079400","MO000…	["ACCalpha-isoform1(h)","ACCalpha-isoform2(h)","ACCalpha-isoform3(h)","ACCalpha-isoform4(h)","APC1(h)","Aurora-A(h)","Aurora-B-isoform1(h)","Aurora-B-isoform2(h)","Aurora-B-isoform3(h)","Aurora-B-isoform4(h)","B-Myb(h)","BubR1-isoform1(h)","BubR1-isoform2(h)","BubR1-isoform3(h)","C22orf18-isoform1(h)","C22orf18-isoform2(h)","C22orf18-isoform3(h)","C22orf18-isoform4(h)","CENP-F(h)","CHC1-isoform1(…
MO000082933	Chfr-isoform2(h)	9.95	226	29514	0.442127	0.003	4.81874	140	["MO000020609","MO000020610","MO000022565","MO000022578","MO000022591","MO000022592","MO000022593","MO000023309","MO000023318","MO000024771","MO000024773","MO000024920","MO000032133","MO000032215","MO000032216","MO000034779","MO000037371","MO000045478","MO000045480","MO000045694","MO000056627","MO000057036","MO000057417","MO000058872","MO000058877","MO000059024","MO000060459","MO000079400","MO000…	["ACCalpha-isoform1(h)","ACCalpha-isoform2(h)","ACCalpha-isoform3(h)","ACCalpha-isoform4(h)","APC1(h)","Aurora-A(h)","Aurora-B-isoform1(h)","Aurora-B-isoform2(h)","Aurora-B-isoform3(h)","Aurora-B-isoform4(h)","B-Myb(h)","BubR1-isoform1(h)","BubR1-isoform2(h)","BubR1-isoform3(h)","C22orf18-isoform1(h)","C22orf18-isoform2(h)","C22orf18-isoform3(h)","C22orf18-isoform4(h)","CENP-F(h)","CHC1-isoform1(…
MO000256202	Cdc25B-isoform4(h)	9.975	229	31019	0.445576	0.002	4.75847	140	["MO000020609","MO000020610","MO000022565","MO000022578","MO000022591","MO000022592","MO000022593","MO000023309","MO000023318","MO000024771","MO000024773","MO000024920","MO000032133","MO000032215","MO000032216","MO000034779","MO000037371","MO000045478","MO000045480","MO000045694","MO000056627","MO000057036","MO000057417","MO000058872","MO000058877","MO000059024","MO000060459","MO000078784","MO000…	["ACCalpha-isoform1(h)","ACCalpha-isoform2(h)","ACCalpha-isoform3(h)","ACCalpha-isoform4(h)","APC1(h)","Aurora-A(h)","Aurora-B-isoform1(h)","Aurora-B-isoform2(h)","Aurora-B-isoform3(h)","Aurora-B-isoform4(h)","B-Myb(h)","Beta-tubulin(h)","BubR1-isoform1(h)","BubR1-isoform2(h)","BubR1-isoform3(h)","CAD protein(h)","CENP-F(h)","CHC1-isoform1(h)","CHC1-isoform2(h)","CKII-beta(h)","CSE1-isoform1(h)",…
MO000031033	Cdc25B-isoform1(h)	9.975	229	31019	0.445576	0.002	4.73933	143	["MO000020609","MO000020610","MO000022565","MO000022578","MO000022591","MO000022592","MO000022593","MO000023309","MO000023318","MO000024771","MO000024773","MO000024920","MO000032133","MO000032215","MO000032216","MO000034779","MO000037371","MO000045478","MO000045480","MO000045694","MO000056627","MO000057036","MO000057417","MO000058872","MO000058877","MO000059024","MO000060459","MO000078784","MO000…	["ACCalpha-isoform1(h)","ACCalpha-isoform2(h)","ACCalpha-isoform3(h)","ACCalpha-isoform4(h)","APC1(h)","Aurora-A(h)","Aurora-B-isoform1(h)","Aurora-B-isoform2(h)","Aurora-B-isoform3(h)","Aurora-B-isoform4(h)","B-Myb(h)","Beta-tubulin(h)","BubR1-isoform1(h)","BubR1-isoform2(h)","BubR1-isoform3(h)","CAD protein(h)","CENP-F(h)","CHC1-isoform1(h)","CHC1-isoform2(h)","CKII-beta(h)","CSE1-isoform1(h)",…
MO000032612	cGKI-alpha(h)	9.85	219	29160	0.429865	0.005	4.94588	143	["MO000020609","MO000020610","MO000022565","MO000022578","MO000022591","MO000022592","MO000022593","MO000023309","MO000023318","MO000024771","MO000024773","MO000024920","MO000024966","MO000026305","MO000032133","MO000032215","MO000032216","MO000034779","MO000037371","MO000045478","MO000045480","MO000045694","MO000056182","MO000056627","MO000057036","MO000057417","MO000058668","MO000058872","MO000…	["ACCalpha-isoform1(h)","ACCalpha-isoform2(h)","ACCalpha-isoform3(h)","ACCalpha-isoform4(h)","APC1(h)","Aurora-A(h)","Aurora-B-isoform1(h)","Aurora-B-isoform2(h)","Aurora-B-isoform3(h)","Aurora-B-isoform4(h)","B-Myb(h)","Beta-tubulin(h)","BubR1-isoform1(h)","BubR1-isoform2(h)","BubR1-isoform3(h)","CENP-F(h)","CHC1-isoform1(h)","CHC1-isoform2(h)","CKII-beta(h)","CSE1-isoform1(h)","CSE1-isoform2(h)…
MO000043513	cyclinB(h){p}:Cdk1(h)	10	216	28816	0.392678	0.007	5.2067	147	["MO000020609","MO000020610","MO000022565","MO000022578","MO000022591","MO000022592","MO000022593","MO000023309","MO000023318","MO000024771","MO000024773","MO000024920","MO000024966","MO000026305","MO000032133","MO000032215","MO000032216","MO000034779","MO000037371","MO000045478","MO000045480","MO000045694","MO000056182","MO000056627","MO000057036","MO000057417","MO000058872","MO000058877","MO000…	["ACCalpha-isoform1(h)","ACCalpha-isoform2(h)","ACCalpha-isoform3(h)","ACCalpha-isoform4(h)","APC1(h)","Aurora-A(h)","Aurora-B-isoform1(h)","Aurora-B-isoform2(h)","Aurora-B-isoform3(h)","Aurora-B-isoform4(h)","B-Myb(h)","Beta-tubulin(h)","BubR1-isoform1(h)","BubR1-isoform2(h)","BubR1-isoform3(h)","CENP-F(h)","CHC1-isoform1(h)","CHC1-isoform2(h)","CKII-beta(h)","CSE1-isoform1(h)","CSE1-isoform2(h)…
MO000080493	SLK-isoform1(h)	10	219	29475	0.399121	0.004	5.09671	150	["MO000020609","MO000020610","MO000022565","MO000022578","MO000022591","MO000022592","MO000022593","MO000023309","MO000023318","MO000024771","MO000024773","MO000024920","MO000024966","MO000026305","MO000032133","MO000032215","MO000032216","MO000034779","MO000037371","MO000045478","MO000045480","MO000045694","MO000056182","MO000056627","MO000057036","MO000057417","MO000058872","MO000058877","MO000…	["ACCalpha-isoform1(h)","ACCalpha-isoform2(h)","ACCalpha-isoform3(h)","ACCalpha-isoform4(h)","APC1(h)","Aurora-A(h)","Aurora-B-isoform1(h)","Aurora-B-isoform2(h)","Aurora-B-isoform3(h)","Aurora-B-isoform4(h)","B-Myb(h)","Beta-tubulin(h)","BubR1-isoform1(h)","BubR1-isoform2(h)","BubR1-isoform3(h)","CENP-F(h)","CHC1-isoform1(h)","CHC1-isoform2(h)","CKII-beta(h)","CSE1-isoform1(h)","CSE1-isoform2(h)…
MO000031035	Cdc25B-isoform3(h)	9.975	229	31019	0.445574	0.001	4.50972	152	["MO000020609","MO000020610","MO000022565","MO000022578","MO000022591","MO000022592","MO000022593","MO000023309","MO000023318","MO000024771","MO000024773","MO000024920","MO000032133","MO000032215","MO000032216","MO000034779","MO000037371","MO000045478","MO000045480","MO000045694","MO000056627","MO000057036","MO000057417","MO000058872","MO000058877","MO000059024","MO000060459","MO000078784","MO000…	["ACCalpha-isoform1(h)","ACCalpha-isoform2(h)","ACCalpha-isoform3(h)","ACCalpha-isoform4(h)","APC1(h)","Aurora-A(h)","Aurora-B-isoform1(h)","Aurora-B-isoform2(h)","Aurora-B-isoform3(h)","Aurora-B-isoform4(h)","B-Myb(h)","Beta-tubulin(h)","BubR1-isoform1(h)","BubR1-isoform2(h)","BubR1-isoform3(h)","CAD protein(h)","CENP-F(h)","CHC1-isoform1(h)","CHC1-isoform2(h)","CKII-beta(h)","CSE1-isoform1(h)",…
MO000286519	p31-comet-isoform2(h)	9.82	204	25125	0.35881	0.001	6.084	157	["MO000020609","MO000020610","MO000022565","MO000022578","MO000022591","MO000022592","MO000022593","MO000023309","MO000023318","MO000024773","MO000032133","MO000032215","MO000032216","MO000034779","MO000037371","MO000045478","MO000045480","MO000045694","MO000056627","MO000057036","MO000057417","MO000058872","MO000058877","MO000059024","MO000060459","MO000079400","MO000080771","MO000081260","MO000…	["ACCalpha-isoform1(h)","ACCalpha-isoform2(h)","ACCalpha-isoform3(h)","ACCalpha-isoform4(h)","APC1(h)","Aurora-A(h)","Aurora-B-isoform1(h)","Aurora-B-isoform2(h)","Aurora-B-isoform3(h)","Aurora-B-isoform4(h)","BubR1-isoform1(h)","BubR1-isoform2(h)","BubR1-isoform3(h)","CENP-F(h)","CHC1-isoform1(h)","CHC1-isoform2(h)","CKII-beta(h)","CSE1-isoform1(h)","CSE1-isoform2(h)","CSE1-isoform3(h)","CSE1-is…
MO000105741	APC11-isoform1(h)	9.73	191	24570	0.329973	0	7.33617	166	["MO000020609","MO000020610","MO000022565","MO000022578","MO000022591","MO000022592","MO000022593","MO000023318","MO000024773","MO000032133","MO000032215","MO000032216","MO000034779","MO000037371","MO000045478","MO000045480","MO000045694","MO000056627","MO000057036","MO000057417","MO000058872","MO000058877","MO000059024","MO000060459","MO000079400","MO000080771","MO000081260","MO000081261","MO000…	["APC1(h)","APC11-isoform1(h)","Aurora-A(h)","Aurora-B-isoform1(h)","Aurora-B-isoform2(h)","Aurora-B-isoform3(h)","Aurora-B-isoform4(h)","Beta-tubulin(h)","BubR1-isoform1(h)","BubR1-isoform2(h)","BubR1-isoform3(h)","CENP-F(h)","CHC1-isoform1(h)","CHC1-isoform2(h)","CKII-beta(h)","CSE1-isoform1(h)","CSE1-isoform2(h)","CSE1-isoform3(h)","CSE1-isoform4(h)","Caspase-2-p12(h)","Caspase-2-p13(h)","Casp…
MO000107553	p31-comet(h)	9.82	204	25126	0.358734	0	5.5418	167	["MO000020609","MO000020610","MO000022565","MO000022578","MO000022591","MO000022592","MO000022593","MO000023309","MO000023318","MO000024773","MO000032133","MO000032215","MO000032216","MO000034779","MO000037371","MO000045478","MO000045480","MO000045694","MO000056627","MO000057036","MO000057417","MO000058872","MO000058877","MO000059024","MO000060459","MO000079400","MO000080771","MO000081260","MO000…	["ACCalpha-isoform1(h)","ACCalpha-isoform2(h)","ACCalpha-isoform3(h)","ACCalpha-isoform4(h)","APC1(h)","Aurora-A(h)","Aurora-B-isoform1(h)","Aurora-B-isoform2(h)","Aurora-B-isoform3(h)","Aurora-B-isoform4(h)","BubR1-isoform1(h)","BubR1-isoform2(h)","BubR1-isoform3(h)","CENP-F(h)","CHC1-isoform1(h)","CHC1-isoform2(h)","CKII-beta(h)","CSE1-isoform1(h)","CSE1-isoform2(h)","CSE1-isoform3(h)","CSE1-is…
MO000287021	E2-C-isoform3(h)	9.975	219	31329	0.525273	0	3.67518	168	["MO000020609","MO000020610","MO000022565","MO000022578","MO000022591","MO000022592","MO000022593","MO000023309","MO000023318","MO000024771","MO000024773","MO000024920","MO000032133","MO000032215","MO000032216","MO000034779","MO000037371","MO000045478","MO000045480","MO000045694","MO000056627","MO000057036","MO000057417","MO000058872","MO000058877","MO000059024","MO000060459","MO000079400","MO000…	["ACCalpha-isoform1(h)","ACCalpha-isoform2(h)","ACCalpha-isoform3(h)","ACCalpha-isoform4(h)","APC1(h)","Aurora-A(h)","Aurora-B-isoform1(h)","Aurora-B-isoform2(h)","Aurora-B-isoform3(h)","Aurora-B-isoform4(h)","Beta-tubulin(h)","BubR1-isoform1(h)","BubR1-isoform2(h)","BubR1-isoform3(h)","CENP-F(h)","CHC1-isoform1(h)","CHC1-isoform2(h)","CKII-beta(h)","CSE1-isoform1(h)","CSE1-isoform2(h)","CSE1-iso…
MO000043633	(MAD2(h))4	9.975	196	26056	0.33636	0.005	6.1249	172	["MO000020609","MO000020610","MO000022565","MO000022578","MO000022591","MO000022592","MO000022593","MO000023318","MO000024773","MO000032133","MO000032215","MO000032216","MO000034779","MO000037371","MO000045478","MO000045480","MO000045694","MO000056627","MO000057036","MO000057417","MO000058872","MO000058877","MO000059024","MO000060459","MO000079400","MO000080771","MO000081260","MO000081261","MO000…	["ACCalpha-isoform1(h)","ACCalpha-isoform2(h)","ACCalpha-isoform3(h)","ACCalpha-isoform4(h)","APC1(h)","Aurora-A(h)","Aurora-B-isoform1(h)","Aurora-B-isoform2(h)","Aurora-B-isoform3(h)","Aurora-B-isoform4(h)","Beta-tubulin(h)","BubR1-isoform1(h)","BubR1-isoform2(h)","BubR1-isoform3(h)","CENP-F(h)","CHC1-isoform1(h)","CHC1-isoform2(h)","CKII-beta(h)","CSE1-isoform1(h)","CSE1-isoform2(h)","CSE1-iso…
MO000084031	Cdc14A4(h)	9.985	234	31630	0.462189	0.001	3.91936	172	["MO000020609","MO000020610","MO000022565","MO000022578","MO000022591","MO000022592","MO000022593","MO000023309","MO000023318","MO000024771","MO000024773","MO000024920","MO000024966","MO000026305","MO000032133","MO000032215","MO000032216","MO000034779","MO000037371","MO000045478","MO000045480","MO000045694","MO000056182","MO000056627","MO000057036","MO000057417","MO000058668","MO000058872","MO000…	["ACCalpha-isoform1(h)","ACCalpha-isoform2(h)","ACCalpha-isoform3(h)","ACCalpha-isoform4(h)","APC1(h)","Aurora-A(h)","Aurora-B-isoform1(h)","Aurora-B-isoform2(h)","Aurora-B-isoform3(h)","Aurora-B-isoform4(h)","B-Myb(h)","Beta-tubulin(h)","BubR1-isoform1(h)","BubR1-isoform2(h)","BubR1-isoform3(h)","CAD protein(h)","CENP-F(h)","CHC1-isoform1(h)","CHC1-isoform2(h)","CKII-beta(h)","CSE1-isoform1(h)",…
MO000104531	E2-C-isoform1(h)	9.8	234	32740	0.614801	0.002	3.58362	172	["MO000020609","MO000020610","MO000022565","MO000022578","MO000022591","MO000022592","MO000022593","MO000023309","MO000023318","MO000024771","MO000024773","MO000024920","MO000032133","MO000032215","MO000032216","MO000034779","MO000037371","MO000045478","MO000045480","MO000045694","MO000056627","MO000057036","MO000057417","MO000058872","MO000058877","MO000059024","MO000060459","MO000079400","MO000…	["ACCalpha-isoform1(h)","ACCalpha-isoform2(h)","ACCalpha-isoform3(h)","ACCalpha-isoform4(h)","APC1(h)","Aurora-A(h)","Aurora-B-isoform1(h)","Aurora-B-isoform2(h)","Aurora-B-isoform3(h)","Aurora-B-isoform4(h)","B-Myb(h)","Beta-tubulin(h)","BubR1-isoform1(h)","BubR1-isoform2(h)","BubR1-isoform3(h)","C22orf18-isoform1(h)","C22orf18-isoform2(h)","C22orf18-isoform3(h)","C22orf18-isoform4(h)","CENP-F(h…
MO000287022	E2-C-isoform4(h)	9.975	219	31329	0.525273	0.001	3.66529	172	["MO000020609","MO000020610","MO000022565","MO000022578","MO000022591","MO000022592","MO000022593","MO000023309","MO000023318","MO000024771","MO000024773","MO000024920","MO000032133","MO000032215","MO000032216","MO000034779","MO000037371","MO000045478","MO000045480","MO000045694","MO000056627","MO000057036","MO000057417","MO000058872","MO000058877","MO000059024","MO000060459","MO000079400","MO000…	["ACCalpha-isoform1(h)","ACCalpha-isoform2(h)","ACCalpha-isoform3(h)","ACCalpha-isoform4(h)","APC1(h)","Aurora-A(h)","Aurora-B-isoform1(h)","Aurora-B-isoform2(h)","Aurora-B-isoform3(h)","Aurora-B-isoform4(h)","Beta-tubulin(h)","BubR1-isoform1(h)","BubR1-isoform2(h)","BubR1-isoform3(h)","CENP-F(h)","CHC1-isoform1(h)","CHC1-isoform2(h)","CKII-beta(h)","CSE1-isoform1(h)","CSE1-isoform2(h)","CSE1-iso…
MO000087123	Cdc20(h)	9.975	212	27124	0.410042	0.001	4.59723	174	["MO000020609","MO000020610","MO000022565","MO000022578","MO000022591","MO000022592","MO000022593","MO000023309","MO000023318","MO000024773","MO000032133","MO000032215","MO000032216","MO000034779","MO000037371","MO000045478","MO000045480","MO000045694","MO000056627","MO000057036","MO000057417","MO000058872","MO000058877","MO000059024","MO000060459","MO000079400","MO000080771","MO000081260","MO000…	["ACCalpha-isoform1(h)","ACCalpha-isoform2(h)","ACCalpha-isoform3(h)","ACCalpha-isoform4(h)","APC1(h)","Aurora-A(h)","Aurora-B-isoform1(h)","Aurora-B-isoform2(h)","Aurora-B-isoform3(h)","Aurora-B-isoform4(h)","B-Myb(h)","Beta-tubulin(h)","BubR1-isoform1(h)","BubR1-isoform2(h)","BubR1-isoform3(h)","C22orf18-isoform1(h)","C22orf18-isoform2(h)","C22orf18-isoform3(h)","C22orf18-isoform4(h)","CENP-F(h…
MO000287020	E2-C-isoform2(h)	9.975	219	31329	0.525273	0.001	3.64658	174	["MO000020609","MO000020610","MO000022565","MO000022578","MO000022591","MO000022592","MO000022593","MO000023309","MO000023318","MO000024771","MO000024773","MO000024920","MO000032133","MO000032215","MO000032216","MO000034779","MO000037371","MO000045478","MO000045480","MO000045694","MO000056627","MO000057036","MO000057417","MO000058872","MO000058877","MO000059024","MO000060459","MO000079400","MO000…	["ACCalpha-isoform1(h)","ACCalpha-isoform2(h)","ACCalpha-isoform3(h)","ACCalpha-isoform4(h)","APC1(h)","Aurora-A(h)","Aurora-B-isoform1(h)","Aurora-B-isoform2(h)","Aurora-B-isoform3(h)","Aurora-B-isoform4(h)","Beta-tubulin(h)","BubR1-isoform1(h)","BubR1-isoform2(h)","BubR1-isoform3(h)","CENP-F(h)","CHC1-isoform1(h)","CHC1-isoform2(h)","CKII-beta(h)","CSE1-isoform1(h)","CSE1-isoform2(h)","CSE1-iso…
MO000087139	Fzr1-isoform1(h)	9.975	220	27433	0.361794	0.002	5.28662	175	["MO000020609","MO000020610","MO000022565","MO000022578","MO000022591","MO000022592","MO000022593","MO000023309","MO000023318","MO000024771","MO000024773","MO000024920","MO000032133","MO000032215","MO000032216","MO000034779","MO000037371","MO000045478","MO000045480","MO000045694","MO000056627","MO000057036","MO000057417","MO000058872","MO000058877","MO000059024","MO000060459","MO000079400","MO000…	["ACCalpha-isoform1(h)","ACCalpha-isoform2(h)","ACCalpha-isoform3(h)","ACCalpha-isoform4(h)","APC1(h)","Aurora-A(h)","Aurora-B-isoform1(h)","Aurora-B-isoform2(h)","Aurora-B-isoform3(h)","Aurora-B-isoform4(h)","B-Myb(h)","Beta-tubulin(h)","BubR1-isoform1(h)","BubR1-isoform2(h)","BubR1-isoform3(h)","C22orf18-isoform1(h)","C22orf18-isoform2(h)","C22orf18-isoform3(h)","C22orf18-isoform4(h)","CENP-F(h…
MO000103681	Fzr1-isoform3(h)	9.975	220	27433	0.361794	0.002	5.12601	180	["MO000020609","MO000020610","MO000022565","MO000022578","MO000022591","MO000022592","MO000022593","MO000023309","MO000023318","MO000024771","MO000024773","MO000024920","MO000032133","MO000032215","MO000032216","MO000034779","MO000037371","MO000045478","MO000045480","MO000045694","MO000056627","MO000057036","MO000057417","MO000058872","MO000058877","MO000059024","MO000060459","MO000079400","MO000…	["ACCalpha-isoform1(h)","ACCalpha-isoform2(h)","ACCalpha-isoform3(h)","ACCalpha-isoform4(h)","APC1(h)","Aurora-A(h)","Aurora-B-isoform1(h)","Aurora-B-isoform2(h)","Aurora-B-isoform3(h)","Aurora-B-isoform4(h)","B-Myb(h)","Beta-tubulin(h)","BubR1-isoform1(h)","BubR1-isoform2(h)","BubR1-isoform3(h)","C22orf18-isoform1(h)","C22orf18-isoform2(h)","C22orf18-isoform3(h)","C22orf18-isoform4(h)","CENP-F(h…
MO000130104	p38beta(h){p}	9.975	195	26573	0.338833	0.002	5.47643	183	["MO000020609","MO000020610","MO000022565","MO000022578","MO000022591","MO000022592","MO000022593","MO000023309","MO000023318","MO000024771","MO000024773","MO000024920","MO000032133","MO000032215","MO000032216","MO000034779","MO000037371","MO000045478","MO000045480","MO000045694","MO000056627","MO000057036","MO000057417","MO000058872","MO000058877","MO000059024","MO000060459","MO000079400","MO000…	["APC1(h)","Aurora-A(h)","Aurora-B-isoform1(h)","Aurora-B-isoform2(h)","Aurora-B-isoform3(h)","Aurora-B-isoform4(h)","Beta-tubulin(h)","BubR1-isoform1(h)","BubR1-isoform2(h)","BubR1-isoform3(h)","CENP-F(h)","CHC1-isoform1(h)","CHC1-isoform2(h)","CKII-beta(h)","CSE1-isoform1(h)","CSE1-isoform2(h)","CSE1-isoform3(h)","CSE1-isoform4(h)","Caspase-2-p19(h)","Caspase-2-p30(h)","Caspase-2-p33(h)","Caspa…
MO000043487	cyclosome(h):Cdc20(h)	9.93	203	28510	0.366409	0.002	5.02285	184	["MO000020609","MO000020610","MO000022565","MO000022578","MO000022591","MO000022592","MO000022593","MO000023318","MO000024771","MO000024773","MO000024920","MO000032133","MO000032215","MO000032216","MO000034779","MO000037371","MO000045478","MO000045480","MO000045694","MO000056627","MO000057036","MO000057417","MO000058872","MO000058877","MO000059024","MO000060459","MO000078784","MO000079400","MO000…	["ACCalpha-isoform1(h)","ACCalpha-isoform2(h)","ACCalpha-isoform3(h)","ACCalpha-isoform4(h)","APC1(h)","Aurora-A(h)","Aurora-B-isoform1(h)","Aurora-B-isoform2(h)","Aurora-B-isoform3(h)","Aurora-B-isoform4(h)","Beta-tubulin(h)","BubR1-isoform1(h)","BubR1-isoform2(h)","BubR1-isoform3(h)","CENP-F(h)","CHC1-isoform1(h)","CHC1-isoform2(h)","CKII-beta(h)","CSE1-isoform1(h)","CSE1-isoform2(h)","CSE1-iso…
MO000084030	Cdc14A3(h)	9.985	234	31630	0.462189	0.001	3.76694	187	["MO000020609","MO000020610","MO000022565","MO000022578","MO000022591","MO000022592","MO000022593","MO000023309","MO000023318","MO000024771","MO000024773","MO000024920","MO000024966","MO000026305","MO000032133","MO000032215","MO000032216","MO000034779","MO000037371","MO000045478","MO000045480","MO000045694","MO000056182","MO000056627","MO000057036","MO000057417","MO000058668","MO000058872","MO000…	["ACCalpha-isoform1(h)","ACCalpha-isoform2(h)","ACCalpha-isoform3(h)","ACCalpha-isoform4(h)","APC1(h)","Aurora-A(h)","Aurora-B-isoform1(h)","Aurora-B-isoform2(h)","Aurora-B-isoform3(h)","Aurora-B-isoform4(h)","B-Myb(h)","Beta-tubulin(h)","BubR1-isoform1(h)","BubR1-isoform2(h)","BubR1-isoform3(h)","CAD protein(h)","CENP-F(h)","CHC1-isoform1(h)","CHC1-isoform2(h)","CKII-beta(h)","CSE1-isoform1(h)",…
MO000273494	APC1(h):ANAPC2(h):Cdc27(h):APC4(h):APC5(h):Cdc16(h):APC7(h):Cdc23(h):APC10(h):ANAPC16(h)	9.975	196	26027	0.320623	0.001	6.12905	187	["MO000020609","MO000020610","MO000022565","MO000022578","MO000022591","MO000022592","MO000022593","MO000023318","MO000024773","MO000032133","MO000032215","MO000032216","MO000034779","MO000037371","MO000045478","MO000045480","MO000045694","MO000056627","MO000057036","MO000057417","MO000058872","MO000058877","MO000059024","MO000060459","MO000079400","MO000080771","MO000081260","MO000081261","MO000…	["ACCalpha-isoform1(h)","ACCalpha-isoform2(h)","ACCalpha-isoform3(h)","ACCalpha-isoform4(h)","APC1(h)","Aurora-A(h)","Aurora-B-isoform1(h)","Aurora-B-isoform2(h)","Aurora-B-isoform3(h)","Aurora-B-isoform4(h)","Beta-tubulin(h)","BubR1-isoform1(h)","BubR1-isoform2(h)","BubR1-isoform3(h)","CENP-F(h)","CHC1-isoform1(h)","CHC1-isoform2(h)","CKII-beta(h)","CSE1-isoform1(h)","CSE1-isoform2(h)","CSE1-iso…
MO000084028	Cdc14A1(h)	9.985	234	31630	0.462189	0.005	3.70669	190	["MO000020609","MO000020610","MO000022565","MO000022578","MO000022591","MO000022592","MO000022593","MO000023309","MO000023318","MO000024771","MO000024773","MO000024920","MO000024966","MO000026305","MO000032133","MO000032215","MO000032216","MO000034779","MO000037371","MO000045478","MO000045480","MO000045694","MO000056182","MO000056627","MO000057036","MO000057417","MO000058668","MO000058872","MO000…	["ACCalpha-isoform1(h)","ACCalpha-isoform2(h)","ACCalpha-isoform3(h)","ACCalpha-isoform4(h)","APC1(h)","Aurora-A(h)","Aurora-B-isoform1(h)","Aurora-B-isoform2(h)","Aurora-B-isoform3(h)","Aurora-B-isoform4(h)","B-Myb(h)","Beta-tubulin(h)","BubR1-isoform1(h)","BubR1-isoform2(h)","BubR1-isoform3(h)","CAD protein(h)","CENP-F(h)","CHC1-isoform1(h)","CHC1-isoform2(h)","CKII-beta(h)","CSE1-isoform1(h)",…
MO000043863	prlr(h):tec(h):Vav(h)	9.95	225	28940	0.374205	0.007	4.88385	191	["MO000020609","MO000020610","MO000022565","MO000022578","MO000022591","MO000022592","MO000022593","MO000023309","MO000023318","MO000024771","MO000024773","MO000024920","MO000024966","MO000026305","MO000032133","MO000032215","MO000032216","MO000034779","MO000037371","MO000045478","MO000045480","MO000045694","MO000056182","MO000056627","MO000057036","MO000057417","MO000058872","MO000058877","MO000…	["ACCalpha-isoform1(h)","ACCalpha-isoform2(h)","ACCalpha-isoform3(h)","ACCalpha-isoform4(h)","APC1(h)","Aurora-A(h)","Aurora-B-isoform1(h)","Aurora-B-isoform2(h)","Aurora-B-isoform3(h)","Aurora-B-isoform4(h)","B-Myb(h)","Beta-tubulin(h)","BubR1-isoform1(h)","BubR1-isoform2(h)","BubR1-isoform3(h)","C22orf18-isoform1(h)","C22orf18-isoform2(h)","C22orf18-isoform3(h)","C22orf18-isoform4(h)","CENP-F(h…
MO000117396	MT1-MMP(h)	9.93	191	28014	0.329133	0.001	5.50677	192	["MO000020609","MO000020610","MO000022565","MO000022578","MO000022591","MO000022592","MO000022593","MO000024771","MO000024773","MO000024920","MO000032133","MO000032215","MO000032216","MO000034779","MO000037371","MO000045478","MO000045480","MO000045694","MO000056627","MO000057036","MO000057417","MO000058668","MO000058872","MO000058877","MO000059024","MO000060459","MO000078784","MO000079400","MO000…	["APC1(h)","Aurora-A(h)","Aurora-B-isoform1(h)","Aurora-B-isoform2(h)","Aurora-B-isoform3(h)","Aurora-B-isoform4(h)","Beta-tubulin(h)","BubR1-isoform1(h)","BubR1-isoform2(h)","BubR1-isoform3(h)","CENP-F(h)","CHC1-isoform1(h)","CHC1-isoform2(h)","CKII-beta(h)","CSE1-isoform1(h)","CSE1-isoform2(h)","CSE1-isoform3(h)","CSE1-isoform4(h)","Caspase-2-p19(h)","Caspase-2-p30(h)","Caspase-2-p33(h)","Caspa…
MO000254230	APC11-isoform2(h)	9.73	191	24499	0.31543	0.004	6.73862	192	["MO000020609","MO000020610","MO000022565","MO000022578","MO000022591","MO000022592","MO000022593","MO000023318","MO000024773","MO000032133","MO000032215","MO000032216","MO000034779","MO000037371","MO000045478","MO000045480","MO000045694","MO000056627","MO000057036","MO000057417","MO000058872","MO000058877","MO000059024","MO000060459","MO000079400","MO000080771","MO000081260","MO000081261","MO000…	["APC1(h)","APC11-isoform2(h)","Aurora-A(h)","Aurora-B-isoform1(h)","Aurora-B-isoform2(h)","Aurora-B-isoform3(h)","Aurora-B-isoform4(h)","Beta-tubulin(h)","BubR1-isoform1(h)","BubR1-isoform2(h)","BubR1-isoform3(h)","CENP-F(h)","CHC1-isoform1(h)","CHC1-isoform2(h)","CKII-beta(h)","CSE1-isoform1(h)","CSE1-isoform2(h)","CSE1-isoform3(h)","CSE1-isoform4(h)","Caspase-2-p12(h)","Caspase-2-p13(h)","Casp…
MO000159407	vrk1(h)	9.93	182	23706	0.355833	0.002	5.0685	193	["MO000020609","MO000020610","MO000022565","MO000022578","MO000022591","MO000022592","MO000022593","MO000024771","MO000024773","MO000024920","MO000032133","MO000032215","MO000032216","MO000034779","MO000037371","MO000045478","MO000045480","MO000045694","MO000056627","MO000057036","MO000057417","MO000058872","MO000058877","MO000059024","MO000060459","MO000080771","MO000081260","MO000081261","MO000…	["APC1(h)","Aurora-A(h)","Aurora-B-isoform1(h)","Aurora-B-isoform2(h)","Aurora-B-isoform3(h)","Aurora-B-isoform4(h)","BubR1-isoform1(h)","BubR1-isoform2(h)","BubR1-isoform3(h)","CAD protein(h)","CENP-F(h)","CHC1-isoform1(h)","CHC1-isoform2(h)","CKII-beta(h)","CSE1-isoform1(h)","CSE1-isoform2(h)","CSE1-isoform3(h)","CSE1-isoform4(h)","Caspase-2-p34(h)","Cdc20(h)","Cdc25A1(h)","Cdc25A2(h)","Cdk1-is…
MO000036746	Cdk5(h):CDK5R1p25(h)	9.95	225	28959	0.374175	0.005	4.82067	195	["MO000020609","MO000020610","MO000022565","MO000022578","MO000022591","MO000022592","MO000022593","MO000023309","MO000023318","MO000024771","MO000024773","MO000024920","MO000024966","MO000026305","MO000032133","MO000032215","MO000032216","MO000034779","MO000037371","MO000045478","MO000045480","MO000045694","MO000056182","MO000056627","MO000057036","MO000057417","MO000058872","MO000058877","MO000…	["ACCalpha-isoform1(h)","ACCalpha-isoform2(h)","ACCalpha-isoform3(h)","ACCalpha-isoform4(h)","APC1(h)","Aurora-A(h)","Aurora-B-isoform1(h)","Aurora-B-isoform2(h)","Aurora-B-isoform3(h)","Aurora-B-isoform4(h)","B-Myb(h)","Beta-tubulin(h)","BubR1-isoform1(h)","BubR1-isoform2(h)","BubR1-isoform3(h)","C22orf18-isoform1(h)","C22orf18-isoform2(h)","C22orf18-isoform3(h)","C22orf18-isoform4(h)","CENP-F(h…
MO000057711	cyclinB1(h)	9.975	231	31832	0.472781	0.006	3.67347	195	["MO000020609","MO000020610","MO000022565","MO000022578","MO000022591","MO000022592","MO000022593","MO000023309","MO000023318","MO000024771","MO000024773","MO000024920","MO000024966","MO000026305","MO000032133","MO000032215","MO000032216","MO000034779","MO000037371","MO000045478","MO000045480","MO000045694","MO000056182","MO000056627","MO000057036","MO000057417","MO000058872","MO000058877","MO000…	["ACCalpha-isoform1(h)","ACCalpha-isoform2(h)","ACCalpha-isoform3(h)","ACCalpha-isoform4(h)","APC1(h)","Aurora-A(h)","Aurora-B-isoform1(h)","Aurora-B-isoform2(h)","Aurora-B-isoform3(h)","Aurora-B-isoform4(h)","B-Myb(h)","Beta-tubulin(h)","BubR1-isoform1(h)","BubR1-isoform2(h)","BubR1-isoform3(h)","CAD protein(h)","CENP-F(h)","CHC1-isoform1(h)","CHC1-isoform2(h)","CKII-beta(h)","CSE1-isoform1(h)",…
MO000117516	MT3-MMP-L(h)	9.93	187	24121	0.307312	0	6.67775	202	["MO000020609","MO000020610","MO000022565","MO000022578","MO000022591","MO000022592","MO000022593","MO000024771","MO000024773","MO000024920","MO000032133","MO000032215","MO000032216","MO000034779","MO000037371","MO000045478","MO000045480","MO000045694","MO000056627","MO000057036","MO000057417","MO000058668","MO000058872","MO000058877","MO000059024","MO000060459","MO000078784","MO000079400","MO000…	["APC1(h)","Aurora-A(h)","Aurora-B-isoform1(h)","Aurora-B-isoform2(h)","Aurora-B-isoform3(h)","Aurora-B-isoform4(h)","BubR1-isoform1(h)","BubR1-isoform2(h)","BubR1-isoform3(h)","CENP-F(h)","CHC1-isoform1(h)","CHC1-isoform2(h)","CKII-beta(h)","CSE1-isoform1(h)","CSE1-isoform2(h)","CSE1-isoform3(h)","CSE1-isoform4(h)","Caspase-2-p19(h)","Caspase-2-p30(h)","Caspase-2-p33(h)","Caspase-2-p34(h)","Cdc2…
MO000092847	MAPKAPK2-isoform2(h)	9.99	239	32691	0.497049	0.006	3.46938	203	["MO000020609","MO000020610","MO000022565","MO000022578","MO000022591","MO000022592","MO000022593","MO000023309","MO000023318","MO000024771","MO000024773","MO000024920","MO000024966","MO000026305","MO000032133","MO000032215","MO000032216","MO000034779","MO000037371","MO000045478","MO000045480","MO000045694","MO000056182","MO000056627","MO000057036","MO000057417","MO000058668","MO000058872","MO000…	["ACCalpha-isoform1(h)","ACCalpha-isoform2(h)","ACCalpha-isoform3(h)","ACCalpha-isoform4(h)","APC1(h)","Aurora-A(h)","Aurora-B-isoform1(h)","Aurora-B-isoform2(h)","Aurora-B-isoform3(h)","Aurora-B-isoform4(h)","B-Myb(h)","Beta-tubulin(h)","BubR1-isoform1(h)","BubR1-isoform2(h)","BubR1-isoform3(h)","C22orf18-isoform1(h)","C22orf18-isoform2(h)","C22orf18-isoform3(h)","C22orf18-isoform4(h)","CAD prot…
MO000117517	MT3-MMP-S(h)	9.93	187	24121	0.307312	0	6.3448	206	["MO000020609","MO000020610","MO000022565","MO000022578","MO000022591","MO000022592","MO000022593","MO000024771","MO000024773","MO000024920","MO000032133","MO000032215","MO000032216","MO000034779","MO000037371","MO000045478","MO000045480","MO000045694","MO000056627","MO000057036","MO000057417","MO000058668","MO000058872","MO000058877","MO000059024","MO000060459","MO000078784","MO000079400","MO000…	["APC1(h)","Aurora-A(h)","Aurora-B-isoform1(h)","Aurora-B-isoform2(h)","Aurora-B-isoform3(h)","Aurora-B-isoform4(h)","BubR1-isoform1(h)","BubR1-isoform2(h)","BubR1-isoform3(h)","CENP-F(h)","CHC1-isoform1(h)","CHC1-isoform2(h)","CKII-beta(h)","CSE1-isoform1(h)","CSE1-isoform2(h)","CSE1-isoform3(h)","CSE1-isoform4(h)","Caspase-2-p19(h)","Caspase-2-p30(h)","Caspase-2-p33(h)","Caspase-2-p34(h)","Cdc2…
MO000084029	Cdc14A2(h)	9.985	234	31630	0.462186	0.006	3.59966	209	["MO000020609","MO000020610","MO000022565","MO000022578","MO000022591","MO000022592","MO000022593","MO000023309","MO000023318","MO000024771","MO000024773","MO000024920","MO000024966","MO000026305","MO000032133","MO000032215","MO000032216","MO000034779","MO000037371","MO000045478","MO000045480","MO000045694","MO000056182","MO000056627","MO000057036","MO000057417","MO000058668","MO000058872","MO000…	["ACCalpha-isoform1(h)","ACCalpha-isoform2(h)","ACCalpha-isoform3(h)","ACCalpha-isoform4(h)","APC1(h)","Aurora-A(h)","Aurora-B-isoform1(h)","Aurora-B-isoform2(h)","Aurora-B-isoform3(h)","Aurora-B-isoform4(h)","B-Myb(h)","Beta-tubulin(h)","BubR1-isoform1(h)","BubR1-isoform2(h)","BubR1-isoform3(h)","CAD protein(h)","CENP-F(h)","CHC1-isoform1(h)","CHC1-isoform2(h)","CKII-beta(h)","CSE1-isoform1(h)",…
MO000103679	Fzr1-isoform2(h)	9.975	220	27433	0.361794	0.006	4.81567	209	["MO000020609","MO000020610","MO000022565","MO000022578","MO000022591","MO000022592","MO000022593","MO000023309","MO000023318","MO000024771","MO000024773","MO000024920","MO000032133","MO000032215","MO000032216","MO000034779","MO000037371","MO000045478","MO000045480","MO000045694","MO000056627","MO000057036","MO000057417","MO000058872","MO000058877","MO000059024","MO000060459","MO000079400","MO000…	["ACCalpha-isoform1(h)","ACCalpha-isoform2(h)","ACCalpha-isoform3(h)","ACCalpha-isoform4(h)","APC1(h)","Aurora-A(h)","Aurora-B-isoform1(h)","Aurora-B-isoform2(h)","Aurora-B-isoform3(h)","Aurora-B-isoform4(h)","B-Myb(h)","Beta-tubulin(h)","BubR1-isoform1(h)","BubR1-isoform2(h)","BubR1-isoform3(h)","C22orf18-isoform1(h)","C22orf18-isoform2(h)","C22orf18-isoform3(h)","C22orf18-isoform4(h)","CENP-F(h…
MO000092846	MAPKAPK2-isoform1(h)	9.99	239	32691	0.497049	0.006	3.39981	211	["MO000020609","MO000020610","MO000022565","MO000022578","MO000022591","MO000022592","MO000022593","MO000023309","MO000023318","MO000024771","MO000024773","MO000024920","MO000024966","MO000026305","MO000032133","MO000032215","MO000032216","MO000034779","MO000037371","MO000045478","MO000045480","MO000045694","MO000056182","MO000056627","MO000057036","MO000057417","MO000058668","MO000058872","MO000…	["ACCalpha-isoform1(h)","ACCalpha-isoform2(h)","ACCalpha-isoform3(h)","ACCalpha-isoform4(h)","APC1(h)","Aurora-A(h)","Aurora-B-isoform1(h)","Aurora-B-isoform2(h)","Aurora-B-isoform3(h)","Aurora-B-isoform4(h)","B-Myb(h)","Beta-tubulin(h)","BubR1-isoform1(h)","BubR1-isoform2(h)","BubR1-isoform3(h)","C22orf18-isoform1(h)","C22orf18-isoform2(h)","C22orf18-isoform3(h)","C22orf18-isoform4(h)","CAD prot…
MO000082438	Aurora-A(h)	9.725	240	33146	0.657595	0	3.19542	213	["MO000020609","MO000020610","MO000022565","MO000022578","MO000022591","MO000022592","MO000022593","MO000023309","MO000023318","MO000024771","MO000024773","MO000024920","MO000024966","MO000026305","MO000032133","MO000032215","MO000032216","MO000034779","MO000037371","MO000045478","MO000045480","MO000045694","MO000056182","MO000056627","MO000057036","MO000057417","MO000058668","MO000058872","MO000…	["ACCalpha-isoform1(h)","ACCalpha-isoform2(h)","ACCalpha-isoform3(h)","ACCalpha-isoform4(h)","APC1(h)","Aurora-A(h)","Aurora-B-isoform1(h)","Aurora-B-isoform2(h)","Aurora-B-isoform3(h)","Aurora-B-isoform4(h)","B-Myb(h)","Beta-tubulin(h)","BubR1-isoform1(h)","BubR1-isoform2(h)","BubR1-isoform3(h)","C22orf18-isoform1(h)","C22orf18-isoform2(h)","C22orf18-isoform3(h)","C22orf18-isoform4(h)","CAD prot…
MO000107953	USP44(h)	9.73	190	24782	0.30668	0.003	5.55473	223	["MO000020609","MO000020610","MO000022565","MO000022578","MO000022591","MO000022592","MO000022593","MO000023318","MO000024773","MO000032133","MO000032215","MO000032216","MO000034779","MO000037371","MO000045478","MO000045480","MO000045694","MO000056627","MO000057036","MO000057417","MO000058872","MO000058877","MO000059024","MO000060459","MO000079400","MO000080771","MO000081260","MO000081261","MO000…	["APC1(h)","Aurora-A(h)","Aurora-B-isoform1(h)","Aurora-B-isoform2(h)","Aurora-B-isoform3(h)","Aurora-B-isoform4(h)","Beta-tubulin(h)","BubR1-isoform1(h)","BubR1-isoform2(h)","BubR1-isoform3(h)","CENP-F(h)","CHC1-isoform1(h)","CHC1-isoform2(h)","CKII-beta(h)","CSE1-isoform1(h)","CSE1-isoform2(h)","CSE1-isoform3(h)","CSE1-isoform4(h)","Caspase-2-p12(h)","Caspase-2-p13(h)","Caspase-2-p14(h)","Caspa…
MO000117489	MMP15(h)	9.94	180	23466	0.292951	0.002	6.25234	232	["MO000020609","MO000020610","MO000022565","MO000022578","MO000022591","MO000022592","MO000022593","MO000024771","MO000024773","MO000024920","MO000032133","MO000032215","MO000032216","MO000034779","MO000037371","MO000045478","MO000045480","MO000045694","MO000056627","MO000057036","MO000057417","MO000058668","MO000058872","MO000058877","MO000059024","MO000060459","MO000078784","MO000080771","MO000…	["APC1(h)","Aurora-A(h)","Aurora-B-isoform1(h)","Aurora-B-isoform2(h)","Aurora-B-isoform3(h)","Aurora-B-isoform4(h)","BubR1-isoform1(h)","BubR1-isoform2(h)","BubR1-isoform3(h)","CENP-F(h)","CHC1-isoform1(h)","CHC1-isoform2(h)","CKII-beta(h)","CSE1-isoform1(h)","CSE1-isoform2(h)","CSE1-isoform3(h)","CSE1-isoform4(h)","Caspase-2-p19(h)","Caspase-2-p30(h)","Caspase-2-p33(h)","Caspase-2-p34(h)","Cdc2…
MO000078692	RSK2(h)	9.9	243	33035	0.536136	0.005	3.01508	246	["MO000020609","MO000020610","MO000022565","MO000022578","MO000022591","MO000022592","MO000022593","MO000023309","MO000023318","MO000024771","MO000024773","MO000024920","MO000024966","MO000026305","MO000032133","MO000032215","MO000032216","MO000034779","MO000037371","MO000045478","MO000045480","MO000045694","MO000056182","MO000056627","MO000057036","MO000057417","MO000058872","MO000058877","MO000…	["ACCalpha-isoform1(h)","ACCalpha-isoform2(h)","ACCalpha-isoform3(h)","ACCalpha-isoform4(h)","APC1(h)","Aurora-A(h)","Aurora-B-isoform1(h)","Aurora-B-isoform2(h)","Aurora-B-isoform3(h)","Aurora-B-isoform4(h)","B-Myb(h)","Beta-tubulin(h)","BubR1-isoform1(h)","BubR1-isoform2(h)","BubR1-isoform3(h)","C22orf18-isoform1(h)","C22orf18-isoform2(h)","C22orf18-isoform3(h)","C22orf18-isoform4(h)","CAD prot…
MO000032080	Raf-1(h){p}	9.945	215	29846	0.364788	0.009	4.0164	249	["MO000020609","MO000020610","MO000022565","MO000022578","MO000022591","MO000022592","MO000022593","MO000023309","MO000023318","MO000024771","MO000024773","MO000024920","MO000032133","MO000032215","MO000032216","MO000034779","MO000037371","MO000045478","MO000045480","MO000045694","MO000056627","MO000057036","MO000057417","MO000058872","MO000058877","MO000059024","MO000060459","MO000079400","MO000…	["APC1(h)","Aurora-A(h)","Aurora-B-isoform1(h)","Aurora-B-isoform2(h)","Aurora-B-isoform3(h)","Aurora-B-isoform4(h)","B-Myb(h)","Beta-tubulin(h)","BubR1-isoform1(h)","BubR1-isoform2(h)","BubR1-isoform3(h)","CENP-F(h)","CHC1-isoform1(h)","CHC1-isoform2(h)","CKII-beta(h)","CSE1-isoform1(h)","CSE1-isoform2(h)","CSE1-isoform3(h)","CSE1-isoform4(h)","Caspase-2-p12(h)","Caspase-2-p13(h)","Caspase-2-p14…
MO000093158	Skp1(h):NIPA(h)	9.975	196	25964	0.29424	0.005	5.28889	251	["MO000020609","MO000020610","MO000022565","MO000022578","MO000022591","MO000022592","MO000022593","MO000023318","MO000024773","MO000032133","MO000032215","MO000032216","MO000034779","MO000037371","MO000045478","MO000045480","MO000045694","MO000056627","MO000057036","MO000057417","MO000058872","MO000058877","MO000059024","MO000060459","MO000079400","MO000080771","MO000081260","MO000081261","MO000…	["ACCalpha-isoform1(h)","ACCalpha-isoform2(h)","ACCalpha-isoform3(h)","ACCalpha-isoform4(h)","APC1(h)","Aurora-A(h)","Aurora-B-isoform1(h)","Aurora-B-isoform2(h)","Aurora-B-isoform3(h)","Aurora-B-isoform4(h)","Beta-tubulin(h)","BubR1-isoform1(h)","BubR1-isoform2(h)","BubR1-isoform3(h)","CENP-F(h)","CHC1-isoform1(h)","CHC1-isoform2(h)","CKII-beta(h)","CSE1-isoform1(h)","CSE1-isoform2(h)","CSE1-iso…
MO000083564	securin(h)	9.93	184	22756	0.33076	0.002	4.31273	253	["MO000020609","MO000020610","MO000022565","MO000022578","MO000022591","MO000022592","MO000022593","MO000024771","MO000024773","MO000024920","MO000032133","MO000032215","MO000032216","MO000034779","MO000037371","MO000045478","MO000045480","MO000045694","MO000056627","MO000057036","MO000057417","MO000058872","MO000058877","MO000059024","MO000060459","MO000079400","MO000080771","MO000081260","MO000…	["APC1(h)","Aurora-A(h)","Aurora-B-isoform1(h)","Aurora-B-isoform2(h)","Aurora-B-isoform3(h)","Aurora-B-isoform4(h)","BubR1-isoform1(h)","BubR1-isoform2(h)","BubR1-isoform3(h)","CAD protein(h)","CENP-F(h)","CHC1-isoform1(h)","CHC1-isoform2(h)","CKII-beta(h)","CSE1-isoform1(h)","CSE1-isoform2(h)","CSE1-isoform3(h)","CSE1-isoform4(h)","Caspase-2-p12(h)","Caspase-2-p13(h)","Caspase-2-p14(h)","Caspas…
MO000079051	ERK5(h){p}	9.95	230	30636	0.405662	0.009	3.62568	255	["MO000020609","MO000020610","MO000022565","MO000022578","MO000022591","MO000022592","MO000022593","MO000023309","MO000023318","MO000024771","MO000024773","MO000024920","MO000024966","MO000026305","MO000032133","MO000032215","MO000032216","MO000034779","MO000037371","MO000045478","MO000045480","MO000045694","MO000056182","MO000056627","MO000057036","MO000057417","MO000058872","MO000058877","MO000…	["ACCalpha-isoform1(h)","ACCalpha-isoform2(h)","ACCalpha-isoform3(h)","ACCalpha-isoform4(h)","APC1(h)","Aurora-A(h)","Aurora-B-isoform1(h)","Aurora-B-isoform2(h)","Aurora-B-isoform3(h)","Aurora-B-isoform4(h)","B-Myb(h)","Beta-tubulin(h)","BubR1-isoform1(h)","BubR1-isoform2(h)","BubR1-isoform3(h)","CENP-F(h)","CHC1-isoform1(h)","CHC1-isoform2(h)","CKII-beta(h)","CSE1-isoform1(h)","CSE1-isoform2(h)…
MO000023615	cyclinB1(h):Cdk1(h)	9.98	230	31230	0.486036	0.003	3.16683	256	["MO000020609","MO000020610","MO000022565","MO000022578","MO000022591","MO000022592","MO000022593","MO000023309","MO000023318","MO000024771","MO000024773","MO000024920","MO000024966","MO000026305","MO000032133","MO000032215","MO000032216","MO000034779","MO000037371","MO000045478","MO000045480","MO000045694","MO000056182","MO000056627","MO000057036","MO000057417","MO000058872","MO000058877","MO000…	["ACCalpha-isoform1(h)","ACCalpha-isoform2(h)","ACCalpha-isoform3(h)","ACCalpha-isoform4(h)","APC1(h)","Aurora-A(h)","Aurora-B-isoform1(h)","Aurora-B-isoform2(h)","Aurora-B-isoform3(h)","Aurora-B-isoform4(h)","Beta-tubulin(h)","BubR1-isoform1(h)","BubR1-isoform2(h)","BubR1-isoform3(h)","CAD protein(h)","CENP-F(h)","CHC1-isoform1(h)","CHC1-isoform2(h)","CKII-beta(h)","CSE1-isoform1(h)","CSE1-isofo…
MO000093695	Roc1(h):Cul-1(h):Skp1(h):NIPA(h)	9.975	196	25964	0.294239	0.007	5.17902	258	["MO000020609","MO000020610","MO000022565","MO000022578","MO000022591","MO000022592","MO000022593","MO000023318","MO000024773","MO000032133","MO000032215","MO000032216","MO000034779","MO000037371","MO000045478","MO000045480","MO000045694","MO000056627","MO000057036","MO000057417","MO000058872","MO000058877","MO000059024","MO000060459","MO000079400","MO000080771","MO000081260","MO000081261","MO000…	["ACCalpha-isoform1(h)","ACCalpha-isoform2(h)","ACCalpha-isoform3(h)","ACCalpha-isoform4(h)","APC1(h)","Aurora-A(h)","Aurora-B-isoform1(h)","Aurora-B-isoform2(h)","Aurora-B-isoform3(h)","Aurora-B-isoform4(h)","Beta-tubulin(h)","BubR1-isoform1(h)","BubR1-isoform2(h)","BubR1-isoform3(h)","CENP-F(h)","CHC1-isoform1(h)","CHC1-isoform2(h)","CKII-beta(h)","CSE1-isoform1(h)","CSE1-isoform2(h)","CSE1-iso…
MO000108205	cyclosome(h):Cdc20(h){ub}n	9.975	196	25965	0.294239	0.005	5.15354	260	["MO000020609","MO000020610","MO000022565","MO000022578","MO000022591","MO000022592","MO000022593","MO000023318","MO000024773","MO000032133","MO000032215","MO000032216","MO000034779","MO000037371","MO000045478","MO000045480","MO000045694","MO000056627","MO000057036","MO000057417","MO000058872","MO000058877","MO000059024","MO000060459","MO000079400","MO000080771","MO000081260","MO000081261","MO000…	["ACCalpha-isoform1(h)","ACCalpha-isoform2(h)","ACCalpha-isoform3(h)","ACCalpha-isoform4(h)","APC1(h)","Aurora-A(h)","Aurora-B-isoform1(h)","Aurora-B-isoform2(h)","Aurora-B-isoform3(h)","Aurora-B-isoform4(h)","Beta-tubulin(h)","BubR1-isoform1(h)","BubR1-isoform2(h)","BubR1-isoform3(h)","CENP-F(h)","CHC1-isoform1(h)","CHC1-isoform2(h)","CKII-beta(h)","CSE1-isoform1(h)","CSE1-isoform2(h)","CSE1-iso…
MO000098025	Mps1-isoform1(h)	9.96	224	32272	0.463228	0.013	3.18768	262	["MO000020609","MO000020610","MO000022565","MO000022578","MO000022591","MO000022592","MO000022593","MO000023318","MO000024771","MO000024773","MO000024920","MO000024966","MO000026305","MO000032133","MO000032215","MO000032216","MO000034779","MO000037371","MO000045478","MO000045480","MO000045694","MO000056182","MO000056627","MO000057036","MO000057417","MO000058872","MO000058877","MO000059024","MO000…	["ACCalpha-isoform1(h)","ACCalpha-isoform2(h)","ACCalpha-isoform3(h)","ACCalpha-isoform4(h)","APC1(h)","Aurora-A(h)","Aurora-B-isoform1(h)","Aurora-B-isoform2(h)","Aurora-B-isoform3(h)","Aurora-B-isoform4(h)","B-Myb(h)","Beta-tubulin(h)","BubR1-isoform1(h)","BubR1-isoform2(h)","BubR1-isoform3(h)","CAD protein(h)","CENP-F(h)","CHC1-isoform1(h)","CHC1-isoform2(h)","CKII-beta(h)","CSE1-isoform1(h)",…
MO000255881	MSK1-isoform2(h)	10	239	33035	0.496687	0.009	3.00602	265	["MO000020609","MO000020610","MO000022565","MO000022578","MO000022591","MO000022592","MO000022593","MO000023309","MO000023318","MO000024771","MO000024773","MO000024920","MO000024966","MO000026305","MO000032133","MO000032215","MO000032216","MO000034779","MO000037371","MO000045478","MO000045480","MO000045694","MO000056182","MO000056627","MO000057036","MO000057417","MO000058872","MO000058877","MO000…	["ACCalpha-isoform1(h)","ACCalpha-isoform2(h)","ACCalpha-isoform3(h)","ACCalpha-isoform4(h)","APC1(h)","Aurora-A(h)","Aurora-B-isoform1(h)","Aurora-B-isoform2(h)","Aurora-B-isoform3(h)","Aurora-B-isoform4(h)","B-Myb(h)","Beta-tubulin(h)","BubR1-isoform1(h)","BubR1-isoform2(h)","BubR1-isoform3(h)","C22orf18-isoform1(h)","C22orf18-isoform2(h)","C22orf18-isoform3(h)","C22orf18-isoform4(h)","CAD prot…
MO000043291	Aurora-A(h){pT288}	9.925	225	28950	0.373723	0.015	3.67582	276	["MO000020609","MO000020610","MO000022565","MO000022578","MO000022591","MO000022592","MO000022593","MO000023309","MO000023318","MO000024771","MO000024773","MO000024920","MO000032133","MO000032215","MO000032216","MO000034779","MO000037371","MO000045478","MO000045480","MO000045694","MO000056627","MO000057036","MO000057417","MO000058872","MO000058877","MO000059024","MO000060459","MO000078784","MO000…	["ACCalpha-isoform1(h)","ACCalpha-isoform2(h)","ACCalpha-isoform3(h)","ACCalpha-isoform4(h)","APC1(h)","Aurora-A(h)","Aurora-B-isoform1(h)","Aurora-B-isoform2(h)","Aurora-B-isoform3(h)","Aurora-B-isoform4(h)","Beta-tubulin(h)","BubR1-isoform1(h)","BubR1-isoform2(h)","BubR1-isoform3(h)","CAD protein(h)","CENP-F(h)","CHC1-isoform1(h)","CHC1-isoform2(h)","CKII-beta(h)","CSE1-isoform1(h)","CSE1-isofo…
MO000043591	cyclosome{p}n:Fzr	10	202	28003	0.328464	0.008	4.0714	276	["MO000020609","MO000020610","MO000022565","MO000022578","MO000022591","MO000022592","MO000022593","MO000023309","MO000023318","MO000024773","MO000032133","MO000032215","MO000032216","MO000034779","MO000037371","MO000045478","MO000045480","MO000045694","MO000056627","MO000057036","MO000057417","MO000058872","MO000058877","MO000059024","MO000060459","MO000079400","MO000080771","MO000081260","MO000…	["APC1(h)","Aurora-A(h)","Aurora-B-isoform1(h)","Aurora-B-isoform2(h)","Aurora-B-isoform3(h)","Aurora-B-isoform4(h)","Beta-tubulin(h)","BubR1-isoform1(h)","BubR1-isoform2(h)","BubR1-isoform3(h)","CENP-F(h)","CHC1-isoform1(h)","CHC1-isoform2(h)","CKII-beta(h)","CSE1-isoform1(h)","CSE1-isoform2(h)","CSE1-isoform3(h)","CSE1-isoform4(h)","Caspase-2-p12(h)","Caspase-2-p13(h)","Caspase-2-p14(h)","Caspa…
MO000057454	MSK1-isoform1(h)	10	239	33035	0.496644	0.009	2.94912	276	["MO000020609","MO000020610","MO000022565","MO000022578","MO000022591","MO000022592","MO000022593","MO000023309","MO000023318","MO000024771","MO000024773","MO000024920","MO000024966","MO000026305","MO000032133","MO000032215","MO000032216","MO000034779","MO000037371","MO000045478","MO000045480","MO000045694","MO000056182","MO000056627","MO000057036","MO000057417","MO000058872","MO000058877","MO000…	["ACCalpha-isoform1(h)","ACCalpha-isoform2(h)","ACCalpha-isoform3(h)","ACCalpha-isoform4(h)","APC1(h)","Aurora-A(h)","Aurora-B-isoform1(h)","Aurora-B-isoform2(h)","Aurora-B-isoform3(h)","Aurora-B-isoform4(h)","B-Myb(h)","Beta-tubulin(h)","BubR1-isoform1(h)","BubR1-isoform2(h)","BubR1-isoform3(h)","C22orf18-isoform1(h)","C22orf18-isoform2(h)","C22orf18-isoform3(h)","C22orf18-isoform4(h)","CAD prot…
MO000081029	RasGAP-S(h)	9.87	205	25763	0.317047	0	4.26266	276	["MO000020609","MO000020610","MO000022565","MO000022578","MO000022591","MO000022592","MO000022593","MO000023309","MO000023318","MO000024771","MO000024773","MO000024920","MO000032133","MO000032215","MO000032216","MO000034779","MO000037371","MO000045478","MO000045480","MO000045694","MO000056627","MO000057036","MO000057417","MO000058872","MO000058877","MO000059024","MO000060459","MO000079400","MO000…	["APC1(h)","Aurora-A(h)","Aurora-B-isoform1(h)","Aurora-B-isoform2(h)","Aurora-B-isoform3(h)","Aurora-B-isoform4(h)","B-Myb(h)","BubR1-isoform1(h)","BubR1-isoform2(h)","BubR1-isoform3(h)","C22orf18-isoform1(h)","C22orf18-isoform2(h)","C22orf18-isoform3(h)","C22orf18-isoform4(h)","CENP-F(h)","CHC1-isoform1(h)","CHC1-isoform2(h)","CKII-beta(h)","CSE1-isoform1(h)","CSE1-isoform2(h)","CSE1-isoform3(h…
MO000022399	Cdc25C(h){p}	9.97	206	27781	0.321984	0.004	4.11951	278	["MO000020609","MO000020610","MO000022565","MO000022578","MO000022591","MO000022592","MO000022593","MO000023318","MO000024771","MO000024773","MO000024920","MO000024966","MO000026305","MO000032133","MO000032215","MO000032216","MO000034779","MO000037371","MO000045478","MO000045480","MO000045694","MO000056182","MO000056627","MO000057036","MO000057417","MO000058668","MO000058872","MO000058877","MO000…	["ACCalpha-isoform1(h)","ACCalpha-isoform2(h)","ACCalpha-isoform3(h)","ACCalpha-isoform4(h)","APC1(h)","Aurora-A(h)","Aurora-B-isoform1(h)","Aurora-B-isoform2(h)","Aurora-B-isoform3(h)","Aurora-B-isoform4(h)","Beta-tubulin(h)","BubR1-isoform1(h)","BubR1-isoform2(h)","BubR1-isoform3(h)","CENP-F(h)","CHC1-isoform1(h)","CHC1-isoform2(h)","CKII-beta(h)","CSE1-isoform1(h)","CSE1-isoform2(h)","CSE1-iso…
MO000095123	Bub1(h)	9.98	169	22011	0.308899	0.003	4.45052	278	["MO000020609","MO000020610","MO000022565","MO000022578","MO000022591","MO000022592","MO000022593","MO000023318","MO000024773","MO000032133","MO000032215","MO000032216","MO000045478","MO000045480","MO000045694","MO000056627","MO000057036","MO000057417","MO000058872","MO000058877","MO000059024","MO000060459","MO000079400","MO000080771","MO000081260","MO000081261","MO000081890","MO000081911","MO000…	["APC1(h)","Aurora-A(h)","Aurora-B-isoform1(h)","Aurora-B-isoform2(h)","Aurora-B-isoform3(h)","Aurora-B-isoform4(h)","BubR1-isoform1(h)","BubR1-isoform2(h)","BubR1-isoform3(h)","CENP-F(h)","CHC1-isoform1(h)","CHC1-isoform2(h)","CKII-beta(h)","CSE1-isoform1(h)","CSE1-isoform2(h)","CSE1-isoform3(h)","CSE1-isoform4(h)","Caspase-2-p12(h)","Caspase-2-p13(h)","Caspase-2-p14(h)","Caspase-2-p15(h)","Casp…
MO000271329	Nck-1-isoform2(h)	9.56	200	27244	0.337592	0.002	3.90187	280	["MO000020609","MO000020610","MO000022565","MO000022578","MO000022591","MO000022592","MO000022593","MO000023309","MO000023318","MO000024771","MO000024773","MO000024920","MO000024966","MO000026305","MO000032133","MO000032215","MO000032216","MO000034779","MO000037371","MO000045478","MO000045480","MO000056182","MO000056627","MO000057036","MO000057417","MO000058872","MO000058877","MO000059024","MO000…	["ACCalpha-isoform1(h)","ACCalpha-isoform2(h)","ACCalpha-isoform3(h)","ACCalpha-isoform4(h)","APC1(h)","Aurora-A(h)","Aurora-B-isoform1(h)","Aurora-B-isoform2(h)","Aurora-B-isoform3(h)","Aurora-B-isoform4(h)","B-Myb(h)","Beta-tubulin(h)","BubR1-isoform1(h)","BubR1-isoform2(h)","BubR1-isoform3(h)","CENP-F(h)","CHC1-isoform1(h)","CHC1-isoform2(h)","CKII-beta(h)","CSE1-isoform1(h)","CSE1-isoform2(h)…
MO000138699	plk3(h)	9.82	213	29840	0.396804	0.013	3.42205	281	["MO000020609","MO000020610","MO000022565","MO000022578","MO000022591","MO000022592","MO000022593","MO000023318","MO000024771","MO000024773","MO000024920","MO000032133","MO000032215","MO000032216","MO000034779","MO000037371","MO000045478","MO000045480","MO000045694","MO000056627","MO000057036","MO000057417","MO000058872","MO000058877","MO000059024","MO000060459","MO000079400","MO000080771","MO000…	["ACCalpha-isoform1(h)","ACCalpha-isoform2(h)","ACCalpha-isoform3(h)","ACCalpha-isoform4(h)","APC1(h)","Aurora-A(h)","Aurora-B-isoform1(h)","Aurora-B-isoform2(h)","Aurora-B-isoform3(h)","Aurora-B-isoform4(h)","Beta-tubulin(h)","BubR1-isoform1(h)","BubR1-isoform2(h)","BubR1-isoform3(h)","CAD protein(h)","CENP-F(h)","CHC1-isoform1(h)","CHC1-isoform2(h)","CKII-beta(h)","CSE1-isoform1(h)","CSE1-isofo…
MO000081890	Chk2-isoform1(h)	10	233	32123	0.49469	0.011	2.87055	282	["MO000020609","MO000020610","MO000022565","MO000022578","MO000022591","MO000022592","MO000022593","MO000023309","MO000023318","MO000024771","MO000024773","MO000024920","MO000024966","MO000026305","MO000032133","MO000032215","MO000032216","MO000034779","MO000037371","MO000045478","MO000045480","MO000045694","MO000056182","MO000056627","MO000057036","MO000057417","MO000058872","MO000058877","MO000…	["ACCalpha-isoform1(h)","ACCalpha-isoform2(h)","ACCalpha-isoform3(h)","ACCalpha-isoform4(h)","APC1(h)","Aurora-A(h)","Aurora-B-isoform1(h)","Aurora-B-isoform2(h)","Aurora-B-isoform3(h)","Aurora-B-isoform4(h)","B-Myb(h)","Beta-tubulin(h)","BubR1-isoform1(h)","BubR1-isoform2(h)","BubR1-isoform3(h)","CAD protein(h)","CENP-F(h)","CHC1-isoform1(h)","CHC1-isoform2(h)","CKII-beta(h)","CSE1-isoform1(h)",…
MO000057611	RasGAP-L(h)	9.87	205	25763	0.317047	0.002	4.10815	286	["MO000020609","MO000020610","MO000022565","MO000022578","MO000022591","MO000022592","MO000022593","MO000023309","MO000023318","MO000024771","MO000024773","MO000024920","MO000032133","MO000032215","MO000032216","MO000034779","MO000037371","MO000045478","MO000045480","MO000045694","MO000056627","MO000057036","MO000057417","MO000058872","MO000058877","MO000059024","MO000060459","MO000079400","MO000…	["APC1(h)","Aurora-A(h)","Aurora-B-isoform1(h)","Aurora-B-isoform2(h)","Aurora-B-isoform3(h)","Aurora-B-isoform4(h)","B-Myb(h)","BubR1-isoform1(h)","BubR1-isoform2(h)","BubR1-isoform3(h)","C22orf18-isoform1(h)","C22orf18-isoform2(h)","C22orf18-isoform3(h)","C22orf18-isoform4(h)","CENP-F(h)","CHC1-isoform1(h)","CHC1-isoform2(h)","CKII-beta(h)","CSE1-isoform1(h)","CSE1-isoform2(h)","CSE1-isoform3(h…
MO000058117	AKT(h){p}	9.975	207	28059	0.316428	0.009	4.2	286	["MO000020609","MO000020610","MO000022565","MO000022578","MO000022591","MO000022592","MO000022593","MO000023309","MO000023318","MO000024771","MO000024773","MO000024920","MO000032133","MO000032215","MO000032216","MO000034779","MO000037371","MO000045478","MO000045480","MO000045694","MO000056627","MO000057036","MO000057417","MO000058872","MO000058877","MO000059024","MO000060459","MO000078784","MO000…	["ACCalpha-isoform1(h)","ACCalpha-isoform2(h)","ACCalpha-isoform3(h)","ACCalpha-isoform4(h)","APC1(h)","Aurora-A(h)","Aurora-B-isoform1(h)","Aurora-B-isoform2(h)","Aurora-B-isoform3(h)","Aurora-B-isoform4(h)","Beta-tubulin(h)","BubR1-isoform1(h)","BubR1-isoform2(h)","BubR1-isoform3(h)","CENP-F(h)","CHC1-isoform1(h)","CHC1-isoform2(h)","CKII-beta(h)","CSE1-isoform1(h)","CSE1-isoform2(h)","CSE1-iso…
MO000254569	cyclinA1-isoform2(h)	9.975	210	29000	0.353285	0.008	3.68428	291	["MO000020609","MO000020610","MO000022565","MO000022578","MO000022591","MO000022592","MO000022593","MO000023318","MO000024771","MO000024773","MO000024920","MO000024966","MO000026305","MO000032133","MO000032215","MO000032216","MO000034779","MO000037371","MO000045478","MO000045480","MO000045694","MO000056182","MO000056627","MO000057036","MO000057417","MO000058668","MO000058872","MO000058877","MO000…	["ACCalpha-isoform1(h)","ACCalpha-isoform2(h)","ACCalpha-isoform3(h)","ACCalpha-isoform4(h)","APC1(h)","Aurora-A(h)","Aurora-B-isoform1(h)","Aurora-B-isoform2(h)","Aurora-B-isoform3(h)","Aurora-B-isoform4(h)","B-Myb(h)","Beta-tubulin(h)","BubR1-isoform1(h)","BubR1-isoform2(h)","BubR1-isoform3(h)","CENP-F(h)","CHC1-isoform1(h)","CHC1-isoform2(h)","CKII-beta(h)","CSE1-isoform1(h)","CSE1-isoform2(h)…
MO000105710	APC1(h)	9.92	161	19759	0.276664	0.002	6.52863	295	["MO000020609","MO000020610","MO000022565","MO000022578","MO000022591","MO000022592","MO000022593","MO000023318","MO000024773","MO000032133","MO000032215","MO000032216","MO000045478","MO000045480","MO000045694","MO000056627","MO000057036","MO000057417","MO000058872","MO000058877","MO000059024","MO000060459","MO000079400","MO000080771","MO000081260","MO000081261","MO000081890","MO000081911","MO000…	["APC1(h)","Aurora-A(h)","Aurora-B-isoform1(h)","Aurora-B-isoform2(h)","Aurora-B-isoform3(h)","Aurora-B-isoform4(h)","BubR1-isoform1(h)","BubR1-isoform2(h)","BubR1-isoform3(h)","CENP-F(h)","CHC1-isoform1(h)","CHC1-isoform2(h)","CKII-beta(h)","CSE1-isoform1(h)","CSE1-isoform2(h)","CSE1-isoform3(h)","CSE1-isoform4(h)","Caspase-2-p12(h)","Caspase-2-p13(h)","Caspase-2-p14(h)","Caspase-2-p15(h)","Casp…
MO000038997	cyclinB:Cdk1{pT161}	9.9	200	26630	0.297378	0.007	4.2936	301	["MO000020609","MO000020610","MO000022565","MO000022578","MO000022591","MO000022592","MO000022593","MO000023318","MO000024771","MO000024773","MO000024920","MO000032133","MO000032215","MO000032216","MO000034779","MO000037371","MO000045478","MO000045480","MO000045694","MO000056627","MO000057036","MO000057417","MO000058872","MO000058877","MO000059024","MO000060459","MO000078784","MO000079400","MO000…	["ACCalpha-isoform1(h)","ACCalpha-isoform2(h)","ACCalpha-isoform3(h)","ACCalpha-isoform4(h)","APC1(h)","Aurora-A(h)","Aurora-B-isoform1(h)","Aurora-B-isoform2(h)","Aurora-B-isoform3(h)","Aurora-B-isoform4(h)","Beta-tubulin(h)","BubR1-isoform1(h)","BubR1-isoform2(h)","BubR1-isoform3(h)","CENP-F(h)","CHC1-isoform1(h)","CHC1-isoform2(h)","CKII-beta(h)","CSE1-isoform1(h)","CSE1-isoform2(h)","CSE1-iso…
MO000103359	alpha-synuclein-isoform2(h)	9.87	226	31164	0.383634	0.01	3.3524	303	["MO000020609","MO000020610","MO000022565","MO000022578","MO000022591","MO000022592","MO000022593","MO000023309","MO000023318","MO000024771","MO000024773","MO000024920","MO000032133","MO000032215","MO000032216","MO000034779","MO000037371","MO000045478","MO000045480","MO000045694","MO000056627","MO000057036","MO000057417","MO000058872","MO000058877","MO000059024","MO000060459","MO000078784","MO000…	["ACCalpha-isoform1(h)","ACCalpha-isoform2(h)","ACCalpha-isoform3(h)","ACCalpha-isoform4(h)","APC1(h)","Aurora-A(h)","Aurora-B-isoform1(h)","Aurora-B-isoform2(h)","Aurora-B-isoform3(h)","Aurora-B-isoform4(h)","Beta-tubulin(h)","BubR1-isoform1(h)","BubR1-isoform2(h)","BubR1-isoform3(h)","CENP-F(h)","CHC1-isoform1(h)","CHC1-isoform2(h)","CKII-beta(h)","CSE1-isoform1(h)","CSE1-isoform2(h)","CSE1-iso…
MO000254611	Cdk2-isoform2(h)	9.91	225	31689	0.488014	0.001	2.68851	305	["MO000020609","MO000020610","MO000022565","MO000022578","MO000022591","MO000022592","MO000022593","MO000023309","MO000023318","MO000024771","MO000024773","MO000024920","MO000024966","MO000026305","MO000032133","MO000032215","MO000032216","MO000034779","MO000037371","MO000045478","MO000045480","MO000045694","MO000056182","MO000056627","MO000057036","MO000057417","MO000058668","MO000058872","MO000…	["ACCalpha-isoform1(h)","ACCalpha-isoform2(h)","ACCalpha-isoform3(h)","ACCalpha-isoform4(h)","APC1(h)","Aurora-A(h)","Aurora-B-isoform1(h)","Aurora-B-isoform2(h)","Aurora-B-isoform3(h)","Aurora-B-isoform4(h)","B-Myb(h)","Beta-tubulin(h)","BubR1-isoform1(h)","BubR1-isoform2(h)","BubR1-isoform3(h)","CENP-F(h)","CHC1-isoform1(h)","CHC1-isoform2(h)","CKII-beta(h)","CSE1-isoform1(h)","CSE1-isoform2(h)…
MO000058351	C/EBPalpha(h)	10	205	27641	0.326298	0.012	3.73574	306	["MO000020609","MO000020610","MO000022565","MO000022578","MO000022591","MO000022592","MO000022593","MO000023318","MO000024771","MO000024773","MO000024920","MO000032133","MO000032215","MO000032216","MO000034779","MO000037371","MO000045478","MO000045480","MO000045694","MO000056627","MO000057036","MO000057417","MO000058872","MO000058877","MO000059024","MO000060459","MO000078784","MO000079400","MO000…	["ACCalpha-isoform1(h)","ACCalpha-isoform2(h)","ACCalpha-isoform3(h)","ACCalpha-isoform4(h)","APC1(h)","Aurora-A(h)","Aurora-B-isoform1(h)","Aurora-B-isoform2(h)","Aurora-B-isoform3(h)","Aurora-B-isoform4(h)","B-Myb(h)","Beta-tubulin(h)","BubR1-isoform1(h)","BubR1-isoform2(h)","BubR1-isoform3(h)","CENP-F(h)","CHC1-isoform1(h)","CHC1-isoform2(h)","CKII-beta(h)","CSE1-isoform1(h)","CSE1-isoform2(h)…
MO000111096	cyclinA1-isoform1(h)	9.975	210	29000	0.353285	0.008	3.53079	311	["MO000020609","MO000020610","MO000022565","MO000022578","MO000022591","MO000022592","MO000022593","MO000023318","MO000024771","MO000024773","MO000024920","MO000024966","MO000026305","MO000032133","MO000032215","MO000032216","MO000034779","MO000037371","MO000045478","MO000045480","MO000045694","MO000056182","MO000056627","MO000057036","MO000057417","MO000058668","MO000058872","MO000058877","MO000…	["ACCalpha-isoform1(h)","ACCalpha-isoform2(h)","ACCalpha-isoform3(h)","ACCalpha-isoform4(h)","APC1(h)","Aurora-A(h)","Aurora-B-isoform1(h)","Aurora-B-isoform2(h)","Aurora-B-isoform3(h)","Aurora-B-isoform4(h)","B-Myb(h)","Beta-tubulin(h)","BubR1-isoform1(h)","BubR1-isoform2(h)","BubR1-isoform3(h)","CENP-F(h)","CHC1-isoform1(h)","CHC1-isoform2(h)","CKII-beta(h)","CSE1-isoform1(h)","CSE1-isoform2(h)…
MO000085339	Cdc25A2(h)	9.99	230	31655	0.434761	0.007	2.9768	312	["MO000020609","MO000020610","MO000022565","MO000022578","MO000022591","MO000022592","MO000022593","MO000023309","MO000023318","MO000024771","MO000024773","MO000024920","MO000024966","MO000026305","MO000032133","MO000032215","MO000032216","MO000034779","MO000037371","MO000045478","MO000045480","MO000045694","MO000056182","MO000056627","MO000057036","MO000057417","MO000058872","MO000058877","MO000…	["ACCalpha-isoform1(h)","ACCalpha-isoform2(h)","ACCalpha-isoform3(h)","ACCalpha-isoform4(h)","APC1(h)","Aurora-A(h)","Aurora-B-isoform1(h)","Aurora-B-isoform2(h)","Aurora-B-isoform3(h)","Aurora-B-isoform4(h)","B-Myb(h)","Beta-tubulin(h)","BubR1-isoform1(h)","BubR1-isoform2(h)","BubR1-isoform3(h)","CENP-F(h)","CHC1-isoform1(h)","CHC1-isoform2(h)","CKII-beta(h)","CSE1-isoform1(h)","CSE1-isoform2(h)…
MO000254312	atad2-isoform2(h)	9.885	183	25559	0.291094	0.005	4.38674	312	["MO000020609","MO000020610","MO000022565","MO000022578","MO000022591","MO000022592","MO000022593","MO000023318","MO000024771","MO000024773","MO000024920","MO000032133","MO000032215","MO000032216","MO000034779","MO000037371","MO000045478","MO000045480","MO000045694","MO000056627","MO000057036","MO000057417","MO000058872","MO000058877","MO000059024","MO000060459","MO000079400","MO000080771","MO000…	["APC1(h)","Aurora-A(h)","Aurora-B-isoform1(h)","Aurora-B-isoform2(h)","Aurora-B-isoform3(h)","Aurora-B-isoform4(h)","B-Myb(h)","Beta-tubulin(h)","BubR1-isoform1(h)","BubR1-isoform2(h)","BubR1-isoform3(h)","CENP-F(h)","CHC1-isoform1(h)","CHC1-isoform2(h)","CKII-beta(h)","CSE1-isoform1(h)","CSE1-isoform2(h)","CSE1-isoform3(h)","CSE1-isoform4(h)","Caspase-2-p19(h)","Caspase-2-p30(h)","Caspase-2-p33…
MO000105733	ANAPC2-isoform1(h)	9.825	196	25997	0.297987	0.005	4.1021	315	["MO000020609","MO000020610","MO000022565","MO000022578","MO000022591","MO000022592","MO000022593","MO000023318","MO000024773","MO000032133","MO000032215","MO000032216","MO000034779","MO000037371","MO000045478","MO000045480","MO000045694","MO000056627","MO000057036","MO000057417","MO000058872","MO000058877","MO000059024","MO000060459","MO000079400","MO000080771","MO000081260","MO000081261","MO000…	["ACCalpha-isoform1(h)","ACCalpha-isoform2(h)","ACCalpha-isoform3(h)","ACCalpha-isoform4(h)","APC1(h)","Aurora-A(h)","Aurora-B-isoform1(h)","Aurora-B-isoform2(h)","Aurora-B-isoform3(h)","Aurora-B-isoform4(h)","Beta-tubulin(h)","BubR1-isoform1(h)","BubR1-isoform2(h)","BubR1-isoform3(h)","CENP-F(h)","CHC1-isoform1(h)","CHC1-isoform2(h)","CKII-beta(h)","CSE1-isoform1(h)","CSE1-isoform2(h)","CSE1-iso…
MO000277213	cyclinA1-isoform3(h)	9.975	210	29000	0.353285	0.011	3.46042	318	["MO000020609","MO000020610","MO000022565","MO000022578","MO000022591","MO000022592","MO000022593","MO000023318","MO000024771","MO000024773","MO000024920","MO000024966","MO000026305","MO000032133","MO000032215","MO000032216","MO000034779","MO000037371","MO000045478","MO000045480","MO000045694","MO000056182","MO000056627","MO000057036","MO000057417","MO000058668","MO000058872","MO000058877","MO000…	["ACCalpha-isoform1(h)","ACCalpha-isoform2(h)","ACCalpha-isoform3(h)","ACCalpha-isoform4(h)","APC1(h)","Aurora-A(h)","Aurora-B-isoform1(h)","Aurora-B-isoform2(h)","Aurora-B-isoform3(h)","Aurora-B-isoform4(h)","B-Myb(h)","Beta-tubulin(h)","BubR1-isoform1(h)","BubR1-isoform2(h)","BubR1-isoform3(h)","CENP-F(h)","CHC1-isoform1(h)","CHC1-isoform2(h)","CKII-beta(h)","CSE1-isoform1(h)","CSE1-isoform2(h)…
MO000043586	cyclosome{p}n:Cdc20{p}	9.93	190	23687	0.267664	0.004	5.61587	319	["MO000020609","MO000020610","MO000022565","MO000022578","MO000022591","MO000022592","MO000022593","MO000023318","MO000024773","MO000032133","MO000032215","MO000032216","MO000034779","MO000037371","MO000045478","MO000045480","MO000045694","MO000056627","MO000057036","MO000057417","MO000058872","MO000058877","MO000059024","MO000060459","MO000079400","MO000080771","MO000081260","MO000081261","MO000…	["APC1(h)","Aurora-A(h)","Aurora-B-isoform1(h)","Aurora-B-isoform2(h)","Aurora-B-isoform3(h)","Aurora-B-isoform4(h)","Beta-tubulin(h)","BubR1-isoform1(h)","BubR1-isoform2(h)","BubR1-isoform3(h)","CENP-F(h)","CHC1-isoform1(h)","CHC1-isoform2(h)","CKII-beta(h)","CSE1-isoform1(h)","CSE1-isoform2(h)","CSE1-isoform3(h)","CSE1-isoform4(h)","Caspase-2-p12(h)","Caspase-2-p13(h)","Caspase-2-p14(h)","Caspa…
MO000046121	Aurora-A{pT288}:tpx2{pS}	9.66	202	27271	0.334645	0.005	3.57235	319	["MO000020609","MO000020610","MO000022565","MO000022578","MO000022591","MO000022592","MO000022593","MO000023318","MO000024771","MO000024773","MO000024920","MO000032133","MO000032215","MO000032216","MO000034779","MO000037371","MO000045478","MO000045480","MO000045694","MO000056627","MO000057036","MO000057417","MO000058872","MO000058877","MO000059024","MO000060459","MO000079400","MO000080771","MO000…	["APC1(h)","Aurora-A(h)","Aurora-B-isoform1(h)","Aurora-B-isoform2(h)","Aurora-B-isoform3(h)","Aurora-B-isoform4(h)","Beta-tubulin(h)","BubR1-isoform1(h)","BubR1-isoform2(h)","BubR1-isoform3(h)","CAD protein(h)","CENP-F(h)","CHC1-isoform1(h)","CHC1-isoform2(h)","CKII-beta(h)","CSE1-isoform1(h)","CSE1-isoform2(h)","CSE1-isoform3(h)","CSE1-isoform4(h)","Caspase-2-p12(h)","Caspase-2-p13(h)","Caspase…
MO000085337	Cdc25A1(h)	9.99	230	31655	0.434723	0.008	2.94394	319	["MO000020609","MO000020610","MO000022565","MO000022578","MO000022591","MO000022592","MO000022593","MO000023309","MO000023318","MO000024771","MO000024773","MO000024920","MO000024966","MO000026305","MO000032133","MO000032215","MO000032216","MO000034779","MO000037371","MO000045478","MO000045480","MO000045694","MO000056182","MO000056627","MO000057036","MO000057417","MO000058872","MO000058877","MO000…	["ACCalpha-isoform1(h)","ACCalpha-isoform2(h)","ACCalpha-isoform3(h)","ACCalpha-isoform4(h)","APC1(h)","Aurora-A(h)","Aurora-B-isoform1(h)","Aurora-B-isoform2(h)","Aurora-B-isoform3(h)","Aurora-B-isoform4(h)","B-Myb(h)","Beta-tubulin(h)","BubR1-isoform1(h)","BubR1-isoform2(h)","BubR1-isoform3(h)","CENP-F(h)","CHC1-isoform1(h)","CHC1-isoform2(h)","CKII-beta(h)","CSE1-isoform1(h)","CSE1-isoform2(h)…
MO000103362	alpha-synuclein-isoform3(h)	9.87	226	31164	0.383634	0.01	3.2733	320	["MO000020609","MO000020610","MO000022565","MO000022578","MO000022591","MO000022592","MO000022593","MO000023309","MO000023318","MO000024771","MO000024773","MO000024920","MO000032133","MO000032215","MO000032216","MO000034779","MO000037371","MO000045478","MO000045480","MO000045694","MO000056627","MO000057036","MO000057417","MO000058872","MO000058877","MO000059024","MO000060459","MO000078784","MO000…	["ACCalpha-isoform1(h)","ACCalpha-isoform2(h)","ACCalpha-isoform3(h)","ACCalpha-isoform4(h)","APC1(h)","Aurora-A(h)","Aurora-B-isoform1(h)","Aurora-B-isoform2(h)","Aurora-B-isoform3(h)","Aurora-B-isoform4(h)","Beta-tubulin(h)","BubR1-isoform1(h)","BubR1-isoform2(h)","BubR1-isoform3(h)","CENP-F(h)","CHC1-isoform1(h)","CHC1-isoform2(h)","CKII-beta(h)","CSE1-isoform1(h)","CSE1-isoform2(h)","CSE1-iso…
MO000286150	Chk2-isoform13(h)	9.95	228	31161	0.45242	0.005	2.70718	322	["MO000020609","MO000020610","MO000022565","MO000022578","MO000022591","MO000022592","MO000022593","MO000023309","MO000023318","MO000024771","MO000024773","MO000024920","MO000032133","MO000032215","MO000032216","MO000034779","MO000037371","MO000045478","MO000045480","MO000045694","MO000056627","MO000057036","MO000057417","MO000058872","MO000058877","MO000059024","MO000060459","MO000078784","MO000…	["ACCalpha-isoform1(h)","ACCalpha-isoform2(h)","ACCalpha-isoform3(h)","ACCalpha-isoform4(h)","APC1(h)","Aurora-A(h)","Aurora-B-isoform1(h)","Aurora-B-isoform2(h)","Aurora-B-isoform3(h)","Aurora-B-isoform4(h)","Beta-tubulin(h)","BubR1-isoform1(h)","BubR1-isoform2(h)","BubR1-isoform3(h)","CAD protein(h)","CENP-F(h)","CHC1-isoform1(h)","CHC1-isoform2(h)","CKII-beta(h)","CSE1-isoform1(h)","CSE1-isofo…
MO000133379	MIF(h)	9.825	183	23907	0.282894	0.006	4.53519	323	["MO000020609","MO000020610","MO000022565","MO000022578","MO000022591","MO000022592","MO000022593","MO000024771","MO000024773","MO000024920","MO000032133","MO000032215","MO000032216","MO000034779","MO000037371","MO000045478","MO000045480","MO000045694","MO000056627","MO000057036","MO000057417","MO000058872","MO000058877","MO000059024","MO000060459","MO000080771","MO000081260","MO000081261","MO000…	["APC1(h)","Aurora-A(h)","Aurora-B-isoform1(h)","Aurora-B-isoform2(h)","Aurora-B-isoform3(h)","Aurora-B-isoform4(h)","Beta-tubulin(h)","BubR1-isoform1(h)","BubR1-isoform2(h)","BubR1-isoform3(h)","CHC1-isoform1(h)","CHC1-isoform2(h)","CKII-beta(h)","CSE1-isoform1(h)","CSE1-isoform2(h)","CSE1-isoform3(h)","CSE1-isoform4(h)","Caspase-2-p12(h)","Caspase-2-p13(h)","Caspase-2-p14(h)","Caspase-2-p15(h)"…
MO000021902	TFIIH-CAK(h)	9.79	235	32460	0.478038	0.029	2.63068	324	["MO000020609","MO000020610","MO000022565","MO000022578","MO000022591","MO000022592","MO000022593","MO000023309","MO000023318","MO000024771","MO000024773","MO000024920","MO000024966","MO000026305","MO000032133","MO000032215","MO000032216","MO000034779","MO000037371","MO000045478","MO000045480","MO000045694","MO000056182","MO000056627","MO000057036","MO000057417","MO000058668","MO000058872","MO000…	["ACCalpha-isoform1(h)","ACCalpha-isoform2(h)","ACCalpha-isoform3(h)","ACCalpha-isoform4(h)","APC1(h)","Aurora-A(h)","Aurora-B-isoform1(h)","Aurora-B-isoform2(h)","Aurora-B-isoform3(h)","Aurora-B-isoform4(h)","B-Myb(h)","Beta-tubulin(h)","BubR1-isoform1(h)","BubR1-isoform2(h)","BubR1-isoform3(h)","CAD protein(h)","CENP-F(h)","CHC1-isoform1(h)","CHC1-isoform2(h)","CKII-beta(h)","CSE1-isoform1(h)",…
MO000031112	Chk2(h){pT68}	9.805	204	28100	0.337467	0.008	3.50362	324	["MO000020609","MO000020610","MO000022565","MO000022578","MO000022591","MO000022592","MO000022593","MO000023318","MO000024771","MO000024773","MO000024920","MO000032133","MO000032215","MO000032216","MO000034779","MO000037371","MO000045478","MO000045480","MO000045694","MO000056627","MO000057036","MO000057417","MO000058872","MO000058877","MO000059024","MO000060459","MO000079400","MO000080771","MO000…	["ACCalpha-isoform1(h)","ACCalpha-isoform2(h)","ACCalpha-isoform3(h)","ACCalpha-isoform4(h)","APC1(h)","Aurora-A(h)","Aurora-B-isoform1(h)","Aurora-B-isoform2(h)","Aurora-B-isoform3(h)","Aurora-B-isoform4(h)","Beta-tubulin(h)","BubR1-isoform1(h)","BubR1-isoform2(h)","BubR1-isoform3(h)","CAD protein(h)","CENP-F(h)","CHC1-isoform1(h)","CHC1-isoform2(h)","CKII-beta(h)","CSE1-isoform1(h)","CSE1-isofo…
MO000153752	atad2-isoform1(h)	9.885	183	25559	0.291091	0.005	4.2183	324	["MO000020609","MO000020610","MO000022565","MO000022578","MO000022591","MO000022592","MO000022593","MO000023318","MO000024771","MO000024773","MO000024920","MO000032133","MO000032215","MO000032216","MO000034779","MO000037371","MO000045478","MO000045480","MO000045694","MO000056627","MO000057036","MO000057417","MO000058872","MO000058877","MO000059024","MO000060459","MO000079400","MO000080771","MO000…	["APC1(h)","Aurora-A(h)","Aurora-B-isoform1(h)","Aurora-B-isoform2(h)","Aurora-B-isoform3(h)","Aurora-B-isoform4(h)","B-Myb(h)","Beta-tubulin(h)","BubR1-isoform1(h)","BubR1-isoform2(h)","BubR1-isoform3(h)","CENP-F(h)","CHC1-isoform1(h)","CHC1-isoform2(h)","CKII-beta(h)","CSE1-isoform1(h)","CSE1-isoform2(h)","CSE1-isoform3(h)","CSE1-isoform4(h)","Caspase-2-p19(h)","Caspase-2-p30(h)","Caspase-2-p33…
MO000081925	Chk2-xbb12(h)	9.95	228	31161	0.45242	0.002	2.6985	325	["MO000020609","MO000020610","MO000022565","MO000022578","MO000022591","MO000022592","MO000022593","MO000023309","MO000023318","MO000024771","MO000024773","MO000024920","MO000032133","MO000032215","MO000032216","MO000034779","MO000037371","MO000045478","MO000045480","MO000045694","MO000056627","MO000057036","MO000057417","MO000058872","MO000058877","MO000059024","MO000060459","MO000078784","MO000…	["ACCalpha-isoform1(h)","ACCalpha-isoform2(h)","ACCalpha-isoform3(h)","ACCalpha-isoform4(h)","APC1(h)","Aurora-A(h)","Aurora-B-isoform1(h)","Aurora-B-isoform2(h)","Aurora-B-isoform3(h)","Aurora-B-isoform4(h)","Beta-tubulin(h)","BubR1-isoform1(h)","BubR1-isoform2(h)","BubR1-isoform3(h)","CAD protein(h)","CENP-F(h)","CHC1-isoform1(h)","CHC1-isoform2(h)","CKII-beta(h)","CSE1-isoform1(h)","CSE1-isofo…
MO000034388	PDK1(h){pS241}	10	251	34592	0.535677	0.012	2.40858	326	["MO000020609","MO000020610","MO000022565","MO000022578","MO000022591","MO000022592","MO000022593","MO000023309","MO000023318","MO000024771","MO000024773","MO000024920","MO000024966","MO000026305","MO000032133","MO000032215","MO000032216","MO000034779","MO000037371","MO000045478","MO000045480","MO000045694","MO000056182","MO000056627","MO000057036","MO000057417","MO000058872","MO000058877","MO000…	["ACCalpha-isoform1(h)","ACCalpha-isoform2(h)","ACCalpha-isoform3(h)","ACCalpha-isoform4(h)","APC1(h)","Aurora-A(h)","Aurora-B-isoform1(h)","Aurora-B-isoform2(h)","Aurora-B-isoform3(h)","Aurora-B-isoform4(h)","B-Myb(h)","Beta-tubulin(h)","BubR1-isoform1(h)","BubR1-isoform2(h)","BubR1-isoform3(h)","C22orf18-isoform1(h)","C22orf18-isoform2(h)","C22orf18-isoform3(h)","C22orf18-isoform4(h)","CAD prot…
MO000080771	Cdk2-isoform1(h)	9.91	225	31689	0.487907	0.005	2.58794	326	["MO000020609","MO000020610","MO000022565","MO000022578","MO000022591","MO000022592","MO000022593","MO000023309","MO000023318","MO000024771","MO000024773","MO000024920","MO000024966","MO000026305","MO000032133","MO000032215","MO000032216","MO000034779","MO000037371","MO000045478","MO000045480","MO000045694","MO000056182","MO000056627","MO000057036","MO000057417","MO000058668","MO000058872","MO000…	["ACCalpha-isoform1(h)","ACCalpha-isoform2(h)","ACCalpha-isoform3(h)","ACCalpha-isoform4(h)","APC1(h)","Aurora-A(h)","Aurora-B-isoform1(h)","Aurora-B-isoform2(h)","Aurora-B-isoform3(h)","Aurora-B-isoform4(h)","B-Myb(h)","Beta-tubulin(h)","BubR1-isoform1(h)","BubR1-isoform2(h)","BubR1-isoform3(h)","CENP-F(h)","CHC1-isoform1(h)","CHC1-isoform2(h)","CKII-beta(h)","CSE1-isoform1(h)","CSE1-isoform2(h)…
MO000081911	Chk2-xbb2(h)	9.95	228	31161	0.45242	0.004	2.67305	326	["MO000020609","MO000020610","MO000022565","MO000022578","MO000022591","MO000022592","MO000022593","MO000023309","MO000023318","MO000024771","MO000024773","MO000024920","MO000032133","MO000032215","MO000032216","MO000034779","MO000037371","MO000045478","MO000045480","MO000045694","MO000056627","MO000057036","MO000057417","MO000058872","MO000058877","MO000059024","MO000060459","MO000078784","MO000…	["ACCalpha-isoform1(h)","ACCalpha-isoform2(h)","ACCalpha-isoform3(h)","ACCalpha-isoform4(h)","APC1(h)","Aurora-A(h)","Aurora-B-isoform1(h)","Aurora-B-isoform2(h)","Aurora-B-isoform3(h)","Aurora-B-isoform4(h)","Beta-tubulin(h)","BubR1-isoform1(h)","BubR1-isoform2(h)","BubR1-isoform3(h)","CAD protein(h)","CENP-F(h)","CHC1-isoform1(h)","CHC1-isoform2(h)","CKII-beta(h)","CSE1-isoform1(h)","CSE1-isofo…
MO000087637	PAK1-isoform2(h)	9.985	239	34322	0.589452	0.009	2.38795	328	["MO000020609","MO000020610","MO000022565","MO000022578","MO000022591","MO000022592","MO000022593","MO000023309","MO000023318","MO000024771","MO000024773","MO000024920","MO000024966","MO000026305","MO000032133","MO000032215","MO000032216","MO000034779","MO000037371","MO000045478","MO000045480","MO000045694","MO000056182","MO000056627","MO000057036","MO000057417","MO000058668","MO000058872","MO000…	["ACCalpha-isoform1(h)","ACCalpha-isoform2(h)","ACCalpha-isoform3(h)","ACCalpha-isoform4(h)","APC1(h)","Aurora-A(h)","Aurora-B-isoform1(h)","Aurora-B-isoform2(h)","Aurora-B-isoform3(h)","Aurora-B-isoform4(h)","B-Myb(h)","Beta-tubulin(h)","BubR1-isoform1(h)","BubR1-isoform2(h)","BubR1-isoform3(h)","C22orf18-isoform1(h)","C22orf18-isoform2(h)","C22orf18-isoform3(h)","C22orf18-isoform4(h)","CENP-F(h…
MO000133182	CTAK1-isoform5(h)	9.805	201	26692	0.288392	0.003	4.31261	328	["MO000020609","MO000020610","MO000022565","MO000022578","MO000022591","MO000022592","MO000022593","MO000023318","MO000024771","MO000024773","MO000024920","MO000032133","MO000032215","MO000032216","MO000034779","MO000037371","MO000045478","MO000045480","MO000045694","MO000056627","MO000057036","MO000057417","MO000058872","MO000058877","MO000059024","MO000060459","MO000079400","MO000080771","MO000…	["ACCalpha-isoform1(h)","ACCalpha-isoform2(h)","ACCalpha-isoform3(h)","ACCalpha-isoform4(h)","APC1(h)","Aurora-A(h)","Aurora-B-isoform1(h)","Aurora-B-isoform2(h)","Aurora-B-isoform3(h)","Aurora-B-isoform4(h)","B-Myb(h)","Beta-tubulin(h)","BubR1-isoform1(h)","BubR1-isoform2(h)","BubR1-isoform3(h)","CENP-F(h)","CHC1-isoform1(h)","CHC1-isoform2(h)","CKII-beta(h)","CSE1-isoform1(h)","CSE1-isoform2(h)…
MO000081917	Chk2-xbb6(h)	9.95	228	31161	0.45242	0.006	2.67248	330	["MO000020609","MO000020610","MO000022565","MO000022578","MO000022591","MO000022592","MO000022593","MO000023309","MO000023318","MO000024771","MO000024773","MO000024920","MO000032133","MO000032215","MO000032216","MO000034779","MO000037371","MO000045478","MO000045480","MO000045694","MO000056627","MO000057036","MO000057417","MO000058872","MO000058877","MO000059024","MO000060459","MO000078784","MO000…	["ACCalpha-isoform1(h)","ACCalpha-isoform2(h)","ACCalpha-isoform3(h)","ACCalpha-isoform4(h)","APC1(h)","Aurora-A(h)","Aurora-B-isoform1(h)","Aurora-B-isoform2(h)","Aurora-B-isoform3(h)","Aurora-B-isoform4(h)","Beta-tubulin(h)","BubR1-isoform1(h)","BubR1-isoform2(h)","BubR1-isoform3(h)","CAD protein(h)","CENP-F(h)","CHC1-isoform1(h)","CHC1-isoform2(h)","CKII-beta(h)","CSE1-isoform1(h)","CSE1-isofo…
MO000254201	ANAPC2-isoform2(h)	9.825	196	25997	0.297987	0.007	3.90849	330	["MO000020609","MO000020610","MO000022565","MO000022578","MO000022591","MO000022592","MO000022593","MO000023318","MO000024773","MO000032133","MO000032215","MO000032216","MO000034779","MO000037371","MO000045478","MO000045480","MO000045694","MO000056627","MO000057036","MO000057417","MO000058872","MO000058877","MO000059024","MO000060459","MO000079400","MO000080771","MO000081260","MO000081261","MO000…	["ACCalpha-isoform1(h)","ACCalpha-isoform2(h)","ACCalpha-isoform3(h)","ACCalpha-isoform4(h)","APC1(h)","Aurora-A(h)","Aurora-B-isoform1(h)","Aurora-B-isoform2(h)","Aurora-B-isoform3(h)","Aurora-B-isoform4(h)","Beta-tubulin(h)","BubR1-isoform1(h)","BubR1-isoform2(h)","BubR1-isoform3(h)","CENP-F(h)","CHC1-isoform1(h)","CHC1-isoform2(h)","CKII-beta(h)","CSE1-isoform1(h)","CSE1-isoform2(h)","CSE1-iso…
MO000081716	E-cadherin(h)	9.975	204	24070	0.305193	0.006	3.8513	331	["MO000020609","MO000020610","MO000022565","MO000022578","MO000022591","MO000022592","MO000022593","MO000023309","MO000023318","MO000024773","MO000032133","MO000032215","MO000032216","MO000034779","MO000037371","MO000045478","MO000045480","MO000045694","MO000056627","MO000057036","MO000057417","MO000058668","MO000058872","MO000058877","MO000059024","MO000060459","MO000079400","MO000080771","MO000…	["APC1(h)","Aurora-A(h)","Aurora-B-isoform1(h)","Aurora-B-isoform2(h)","Aurora-B-isoform3(h)","Aurora-B-isoform4(h)","B-Myb(h)","BubR1-isoform1(h)","BubR1-isoform2(h)","BubR1-isoform3(h)","C22orf18-isoform1(h)","C22orf18-isoform2(h)","C22orf18-isoform3(h)","C22orf18-isoform4(h)","CENP-F(h)","CHC1-isoform1(h)","CHC1-isoform2(h)","CKII-beta(h)","CSE1-isoform1(h)","CSE1-isoform2(h)","CSE1-isoform3(h…
MO000081912	Chk2-xbb3(h)	9.95	228	31161	0.45242	0.008	2.65196	331	["MO000020609","MO000020610","MO000022565","MO000022578","MO000022591","MO000022592","MO000022593","MO000023309","MO000023318","MO000024771","MO000024773","MO000024920","MO000032133","MO000032215","MO000032216","MO000034779","MO000037371","MO000045478","MO000045480","MO000045694","MO000056627","MO000057036","MO000057417","MO000058872","MO000058877","MO000059024","MO000060459","MO000078784","MO000…	["ACCalpha-isoform1(h)","ACCalpha-isoform2(h)","ACCalpha-isoform3(h)","ACCalpha-isoform4(h)","APC1(h)","Aurora-A(h)","Aurora-B-isoform1(h)","Aurora-B-isoform2(h)","Aurora-B-isoform3(h)","Aurora-B-isoform4(h)","Beta-tubulin(h)","BubR1-isoform1(h)","BubR1-isoform2(h)","BubR1-isoform3(h)","CAD protein(h)","CENP-F(h)","CHC1-isoform1(h)","CHC1-isoform2(h)","CKII-beta(h)","CSE1-isoform1(h)","CSE1-isofo…
MO000314129	Wee1(h){pS123}{pS139}	9.985	200	24992	0.268594	0.01	5.22997	333	["MO000020609","MO000020610","MO000022565","MO000022578","MO000022591","MO000022592","MO000022593","MO000023318","MO000024771","MO000024773","MO000024920","MO000032133","MO000032215","MO000032216","MO000034779","MO000037371","MO000045478","MO000045480","MO000045694","MO000056627","MO000057036","MO000057417","MO000058872","MO000058877","MO000059024","MO000060459","MO000078784","MO000079400","MO000…	["ACCalpha-isoform1(h)","ACCalpha-isoform2(h)","ACCalpha-isoform3(h)","ACCalpha-isoform4(h)","APC1(h)","Aurora-A(h)","Aurora-B-isoform1(h)","Aurora-B-isoform2(h)","Aurora-B-isoform3(h)","Aurora-B-isoform4(h)","Beta-tubulin(h)","BubR1-isoform1(h)","BubR1-isoform2(h)","BubR1-isoform3(h)","CENP-F(h)","CHC1-isoform1(h)","CHC1-isoform2(h)","CKII-beta(h)","CSE1-isoform1(h)","CSE1-isoform2(h)","CSE1-iso…
MO000215355	MOK-isoform3(h)	9.975	201	26840	0.308702	0.005	3.69131	335	["MO000020609","MO000020610","MO000022565","MO000022578","MO000022591","MO000022592","MO000022593","MO000023318","MO000024771","MO000024773","MO000024920","MO000032133","MO000032215","MO000032216","MO000034779","MO000037371","MO000045478","MO000045480","MO000045694","MO000056627","MO000057036","MO000057417","MO000058668","MO000058872","MO000058877","MO000059024","MO000060459","MO000079400","MO000…	["ACCalpha-isoform1(h)","ACCalpha-isoform2(h)","ACCalpha-isoform3(h)","ACCalpha-isoform4(h)","APC1(h)","Aurora-A(h)","Aurora-B-isoform1(h)","Aurora-B-isoform2(h)","Aurora-B-isoform3(h)","Aurora-B-isoform4(h)","Beta-tubulin(h)","BubR1-isoform1(h)","BubR1-isoform2(h)","BubR1-isoform3(h)","CENP-F(h)","CHC1-isoform1(h)","CHC1-isoform2(h)","CKII-beta(h)","CSE1-isoform1(h)","CSE1-isoform2(h)","CSE1-iso…
MO000081920	Chk2-xbb8(h)	9.95	228	31161	0.45242	0.007	2.60805	336	["MO000020609","MO000020610","MO000022565","MO000022578","MO000022591","MO000022592","MO000022593","MO000023309","MO000023318","MO000024771","MO000024773","MO000024920","MO000032133","MO000032215","MO000032216","MO000034779","MO000037371","MO000045478","MO000045480","MO000045694","MO000056627","MO000057036","MO000057417","MO000058872","MO000058877","MO000059024","MO000060459","MO000078784","MO000…	["ACCalpha-isoform1(h)","ACCalpha-isoform2(h)","ACCalpha-isoform3(h)","ACCalpha-isoform4(h)","APC1(h)","Aurora-A(h)","Aurora-B-isoform1(h)","Aurora-B-isoform2(h)","Aurora-B-isoform3(h)","Aurora-B-isoform4(h)","Beta-tubulin(h)","BubR1-isoform1(h)","BubR1-isoform2(h)","BubR1-isoform3(h)","CAD protein(h)","CENP-F(h)","CHC1-isoform1(h)","CHC1-isoform2(h)","CKII-beta(h)","CSE1-isoform1(h)","CSE1-isofo…
MO000081921	Chk2-xbb9(h)	9.95	228	31161	0.45242	0.005	2.65932	338	["MO000020609","MO000020610","MO000022565","MO000022578","MO000022591","MO000022592","MO000022593","MO000023309","MO000023318","MO000024771","MO000024773","MO000024920","MO000032133","MO000032215","MO000032216","MO000034779","MO000037371","MO000045478","MO000045480","MO000045694","MO000056627","MO000057036","MO000057417","MO000058872","MO000058877","MO000059024","MO000060459","MO000078784","MO000…	["ACCalpha-isoform1(h)","ACCalpha-isoform2(h)","ACCalpha-isoform3(h)","ACCalpha-isoform4(h)","APC1(h)","Aurora-A(h)","Aurora-B-isoform1(h)","Aurora-B-isoform2(h)","Aurora-B-isoform3(h)","Aurora-B-isoform4(h)","Beta-tubulin(h)","BubR1-isoform1(h)","BubR1-isoform2(h)","BubR1-isoform3(h)","CAD protein(h)","CENP-F(h)","CHC1-isoform1(h)","CHC1-isoform2(h)","CKII-beta(h)","CSE1-isoform1(h)","CSE1-isofo…
MO000021744	cyclinA(h):Cdk1(h)	9.87	212	28106	0.342552	0.019	3.32994	340	["MO000020609","MO000020610","MO000022565","MO000022578","MO000022591","MO000022592","MO000022593","MO000023318","MO000024771","MO000024773","MO000024920","MO000032133","MO000032215","MO000032216","MO000034779","MO000037371","MO000045478","MO000045480","MO000045694","MO000056627","MO000057036","MO000057417","MO000058872","MO000058877","MO000059024","MO000060459","MO000078784","MO000079400","MO000…	["ACCalpha-isoform1(h)","ACCalpha-isoform2(h)","ACCalpha-isoform3(h)","ACCalpha-isoform4(h)","APC1(h)","Aurora-A(h)","Aurora-B-isoform1(h)","Aurora-B-isoform2(h)","Aurora-B-isoform3(h)","Aurora-B-isoform4(h)","Beta-tubulin(h)","BubR1-isoform1(h)","BubR1-isoform2(h)","BubR1-isoform3(h)","CAD protein(h)","CENP-F(h)","CHC1-isoform1(h)","CHC1-isoform2(h)","CKII-beta(h)","CSE1-isoform1(h)","CSE1-isofo…
MO000081922	Chk2-xbb10(h)	9.95	228	31161	0.45242	0.007	2.64212	340	["MO000020609","MO000020610","MO000022565","MO000022578","MO000022591","MO000022592","MO000022593","MO000023309","MO000023318","MO000024771","MO000024773","MO000024920","MO000032133","MO000032215","MO000032216","MO000034779","MO000037371","MO000045478","MO000045480","MO000045694","MO000056627","MO000057036","MO000057417","MO000058872","MO000058877","MO000059024","MO000060459","MO000078784","MO000…	["ACCalpha-isoform1(h)","ACCalpha-isoform2(h)","ACCalpha-isoform3(h)","ACCalpha-isoform4(h)","APC1(h)","Aurora-A(h)","Aurora-B-isoform1(h)","Aurora-B-isoform2(h)","Aurora-B-isoform3(h)","Aurora-B-isoform4(h)","Beta-tubulin(h)","BubR1-isoform1(h)","BubR1-isoform2(h)","BubR1-isoform3(h)","CAD protein(h)","CENP-F(h)","CHC1-isoform1(h)","CHC1-isoform2(h)","CKII-beta(h)","CSE1-isoform1(h)","CSE1-isofo…
MO000030908	Cdc25B(h){p}	9.97	206	27769	0.321993	0.011	3.48784	341	["MO000020609","MO000020610","MO000022565","MO000022578","MO000022591","MO000022592","MO000022593","MO000023318","MO000024771","MO000024773","MO000024920","MO000024966","MO000026305","MO000032133","MO000032215","MO000032216","MO000034779","MO000037371","MO000045478","MO000045480","MO000045694","MO000056182","MO000056627","MO000057036","MO000057417","MO000058668","MO000058872","MO000058877","MO000…	["ACCalpha-isoform1(h)","ACCalpha-isoform2(h)","ACCalpha-isoform3(h)","ACCalpha-isoform4(h)","APC1(h)","Aurora-A(h)","Aurora-B-isoform1(h)","Aurora-B-isoform2(h)","Aurora-B-isoform3(h)","Aurora-B-isoform4(h)","Beta-tubulin(h)","BubR1-isoform1(h)","BubR1-isoform2(h)","BubR1-isoform3(h)","CENP-F(h)","CHC1-isoform1(h)","CHC1-isoform2(h)","CKII-beta(h)","CSE1-isoform1(h)","CSE1-isoform2(h)","CSE1-iso…
MO000081913	Chk2-xbb4(h)	9.95	228	31161	0.45242	0.006	2.64502	341	["MO000020609","MO000020610","MO000022565","MO000022578","MO000022591","MO000022592","MO000022593","MO000023309","MO000023318","MO000024771","MO000024773","MO000024920","MO000032133","MO000032215","MO000032216","MO000034779","MO000037371","MO000045478","MO000045480","MO000045694","MO000056627","MO000057036","MO000057417","MO000058872","MO000058877","MO000059024","MO000060459","MO000078784","MO000…	["ACCalpha-isoform1(h)","ACCalpha-isoform2(h)","ACCalpha-isoform3(h)","ACCalpha-isoform4(h)","APC1(h)","Aurora-A(h)","Aurora-B-isoform1(h)","Aurora-B-isoform2(h)","Aurora-B-isoform3(h)","Aurora-B-isoform4(h)","Beta-tubulin(h)","BubR1-isoform1(h)","BubR1-isoform2(h)","BubR1-isoform3(h)","CAD protein(h)","CENP-F(h)","CHC1-isoform1(h)","CHC1-isoform2(h)","CKII-beta(h)","CSE1-isoform1(h)","CSE1-isofo…
MO000081915	Chk2-xbb5(h)	9.95	228	31161	0.45242	0.006	2.6376	342	["MO000020609","MO000020610","MO000022565","MO000022578","MO000022591","MO000022592","MO000022593","MO000023309","MO000023318","MO000024771","MO000024773","MO000024920","MO000032133","MO000032215","MO000032216","MO000034779","MO000037371","MO000045478","MO000045480","MO000045694","MO000056627","MO000057036","MO000057417","MO000058872","MO000058877","MO000059024","MO000060459","MO000078784","MO000…	["ACCalpha-isoform1(h)","ACCalpha-isoform2(h)","ACCalpha-isoform3(h)","ACCalpha-isoform4(h)","APC1(h)","Aurora-A(h)","Aurora-B-isoform1(h)","Aurora-B-isoform2(h)","Aurora-B-isoform3(h)","Aurora-B-isoform4(h)","Beta-tubulin(h)","BubR1-isoform1(h)","BubR1-isoform2(h)","BubR1-isoform3(h)","CAD protein(h)","CENP-F(h)","CHC1-isoform1(h)","CHC1-isoform2(h)","CKII-beta(h)","CSE1-isoform1(h)","CSE1-isofo…
MO000081924	Chk2-xbb11(h)	9.95	228	31161	0.45242	0.009	2.60202	342	["MO000020609","MO000020610","MO000022565","MO000022578","MO000022591","MO000022592","MO000022593","MO000023309","MO000023318","MO000024771","MO000024773","MO000024920","MO000032133","MO000032215","MO000032216","MO000034779","MO000037371","MO000045478","MO000045480","MO000045694","MO000056627","MO000057036","MO000057417","MO000058872","MO000058877","MO000059024","MO000060459","MO000078784","MO000…	["ACCalpha-isoform1(h)","ACCalpha-isoform2(h)","ACCalpha-isoform3(h)","ACCalpha-isoform4(h)","APC1(h)","Aurora-A(h)","Aurora-B-isoform1(h)","Aurora-B-isoform2(h)","Aurora-B-isoform3(h)","Aurora-B-isoform4(h)","Beta-tubulin(h)","BubR1-isoform1(h)","BubR1-isoform2(h)","BubR1-isoform3(h)","CAD protein(h)","CENP-F(h)","CHC1-isoform1(h)","CHC1-isoform2(h)","CKII-beta(h)","CSE1-isoform1(h)","CSE1-isofo…
MO000108289	cyclosome:Cdc20{ub}n	9.63	190	24901	0.268961	0.007	5.07873	342	["MO000020609","MO000020610","MO000022565","MO000022578","MO000022591","MO000022592","MO000022593","MO000023318","MO000024773","MO000032133","MO000032215","MO000032216","MO000034779","MO000037371","MO000045478","MO000045480","MO000045694","MO000056627","MO000057036","MO000057417","MO000058872","MO000058877","MO000059024","MO000060459","MO000079400","MO000080771","MO000081260","MO000081261","MO000…	["APC1(h)","Aurora-A(h)","Aurora-B-isoform1(h)","Aurora-B-isoform2(h)","Aurora-B-isoform3(h)","Aurora-B-isoform4(h)","Beta-tubulin(h)","BubR1-isoform1(h)","BubR1-isoform2(h)","BubR1-isoform3(h)","CENP-F(h)","CHC1-isoform1(h)","CHC1-isoform2(h)","CKII-beta(h)","CSE1-isoform1(h)","CSE1-isoform2(h)","CSE1-isoform3(h)","CSE1-isoform4(h)","Caspase-2-p12(h)","Caspase-2-p13(h)","Caspase-2-p14(h)","Caspa…
MO000284629	Chk1(h){pS280}	9.975	198	25588	0.270728	0.006	5.00719	346	["MO000020609","MO000020610","MO000022565","MO000022578","MO000022591","MO000022592","MO000022593","MO000023318","MO000024771","MO000024773","MO000024920","MO000032133","MO000032215","MO000032216","MO000034779","MO000037371","MO000045478","MO000045480","MO000045694","MO000056627","MO000057036","MO000057417","MO000058872","MO000058877","MO000059024","MO000060459","MO000079400","MO000080771","MO000…	["ACCalpha-isoform1(h)","ACCalpha-isoform2(h)","ACCalpha-isoform3(h)","ACCalpha-isoform4(h)","APC1(h)","Aurora-A(h)","Aurora-B-isoform1(h)","Aurora-B-isoform2(h)","Aurora-B-isoform3(h)","Aurora-B-isoform4(h)","Beta-tubulin(h)","BubR1-isoform1(h)","BubR1-isoform2(h)","BubR1-isoform3(h)","CENP-F(h)","CHC1-isoform1(h)","CHC1-isoform2(h)","CKII-beta(h)","CSE1-isoform1(h)","CSE1-isoform2(h)","CSE1-iso…
MO000081918	Chk2-xbb7(h)	9.95	228	31161	0.45242	0.011	2.59413	347	["MO000020609","MO000020610","MO000022565","MO000022578","MO000022591","MO000022592","MO000022593","MO000023309","MO000023318","MO000024771","MO000024773","MO000024920","MO000032133","MO000032215","MO000032216","MO000034779","MO000037371","MO000045478","MO000045480","MO000045694","MO000056627","MO000057036","MO000057417","MO000058872","MO000058877","MO000059024","MO000060459","MO000078784","MO000…	["ACCalpha-isoform1(h)","ACCalpha-isoform2(h)","ACCalpha-isoform3(h)","ACCalpha-isoform4(h)","APC1(h)","Aurora-A(h)","Aurora-B-isoform1(h)","Aurora-B-isoform2(h)","Aurora-B-isoform3(h)","Aurora-B-isoform4(h)","Beta-tubulin(h)","BubR1-isoform1(h)","BubR1-isoform2(h)","BubR1-isoform3(h)","CAD protein(h)","CENP-F(h)","CHC1-isoform1(h)","CHC1-isoform2(h)","CKII-beta(h)","CSE1-isoform1(h)","CSE1-isofo…
MO000215354	MOK-isoform2(h)	9.975	201	26840	0.308702	0.005	3.6311	347	["MO000020609","MO000020610","MO000022565","MO000022578","MO000022591","MO000022592","MO000022593","MO000023318","MO000024771","MO000024773","MO000024920","MO000032133","MO000032215","MO000032216","MO000034779","MO000037371","MO000045478","MO000045480","MO000045694","MO000056627","MO000057036","MO000057417","MO000058668","MO000058872","MO000058877","MO000059024","MO000060459","MO000079400","MO000…	["ACCalpha-isoform1(h)","ACCalpha-isoform2(h)","ACCalpha-isoform3(h)","ACCalpha-isoform4(h)","APC1(h)","Aurora-A(h)","Aurora-B-isoform1(h)","Aurora-B-isoform2(h)","Aurora-B-isoform3(h)","Aurora-B-isoform4(h)","Beta-tubulin(h)","BubR1-isoform1(h)","BubR1-isoform2(h)","BubR1-isoform3(h)","CENP-F(h)","CHC1-isoform1(h)","CHC1-isoform2(h)","CKII-beta(h)","CSE1-isoform1(h)","CSE1-isoform2(h)","CSE1-iso…
MO000096187	plk1(h)	9.9	240	33214	0.670164	0	2.19764	348	["MO000020609","MO000020610","MO000022565","MO000022578","MO000022591","MO000022592","MO000022593","MO000023309","MO000023318","MO000024771","MO000024773","MO000024920","MO000024966","MO000026305","MO000032133","MO000032215","MO000032216","MO000034779","MO000037371","MO000045478","MO000045480","MO000045694","MO000056182","MO000056627","MO000057036","MO000057417","MO000058668","MO000058872","MO000…	["ACCalpha-isoform1(h)","ACCalpha-isoform2(h)","ACCalpha-isoform3(h)","ACCalpha-isoform4(h)","APC1(h)","Aurora-A(h)","Aurora-B-isoform1(h)","Aurora-B-isoform2(h)","Aurora-B-isoform3(h)","Aurora-B-isoform4(h)","B-Myb(h)","Beta-tubulin(h)","BubR1-isoform1(h)","BubR1-isoform2(h)","BubR1-isoform3(h)","CAD protein(h)","CENP-F(h)","CHC1-isoform1(h)","CHC1-isoform2(h)","CKII-beta(h)","CSE1-isoform1(h)",…
MO000271270	CTAK1-isoform7(h)	9.805	201	26692	0.288392	0.007	4.06808	350	["MO000020609","MO000020610","MO000022565","MO000022578","MO000022591","MO000022592","MO000022593","MO000023318","MO000024771","MO000024773","MO000024920","MO000032133","MO000032215","MO000032216","MO000034779","MO000037371","MO000045478","MO000045480","MO000045694","MO000056627","MO000057036","MO000057417","MO000058872","MO000058877","MO000059024","MO000060459","MO000079400","MO000080771","MO000…	["ACCalpha-isoform1(h)","ACCalpha-isoform2(h)","ACCalpha-isoform3(h)","ACCalpha-isoform4(h)","APC1(h)","Aurora-A(h)","Aurora-B-isoform1(h)","Aurora-B-isoform2(h)","Aurora-B-isoform3(h)","Aurora-B-isoform4(h)","B-Myb(h)","Beta-tubulin(h)","BubR1-isoform1(h)","BubR1-isoform2(h)","BubR1-isoform3(h)","CENP-F(h)","CHC1-isoform1(h)","CHC1-isoform2(h)","CKII-beta(h)","CSE1-isoform1(h)","CSE1-isoform2(h)…
MO000021748	cyclinB(h):Cdk1(h)	9.96	236	33001	0.487409	0.03	2.39849	351	["MO000020609","MO000020610","MO000022565","MO000022578","MO000022591","MO000022592","MO000022593","MO000023309","MO000023318","MO000024771","MO000024773","MO000024920","MO000024966","MO000026305","MO000032133","MO000032215","MO000032216","MO000034779","MO000037371","MO000045478","MO000045480","MO000045694","MO000056182","MO000056627","MO000057036","MO000057417","MO000058872","MO000058877","MO000…	["ACCalpha-isoform1(h)","ACCalpha-isoform2(h)","ACCalpha-isoform3(h)","ACCalpha-isoform4(h)","APC1(h)","Aurora-A(h)","Aurora-B-isoform1(h)","Aurora-B-isoform2(h)","Aurora-B-isoform3(h)","Aurora-B-isoform4(h)","B-Myb(h)","Beta-tubulin(h)","BubR1-isoform1(h)","BubR1-isoform2(h)","BubR1-isoform3(h)","C22orf18-isoform1(h)","C22orf18-isoform2(h)","C22orf18-isoform3(h)","C22orf18-isoform4(h)","CAD prot…
MO000092591	Cdk1-isoform1(h):cyclinB1(h)	9.67	203	29830	0.370252	0.024	3.11732	351	["MO000020609","MO000020610","MO000022565","MO000022578","MO000022591","MO000022592","MO000022593","MO000023318","MO000024771","MO000024773","MO000024920","MO000032133","MO000032215","MO000032216","MO000034779","MO000037371","MO000045478","MO000045480","MO000045694","MO000056627","MO000057036","MO000057417","MO000058872","MO000058877","MO000059024","MO000060459","MO000078784","MO000079400","MO000…	["ACCalpha-isoform1(h)","ACCalpha-isoform2(h)","ACCalpha-isoform3(h)","ACCalpha-isoform4(h)","APC1(h)","Aurora-A(h)","Aurora-B-isoform1(h)","Aurora-B-isoform2(h)","Aurora-B-isoform3(h)","Aurora-B-isoform4(h)","Beta-tubulin(h)","BubR1-isoform1(h)","BubR1-isoform2(h)","BubR1-isoform3(h)","CENP-F(h)","CHC1-isoform1(h)","CHC1-isoform2(h)","CKII-beta(h)","CSE1-isoform1(h)","CSE1-isoform2(h)","CSE1-iso…
MO000133174	CTAK1-isoform4(h)	9.805	201	26692	0.288392	0.006	4.0239	353	["MO000020609","MO000020610","MO000022565","MO000022578","MO000022591","MO000022592","MO000022593","MO000023318","MO000024771","MO000024773","MO000024920","MO000032133","MO000032215","MO000032216","MO000034779","MO000037371","MO000045478","MO000045480","MO000045694","MO000056627","MO000057036","MO000057417","MO000058872","MO000058877","MO000059024","MO000060459","MO000079400","MO000080771","MO000…	["ACCalpha-isoform1(h)","ACCalpha-isoform2(h)","ACCalpha-isoform3(h)","ACCalpha-isoform4(h)","APC1(h)","Aurora-A(h)","Aurora-B-isoform1(h)","Aurora-B-isoform2(h)","Aurora-B-isoform3(h)","Aurora-B-isoform4(h)","B-Myb(h)","Beta-tubulin(h)","BubR1-isoform1(h)","BubR1-isoform2(h)","BubR1-isoform3(h)","CENP-F(h)","CHC1-isoform1(h)","CHC1-isoform2(h)","CKII-beta(h)","CSE1-isoform1(h)","CSE1-isoform2(h)…
MO000133172	CTAK1-isoform2(h)	9.805	201	26692	0.288392	0.006	3.977	357	["MO000020609","MO000020610","MO000022565","MO000022578","MO000022591","MO000022592","MO000022593","MO000023318","MO000024771","MO000024773","MO000024920","MO000032133","MO000032215","MO000032216","MO000034779","MO000037371","MO000045478","MO000045480","MO000045694","MO000056627","MO000057036","MO000057417","MO000058872","MO000058877","MO000059024","MO000060459","MO000079400","MO000080771","MO000…	["ACCalpha-isoform1(h)","ACCalpha-isoform2(h)","ACCalpha-isoform3(h)","ACCalpha-isoform4(h)","APC1(h)","Aurora-A(h)","Aurora-B-isoform1(h)","Aurora-B-isoform2(h)","Aurora-B-isoform3(h)","Aurora-B-isoform4(h)","B-Myb(h)","Beta-tubulin(h)","BubR1-isoform1(h)","BubR1-isoform2(h)","BubR1-isoform3(h)","CENP-F(h)","CHC1-isoform1(h)","CHC1-isoform2(h)","CKII-beta(h)","CSE1-isoform1(h)","CSE1-isoform2(h)…
MO000133184	CTAK1-isoform6(h)	9.805	201	26692	0.288392	0.008	3.91304	357	["MO000020609","MO000020610","MO000022565","MO000022578","MO000022591","MO000022592","MO000022593","MO000023318","MO000024771","MO000024773","MO000024920","MO000032133","MO000032215","MO000032216","MO000034779","MO000037371","MO000045478","MO000045480","MO000045694","MO000056627","MO000057036","MO000057417","MO000058872","MO000058877","MO000059024","MO000060459","MO000079400","MO000080771","MO000…	["ACCalpha-isoform1(h)","ACCalpha-isoform2(h)","ACCalpha-isoform3(h)","ACCalpha-isoform4(h)","APC1(h)","Aurora-A(h)","Aurora-B-isoform1(h)","Aurora-B-isoform2(h)","Aurora-B-isoform3(h)","Aurora-B-isoform4(h)","B-Myb(h)","Beta-tubulin(h)","BubR1-isoform1(h)","BubR1-isoform2(h)","BubR1-isoform3(h)","CENP-F(h)","CHC1-isoform1(h)","CHC1-isoform2(h)","CKII-beta(h)","CSE1-isoform1(h)","CSE1-isoform2(h)…
MO000215352	MOK-isoform1(h)	9.975	201	26840	0.308702	0.006	3.5704	357	["MO000020609","MO000020610","MO000022565","MO000022578","MO000022591","MO000022592","MO000022593","MO000023318","MO000024771","MO000024773","MO000024920","MO000032133","MO000032215","MO000032216","MO000034779","MO000037371","MO000045478","MO000045480","MO000045694","MO000056627","MO000057036","MO000057417","MO000058668","MO000058872","MO000058877","MO000059024","MO000060459","MO000079400","MO000…	["ACCalpha-isoform1(h)","ACCalpha-isoform2(h)","ACCalpha-isoform3(h)","ACCalpha-isoform4(h)","APC1(h)","Aurora-A(h)","Aurora-B-isoform1(h)","Aurora-B-isoform2(h)","Aurora-B-isoform3(h)","Aurora-B-isoform4(h)","Beta-tubulin(h)","BubR1-isoform1(h)","BubR1-isoform2(h)","BubR1-isoform3(h)","CENP-F(h)","CHC1-isoform1(h)","CHC1-isoform2(h)","CKII-beta(h)","CSE1-isoform1(h)","CSE1-isoform2(h)","CSE1-iso…
MO000081811	SUV39H1(h)	9.925	180	25259	0.316682	0.015	3.39838	360	["MO000020609","MO000020610","MO000022565","MO000022578","MO000022591","MO000022592","MO000022593","MO000023309","MO000023318","MO000024771","MO000024773","MO000024920","MO000032133","MO000032215","MO000032216","MO000034779","MO000037371","MO000045478","MO000045480","MO000045694","MO000056627","MO000057036","MO000057417","MO000058872","MO000058877","MO000059024","MO000060459","MO000079400","MO000…	["APC1(h)","Aurora-A(h)","Aurora-B-isoform1(h)","Aurora-B-isoform2(h)","Aurora-B-isoform3(h)","Aurora-B-isoform4(h)","BubR1-isoform1(h)","BubR1-isoform2(h)","BubR1-isoform3(h)","CHC1-isoform1(h)","CHC1-isoform2(h)","CKII-beta(h)","CSE1-isoform1(h)","CSE1-isoform2(h)","CSE1-isoform3(h)","CSE1-isoform4(h)","Caspase-2-p19(h)","Caspase-2-p30(h)","Caspase-2-p33(h)","Caspase-2-p34(h)","Cdc20(h)","Cdc25…
MO000153681	JNK3(h){p}	10	217	29261	0.363357	0.011	3.06842	360	["MO000020609","MO000020610","MO000022565","MO000022578","MO000022591","MO000022592","MO000022593","MO000023318","MO000024771","MO000024773","MO000024920","MO000032133","MO000032215","MO000032216","MO000034779","MO000037371","MO000045478","MO000045480","MO000045694","MO000056627","MO000057036","MO000057417","MO000058872","MO000058877","MO000059024","MO000060459","MO000078784","MO000079400","MO000…	["ACCalpha-isoform1(h)","ACCalpha-isoform2(h)","ACCalpha-isoform3(h)","ACCalpha-isoform4(h)","APC1(h)","Aurora-A(h)","Aurora-B-isoform1(h)","Aurora-B-isoform2(h)","Aurora-B-isoform3(h)","Aurora-B-isoform4(h)","Beta-tubulin(h)","BubR1-isoform1(h)","BubR1-isoform2(h)","BubR1-isoform3(h)","C22orf18-isoform1(h)","C22orf18-isoform2(h)","C22orf18-isoform3(h)","C22orf18-isoform4(h)","CAD protein(h)","CE…
MO000043635	cyclosome{p}n:Fzr:MAD2B	9.93	190	23410	0.247504	0.003	5.77207	361	["MO000020609","MO000020610","MO000022565","MO000022578","MO000022591","MO000022592","MO000022593","MO000023318","MO000024773","MO000032133","MO000032215","MO000032216","MO000034779","MO000037371","MO000045478","MO000045480","MO000045694","MO000056627","MO000057036","MO000057417","MO000058872","MO000058877","MO000059024","MO000060459","MO000079400","MO000080771","MO000081260","MO000081261","MO000…	["APC1(h)","Aurora-A(h)","Aurora-B-isoform1(h)","Aurora-B-isoform2(h)","Aurora-B-isoform3(h)","Aurora-B-isoform4(h)","Beta-tubulin(h)","BubR1-isoform1(h)","BubR1-isoform2(h)","BubR1-isoform3(h)","CENP-F(h)","CHC1-isoform1(h)","CHC1-isoform2(h)","CKII-beta(h)","CSE1-isoform1(h)","CSE1-isoform2(h)","CSE1-isoform3(h)","CSE1-isoform4(h)","Caspase-2-p12(h)","Caspase-2-p13(h)","Caspase-2-p14(h)","Caspa…
MO000057720	PAK1-isoform1(h)	9.985	239	34322	0.589413	0.019	2.22353	361	["MO000020609","MO000020610","MO000022565","MO000022578","MO000022591","MO000022592","MO000022593","MO000023309","MO000023318","MO000024771","MO000024773","MO000024920","MO000024966","MO000026305","MO000032133","MO000032215","MO000032216","MO000034779","MO000037371","MO000045478","MO000045480","MO000045694","MO000056182","MO000056627","MO000057036","MO000057417","MO000058668","MO000058872","MO000…	["ACCalpha-isoform1(h)","ACCalpha-isoform2(h)","ACCalpha-isoform3(h)","ACCalpha-isoform4(h)","APC1(h)","Aurora-A(h)","Aurora-B-isoform1(h)","Aurora-B-isoform2(h)","Aurora-B-isoform3(h)","Aurora-B-isoform4(h)","B-Myb(h)","Beta-tubulin(h)","BubR1-isoform1(h)","BubR1-isoform2(h)","BubR1-isoform3(h)","C22orf18-isoform1(h)","C22orf18-isoform2(h)","C22orf18-isoform3(h)","C22orf18-isoform4(h)","CENP-F(h…
MO000083939	Cdc27-isoform1(h)	9.975	211	26617	0.325041	0.004	3.32523	361	["MO000020609","MO000020610","MO000022565","MO000022578","MO000022591","MO000022592","MO000022593","MO000023309","MO000023318","MO000024773","MO000032133","MO000032215","MO000032216","MO000034779","MO000037371","MO000045478","MO000045480","MO000045694","MO000056627","MO000057036","MO000057417","MO000058872","MO000058877","MO000059024","MO000060459","MO000079400","MO000080771","MO000081260","MO000…	["ACCalpha-isoform1(h)","ACCalpha-isoform2(h)","ACCalpha-isoform3(h)","ACCalpha-isoform4(h)","APC1(h)","Aurora-A(h)","Aurora-B-isoform1(h)","Aurora-B-isoform2(h)","Aurora-B-isoform3(h)","Aurora-B-isoform4(h)","B-Myb(h)","Beta-tubulin(h)","BubR1-isoform1(h)","BubR1-isoform2(h)","BubR1-isoform3(h)","C22orf18-isoform1(h)","C22orf18-isoform2(h)","C22orf18-isoform3(h)","C22orf18-isoform4(h)","CENP-F(h…
MO000043667	RASSF1-A(h)	9.93	203	28491	0.356732	0.026	3.1183	362	["MO000020609","MO000020610","MO000022565","MO000022578","MO000022591","MO000022592","MO000022593","MO000023318","MO000024771","MO000024773","MO000024920","MO000032133","MO000032215","MO000032216","MO000034779","MO000037371","MO000045478","MO000045480","MO000045694","MO000056627","MO000057036","MO000057417","MO000058872","MO000058877","MO000059024","MO000060459","MO000078784","MO000079400","MO000…	["ACCalpha-isoform1(h)","ACCalpha-isoform2(h)","ACCalpha-isoform3(h)","ACCalpha-isoform4(h)","APC1(h)","Aurora-A(h)","Aurora-B-isoform1(h)","Aurora-B-isoform2(h)","Aurora-B-isoform3(h)","Aurora-B-isoform4(h)","Beta-tubulin(h)","BubR1-isoform1(h)","BubR1-isoform2(h)","BubR1-isoform3(h)","CENP-F(h)","CHC1-isoform1(h)","CHC1-isoform2(h)","CKII-beta(h)","CSE1-isoform1(h)","CSE1-isoform2(h)","CSE1-iso…
MO000256466	NRG2-isoform4(h)	9.835	208	27190	0.28208	0.001	4.05371	363	["MO000020609","MO000020610","MO000022565","MO000022578","MO000022591","MO000022592","MO000022593","MO000023309","MO000023318","MO000024771","MO000024773","MO000024920","MO000032133","MO000032215","MO000032216","MO000034779","MO000037371","MO000045478","MO000045480","MO000045694","MO000056627","MO000057036","MO000057417","MO000058872","MO000058877","MO000059024","MO000060459","MO000078784","MO000…	["ACCalpha-isoform1(h)","ACCalpha-isoform2(h)","ACCalpha-isoform3(h)","ACCalpha-isoform4(h)","APC1(h)","Aurora-A(h)","Aurora-B-isoform1(h)","Aurora-B-isoform2(h)","Aurora-B-isoform3(h)","Aurora-B-isoform4(h)","Beta-tubulin(h)","BubR1-isoform1(h)","BubR1-isoform2(h)","BubR1-isoform3(h)","CENP-F(h)","CHC1-isoform1(h)","CHC1-isoform2(h)","CKII-beta(h)","CSE1-isoform1(h)","CSE1-isoform2(h)","CSE1-iso…
MO000023577	hdac2(h)	9.985	214	27571	0.381887	0.013	2.90514	364	["MO000020609","MO000020610","MO000022565","MO000022578","MO000022591","MO000022592","MO000022593","MO000023318","MO000024771","MO000024773","MO000024920","MO000024966","MO000026305","MO000032133","MO000032215","MO000032216","MO000034779","MO000037371","MO000045478","MO000045480","MO000045694","MO000056182","MO000056627","MO000057036","MO000057417","MO000058872","MO000058877","MO000059024","MO000…	["ACCalpha-isoform1(h)","ACCalpha-isoform2(h)","ACCalpha-isoform3(h)","ACCalpha-isoform4(h)","APC1(h)","Aurora-A(h)","Aurora-B-isoform1(h)","Aurora-B-isoform2(h)","Aurora-B-isoform3(h)","Aurora-B-isoform4(h)","B-Myb(h)","BubR1-isoform1(h)","BubR1-isoform2(h)","BubR1-isoform3(h)","CAD protein(h)","CHC1-isoform1(h)","CHC1-isoform2(h)","CKII-beta(h)","CSE1-isoform1(h)","CSE1-isoform2(h)","CSE1-isofo…
MO000133167	CTAK1-isoform1(h)	9.805	201	26692	0.288392	0.009	3.88965	367	["MO000020609","MO000020610","MO000022565","MO000022578","MO000022591","MO000022592","MO000022593","MO000023318","MO000024771","MO000024773","MO000024920","MO000032133","MO000032215","MO000032216","MO000034779","MO000037371","MO000045478","MO000045480","MO000045694","MO000056627","MO000057036","MO000057417","MO000058872","MO000058877","MO000059024","MO000060459","MO000079400","MO000080771","MO000…	["ACCalpha-isoform1(h)","ACCalpha-isoform2(h)","ACCalpha-isoform3(h)","ACCalpha-isoform4(h)","APC1(h)","Aurora-A(h)","Aurora-B-isoform1(h)","Aurora-B-isoform2(h)","Aurora-B-isoform3(h)","Aurora-B-isoform4(h)","B-Myb(h)","Beta-tubulin(h)","BubR1-isoform1(h)","BubR1-isoform2(h)","BubR1-isoform3(h)","CENP-F(h)","CHC1-isoform1(h)","CHC1-isoform2(h)","CKII-beta(h)","CSE1-isoform1(h)","CSE1-isoform2(h)…
MO000107517	Tome-1(h)	9.91	201	25796	0.278068	0.004	4.50452	369	["MO000020609","MO000020610","MO000022565","MO000022578","MO000022591","MO000022592","MO000022593","MO000023318","MO000024771","MO000024773","MO000024920","MO000032133","MO000032215","MO000032216","MO000034779","MO000037371","MO000045478","MO000045480","MO000045694","MO000056627","MO000057036","MO000057417","MO000058872","MO000058877","MO000059024","MO000060459","MO000078784","MO000079400","MO000…	["ACCalpha-isoform1(h)","ACCalpha-isoform2(h)","ACCalpha-isoform3(h)","ACCalpha-isoform4(h)","APC1(h)","Aurora-A(h)","Aurora-B-isoform1(h)","Aurora-B-isoform2(h)","Aurora-B-isoform3(h)","Aurora-B-isoform4(h)","Beta-tubulin(h)","BubR1-isoform1(h)","BubR1-isoform2(h)","BubR1-isoform3(h)","CENP-F(h)","CHC1-isoform1(h)","CHC1-isoform2(h)","CKII-beta(h)","CSE1-isoform1(h)","CSE1-isoform2(h)","CSE1-iso…
MO000125052	cGKII(h)	9.925	177	24293	0.293759	0.011	3.67296	369	["MO000020609","MO000020610","MO000022565","MO000022578","MO000022591","MO000022592","MO000022593","MO000024771","MO000024773","MO000024920","MO000032133","MO000032215","MO000032216","MO000034779","MO000037371","MO000045478","MO000045480","MO000045694","MO000056627","MO000057036","MO000057417","MO000058872","MO000058877","MO000059024","MO000060459","MO000079400","MO000080771","MO000081260","MO000…	["ACCalpha-isoform1(h)","ACCalpha-isoform2(h)","ACCalpha-isoform3(h)","ACCalpha-isoform4(h)","APC1(h)","Aurora-A(h)","Aurora-B-isoform1(h)","Aurora-B-isoform2(h)","Aurora-B-isoform3(h)","Aurora-B-isoform4(h)","BubR1-isoform1(h)","BubR1-isoform2(h)","BubR1-isoform3(h)","CHC1-isoform1(h)","CHC1-isoform2(h)","CKII-beta(h)","CSE1-isoform1(h)","CSE1-isoform2(h)","CSE1-isoform3(h)","CSE1-isoform4(h)","…
MO000023617	cyclinB1(h):Cdk1(h){pY15}	9.87	182	20164	0.245112	0.003	5.48302	371	["MO000020609","MO000020610","MO000022565","MO000022578","MO000022591","MO000022592","MO000022593","MO000024773","MO000032133","MO000032215","MO000032216","MO000045478","MO000045480","MO000045694","MO000056627","MO000057036","MO000057417","MO000058872","MO000058877","MO000059024","MO000060459","MO000079400","MO000080771","MO000081260","MO000081261","MO000081890","MO000081911","MO000081912","MO000…	["APC1(h)","Aurora-A(h)","Aurora-B-isoform1(h)","Aurora-B-isoform2(h)","Aurora-B-isoform3(h)","Aurora-B-isoform4(h)","BubR1-isoform1(h)","BubR1-isoform2(h)","BubR1-isoform3(h)","CENP-F(h)","CHC1-isoform1(h)","CHC1-isoform2(h)","CKII-beta(h)","CSE1-isoform1(h)","CSE1-isoform2(h)","CSE1-isoform3(h)","CSE1-isoform4(h)","Caspase-2-p12(h)","Caspase-2-p13(h)","Caspase-2-p14(h)","Caspase-2-p15(h)","Casp…
MO000133160	CTAK1-isoform3(h)	9.805	201	26692	0.288392	0.011	3.74859	374	["MO000020609","MO000020610","MO000022565","MO000022578","MO000022591","MO000022592","MO000022593","MO000023318","MO000024771","MO000024773","MO000024920","MO000032133","MO000032215","MO000032216","MO000034779","MO000037371","MO000045478","MO000045480","MO000045694","MO000056627","MO000057036","MO000057417","MO000058872","MO000058877","MO000059024","MO000060459","MO000079400","MO000080771","MO000…	["ACCalpha-isoform1(h)","ACCalpha-isoform2(h)","ACCalpha-isoform3(h)","ACCalpha-isoform4(h)","APC1(h)","Aurora-A(h)","Aurora-B-isoform1(h)","Aurora-B-isoform2(h)","Aurora-B-isoform3(h)","Aurora-B-isoform4(h)","B-Myb(h)","Beta-tubulin(h)","BubR1-isoform1(h)","BubR1-isoform2(h)","BubR1-isoform3(h)","CENP-F(h)","CHC1-isoform1(h)","CHC1-isoform2(h)","CKII-beta(h)","CSE1-isoform1(h)","CSE1-isoform2(h)…
MO000215356	MOK-isoform4(h)	9.975	201	26840	0.308702	0.013	3.37442	374	["MO000020609","MO000020610","MO000022565","MO000022578","MO000022591","MO000022592","MO000022593","MO000023318","MO000024771","MO000024773","MO000024920","MO000032133","MO000032215","MO000032216","MO000034779","MO000037371","MO000045478","MO000045480","MO000045694","MO000056627","MO000057036","MO000057417","MO000058668","MO000058872","MO000058877","MO000059024","MO000060459","MO000079400","MO000…	["ACCalpha-isoform1(h)","ACCalpha-isoform2(h)","ACCalpha-isoform3(h)","ACCalpha-isoform4(h)","APC1(h)","Aurora-A(h)","Aurora-B-isoform1(h)","Aurora-B-isoform2(h)","Aurora-B-isoform3(h)","Aurora-B-isoform4(h)","Beta-tubulin(h)","BubR1-isoform1(h)","BubR1-isoform2(h)","BubR1-isoform3(h)","CENP-F(h)","CHC1-isoform1(h)","CHC1-isoform2(h)","CKII-beta(h)","CSE1-isoform1(h)","CSE1-isoform2(h)","CSE1-iso…
MO000082710	Chk1-isoform1(h)	9.87	239	31739	0.481211	0.026	2.29201	379	["MO000020609","MO000020610","MO000022565","MO000022578","MO000022591","MO000022592","MO000022593","MO000023309","MO000023318","MO000024771","MO000024773","MO000024920","MO000024966","MO000026305","MO000032133","MO000032215","MO000032216","MO000034779","MO000037371","MO000045478","MO000045480","MO000045694","MO000056182","MO000056627","MO000057036","MO000057417","MO000058872","MO000058877","MO000…	["ACCalpha-isoform1(h)","ACCalpha-isoform2(h)","ACCalpha-isoform3(h)","ACCalpha-isoform4(h)","APC1(h)","Aurora-A(h)","Aurora-B-isoform1(h)","Aurora-B-isoform2(h)","Aurora-B-isoform3(h)","Aurora-B-isoform4(h)","B-Myb(h)","Beta-tubulin(h)","BubR1-isoform1(h)","BubR1-isoform2(h)","BubR1-isoform3(h)","C22orf18-isoform1(h)","C22orf18-isoform2(h)","C22orf18-isoform3(h)","C22orf18-isoform4(h)","CAD prot…
MO000038943	cyclinA:Cdk2{pY15}	9.925	194	24766	0.264135	0.005	4.543	380	["MO000020609","MO000020610","MO000022565","MO000022578","MO000022591","MO000022592","MO000022593","MO000023318","MO000024771","MO000024773","MO000024920","MO000032133","MO000032215","MO000032216","MO000034779","MO000037371","MO000045478","MO000045480","MO000045694","MO000056627","MO000057036","MO000057417","MO000058872","MO000058877","MO000059024","MO000060459","MO000079400","MO000080771","MO000…	["APC1(h)","Aurora-A(h)","Aurora-B-isoform1(h)","Aurora-B-isoform2(h)","Aurora-B-isoform3(h)","Aurora-B-isoform4(h)","Beta-tubulin(h)","BubR1-isoform1(h)","BubR1-isoform2(h)","BubR1-isoform3(h)","CENP-F(h)","CHC1-isoform1(h)","CHC1-isoform2(h)","CKII-beta(h)","CSE1-isoform1(h)","CSE1-isoform2(h)","CSE1-isoform3(h)","CSE1-isoform4(h)","Caspase-2-p12(h)","Caspase-2-p13(h)","Caspase-2-p14(h)","Caspa…
MO000043418	cyclinB1(h):Cdk1(h):Cks1(h)	9.995	185	23143	0.284478	0.004	3.74518	380	["MO000020609","MO000020610","MO000022565","MO000022578","MO000022591","MO000022592","MO000022593","MO000024773","MO000032133","MO000032215","MO000032216","MO000034779","MO000037371","MO000045478","MO000045480","MO000045694","MO000056627","MO000057036","MO000057417","MO000058872","MO000058877","MO000059024","MO000060459","MO000079400","MO000080771","MO000081260","MO000081261","MO000081890","MO000…	["ACCalpha-isoform1(h)","ACCalpha-isoform2(h)","ACCalpha-isoform3(h)","ACCalpha-isoform4(h)","APC1(h)","Aurora-A(h)","Aurora-B-isoform1(h)","Aurora-B-isoform2(h)","Aurora-B-isoform3(h)","Aurora-B-isoform4(h)","BubR1-isoform1(h)","BubR1-isoform2(h)","BubR1-isoform3(h)","CENP-F(h)","CHC1-isoform1(h)","CHC1-isoform2(h)","CKII-beta(h)","CSE1-isoform1(h)","CSE1-isoform2(h)","CSE1-isoform3(h)","CSE1-is…
MO000175992	CDCA7L-isoform2(h)	9.785	167	20958	0.260776	0.001	4.6274	382	["MO000020609","MO000020610","MO000022565","MO000022578","MO000022591","MO000022592","MO000022593","MO000023318","MO000024773","MO000032133","MO000032215","MO000032216","MO000034779","MO000037371","MO000045478","MO000045480","MO000045694","MO000056627","MO000057036","MO000057417","MO000058872","MO000058877","MO000059024","MO000060459","MO000080771","MO000081260","MO000081261","MO000081890","MO000…	["ACCalpha-isoform1(h)","ACCalpha-isoform2(h)","ACCalpha-isoform3(h)","ACCalpha-isoform4(h)","APC1(h)","Aurora-A(h)","Aurora-B-isoform1(h)","Aurora-B-isoform2(h)","Aurora-B-isoform3(h)","Aurora-B-isoform4(h)","BubR1-isoform1(h)","BubR1-isoform2(h)","BubR1-isoform3(h)","CDCA7L-isoform2(h)","CHC1-isoform1(h)","CHC1-isoform2(h)","CKII-beta(h)","CSE1-isoform1(h)","CSE1-isoform2(h)","CSE1-isoform3(h)"…
MO000256403	NIPA-isoform3(h)	9.99	190	22967	0.238238	0.004	5.37963	382	["MO000020609","MO000020610","MO000022565","MO000022578","MO000022591","MO000022592","MO000022593","MO000023318","MO000024773","MO000032133","MO000032215","MO000032216","MO000034779","MO000037371","MO000045478","MO000045480","MO000045694","MO000056627","MO000057036","MO000057417","MO000058872","MO000058877","MO000059024","MO000060459","MO000079400","MO000080771","MO000081260","MO000081261","MO000…	["APC1(h)","Aurora-A(h)","Aurora-B-isoform1(h)","Aurora-B-isoform2(h)","Aurora-B-isoform3(h)","Aurora-B-isoform4(h)","Beta-tubulin(h)","BubR1-isoform1(h)","BubR1-isoform2(h)","BubR1-isoform3(h)","CENP-F(h)","CHC1-isoform1(h)","CHC1-isoform2(h)","CKII-beta(h)","CSE1-isoform1(h)","CSE1-isoform2(h)","CSE1-isoform3(h)","CSE1-isoform4(h)","Caspase-2-p12(h)","Caspase-2-p13(h)","Caspase-2-p14(h)","Caspa…
MO000270921	CDCA7L-isoform3(h)	9.785	167	20958	0.260776	0.004	4.62658	382	["MO000020609","MO000020610","MO000022565","MO000022578","MO000022591","MO000022592","MO000022593","MO000023318","MO000024773","MO000032133","MO000032215","MO000032216","MO000034779","MO000037371","MO000045478","MO000045480","MO000045694","MO000056627","MO000057036","MO000057417","MO000058872","MO000058877","MO000059024","MO000060459","MO000080771","MO000081260","MO000081261","MO000081890","MO000…	["ACCalpha-isoform1(h)","ACCalpha-isoform2(h)","ACCalpha-isoform3(h)","ACCalpha-isoform4(h)","APC1(h)","Aurora-A(h)","Aurora-B-isoform1(h)","Aurora-B-isoform2(h)","Aurora-B-isoform3(h)","Aurora-B-isoform4(h)","BubR1-isoform1(h)","BubR1-isoform2(h)","BubR1-isoform3(h)","CDCA7L-isoform3(h)","CHC1-isoform1(h)","CHC1-isoform2(h)","CKII-beta(h)","CSE1-isoform1(h)","CSE1-isoform2(h)","CSE1-isoform3(h)"…
MO000311968	Cdc27-isoform2(h)	9.975	211	26617	0.325041	0.008	3.16933	382	["MO000020609","MO000020610","MO000022565","MO000022578","MO000022591","MO000022592","MO000022593","MO000023309","MO000023318","MO000024773","MO000032133","MO000032215","MO000032216","MO000034779","MO000037371","MO000045478","MO000045480","MO000045694","MO000056627","MO000057036","MO000057417","MO000058872","MO000058877","MO000059024","MO000060459","MO000079400","MO000080771","MO000081260","MO000…	["ACCalpha-isoform1(h)","ACCalpha-isoform2(h)","ACCalpha-isoform3(h)","ACCalpha-isoform4(h)","APC1(h)","Aurora-A(h)","Aurora-B-isoform1(h)","Aurora-B-isoform2(h)","Aurora-B-isoform3(h)","Aurora-B-isoform4(h)","B-Myb(h)","Beta-tubulin(h)","BubR1-isoform1(h)","BubR1-isoform2(h)","BubR1-isoform3(h)","C22orf18-isoform1(h)","C22orf18-isoform2(h)","C22orf18-isoform3(h)","C22orf18-isoform4(h)","CENP-F(h…
MO000119192	UBE2J2-isoform1(h)	9.91	224	30928	0.406955	0.009	2.60677	383	["MO000020609","MO000020610","MO000022565","MO000022578","MO000022591","MO000022592","MO000022593","MO000023309","MO000023318","MO000024771","MO000024773","MO000024920","MO000032133","MO000032215","MO000032216","MO000034779","MO000037371","MO000045478","MO000045480","MO000045694","MO000056627","MO000057036","MO000057417","MO000058872","MO000058877","MO000059024","MO000060459","MO000079400","MO000…	["ACCalpha-isoform1(h)","ACCalpha-isoform2(h)","ACCalpha-isoform3(h)","ACCalpha-isoform4(h)","APC1(h)","Aurora-A(h)","Aurora-B-isoform1(h)","Aurora-B-isoform2(h)","Aurora-B-isoform3(h)","Aurora-B-isoform4(h)","B-Myb(h)","BubR1-isoform1(h)","BubR1-isoform2(h)","BubR1-isoform3(h)","CENP-F(h)","CHC1-isoform1(h)","CHC1-isoform2(h)","CKII-beta(h)","CSE1-isoform1(h)","CSE1-isoform2(h)","CSE1-isoform3(h…
MO000117253	LKB1-isoform1(h)	9.87	225	29503	0.391003	0.021	2.65133	385	["MO000020609","MO000020610","MO000022565","MO000022578","MO000022591","MO000022592","MO000022593","MO000023309","MO000023318","MO000024771","MO000024773","MO000024920","MO000024966","MO000026305","MO000032133","MO000032215","MO000032216","MO000034779","MO000037371","MO000045478","MO000045480","MO000045694","MO000056182","MO000056627","MO000057036","MO000057417","MO000058668","MO000058872","MO000…	["ACCalpha-isoform1(h)","ACCalpha-isoform2(h)","ACCalpha-isoform3(h)","ACCalpha-isoform4(h)","APC1(h)","Aurora-A(h)","Aurora-B-isoform1(h)","Aurora-B-isoform2(h)","Aurora-B-isoform3(h)","Aurora-B-isoform4(h)","B-Myb(h)","Beta-tubulin(h)","BubR1-isoform1(h)","BubR1-isoform2(h)","BubR1-isoform3(h)","C22orf18-isoform1(h)","C22orf18-isoform2(h)","C22orf18-isoform3(h)","C22orf18-isoform4(h)","CENP-F(h…
MO000044265	alpha-synuclein-isoform1(h)	9.87	226	31164	0.383631	0.022	2.68882	386	["MO000020609","MO000020610","MO000022565","MO000022578","MO000022591","MO000022592","MO000022593","MO000023309","MO000023318","MO000024771","MO000024773","MO000024920","MO000032133","MO000032215","MO000032216","MO000034779","MO000037371","MO000045478","MO000045480","MO000045694","MO000056627","MO000057036","MO000057417","MO000058872","MO000058877","MO000059024","MO000060459","MO000078784","MO000…	["ACCalpha-isoform1(h)","ACCalpha-isoform2(h)","ACCalpha-isoform3(h)","ACCalpha-isoform4(h)","APC1(h)","Aurora-A(h)","Aurora-B-isoform1(h)","Aurora-B-isoform2(h)","Aurora-B-isoform3(h)","Aurora-B-isoform4(h)","Beta-tubulin(h)","BubR1-isoform1(h)","BubR1-isoform2(h)","BubR1-isoform3(h)","CENP-F(h)","CHC1-isoform1(h)","CHC1-isoform2(h)","CKII-beta(h)","CSE1-isoform1(h)","CSE1-isoform2(h)","CSE1-iso…
MO000175990	CDCA7L-isoform1(h)	9.785	167	20958	0.260776	0.003	4.55724	386	["MO000020609","MO000020610","MO000022565","MO000022578","MO000022591","MO000022592","MO000022593","MO000023318","MO000024773","MO000032133","MO000032215","MO000032216","MO000034779","MO000037371","MO000045478","MO000045480","MO000045694","MO000056627","MO000057036","MO000057417","MO000058872","MO000058877","MO000059024","MO000060459","MO000080771","MO000081260","MO000081261","MO000081890","MO000…	["ACCalpha-isoform1(h)","ACCalpha-isoform2(h)","ACCalpha-isoform3(h)","ACCalpha-isoform4(h)","APC1(h)","Aurora-A(h)","Aurora-B-isoform1(h)","Aurora-B-isoform2(h)","Aurora-B-isoform3(h)","Aurora-B-isoform4(h)","BubR1-isoform1(h)","BubR1-isoform2(h)","BubR1-isoform3(h)","CDCA7L-isoform1(h)","CHC1-isoform1(h)","CHC1-isoform2(h)","CKII-beta(h)","CSE1-isoform1(h)","CSE1-isoform2(h)","CSE1-isoform3(h)"…
MO000286139	CDCA7L-isoform4(h)	9.785	167	20958	0.260776	0.002	4.53484	386	["MO000020609","MO000020610","MO000022565","MO000022578","MO000022591","MO000022592","MO000022593","MO000023318","MO000024773","MO000032133","MO000032215","MO000032216","MO000034779","MO000037371","MO000045478","MO000045480","MO000045694","MO000056627","MO000057036","MO000057417","MO000058872","MO000058877","MO000059024","MO000060459","MO000080771","MO000081260","MO000081261","MO000081890","MO000…	["ACCalpha-isoform1(h)","ACCalpha-isoform2(h)","ACCalpha-isoform3(h)","ACCalpha-isoform4(h)","APC1(h)","Aurora-A(h)","Aurora-B-isoform1(h)","Aurora-B-isoform2(h)","Aurora-B-isoform3(h)","Aurora-B-isoform4(h)","BubR1-isoform1(h)","BubR1-isoform2(h)","BubR1-isoform3(h)","CDCA7L-isoform4(h)","CHC1-isoform1(h)","CHC1-isoform2(h)","CKII-beta(h)","CSE1-isoform1(h)","CSE1-isoform2(h)","CSE1-isoform3(h)"…
MO000256402	NIPA-isoform2(h)	9.99	190	22967	0.238238	0.006	5.24338	390	["MO000020609","MO000020610","MO000022565","MO000022578","MO000022591","MO000022592","MO000022593","MO000023318","MO000024773","MO000032133","MO000032215","MO000032216","MO000034779","MO000037371","MO000045478","MO000045480","MO000045694","MO000056627","MO000057036","MO000057417","MO000058872","MO000058877","MO000059024","MO000060459","MO000079400","MO000080771","MO000081260","MO000081261","MO000…	["APC1(h)","Aurora-A(h)","Aurora-B-isoform1(h)","Aurora-B-isoform2(h)","Aurora-B-isoform3(h)","Aurora-B-isoform4(h)","Beta-tubulin(h)","BubR1-isoform1(h)","BubR1-isoform2(h)","BubR1-isoform3(h)","CENP-F(h)","CHC1-isoform1(h)","CHC1-isoform2(h)","CKII-beta(h)","CSE1-isoform1(h)","CSE1-isoform2(h)","CSE1-isoform3(h)","CSE1-isoform4(h)","Caspase-2-p12(h)","Caspase-2-p13(h)","Caspase-2-p14(h)","Caspa…
MO000271693	Mps1-isoform2(h)	9.96	208	30928	0.376538	0.016	2.69726	392	["MO000020609","MO000020610","MO000022565","MO000022578","MO000022591","MO000022592","MO000022593","MO000023318","MO000024771","MO000024773","MO000024920","MO000024966","MO000026305","MO000032133","MO000032215","MO000032216","MO000034779","MO000037371","MO000045478","MO000045480","MO000045694","MO000056182","MO000056627","MO000057036","MO000057417","MO000058872","MO000058877","MO000059024","MO000…	["ACCalpha-isoform1(h)","ACCalpha-isoform2(h)","ACCalpha-isoform3(h)","ACCalpha-isoform4(h)","APC1(h)","Aurora-A(h)","Aurora-B-isoform1(h)","Aurora-B-isoform2(h)","Aurora-B-isoform3(h)","Aurora-B-isoform4(h)","B-Myb(h)","Beta-tubulin(h)","BubR1-isoform1(h)","BubR1-isoform2(h)","BubR1-isoform3(h)","CENP-F(h)","CHC1-isoform1(h)","CHC1-isoform2(h)","CKII-beta(h)","CSE1-isoform1(h)","CSE1-isoform2(h)…
MO000056630	ERK(h){p}	9.925	204	28449	0.316352	0.006	3.2654	393	["MO000020609","MO000020610","MO000022565","MO000022578","MO000022591","MO000022592","MO000022593","MO000023309","MO000023318","MO000024771","MO000024773","MO000024920","MO000032133","MO000032215","MO000032216","MO000034779","MO000037371","MO000045478","MO000045480","MO000045694","MO000056627","MO000057036","MO000057417","MO000058872","MO000058877","MO000059024","MO000060459","MO000078784","MO000…	["APC1(h)","Aurora-A(h)","Aurora-B-isoform1(h)","Aurora-B-isoform2(h)","Aurora-B-isoform3(h)","Aurora-B-isoform4(h)","B-Myb(h)","Beta-tubulin(h)","BubR1-isoform1(h)","BubR1-isoform2(h)","BubR1-isoform3(h)","CHC1-isoform1(h)","CHC1-isoform2(h)","CKII-beta(h)","CSE1-isoform1(h)","CSE1-isoform2(h)","CSE1-isoform3(h)","CSE1-isoform4(h)","Caspase-2-p12(h)","Caspase-2-p13(h)","Caspase-2-p14(h)","Caspas…
MO000287017	UBE2J2-isoform3(h)	9.91	224	30928	0.406955	0.014	2.47626	393	["MO000020609","MO000020610","MO000022565","MO000022578","MO000022591","MO000022592","MO000022593","MO000023309","MO000023318","MO000024771","MO000024773","MO000024920","MO000032133","MO000032215","MO000032216","MO000034779","MO000037371","MO000045478","MO000045480","MO000045694","MO000056627","MO000057036","MO000057417","MO000058872","MO000058877","MO000059024","MO000060459","MO000079400","MO000…	["ACCalpha-isoform1(h)","ACCalpha-isoform2(h)","ACCalpha-isoform3(h)","ACCalpha-isoform4(h)","APC1(h)","Aurora-A(h)","Aurora-B-isoform1(h)","Aurora-B-isoform2(h)","Aurora-B-isoform3(h)","Aurora-B-isoform4(h)","B-Myb(h)","BubR1-isoform1(h)","BubR1-isoform2(h)","BubR1-isoform3(h)","CENP-F(h)","CHC1-isoform1(h)","CHC1-isoform2(h)","CKII-beta(h)","CSE1-isoform1(h)","CSE1-isoform2(h)","CSE1-isoform3(h…
MO000023616	cyclinB1(h):Cdk1(h){pT14}{pY15}	9.87	182	20164	0.245112	0.005	5.06362	394	["MO000020609","MO000020610","MO000022565","MO000022578","MO000022591","MO000022592","MO000022593","MO000024773","MO000032133","MO000032215","MO000032216","MO000045478","MO000045480","MO000045694","MO000056627","MO000057036","MO000057417","MO000058872","MO000058877","MO000059024","MO000060459","MO000079400","MO000080771","MO000081260","MO000081261","MO000081890","MO000081911","MO000081912","MO000…	["APC1(h)","Aurora-A(h)","Aurora-B-isoform1(h)","Aurora-B-isoform2(h)","Aurora-B-isoform3(h)","Aurora-B-isoform4(h)","BubR1-isoform1(h)","BubR1-isoform2(h)","BubR1-isoform3(h)","CENP-F(h)","CHC1-isoform1(h)","CHC1-isoform2(h)","CKII-beta(h)","CSE1-isoform1(h)","CSE1-isoform2(h)","CSE1-isoform3(h)","CSE1-isoform4(h)","Caspase-2-p12(h)","Caspase-2-p13(h)","Caspase-2-p14(h)","Caspase-2-p15(h)","Casp…
MO000110477	Hsp27(h)	9.975	153	15470	0.231537	0.005	5.3567	400	["MO000020609","MO000020610","MO000023309","MO000023318","MO000024773","MO000032133","MO000032215","MO000032216","MO000045478","MO000045480","MO000045694","MO000056627","MO000057036","MO000057417","MO000058668","MO000058872","MO000058877","MO000059024","MO000060459","MO000079400","MO000080771","MO000081260","MO000081261","MO000081601","MO000081603","MO000081608","MO000081890","MO000081911","MO000…	["APC1(h)","Aurora-A(h)","Aurora-B-isoform1(h)","Aurora-B-isoform2(h)","Aurora-B-isoform3(h)","Aurora-B-isoform4(h)","BubR1-isoform1(h)","BubR1-isoform2(h)","BubR1-isoform3(h)","CENP-F(h)","CHC1-isoform1(h)","CHC1-isoform2(h)","CKII-beta(h)","CSE1-isoform1(h)","CSE1-isoform2(h)","CSE1-isoform3(h)","CSE1-isoform4(h)","Caspase-2-p34(h)","Cdc20(h)","Cdc25A1(h)","Cdc25A2(h)","Cdk1-isoform1(h)","Cdk1-…
MO000255785	PKAc-beta-isoform4(h)	9.975	243	35289	0.61879	0.018	1.86392	401	["MO000020609","MO000020610","MO000022565","MO000022578","MO000022591","MO000022592","MO000022593","MO000023309","MO000023318","MO000024771","MO000024773","MO000024920","MO000024966","MO000026305","MO000032133","MO000032215","MO000032216","MO000034779","MO000037371","MO000045478","MO000045480","MO000045694","MO000056182","MO000056627","MO000057036","MO000057417","MO000058668","MO000058872","MO000…	["ACCalpha-isoform1(h)","ACCalpha-isoform2(h)","ACCalpha-isoform3(h)","ACCalpha-isoform4(h)","APC1(h)","Aurora-A(h)","Aurora-B-isoform1(h)","Aurora-B-isoform2(h)","Aurora-B-isoform3(h)","Aurora-B-isoform4(h)","B-Myb(h)","Beta-tubulin(h)","BubR1-isoform1(h)","BubR1-isoform2(h)","BubR1-isoform3(h)","CAD protein(h)","CENP-F(h)","CHC1-isoform1(h)","CHC1-isoform2(h)","CKII-beta(h)","CSE1-isoform1(h)",…
MO000286446	PKAc-beta-isoform10(h)	9.975	243	35289	0.61879	0.015	1.87467	401	["MO000020609","MO000020610","MO000022565","MO000022578","MO000022591","MO000022592","MO000022593","MO000023309","MO000023318","MO000024771","MO000024773","MO000024920","MO000024966","MO000026305","MO000032133","MO000032215","MO000032216","MO000034779","MO000037371","MO000045478","MO000045480","MO000045694","MO000056182","MO000056627","MO000057036","MO000057417","MO000058668","MO000058872","MO000…	["ACCalpha-isoform1(h)","ACCalpha-isoform2(h)","ACCalpha-isoform3(h)","ACCalpha-isoform4(h)","APC1(h)","Aurora-A(h)","Aurora-B-isoform1(h)","Aurora-B-isoform2(h)","Aurora-B-isoform3(h)","Aurora-B-isoform4(h)","B-Myb(h)","Beta-tubulin(h)","BubR1-isoform1(h)","BubR1-isoform2(h)","BubR1-isoform3(h)","CAD protein(h)","CENP-F(h)","CHC1-isoform1(h)","CHC1-isoform2(h)","CKII-beta(h)","CSE1-isoform1(h)",…
MO000257965	UBE2J2-isoform2(h)	9.91	224	30928	0.406955	0.017	2.42012	402	["MO000020609","MO000020610","MO000022565","MO000022578","MO000022591","MO000022592","MO000022593","MO000023309","MO000023318","MO000024771","MO000024773","MO000024920","MO000032133","MO000032215","MO000032216","MO000034779","MO000037371","MO000045478","MO000045480","MO000045694","MO000056627","MO000057036","MO000057417","MO000058872","MO000058877","MO000059024","MO000060459","MO000079400","MO000…	["ACCalpha-isoform1(h)","ACCalpha-isoform2(h)","ACCalpha-isoform3(h)","ACCalpha-isoform4(h)","APC1(h)","Aurora-A(h)","Aurora-B-isoform1(h)","Aurora-B-isoform2(h)","Aurora-B-isoform3(h)","Aurora-B-isoform4(h)","B-Myb(h)","BubR1-isoform1(h)","BubR1-isoform2(h)","BubR1-isoform3(h)","CENP-F(h)","CHC1-isoform1(h)","CHC1-isoform2(h)","CKII-beta(h)","CSE1-isoform1(h)","CSE1-isoform2(h)","CSE1-isoform3(h…
MO000256467	NRG2-isoform5(h)	9.835	208	27190	0.28208	0.005	3.60576	405	["MO000020609","MO000020610","MO000022565","MO000022578","MO000022591","MO000022592","MO000022593","MO000023309","MO000023318","MO000024771","MO000024773","MO000024920","MO000032133","MO000032215","MO000032216","MO000034779","MO000037371","MO000045478","MO000045480","MO000045694","MO000056627","MO000057036","MO000057417","MO000058872","MO000058877","MO000059024","MO000060459","MO000078784","MO000…	["ACCalpha-isoform1(h)","ACCalpha-isoform2(h)","ACCalpha-isoform3(h)","ACCalpha-isoform4(h)","APC1(h)","Aurora-A(h)","Aurora-B-isoform1(h)","Aurora-B-isoform2(h)","Aurora-B-isoform3(h)","Aurora-B-isoform4(h)","Beta-tubulin(h)","BubR1-isoform1(h)","BubR1-isoform2(h)","BubR1-isoform3(h)","CENP-F(h)","CHC1-isoform1(h)","CHC1-isoform2(h)","CKII-beta(h)","CSE1-isoform1(h)","CSE1-isoform2(h)","CSE1-iso…
MO000021750	cyclinE(h):Cdk2(h)	9.99	186	23642	0.262297	0.002	4.16107	406	["MO000020609","MO000020610","MO000022565","MO000022578","MO000022591","MO000022592","MO000022593","MO000023318","MO000024773","MO000024966","MO000026305","MO000032133","MO000032215","MO000032216","MO000034779","MO000037371","MO000045478","MO000045480","MO000045694","MO000056182","MO000056627","MO000057036","MO000057417","MO000058872","MO000058877","MO000059024","MO000060459","MO000078784","MO000…	["ACCalpha-isoform1(h)","ACCalpha-isoform2(h)","ACCalpha-isoform3(h)","ACCalpha-isoform4(h)","APC1(h)","Aurora-A(h)","Aurora-B-isoform1(h)","Aurora-B-isoform2(h)","Aurora-B-isoform3(h)","Aurora-B-isoform4(h)","BubR1-isoform1(h)","BubR1-isoform2(h)","BubR1-isoform3(h)","CHC1-isoform1(h)","CHC1-isoform2(h)","CKII-beta(h)","CSE1-isoform1(h)","CSE1-isoform2(h)","CSE1-isoform3(h)","CSE1-isoform4(h)","…
MO000255784	PKAc-beta-isoform3(h)	9.975	243	35289	0.61879	0.017	1.85588	406	["MO000020609","MO000020610","MO000022565","MO000022578","MO000022591","MO000022592","MO000022593","MO000023309","MO000023318","MO000024771","MO000024773","MO000024920","MO000024966","MO000026305","MO000032133","MO000032215","MO000032216","MO000034779","MO000037371","MO000045478","MO000045480","MO000045694","MO000056182","MO000056627","MO000057036","MO000057417","MO000058668","MO000058872","MO000…	["ACCalpha-isoform1(h)","ACCalpha-isoform2(h)","ACCalpha-isoform3(h)","ACCalpha-isoform4(h)","APC1(h)","Aurora-A(h)","Aurora-B-isoform1(h)","Aurora-B-isoform2(h)","Aurora-B-isoform3(h)","Aurora-B-isoform4(h)","B-Myb(h)","Beta-tubulin(h)","BubR1-isoform1(h)","BubR1-isoform2(h)","BubR1-isoform3(h)","CAD protein(h)","CENP-F(h)","CHC1-isoform1(h)","CHC1-isoform2(h)","CKII-beta(h)","CSE1-isoform1(h)",…
MO000016793	CaMKII{p}	9.925	192	24341	0.246064	0.004	4.83516	408	["MO000020609","MO000020610","MO000022565","MO000022578","MO000022591","MO000022592","MO000022593","MO000023318","MO000024771","MO000024773","MO000024920","MO000032133","MO000032215","MO000032216","MO000034779","MO000037371","MO000045478","MO000045480","MO000045694","MO000056627","MO000057036","MO000057417","MO000058872","MO000058877","MO000059024","MO000060459","MO000079400","MO000080771","MO000…	["APC1(h)","Aurora-A(h)","Aurora-B-isoform1(h)","Aurora-B-isoform2(h)","Aurora-B-isoform3(h)","Aurora-B-isoform4(h)","Beta-tubulin(h)","BubR1-isoform1(h)","BubR1-isoform2(h)","BubR1-isoform3(h)","CENP-F(h)","CHC1-isoform1(h)","CHC1-isoform2(h)","CKII-beta(h)","CSE1-isoform1(h)","CSE1-isoform2(h)","CSE1-isoform3(h)","CSE1-isoform4(h)","Caspase-2-p12(h)","Caspase-2-p13(h)","Caspase-2-p14(h)","Caspa…
MO000107702	PKAc-beta-isoform1(h)	9.975	243	35289	0.61879	0.017	1.85597	408	["MO000020609","MO000020610","MO000022565","MO000022578","MO000022591","MO000022592","MO000022593","MO000023309","MO000023318","MO000024771","MO000024773","MO000024920","MO000024966","MO000026305","MO000032133","MO000032215","MO000032216","MO000034779","MO000037371","MO000045478","MO000045480","MO000045694","MO000056182","MO000056627","MO000057036","MO000057417","MO000058668","MO000058872","MO000…	["ACCalpha-isoform1(h)","ACCalpha-isoform2(h)","ACCalpha-isoform3(h)","ACCalpha-isoform4(h)","APC1(h)","Aurora-A(h)","Aurora-B-isoform1(h)","Aurora-B-isoform2(h)","Aurora-B-isoform3(h)","Aurora-B-isoform4(h)","B-Myb(h)","Beta-tubulin(h)","BubR1-isoform1(h)","BubR1-isoform2(h)","BubR1-isoform3(h)","CAD protein(h)","CENP-F(h)","CHC1-isoform1(h)","CHC1-isoform2(h)","CKII-beta(h)","CSE1-isoform1(h)",…
MO000038944	cyclinA:Cdk1{pY15}	9.925	194	24767	0.264129	0.008	4.11641	409	["MO000020609","MO000020610","MO000022565","MO000022578","MO000022591","MO000022592","MO000022593","MO000023318","MO000024771","MO000024773","MO000024920","MO000032133","MO000032215","MO000032216","MO000034779","MO000037371","MO000045478","MO000045480","MO000045694","MO000056627","MO000057036","MO000057417","MO000058872","MO000058877","MO000059024","MO000060459","MO000079400","MO000080771","MO000…	["APC1(h)","Aurora-A(h)","Aurora-B-isoform1(h)","Aurora-B-isoform2(h)","Aurora-B-isoform3(h)","Aurora-B-isoform4(h)","Beta-tubulin(h)","BubR1-isoform1(h)","BubR1-isoform2(h)","BubR1-isoform3(h)","CENP-F(h)","CHC1-isoform1(h)","CHC1-isoform2(h)","CKII-beta(h)","CSE1-isoform1(h)","CSE1-isoform2(h)","CSE1-isoform3(h)","CSE1-isoform4(h)","Caspase-2-p12(h)","Caspase-2-p13(h)","Caspase-2-p14(h)","Caspa…
MO000083592	E2F-1(h)	9.99	189	25209	0.323729	0.021	2.96579	409	["MO000020609","MO000020610","MO000022565","MO000022578","MO000022591","MO000022592","MO000022593","MO000023318","MO000024771","MO000024773","MO000024920","MO000032133","MO000032215","MO000032216","MO000034779","MO000037371","MO000045478","MO000045480","MO000045694","MO000056627","MO000057036","MO000057417","MO000058872","MO000058877","MO000059024","MO000060459","MO000079400","MO000080771","MO000…	["APC1(h)","Aurora-A(h)","Aurora-B-isoform1(h)","Aurora-B-isoform2(h)","Aurora-B-isoform3(h)","Aurora-B-isoform4(h)","B-Myb(h)","BubR1-isoform1(h)","BubR1-isoform2(h)","BubR1-isoform3(h)","CAD protein(h)","CHC1-isoform1(h)","CHC1-isoform2(h)","CKII-beta(h)","CSE1-isoform1(h)","CSE1-isoform2(h)","CSE1-isoform3(h)","CSE1-isoform4(h)","Caspase-2-p19(h)","Caspase-2-p30(h)","Caspase-2-p33(h)","Caspase…
MO000280960	Aurora-B-isoform2(h)	9.99	216	28785	0.388835	0.019	2.45869	409	["MO000020609","MO000020610","MO000022565","MO000022578","MO000022591","MO000022592","MO000022593","MO000023318","MO000024771","MO000024773","MO000024920","MO000024966","MO000026305","MO000032133","MO000032215","MO000032216","MO000034779","MO000037371","MO000045478","MO000045480","MO000045694","MO000056182","MO000056627","MO000057036","MO000057417","MO000058872","MO000058877","MO000059024","MO000…	["ACCalpha-isoform1(h)","ACCalpha-isoform2(h)","ACCalpha-isoform3(h)","ACCalpha-isoform4(h)","APC1(h)","Aurora-A(h)","Aurora-B-isoform1(h)","Aurora-B-isoform2(h)","Aurora-B-isoform3(h)","Aurora-B-isoform4(h)","B-Myb(h)","BubR1-isoform1(h)","BubR1-isoform2(h)","BubR1-isoform3(h)","C22orf18-isoform1(h)","C22orf18-isoform2(h)","C22orf18-isoform3(h)","C22orf18-isoform4(h)","CENP-F(h)","CHC1-isoform1(…
MO000280961	Aurora-B-isoform3(h)	9.99	216	28785	0.388835	0.019	2.46177	409	["MO000020609","MO000020610","MO000022565","MO000022578","MO000022591","MO000022592","MO000022593","MO000023318","MO000024771","MO000024773","MO000024920","MO000024966","MO000026305","MO000032133","MO000032215","MO000032216","MO000034779","MO000037371","MO000045478","MO000045480","MO000045694","MO000056182","MO000056627","MO000057036","MO000057417","MO000058872","MO000058877","MO000059024","MO000…	["ACCalpha-isoform1(h)","ACCalpha-isoform2(h)","ACCalpha-isoform3(h)","ACCalpha-isoform4(h)","APC1(h)","Aurora-A(h)","Aurora-B-isoform1(h)","Aurora-B-isoform2(h)","Aurora-B-isoform3(h)","Aurora-B-isoform4(h)","B-Myb(h)","BubR1-isoform1(h)","BubR1-isoform2(h)","BubR1-isoform3(h)","C22orf18-isoform1(h)","C22orf18-isoform2(h)","C22orf18-isoform3(h)","C22orf18-isoform4(h)","CENP-F(h)","CHC1-isoform1(…
MO000178528	Chk1(h){pS317}{pS345}	9.63	199	27177	0.319394	0.009	3.00596	410	["MO000020609","MO000020610","MO000022565","MO000022578","MO000022591","MO000022592","MO000022593","MO000023318","MO000024771","MO000024773","MO000024920","MO000032133","MO000032215","MO000032216","MO000034779","MO000037371","MO000045478","MO000045480","MO000045694","MO000056627","MO000057036","MO000057417","MO000058872","MO000058877","MO000059024","MO000060459","MO000079400","MO000080771","MO000…	["APC1(h)","Aurora-A(h)","Aurora-B-isoform1(h)","Aurora-B-isoform2(h)","Aurora-B-isoform3(h)","Aurora-B-isoform4(h)","Beta-tubulin(h)","BubR1-isoform1(h)","BubR1-isoform2(h)","BubR1-isoform3(h)","CAD protein(h)","CENP-F(h)","CHC1-isoform1(h)","CHC1-isoform2(h)","CKII-beta(h)","CSE1-isoform1(h)","CSE1-isoform2(h)","CSE1-isoform3(h)","CSE1-isoform4(h)","Caspase-2-p12(h)","Caspase-2-p13(h)","Caspase…
MO000080227	PTEN(h)	9.99	228	29667	0.363163	0.021	2.65653	411	["MO000020609","MO000020610","MO000022565","MO000022578","MO000022591","MO000022592","MO000022593","MO000023309","MO000023318","MO000024771","MO000024773","MO000024920","MO000024966","MO000026305","MO000032133","MO000032215","MO000032216","MO000034779","MO000037371","MO000045478","MO000045480","MO000045694","MO000056182","MO000056627","MO000057036","MO000057417","MO000058668","MO000058872","MO000…	["ACCalpha-isoform1(h)","ACCalpha-isoform2(h)","ACCalpha-isoform3(h)","ACCalpha-isoform4(h)","APC1(h)","Aurora-A(h)","Aurora-B-isoform1(h)","Aurora-B-isoform2(h)","Aurora-B-isoform3(h)","Aurora-B-isoform4(h)","B-Myb(h)","Beta-tubulin(h)","BubR1-isoform1(h)","BubR1-isoform2(h)","BubR1-isoform3(h)","C22orf18-isoform1(h)","C22orf18-isoform2(h)","C22orf18-isoform3(h)","C22orf18-isoform4(h)","CENP-F(h…
MO000124297	UBE2Q2-isoform1(h)	9.8	224	31121	0.417148	0.011	2.36256	411	["MO000020609","MO000020610","MO000022565","MO000022578","MO000022591","MO000022592","MO000022593","MO000023309","MO000023318","MO000024771","MO000024773","MO000024920","MO000032133","MO000032215","MO000032216","MO000034779","MO000037371","MO000045478","MO000045480","MO000045694","MO000056627","MO000057036","MO000057417","MO000058872","MO000058877","MO000059024","MO000060459","MO000079400","MO000…	["ACCalpha-isoform1(h)","ACCalpha-isoform2(h)","ACCalpha-isoform3(h)","ACCalpha-isoform4(h)","APC1(h)","Aurora-A(h)","Aurora-B-isoform1(h)","Aurora-B-isoform2(h)","Aurora-B-isoform3(h)","Aurora-B-isoform4(h)","B-Myb(h)","BubR1-isoform1(h)","BubR1-isoform2(h)","BubR1-isoform3(h)","CENP-F(h)","CHC1-isoform1(h)","CHC1-isoform2(h)","CKII-beta(h)","CSE1-isoform1(h)","CSE1-isoform2(h)","CSE1-isoform3(h…
MO000255788	PKAc-beta-isoform8(h)	9.975	243	35289	0.61879	0.017	1.8535	411	["MO000020609","MO000020610","MO000022565","MO000022578","MO000022591","MO000022592","MO000022593","MO000023309","MO000023318","MO000024771","MO000024773","MO000024920","MO000024966","MO000026305","MO000032133","MO000032215","MO000032216","MO000034779","MO000037371","MO000045478","MO000045480","MO000045694","MO000056182","MO000056627","MO000057036","MO000057417","MO000058668","MO000058872","MO000…	["ACCalpha-isoform1(h)","ACCalpha-isoform2(h)","ACCalpha-isoform3(h)","ACCalpha-isoform4(h)","APC1(h)","Aurora-A(h)","Aurora-B-isoform1(h)","Aurora-B-isoform2(h)","Aurora-B-isoform3(h)","Aurora-B-isoform4(h)","B-Myb(h)","Beta-tubulin(h)","BubR1-isoform1(h)","BubR1-isoform2(h)","BubR1-isoform3(h)","CAD protein(h)","CENP-F(h)","CHC1-isoform1(h)","CHC1-isoform2(h)","CKII-beta(h)","CSE1-isoform1(h)",…
MO000093147	NIPA-isoform1(h)	9.99	190	22967	0.238237	0.007	4.98609	412	["MO000020609","MO000020610","MO000022565","MO000022578","MO000022591","MO000022592","MO000022593","MO000023318","MO000024773","MO000032133","MO000032215","MO000032216","MO000034779","MO000037371","MO000045478","MO000045480","MO000045694","MO000056627","MO000057036","MO000057417","MO000058872","MO000058877","MO000059024","MO000060459","MO000079400","MO000080771","MO000081260","MO000081261","MO000…	["APC1(h)","Aurora-A(h)","Aurora-B-isoform1(h)","Aurora-B-isoform2(h)","Aurora-B-isoform3(h)","Aurora-B-isoform4(h)","Beta-tubulin(h)","BubR1-isoform1(h)","BubR1-isoform2(h)","BubR1-isoform3(h)","CENP-F(h)","CHC1-isoform1(h)","CHC1-isoform2(h)","CKII-beta(h)","CSE1-isoform1(h)","CSE1-isoform2(h)","CSE1-isoform3(h)","CSE1-isoform4(h)","Caspase-2-p12(h)","Caspase-2-p13(h)","Caspase-2-p14(h)","Caspa…
MO000311896	Aurora-B-isoform4(h)	9.99	216	28785	0.388835	0.019	2.44439	412	["MO000020609","MO000020610","MO000022565","MO000022578","MO000022591","MO000022592","MO000022593","MO000023318","MO000024771","MO000024773","MO000024920","MO000024966","MO000026305","MO000032133","MO000032215","MO000032216","MO000034779","MO000037371","MO000045478","MO000045480","MO000045694","MO000056182","MO000056627","MO000057036","MO000057417","MO000058872","MO000058877","MO000059024","MO000…	["ACCalpha-isoform1(h)","ACCalpha-isoform2(h)","ACCalpha-isoform3(h)","ACCalpha-isoform4(h)","APC1(h)","Aurora-A(h)","Aurora-B-isoform1(h)","Aurora-B-isoform2(h)","Aurora-B-isoform3(h)","Aurora-B-isoform4(h)","B-Myb(h)","BubR1-isoform1(h)","BubR1-isoform2(h)","BubR1-isoform3(h)","C22orf18-isoform1(h)","C22orf18-isoform2(h)","C22orf18-isoform3(h)","C22orf18-isoform4(h)","CENP-F(h)","CHC1-isoform1(…
MO000107704	PKAc-beta-isoform2(h)	9.975	243	35289	0.61879	0.019	1.83549	414	["MO000020609","MO000020610","MO000022565","MO000022578","MO000022591","MO000022592","MO000022593","MO000023309","MO000023318","MO000024771","MO000024773","MO000024920","MO000024966","MO000026305","MO000032133","MO000032215","MO000032216","MO000034779","MO000037371","MO000045478","MO000045480","MO000045694","MO000056182","MO000056627","MO000057036","MO000057417","MO000058668","MO000058872","MO000…	["ACCalpha-isoform1(h)","ACCalpha-isoform2(h)","ACCalpha-isoform3(h)","ACCalpha-isoform4(h)","APC1(h)","Aurora-A(h)","Aurora-B-isoform1(h)","Aurora-B-isoform2(h)","Aurora-B-isoform3(h)","Aurora-B-isoform4(h)","B-Myb(h)","Beta-tubulin(h)","BubR1-isoform1(h)","BubR1-isoform2(h)","BubR1-isoform3(h)","CAD protein(h)","CENP-F(h)","CHC1-isoform1(h)","CHC1-isoform2(h)","CKII-beta(h)","CSE1-isoform1(h)",…
MO000038946	cyclinB:Cdk1{pY15}	9.925	194	24767	0.264129	0.007	4.04907	415	["MO000020609","MO000020610","MO000022565","MO000022578","MO000022591","MO000022592","MO000022593","MO000023318","MO000024771","MO000024773","MO000024920","MO000032133","MO000032215","MO000032216","MO000034779","MO000037371","MO000045478","MO000045480","MO000045694","MO000056627","MO000057036","MO000057417","MO000058872","MO000058877","MO000059024","MO000060459","MO000079400","MO000080771","MO000…	["APC1(h)","Aurora-A(h)","Aurora-B-isoform1(h)","Aurora-B-isoform2(h)","Aurora-B-isoform3(h)","Aurora-B-isoform4(h)","Beta-tubulin(h)","BubR1-isoform1(h)","BubR1-isoform2(h)","BubR1-isoform3(h)","CENP-F(h)","CHC1-isoform1(h)","CHC1-isoform2(h)","CKII-beta(h)","CSE1-isoform1(h)","CSE1-isoform2(h)","CSE1-isoform3(h)","CSE1-isoform4(h)","Caspase-2-p12(h)","Caspase-2-p13(h)","Caspase-2-p14(h)","Caspa…
MO000255787	PKAc-beta-isoform7(h)	9.975	243	35289	0.61879	0.017	1.8396	416	["MO000020609","MO000020610","MO000022565","MO000022578","MO000022591","MO000022592","MO000022593","MO000023309","MO000023318","MO000024771","MO000024773","MO000024920","MO000024966","MO000026305","MO000032133","MO000032215","MO000032216","MO000034779","MO000037371","MO000045478","MO000045480","MO000045694","MO000056182","MO000056627","MO000057036","MO000057417","MO000058668","MO000058872","MO000…	["ACCalpha-isoform1(h)","ACCalpha-isoform2(h)","ACCalpha-isoform3(h)","ACCalpha-isoform4(h)","APC1(h)","Aurora-A(h)","Aurora-B-isoform1(h)","Aurora-B-isoform2(h)","Aurora-B-isoform3(h)","Aurora-B-isoform4(h)","B-Myb(h)","Beta-tubulin(h)","BubR1-isoform1(h)","BubR1-isoform2(h)","BubR1-isoform3(h)","CAD protein(h)","CENP-F(h)","CHC1-isoform1(h)","CHC1-isoform2(h)","CKII-beta(h)","CSE1-isoform1(h)",…
MO000256028	MAK-isoform3(h)	9.975	168	17374	0.2165	0.002	5.61566	416	["MO000020609","MO000020610","MO000022565","MO000022578","MO000022591","MO000022592","MO000022593","MO000024773","MO000032133","MO000032215","MO000032216","MO000045478","MO000045480","MO000045694","MO000056627","MO000057036","MO000057417","MO000058872","MO000058877","MO000059024","MO000060459","MO000080771","MO000081260","MO000081261","MO000081890","MO000081911","MO000081912","MO000081913","MO000…	["APC1(h)","Aurora-A(h)","Aurora-B-isoform1(h)","Aurora-B-isoform2(h)","Aurora-B-isoform3(h)","Aurora-B-isoform4(h)","BubR1-isoform1(h)","BubR1-isoform2(h)","BubR1-isoform3(h)","CENP-F(h)","CHC1-isoform1(h)","CHC1-isoform2(h)","CKII-beta(h)","CSE1-isoform1(h)","CSE1-isoform2(h)","CSE1-isoform3(h)","CSE1-isoform4(h)","Caspase-2-p12(h)","Caspase-2-p13(h)","Caspase-2-p14(h)","Caspase-2-p15(h)","Casp…
MO000042620	PP1(h)	9.955	194	21721	0.266081	0.004	3.92713	420	["MO000020609","MO000020610","MO000022565","MO000022578","MO000022591","MO000022592","MO000022593","MO000023309","MO000023318","MO000024773","MO000032133","MO000032215","MO000032216","MO000045478","MO000045480","MO000056627","MO000057036","MO000057417","MO000058872","MO000058877","MO000059024","MO000060459","MO000080771","MO000081260","MO000081261","MO000081601","MO000081603","MO000081608","MO000…	["APC1(h)","Aurora-A(h)","Aurora-B-isoform1(h)","Aurora-B-isoform2(h)","Aurora-B-isoform3(h)","Aurora-B-isoform4(h)","B-Myb(h)","BubR1-isoform1(h)","BubR1-isoform2(h)","BubR1-isoform3(h)","C22orf18-isoform1(h)","C22orf18-isoform2(h)","C22orf18-isoform3(h)","C22orf18-isoform4(h)","CENP-F(h)","CHC1-isoform1(h)","CHC1-isoform2(h)","CKII-beta(h)","CSE1-isoform1(h)","CSE1-isoform2(h)","CSE1-isoform3(h…
MO000256468	NRG2-isoform6(h)	9.835	208	27190	0.28208	0.006	3.54235	420	["MO000020609","MO000020610","MO000022565","MO000022578","MO000022591","MO000022592","MO000022593","MO000023309","MO000023318","MO000024771","MO000024773","MO000024920","MO000032133","MO000032215","MO000032216","MO000034779","MO000037371","MO000045478","MO000045480","MO000045694","MO000056627","MO000057036","MO000057417","MO000058872","MO000058877","MO000059024","MO000060459","MO000078784","MO000…	["ACCalpha-isoform1(h)","ACCalpha-isoform2(h)","ACCalpha-isoform3(h)","ACCalpha-isoform4(h)","APC1(h)","Aurora-A(h)","Aurora-B-isoform1(h)","Aurora-B-isoform2(h)","Aurora-B-isoform3(h)","Aurora-B-isoform4(h)","Beta-tubulin(h)","BubR1-isoform1(h)","BubR1-isoform2(h)","BubR1-isoform3(h)","CENP-F(h)","CHC1-isoform1(h)","CHC1-isoform2(h)","CKII-beta(h)","CSE1-isoform1(h)","CSE1-isoform2(h)","CSE1-iso…
MO000044269	cyclosome(h):Fzr(h)	9.885	192	25808	0.272411	0.005	3.85572	421	["MO000020609","MO000020610","MO000022565","MO000022578","MO000022591","MO000022592","MO000022593","MO000023318","MO000024771","MO000024773","MO000024920","MO000032133","MO000032215","MO000032216","MO000034779","MO000037371","MO000045478","MO000045480","MO000045694","MO000056627","MO000057036","MO000057417","MO000058872","MO000058877","MO000059024","MO000060459","MO000079400","MO000080771","MO000…	["ACCalpha-isoform1(h)","ACCalpha-isoform2(h)","ACCalpha-isoform3(h)","ACCalpha-isoform4(h)","APC1(h)","Aurora-A(h)","Aurora-B-isoform1(h)","Aurora-B-isoform2(h)","Aurora-B-isoform3(h)","Aurora-B-isoform4(h)","Beta-tubulin(h)","BubR1-isoform1(h)","BubR1-isoform2(h)","BubR1-isoform3(h)","CAD protein(h)","CENP-F(h)","CHC1-isoform1(h)","CHC1-isoform2(h)","CKII-beta(h)","CSE1-isoform1(h)","CSE1-isofo…
MO000120332	PKAc-beta-isoform5(h)	9.975	243	35289	0.618787	0.026	1.83472	422	["MO000020609","MO000020610","MO000022565","MO000022578","MO000022591","MO000022592","MO000022593","MO000023309","MO000023318","MO000024771","MO000024773","MO000024920","MO000024966","MO000026305","MO000032133","MO000032215","MO000032216","MO000034779","MO000037371","MO000045478","MO000045480","MO000045694","MO000056182","MO000056627","MO000057036","MO000057417","MO000058668","MO000058872","MO000…	["ACCalpha-isoform1(h)","ACCalpha-isoform2(h)","ACCalpha-isoform3(h)","ACCalpha-isoform4(h)","APC1(h)","Aurora-A(h)","Aurora-B-isoform1(h)","Aurora-B-isoform2(h)","Aurora-B-isoform3(h)","Aurora-B-isoform4(h)","B-Myb(h)","Beta-tubulin(h)","BubR1-isoform1(h)","BubR1-isoform2(h)","BubR1-isoform3(h)","CAD protein(h)","CENP-F(h)","CHC1-isoform1(h)","CHC1-isoform2(h)","CKII-beta(h)","CSE1-isoform1(h)",…
MO000312460	HEPTP-isoform3(h)	9.765	217	31580	0.387484	0.009	2.40353	423	["MO000020609","MO000020610","MO000022565","MO000022578","MO000022591","MO000022592","MO000022593","MO000023309","MO000023318","MO000024771","MO000024773","MO000024920","MO000032133","MO000032215","MO000032216","MO000034779","MO000037371","MO000045478","MO000045480","MO000045694","MO000056627","MO000057036","MO000057417","MO000058872","MO000058877","MO000059024","MO000060459","MO000079400","MO000…	["APC1(h)","Aurora-A(h)","Aurora-B-isoform1(h)","Aurora-B-isoform2(h)","Aurora-B-isoform3(h)","Aurora-B-isoform4(h)","B-Myb(h)","Beta-tubulin(h)","BubR1-isoform1(h)","BubR1-isoform2(h)","BubR1-isoform3(h)","CENP-F(h)","CHC1-isoform1(h)","CHC1-isoform2(h)","CKII-beta(h)","CSE1-isoform1(h)","CSE1-isoform2(h)","CSE1-isoform3(h)","CSE1-isoform4(h)","Caspase-2-p12(h)","Caspase-2-p13(h)","Caspase-2-p14…
MO000255305	FGFR-3-isoform4(h)	9.975	209	28952	0.316481	0.008	2.95021	424	["MO000020609","MO000020610","MO000022565","MO000022578","MO000022591","MO000022592","MO000022593","MO000023309","MO000023318","MO000024771","MO000024773","MO000024920","MO000032133","MO000032215","MO000032216","MO000034779","MO000037371","MO000045478","MO000045480","MO000045694","MO000056627","MO000057036","MO000057417","MO000058872","MO000058877","MO000059024","MO000060459","MO000078784","MO000…	["APC1(h)","Aurora-A(h)","Aurora-B-isoform1(h)","Aurora-B-isoform2(h)","Aurora-B-isoform3(h)","Aurora-B-isoform4(h)","B-Myb(h)","Beta-tubulin(h)","BubR1-isoform1(h)","BubR1-isoform2(h)","BubR1-isoform3(h)","CENP-F(h)","CHC1-isoform1(h)","CHC1-isoform2(h)","CKII-beta(h)","CSE1-isoform1(h)","CSE1-isoform2(h)","CSE1-isoform3(h)","CSE1-isoform4(h)","Caspase-2-p12(h)","Caspase-2-p13(h)","Caspase-2-p14…
MO000256027	MAK-isoform2(h)	9.975	168	17374	0.2165	0.005	5.34152	424	["MO000020609","MO000020610","MO000022565","MO000022578","MO000022591","MO000022592","MO000022593","MO000024773","MO000032133","MO000032215","MO000032216","MO000045478","MO000045480","MO000045694","MO000056627","MO000057036","MO000057417","MO000058872","MO000058877","MO000059024","MO000060459","MO000080771","MO000081260","MO000081261","MO000081890","MO000081911","MO000081912","MO000081913","MO000…	["APC1(h)","Aurora-A(h)","Aurora-B-isoform1(h)","Aurora-B-isoform2(h)","Aurora-B-isoform3(h)","Aurora-B-isoform4(h)","BubR1-isoform1(h)","BubR1-isoform2(h)","BubR1-isoform3(h)","CENP-F(h)","CHC1-isoform1(h)","CHC1-isoform2(h)","CKII-beta(h)","CSE1-isoform1(h)","CSE1-isoform2(h)","CSE1-isoform3(h)","CSE1-isoform4(h)","Caspase-2-p12(h)","Caspase-2-p13(h)","Caspase-2-p14(h)","Caspase-2-p15(h)","Casp…
MO000271210	PKAc-beta-isoform9(h)	9.975	243	35289	0.61879	0.02	1.82253	424	["MO000020609","MO000020610","MO000022565","MO000022578","MO000022591","MO000022592","MO000022593","MO000023309","MO000023318","MO000024771","MO000024773","MO000024920","MO000024966","MO000026305","MO000032133","MO000032215","MO000032216","MO000034779","MO000037371","MO000045478","MO000045480","MO000045694","MO000056182","MO000056627","MO000057036","MO000057417","MO000058668","MO000058872","MO000…	["ACCalpha-isoform1(h)","ACCalpha-isoform2(h)","ACCalpha-isoform3(h)","ACCalpha-isoform4(h)","APC1(h)","Aurora-A(h)","Aurora-B-isoform1(h)","Aurora-B-isoform2(h)","Aurora-B-isoform3(h)","Aurora-B-isoform4(h)","B-Myb(h)","Beta-tubulin(h)","BubR1-isoform1(h)","BubR1-isoform2(h)","BubR1-isoform3(h)","CAD protein(h)","CENP-F(h)","CHC1-isoform1(h)","CHC1-isoform2(h)","CKII-beta(h)","CSE1-isoform1(h)",…
MO000088145	cyclinB1(h):Cdk1-isoform1(h){pT161}	9.975	215	30082	0.364358	0.032	2.57207	425	["MO000020609","MO000020610","MO000022565","MO000022578","MO000022591","MO000022592","MO000022593","MO000023318","MO000024771","MO000024773","MO000024920","MO000032133","MO000032215","MO000032216","MO000034779","MO000037371","MO000045478","MO000045480","MO000045694","MO000056627","MO000057036","MO000057417","MO000058872","MO000058877","MO000059024","MO000060459","MO000078784","MO000079400","MO000…	["APC1(h)","Aurora-A(h)","Aurora-B-isoform1(h)","Aurora-B-isoform2(h)","Aurora-B-isoform3(h)","Aurora-B-isoform4(h)","B-Myb(h)","Beta-tubulin(h)","BubR1-isoform1(h)","BubR1-isoform2(h)","BubR1-isoform3(h)","CENP-F(h)","CHC1-isoform1(h)","CHC1-isoform2(h)","CKII-beta(h)","CSE1-isoform1(h)","CSE1-isoform2(h)","CSE1-isoform3(h)","CSE1-isoform4(h)","Caspase-2-p12(h)","Caspase-2-p13(h)","Caspase-2-p14…
MO000080994	G-beta-1(h):G-gamma-2(h)	9.92	181	24538	0.26678	0.016	3.86517	427	["MO000020609","MO000020610","MO000022565","MO000022578","MO000022591","MO000022592","MO000022593","MO000023318","MO000024771","MO000024773","MO000024920","MO000032133","MO000032215","MO000032216","MO000034779","MO000037371","MO000045478","MO000045480","MO000056627","MO000057036","MO000057417","MO000058872","MO000058877","MO000059024","MO000060459","MO000079400","MO000080771","MO000081260","MO000…	["APC1(h)","Aurora-A(h)","Aurora-B-isoform1(h)","B-Myb(h)","Beta-tubulin(h)","BubR1-isoform1(h)","BubR1-isoform2(h)","BubR1-isoform3(h)","CENP-F(h)","CHC1-isoform1(h)","CHC1-isoform2(h)","CKII-beta(h)","CSE1-isoform1(h)","CSE1-isoform2(h)","CSE1-isoform3(h)","CSE1-isoform4(h)","Caspase-2-p19(h)","Caspase-2-p30(h)","Caspase-2-p33(h)","Caspase-2-p34(h)","Cdc20(h)","Cdc25A1(h)","Cdc25A2(h)","Cdk1-is…
MO000119161	E1(h){ub}	9.8	224	31117	0.417141	0.01	2.28292	428	["MO000020609","MO000020610","MO000022565","MO000022578","MO000022591","MO000022592","MO000022593","MO000023309","MO000023318","MO000024771","MO000024773","MO000024920","MO000032133","MO000032215","MO000032216","MO000034779","MO000037371","MO000045478","MO000045480","MO000045694","MO000056627","MO000057036","MO000057417","MO000058872","MO000058877","MO000059024","MO000060459","MO000079400","MO000…	["ACCalpha-isoform1(h)","ACCalpha-isoform2(h)","ACCalpha-isoform3(h)","ACCalpha-isoform4(h)","APC1(h)","Aurora-A(h)","Aurora-B-isoform1(h)","Aurora-B-isoform2(h)","Aurora-B-isoform3(h)","Aurora-B-isoform4(h)","B-Myb(h)","BubR1-isoform1(h)","BubR1-isoform2(h)","BubR1-isoform3(h)","CENP-F(h)","CHC1-isoform1(h)","CHC1-isoform2(h)","CKII-beta(h)","CSE1-isoform1(h)","CSE1-isoform2(h)","CSE1-isoform3(h…
MO000255786	PKAc-beta-isoform6(h)	9.975	243	35289	0.61879	0.021	1.81058	428	["MO000020609","MO000020610","MO000022565","MO000022578","MO000022591","MO000022592","MO000022593","MO000023309","MO000023318","MO000024771","MO000024773","MO000024920","MO000024966","MO000026305","MO000032133","MO000032215","MO000032216","MO000034779","MO000037371","MO000045478","MO000045480","MO000045694","MO000056182","MO000056627","MO000057036","MO000057417","MO000058668","MO000058872","MO000…	["ACCalpha-isoform1(h)","ACCalpha-isoform2(h)","ACCalpha-isoform3(h)","ACCalpha-isoform4(h)","APC1(h)","Aurora-A(h)","Aurora-B-isoform1(h)","Aurora-B-isoform2(h)","Aurora-B-isoform3(h)","Aurora-B-isoform4(h)","B-Myb(h)","Beta-tubulin(h)","BubR1-isoform1(h)","BubR1-isoform2(h)","BubR1-isoform3(h)","CAD protein(h)","CENP-F(h)","CHC1-isoform1(h)","CHC1-isoform2(h)","CKII-beta(h)","CSE1-isoform1(h)",…
MO000059275	Skp1-isoform2(h)	9.82	205	28646	0.320503	0.009	2.80629	429	["MO000020609","MO000020610","MO000022565","MO000022578","MO000022591","MO000022592","MO000022593","MO000023309","MO000023318","MO000024771","MO000024773","MO000024920","MO000032133","MO000032215","MO000032216","MO000034779","MO000037371","MO000045478","MO000045480","MO000045694","MO000056627","MO000057036","MO000057417","MO000058872","MO000058877","MO000059024","MO000060459","MO000078784","MO000…	["APC1(h)","Aurora-A(h)","Aurora-B-isoform1(h)","Aurora-B-isoform2(h)","Aurora-B-isoform3(h)","Aurora-B-isoform4(h)","B-Myb(h)","Beta-tubulin(h)","BubR1-isoform1(h)","BubR1-isoform2(h)","BubR1-isoform3(h)","CENP-F(h)","CHC1-isoform1(h)","CHC1-isoform2(h)","CKII-beta(h)","CSE1-isoform1(h)","CSE1-isoform2(h)","CSE1-isoform3(h)","CSE1-isoform4(h)","Caspase-2-p12(h)","Caspase-2-p13(h)","Caspase-2-p14…
MO000059278	Skp1-isoform1(h)	9.82	205	28646	0.320503	0.012	2.76921	431	["MO000020609","MO000020610","MO000022565","MO000022578","MO000022591","MO000022592","MO000022593","MO000023309","MO000023318","MO000024771","MO000024773","MO000024920","MO000032133","MO000032215","MO000032216","MO000034779","MO000037371","MO000045478","MO000045480","MO000045694","MO000056627","MO000057036","MO000057417","MO000058872","MO000058877","MO000059024","MO000060459","MO000078784","MO000…	["APC1(h)","Aurora-A(h)","Aurora-B-isoform1(h)","Aurora-B-isoform2(h)","Aurora-B-isoform3(h)","Aurora-B-isoform4(h)","B-Myb(h)","Beta-tubulin(h)","BubR1-isoform1(h)","BubR1-isoform2(h)","BubR1-isoform3(h)","CENP-F(h)","CHC1-isoform1(h)","CHC1-isoform2(h)","CKII-beta(h)","CSE1-isoform1(h)","CSE1-isoform2(h)","CSE1-isoform3(h)","CSE1-isoform4(h)","Caspase-2-p12(h)","Caspase-2-p13(h)","Caspase-2-p14…
MO000255270	Emi1-isoform2(h)	9.985	159	18027	0.22547	0.002	5.00321	431	["MO000020609","MO000020610","MO000022565","MO000022578","MO000022591","MO000022592","MO000022593","MO000024773","MO000032133","MO000032215","MO000032216","MO000045478","MO000045480","MO000045694","MO000056627","MO000057036","MO000057417","MO000058872","MO000058877","MO000059024","MO000060459","MO000079400","MO000080771","MO000081260","MO000081261","MO000081890","MO000081911","MO000081912","MO000…	["APC1(h)","Aurora-A(h)","Aurora-B-isoform1(h)","Aurora-B-isoform2(h)","Aurora-B-isoform3(h)","Aurora-B-isoform4(h)","B-Myb(h)","BubR1-isoform1(h)","BubR1-isoform2(h)","BubR1-isoform3(h)","CENP-F(h)","CHC1-isoform1(h)","CHC1-isoform2(h)","CKII-beta(h)","CSE1-isoform1(h)","CSE1-isoform2(h)","CSE1-isoform3(h)","CSE1-isoform4(h)","Caspase-2-p12(h)","Caspase-2-p13(h)","Caspase-2-p14(h)","Caspase-2-p1…
MO000057733	Pin1(h)	9.945	214	29130	0.379475	0.037	2.39883	434	["MO000020609","MO000020610","MO000022565","MO000022578","MO000022591","MO000022592","MO000022593","MO000023309","MO000023318","MO000024771","MO000024773","MO000024920","MO000032133","MO000032215","MO000032216","MO000034779","MO000037371","MO000045478","MO000045480","MO000045694","MO000056627","MO000057036","MO000057417","MO000058872","MO000058877","MO000059024","MO000060459","MO000078784","MO000…	["ACCalpha-isoform1(h)","ACCalpha-isoform2(h)","ACCalpha-isoform3(h)","ACCalpha-isoform4(h)","APC1(h)","Aurora-A(h)","Aurora-B-isoform1(h)","Aurora-B-isoform2(h)","Aurora-B-isoform3(h)","Aurora-B-isoform4(h)","Beta-tubulin(h)","BubR1-isoform1(h)","BubR1-isoform2(h)","BubR1-isoform3(h)","CAD protein(h)","CENP-F(h)","CHC1-isoform1(h)","CHC1-isoform2(h)","CKII-beta(h)","CSE1-isoform1(h)","CSE1-isofo…
MO000119158	Ubc3B(h)	9.8	224	31117	0.417152	0.016	2.21984	434	["MO000020609","MO000020610","MO000022565","MO000022578","MO000022591","MO000022592","MO000022593","MO000023309","MO000023318","MO000024771","MO000024773","MO000024920","MO000032133","MO000032215","MO000032216","MO000034779","MO000037371","MO000045478","MO000045480","MO000045694","MO000056627","MO000057036","MO000057417","MO000058872","MO000058877","MO000059024","MO000060459","MO000079400","MO000…	["ACCalpha-isoform1(h)","ACCalpha-isoform2(h)","ACCalpha-isoform3(h)","ACCalpha-isoform4(h)","APC1(h)","Aurora-A(h)","Aurora-B-isoform1(h)","Aurora-B-isoform2(h)","Aurora-B-isoform3(h)","Aurora-B-isoform4(h)","B-Myb(h)","BubR1-isoform1(h)","BubR1-isoform2(h)","BubR1-isoform3(h)","CENP-F(h)","CHC1-isoform1(h)","CHC1-isoform2(h)","CKII-beta(h)","CSE1-isoform1(h)","CSE1-isoform2(h)","CSE1-isoform3(h…
MO000256465	NRG2-isoform3(h)	9.835	208	27190	0.28208	0.007	3.36367	435	["MO000020609","MO000020610","MO000022565","MO000022578","MO000022591","MO000022592","MO000022593","MO000023309","MO000023318","MO000024771","MO000024773","MO000024920","MO000032133","MO000032215","MO000032216","MO000034779","MO000037371","MO000045478","MO000045480","MO000045694","MO000056627","MO000057036","MO000057417","MO000058872","MO000058877","MO000059024","MO000060459","MO000078784","MO000…	["ACCalpha-isoform1(h)","ACCalpha-isoform2(h)","ACCalpha-isoform3(h)","ACCalpha-isoform4(h)","APC1(h)","Aurora-A(h)","Aurora-B-isoform1(h)","Aurora-B-isoform2(h)","Aurora-B-isoform3(h)","Aurora-B-isoform4(h)","Beta-tubulin(h)","BubR1-isoform1(h)","BubR1-isoform2(h)","BubR1-isoform3(h)","CENP-F(h)","CHC1-isoform1(h)","CHC1-isoform2(h)","CKII-beta(h)","CSE1-isoform1(h)","CSE1-isoform2(h)","CSE1-iso…
MO000059842	HEPTP-xbb1(h)	9.765	217	31580	0.387484	0.01	2.36852	436	["MO000020609","MO000020610","MO000022565","MO000022578","MO000022591","MO000022592","MO000022593","MO000023309","MO000023318","MO000024771","MO000024773","MO000024920","MO000032133","MO000032215","MO000032216","MO000034779","MO000037371","MO000045478","MO000045480","MO000045694","MO000056627","MO000057036","MO000057417","MO000058872","MO000058877","MO000059024","MO000060459","MO000079400","MO000…	["APC1(h)","Aurora-A(h)","Aurora-B-isoform1(h)","Aurora-B-isoform2(h)","Aurora-B-isoform3(h)","Aurora-B-isoform4(h)","B-Myb(h)","Beta-tubulin(h)","BubR1-isoform1(h)","BubR1-isoform2(h)","BubR1-isoform3(h)","CENP-F(h)","CHC1-isoform1(h)","CHC1-isoform2(h)","CKII-beta(h)","CSE1-isoform1(h)","CSE1-isoform2(h)","CSE1-isoform3(h)","CSE1-isoform4(h)","Caspase-2-p12(h)","Caspase-2-p13(h)","Caspase-2-p14…
MO000083765	SSRP1(h)	9.975	156	18320	0.240939	0.001	4.37333	437	["MO000020609","MO000020610","MO000022565","MO000022578","MO000022591","MO000022592","MO000022593","MO000024773","MO000032133","MO000032215","MO000032216","MO000045478","MO000045480","MO000045694","MO000056627","MO000057036","MO000057417","MO000058872","MO000058877","MO000059024","MO000080771","MO000081260","MO000081261","MO000081890","MO000081911","MO000081912","MO000081913","MO000081915","MO000…	["APC1(h)","Aurora-A(h)","Aurora-B-isoform1(h)","Aurora-B-isoform2(h)","Aurora-B-isoform3(h)","Aurora-B-isoform4(h)","BubR1-isoform1(h)","BubR1-isoform2(h)","BubR1-isoform3(h)","CAD protein(h)","CKII-beta(h)","CSE1-isoform1(h)","CSE1-isoform2(h)","CSE1-isoform3(h)","CSE1-isoform4(h)","Caspase-2-p19(h)","Caspase-2-p30(h)","Caspase-2-p33(h)","Caspase-2-p34(h)","Cdc20(h)","Cdc25A1(h)","Cdc25A2(h)","…
MO000128352	FGFR-3-isoform1(h)	9.975	209	28952	0.316481	0.01	2.79371	438	["MO000020609","MO000020610","MO000022565","MO000022578","MO000022591","MO000022592","MO000022593","MO000023309","MO000023318","MO000024771","MO000024773","MO000024920","MO000032133","MO000032215","MO000032216","MO000034779","MO000037371","MO000045478","MO000045480","MO000045694","MO000056627","MO000057036","MO000057417","MO000058872","MO000058877","MO000059024","MO000060459","MO000078784","MO000…	["APC1(h)","Aurora-A(h)","Aurora-B-isoform1(h)","Aurora-B-isoform2(h)","Aurora-B-isoform3(h)","Aurora-B-isoform4(h)","B-Myb(h)","Beta-tubulin(h)","BubR1-isoform1(h)","BubR1-isoform2(h)","BubR1-isoform3(h)","CENP-F(h)","CHC1-isoform1(h)","CHC1-isoform2(h)","CKII-beta(h)","CSE1-isoform1(h)","CSE1-isoform2(h)","CSE1-isoform3(h)","CSE1-isoform4(h)","Caspase-2-p12(h)","Caspase-2-p13(h)","Caspase-2-p14…
MO000255166	ErbB2-isoform4(h)	9.87	238	33956	0.514977	0.034	1.8314	438	["MO000020609","MO000020610","MO000022565","MO000022578","MO000022591","MO000022592","MO000022593","MO000023309","MO000023318","MO000024771","MO000024773","MO000024920","MO000024966","MO000026305","MO000032133","MO000032215","MO000032216","MO000034779","MO000037371","MO000045478","MO000045480","MO000045694","MO000056182","MO000056627","MO000057036","MO000057417","MO000058668","MO000058872","MO000…	["ACCalpha-isoform1(h)","ACCalpha-isoform2(h)","ACCalpha-isoform3(h)","ACCalpha-isoform4(h)","APC1(h)","Aurora-A(h)","Aurora-B-isoform1(h)","Aurora-B-isoform2(h)","Aurora-B-isoform3(h)","Aurora-B-isoform4(h)","B-Myb(h)","Beta-tubulin(h)","BubR1-isoform1(h)","BubR1-isoform2(h)","BubR1-isoform3(h)","C22orf18-isoform1(h)","C22orf18-isoform2(h)","C22orf18-isoform3(h)","C22orf18-isoform4(h)","CENP-F(h…
MO000138508	HTm4-isoform2(h)	9.995	195	20902	0.236207	0.005	4.49461	439	["MO000020609","MO000020610","MO000022565","MO000022578","MO000022591","MO000022592","MO000022593","MO000023309","MO000023318","MO000024773","MO000032133","MO000032215","MO000032216","MO000034779","MO000037371","MO000045478","MO000045480","MO000045694","MO000056627","MO000057036","MO000057417","MO000058872","MO000058877","MO000059024","MO000060459","MO000080771","MO000081260","MO000081261","MO000…	["APC1(h)","Aurora-A(h)","Aurora-B-isoform1(h)","Aurora-B-isoform2(h)","Aurora-B-isoform3(h)","Aurora-B-isoform4(h)","BubR1-isoform1(h)","BubR1-isoform2(h)","BubR1-isoform3(h)","CENP-F(h)","CHC1-isoform1(h)","CHC1-isoform2(h)","CKII-beta(h)","CSE1-isoform1(h)","CSE1-isoform2(h)","CSE1-isoform3(h)","CSE1-isoform4(h)","Caspase-2-p12(h)","Caspase-2-p13(h)","Caspase-2-p14(h)","Caspase-2-p15(h)","Casp…
MO000286549	HTm4-isoform3(h)	9.995	195	20902	0.236207	0.004	4.46941	441	["MO000020609","MO000020610","MO000022565","MO000022578","MO000022591","MO000022592","MO000022593","MO000023309","MO000023318","MO000024773","MO000032133","MO000032215","MO000032216","MO000034779","MO000037371","MO000045478","MO000045480","MO000045694","MO000056627","MO000057036","MO000057417","MO000058872","MO000058877","MO000059024","MO000060459","MO000080771","MO000081260","MO000081261","MO000…	["APC1(h)","Aurora-A(h)","Aurora-B-isoform1(h)","Aurora-B-isoform2(h)","Aurora-B-isoform3(h)","Aurora-B-isoform4(h)","BubR1-isoform1(h)","BubR1-isoform2(h)","BubR1-isoform3(h)","CENP-F(h)","CHC1-isoform1(h)","CHC1-isoform2(h)","CKII-beta(h)","CSE1-isoform1(h)","CSE1-isoform2(h)","CSE1-isoform3(h)","CSE1-isoform4(h)","Caspase-2-p12(h)","Caspase-2-p13(h)","Caspase-2-p14(h)","Caspase-2-p15(h)","Casp…
MO000090105	fibronectin-1(h)	9.975	190	25918	0.281559	0.006	3.36039	445	["MO000020609","MO000020610","MO000022565","MO000022578","MO000022591","MO000022592","MO000022593","MO000024773","MO000032133","MO000032215","MO000032216","MO000034779","MO000037371","MO000045478","MO000045480","MO000045694","MO000056627","MO000057036","MO000057417","MO000058668","MO000058872","MO000058877","MO000059024","MO000060459","MO000079400","MO000080771","MO000081260","MO000081261","MO000…	["APC1(h)","Aurora-A(h)","Aurora-B-isoform1(h)","Aurora-B-isoform2(h)","Aurora-B-isoform3(h)","Aurora-B-isoform4(h)","Beta-tubulin(h)","BubR1-isoform1(h)","BubR1-isoform2(h)","BubR1-isoform3(h)","CHC1-isoform1(h)","CHC1-isoform2(h)","CKII-beta(h)","CSE1-isoform1(h)","CSE1-isoform2(h)","CSE1-isoform3(h)","CSE1-isoform4(h)","Caspase-2-p19(h)","Caspase-2-p30(h)","Caspase-2-p33(h)","Caspase-2-p34(h)"…
MO000102201	MEK1-isoform1(h){p}	9.98	221	31804	0.393528	0.009	2.28042	446	["MO000020609","MO000020610","MO000022565","MO000022578","MO000022591","MO000022592","MO000022593","MO000023309","MO000023318","MO000024771","MO000024773","MO000024920","MO000032133","MO000032215","MO000032216","MO000034779","MO000037371","MO000045478","MO000045480","MO000045694","MO000056627","MO000057036","MO000057417","MO000058872","MO000058877","MO000059024","MO000060459","MO000079400","MO000…	["ACCalpha-isoform1(h)","ACCalpha-isoform2(h)","ACCalpha-isoform3(h)","ACCalpha-isoform4(h)","APC1(h)","Aurora-A(h)","Aurora-B-isoform1(h)","Aurora-B-isoform2(h)","Aurora-B-isoform3(h)","Aurora-B-isoform4(h)","B-Myb(h)","Beta-tubulin(h)","BubR1-isoform1(h)","BubR1-isoform2(h)","BubR1-isoform3(h)","CENP-F(h)","CHC1-isoform1(h)","CHC1-isoform2(h)","CKII-beta(h)","CSE1-isoform1(h)","CSE1-isoform2(h)…
MO000255164	ErbB2-isoform2(h)	9.87	238	33956	0.514977	0.034	1.80682	447	["MO000020609","MO000020610","MO000022565","MO000022578","MO000022591","MO000022592","MO000022593","MO000023309","MO000023318","MO000024771","MO000024773","MO000024920","MO000024966","MO000026305","MO000032133","MO000032215","MO000032216","MO000034779","MO000037371","MO000045478","MO000045480","MO000045694","MO000056182","MO000056627","MO000057036","MO000057417","MO000058668","MO000058872","MO000…	["ACCalpha-isoform1(h)","ACCalpha-isoform2(h)","ACCalpha-isoform3(h)","ACCalpha-isoform4(h)","APC1(h)","Aurora-A(h)","Aurora-B-isoform1(h)","Aurora-B-isoform2(h)","Aurora-B-isoform3(h)","Aurora-B-isoform4(h)","B-Myb(h)","Beta-tubulin(h)","BubR1-isoform1(h)","BubR1-isoform2(h)","BubR1-isoform3(h)","C22orf18-isoform1(h)","C22orf18-isoform2(h)","C22orf18-isoform3(h)","C22orf18-isoform4(h)","CENP-F(h…
MO000030928	DNA-PKcs(h):Ku70(h)	9.92	232	30817	0.430069	0.043	2.03404	448	["MO000020609","MO000020610","MO000022565","MO000022578","MO000022591","MO000022592","MO000022593","MO000023309","MO000023318","MO000024771","MO000024773","MO000024920","MO000024966","MO000026305","MO000032133","MO000032215","MO000032216","MO000034779","MO000037371","MO000045478","MO000045480","MO000045694","MO000056182","MO000056627","MO000057036","MO000057417","MO000058872","MO000058877","MO000…	["ACCalpha-isoform1(h)","ACCalpha-isoform2(h)","ACCalpha-isoform3(h)","ACCalpha-isoform4(h)","APC1(h)","Aurora-A(h)","Aurora-B-isoform1(h)","Aurora-B-isoform2(h)","Aurora-B-isoform3(h)","Aurora-B-isoform4(h)","B-Myb(h)","Beta-tubulin(h)","BubR1-isoform1(h)","BubR1-isoform2(h)","BubR1-isoform3(h)","CAD protein(h)","CENP-F(h)","CHC1-isoform1(h)","CHC1-isoform2(h)","CKII-beta(h)","CSE1-isoform1(h)",…
MO000018837	beta-TrCP1:Skp1:Cul-1{nedd}:Roc1	9.99	155	17719	0.217452	0.004	4.9729	449	["MO000020609","MO000020610","MO000022565","MO000022578","MO000022591","MO000022592","MO000022593","MO000024773","MO000032133","MO000032215","MO000032216","MO000045478","MO000045480","MO000045694","MO000056627","MO000057036","MO000057417","MO000058872","MO000058877","MO000059024","MO000060459","MO000080771","MO000081260","MO000081261","MO000081890","MO000081911","MO000081912","MO000081913","MO000…	["APC1(h)","Aurora-A(h)","Aurora-B-isoform1(h)","Aurora-B-isoform2(h)","Aurora-B-isoform3(h)","Aurora-B-isoform4(h)","BubR1-isoform1(h)","BubR1-isoform2(h)","BubR1-isoform3(h)","CENP-F(h)","CHC1-isoform1(h)","CHC1-isoform2(h)","CKII-beta(h)","CSE1-isoform1(h)","CSE1-isoform2(h)","CSE1-isoform3(h)","CSE1-isoform4(h)","Caspase-2-p12(h)","Caspase-2-p13(h)","Caspase-2-p14(h)","Caspase-2-p15(h)","Casp…
MO000255165	ErbB2-isoform3(h)	9.87	238	33956	0.514977	0.035	1.80464	449	["MO000020609","MO000020610","MO000022565","MO000022578","MO000022591","MO000022592","MO000022593","MO000023309","MO000023318","MO000024771","MO000024773","MO000024920","MO000024966","MO000026305","MO000032133","MO000032215","MO000032216","MO000034779","MO000037371","MO000045478","MO000045480","MO000045694","MO000056182","MO000056627","MO000057036","MO000057417","MO000058668","MO000058872","MO000…	["ACCalpha-isoform1(h)","ACCalpha-isoform2(h)","ACCalpha-isoform3(h)","ACCalpha-isoform4(h)","APC1(h)","Aurora-A(h)","Aurora-B-isoform1(h)","Aurora-B-isoform2(h)","Aurora-B-isoform3(h)","Aurora-B-isoform4(h)","B-Myb(h)","Beta-tubulin(h)","BubR1-isoform1(h)","BubR1-isoform2(h)","BubR1-isoform3(h)","C22orf18-isoform1(h)","C22orf18-isoform2(h)","C22orf18-isoform3(h)","C22orf18-isoform4(h)","CENP-F(h…
MO000083712	fibronectin-xbb13(h)	9.975	190	25918	0.281559	0.007	3.31542	451	["MO000020609","MO000020610","MO000022565","MO000022578","MO000022591","MO000022592","MO000022593","MO000024773","MO000032133","MO000032215","MO000032216","MO000034779","MO000037371","MO000045478","MO000045480","MO000045694","MO000056627","MO000057036","MO000057417","MO000058668","MO000058872","MO000058877","MO000059024","MO000060459","MO000079400","MO000080771","MO000081260","MO000081261","MO000…	["APC1(h)","Aurora-A(h)","Aurora-B-isoform1(h)","Aurora-B-isoform2(h)","Aurora-B-isoform3(h)","Aurora-B-isoform4(h)","Beta-tubulin(h)","BubR1-isoform1(h)","BubR1-isoform2(h)","BubR1-isoform3(h)","CHC1-isoform1(h)","CHC1-isoform2(h)","CKII-beta(h)","CSE1-isoform1(h)","CSE1-isoform2(h)","CSE1-isoform3(h)","CSE1-isoform4(h)","Caspase-2-p19(h)","Caspase-2-p30(h)","Caspase-2-p33(h)","Caspase-2-p34(h)"…
MO000090108	fibronectin-4(h)	9.975	190	25918	0.281559	0.006	3.34517	451	["MO000020609","MO000020610","MO000022565","MO000022578","MO000022591","MO000022592","MO000022593","MO000024773","MO000032133","MO000032215","MO000032216","MO000034779","MO000037371","MO000045478","MO000045480","MO000045694","MO000056627","MO000057036","MO000057417","MO000058668","MO000058872","MO000058877","MO000059024","MO000060459","MO000079400","MO000080771","MO000081260","MO000081261","MO000…	["APC1(h)","Aurora-A(h)","Aurora-B-isoform1(h)","Aurora-B-isoform2(h)","Aurora-B-isoform3(h)","Aurora-B-isoform4(h)","Beta-tubulin(h)","BubR1-isoform1(h)","BubR1-isoform2(h)","BubR1-isoform3(h)","CHC1-isoform1(h)","CHC1-isoform2(h)","CKII-beta(h)","CSE1-isoform1(h)","CSE1-isoform2(h)","CSE1-isoform3(h)","CSE1-isoform4(h)","Caspase-2-p19(h)","Caspase-2-p30(h)","Caspase-2-p33(h)","Caspase-2-p34(h)"…
MO000105818	NR1-isoform5(h)	9.99	219	26811	0.289338	0.007	3.08115	451	["MO000020609","MO000020610","MO000022565","MO000022578","MO000022591","MO000022592","MO000022593","MO000023309","MO000023318","MO000024771","MO000024773","MO000024920","MO000024966","MO000026305","MO000032133","MO000032215","MO000032216","MO000034779","MO000037371","MO000045478","MO000045480","MO000045694","MO000056182","MO000056627","MO000057036","MO000057417","MO000058872","MO000058877","MO000…	["ACCalpha-isoform1(h)","ACCalpha-isoform2(h)","ACCalpha-isoform3(h)","ACCalpha-isoform4(h)","APC1(h)","Aurora-A(h)","Aurora-B-isoform1(h)","Aurora-B-isoform2(h)","Aurora-B-isoform3(h)","Aurora-B-isoform4(h)","Beta-tubulin(h)","BubR1-isoform1(h)","BubR1-isoform2(h)","BubR1-isoform3(h)","CENP-F(h)","CHC1-isoform1(h)","CHC1-isoform2(h)","CKII-beta(h)","CSE1-isoform1(h)","CSE1-isoform2(h)","CSE1-iso…
MO000107848	Cdk1-isoform2(h)	9.975	250	36262	0.784581	0.014	1.54607	452	["MO000020609","MO000020610","MO000022565","MO000022578","MO000022591","MO000022592","MO000022593","MO000023309","MO000023318","MO000024771","MO000024773","MO000024920","MO000024966","MO000026305","MO000032133","MO000032215","MO000032216","MO000034779","MO000037371","MO000045478","MO000045480","MO000045694","MO000056182","MO000056627","MO000057036","MO000057417","MO000058668","MO000058872","MO000…	["ACCalpha-isoform1(h)","ACCalpha-isoform2(h)","ACCalpha-isoform3(h)","ACCalpha-isoform4(h)","APC1(h)","Aurora-A(h)","Aurora-B-isoform1(h)","Aurora-B-isoform2(h)","Aurora-B-isoform3(h)","Aurora-B-isoform4(h)","B-Myb(h)","Beta-tubulin(h)","BubR1-isoform1(h)","BubR1-isoform2(h)","BubR1-isoform3(h)","C22orf18-isoform1(h)","C22orf18-isoform2(h)","C22orf18-isoform3(h)","C22orf18-isoform4(h)","CAD prot…
MO000023516	CDKN3-isoform1(h):HTm4(h)	9.935	195	21183	0.236152	0.007	4.27227	453	["MO000020609","MO000020610","MO000022565","MO000022578","MO000022591","MO000022592","MO000022593","MO000023309","MO000023318","MO000024773","MO000032133","MO000032215","MO000032216","MO000034779","MO000037371","MO000045478","MO000045480","MO000045694","MO000056627","MO000057036","MO000057417","MO000058872","MO000058877","MO000059024","MO000060459","MO000080771","MO000081260","MO000081261","MO000…	["APC1(h)","Aurora-A(h)","Aurora-B-isoform1(h)","Aurora-B-isoform2(h)","Aurora-B-isoform3(h)","Aurora-B-isoform4(h)","BubR1-isoform1(h)","BubR1-isoform2(h)","BubR1-isoform3(h)","CENP-F(h)","CHC1-isoform1(h)","CHC1-isoform2(h)","CKII-beta(h)","CSE1-isoform1(h)","CSE1-isoform2(h)","CSE1-isoform3(h)","CSE1-isoform4(h)","Caspase-2-p12(h)","Caspase-2-p13(h)","Caspase-2-p14(h)","Caspase-2-p15(h)","Casp…
MO000088503	NRG1-beta2(h)	9.9	201	28042	0.290684	0.005	3.03897	453	["MO000020609","MO000020610","MO000022565","MO000022578","MO000022591","MO000022592","MO000022593","MO000023318","MO000024771","MO000024773","MO000024920","MO000032133","MO000032215","MO000032216","MO000034779","MO000037371","MO000045478","MO000045480","MO000045694","MO000056627","MO000057036","MO000057417","MO000058668","MO000058872","MO000058877","MO000059024","MO000060459","MO000079400","MO000…	["APC1(h)","Aurora-A(h)","Aurora-B-isoform1(h)","Aurora-B-isoform2(h)","Aurora-B-isoform3(h)","Aurora-B-isoform4(h)","B-Myb(h)","Beta-tubulin(h)","BubR1-isoform1(h)","BubR1-isoform2(h)","BubR1-isoform3(h)","CENP-F(h)","CHC1-isoform1(h)","CHC1-isoform2(h)","CKII-beta(h)","CSE1-isoform1(h)","CSE1-isoform2(h)","CSE1-isoform3(h)","CSE1-isoform4(h)","Caspase-2-p12(h)","Caspase-2-p13(h)","Caspase-2-p14…
MO000090109	fibronectin-5(h)	9.975	190	25918	0.281559	0.006	3.36665	453	["MO000020609","MO000020610","MO000022565","MO000022578","MO000022591","MO000022592","MO000022593","MO000024773","MO000032133","MO000032215","MO000032216","MO000034779","MO000037371","MO000045478","MO000045480","MO000045694","MO000056627","MO000057036","MO000057417","MO000058668","MO000058872","MO000058877","MO000059024","MO000060459","MO000079400","MO000080771","MO000081260","MO000081261","MO000…	["APC1(h)","Aurora-A(h)","Aurora-B-isoform1(h)","Aurora-B-isoform2(h)","Aurora-B-isoform3(h)","Aurora-B-isoform4(h)","Beta-tubulin(h)","BubR1-isoform1(h)","BubR1-isoform2(h)","BubR1-isoform3(h)","CHC1-isoform1(h)","CHC1-isoform2(h)","CKII-beta(h)","CSE1-isoform1(h)","CSE1-isoform2(h)","CSE1-isoform3(h)","CSE1-isoform4(h)","Caspase-2-p19(h)","Caspase-2-p30(h)","Caspase-2-p33(h)","Caspase-2-p34(h)"…
MO000056627	Cdk1-isoform1(h)	9.975	250	36262	0.784553	0.017	1.50724	455	["MO000020609","MO000020610","MO000022565","MO000022578","MO000022591","MO000022592","MO000022593","MO000023309","MO000023318","MO000024771","MO000024773","MO000024920","MO000024966","MO000026305","MO000032133","MO000032215","MO000032216","MO000034779","MO000037371","MO000045478","MO000045480","MO000045694","MO000056182","MO000056627","MO000057036","MO000057417","MO000058668","MO000058872","MO000…	["ACCalpha-isoform1(h)","ACCalpha-isoform2(h)","ACCalpha-isoform3(h)","ACCalpha-isoform4(h)","APC1(h)","Aurora-A(h)","Aurora-B-isoform1(h)","Aurora-B-isoform2(h)","Aurora-B-isoform3(h)","Aurora-B-isoform4(h)","B-Myb(h)","Beta-tubulin(h)","BubR1-isoform1(h)","BubR1-isoform2(h)","BubR1-isoform3(h)","C22orf18-isoform1(h)","C22orf18-isoform2(h)","C22orf18-isoform3(h)","C22orf18-isoform4(h)","CAD prot…
MO000090112	fibronectin-8(h)	9.975	190	25918	0.281559	0.006	3.30812	456	["MO000020609","MO000020610","MO000022565","MO000022578","MO000022591","MO000022592","MO000022593","MO000024773","MO000032133","MO000032215","MO000032216","MO000034779","MO000037371","MO000045478","MO000045480","MO000045694","MO000056627","MO000057036","MO000057417","MO000058668","MO000058872","MO000058877","MO000059024","MO000060459","MO000079400","MO000080771","MO000081260","MO000081261","MO000…	["APC1(h)","Aurora-A(h)","Aurora-B-isoform1(h)","Aurora-B-isoform2(h)","Aurora-B-isoform3(h)","Aurora-B-isoform4(h)","Beta-tubulin(h)","BubR1-isoform1(h)","BubR1-isoform2(h)","BubR1-isoform3(h)","CHC1-isoform1(h)","CHC1-isoform2(h)","CKII-beta(h)","CSE1-isoform1(h)","CSE1-isoform2(h)","CSE1-isoform3(h)","CSE1-isoform4(h)","Caspase-2-p19(h)","Caspase-2-p30(h)","Caspase-2-p33(h)","Caspase-2-p34(h)"…
MO000256469	NRG2-isoform-DON-1B(h)	9.835	208	27190	0.28208	0.008	3.2756	458	["MO000020609","MO000020610","MO000022565","MO000022578","MO000022591","MO000022592","MO000022593","MO000023309","MO000023318","MO000024771","MO000024773","MO000024920","MO000032133","MO000032215","MO000032216","MO000034779","MO000037371","MO000045478","MO000045480","MO000045694","MO000056627","MO000057036","MO000057417","MO000058872","MO000058877","MO000059024","MO000060459","MO000078784","MO000…	["ACCalpha-isoform1(h)","ACCalpha-isoform2(h)","ACCalpha-isoform3(h)","ACCalpha-isoform4(h)","APC1(h)","Aurora-A(h)","Aurora-B-isoform1(h)","Aurora-B-isoform2(h)","Aurora-B-isoform3(h)","Aurora-B-isoform4(h)","Beta-tubulin(h)","BubR1-isoform1(h)","BubR1-isoform2(h)","BubR1-isoform3(h)","CENP-F(h)","CHC1-isoform1(h)","CHC1-isoform2(h)","CKII-beta(h)","CSE1-isoform1(h)","CSE1-isoform2(h)","CSE1-iso…
MO000016694	NRG2-isoform1(h)	9.835	208	27190	0.28208	0.01	3.27262	459	["MO000020609","MO000020610","MO000022565","MO000022578","MO000022591","MO000022592","MO000022593","MO000023309","MO000023318","MO000024771","MO000024773","MO000024920","MO000032133","MO000032215","MO000032216","MO000034779","MO000037371","MO000045478","MO000045480","MO000045694","MO000056627","MO000057036","MO000057417","MO000058872","MO000058877","MO000059024","MO000060459","MO000078784","MO000…	["ACCalpha-isoform1(h)","ACCalpha-isoform2(h)","ACCalpha-isoform3(h)","ACCalpha-isoform4(h)","APC1(h)","Aurora-A(h)","Aurora-B-isoform1(h)","Aurora-B-isoform2(h)","Aurora-B-isoform3(h)","Aurora-B-isoform4(h)","Beta-tubulin(h)","BubR1-isoform1(h)","BubR1-isoform2(h)","BubR1-isoform3(h)","CENP-F(h)","CHC1-isoform1(h)","CHC1-isoform2(h)","CKII-beta(h)","CSE1-isoform1(h)","CSE1-isoform2(h)","CSE1-iso…
MO000090110	fibronectin-6(h)	9.975	190	25918	0.281559	0.006	3.32782	459	["MO000020609","MO000020610","MO000022565","MO000022578","MO000022591","MO000022592","MO000022593","MO000024773","MO000032133","MO000032215","MO000032216","MO000034779","MO000037371","MO000045478","MO000045480","MO000045694","MO000056627","MO000057036","MO000057417","MO000058668","MO000058872","MO000058877","MO000059024","MO000060459","MO000079400","MO000080771","MO000081260","MO000081261","MO000…	["APC1(h)","Aurora-A(h)","Aurora-B-isoform1(h)","Aurora-B-isoform2(h)","Aurora-B-isoform3(h)","Aurora-B-isoform4(h)","Beta-tubulin(h)","BubR1-isoform1(h)","BubR1-isoform2(h)","BubR1-isoform3(h)","CHC1-isoform1(h)","CHC1-isoform2(h)","CKII-beta(h)","CSE1-isoform1(h)","CSE1-isoform2(h)","CSE1-isoform3(h)","CSE1-isoform4(h)","Caspase-2-p19(h)","Caspase-2-p30(h)","Caspase-2-p33(h)","Caspase-2-p34(h)"…
MO000090111	fibronectin-7(h)	9.975	190	25918	0.281559	0.005	3.33384	459	["MO000020609","MO000020610","MO000022565","MO000022578","MO000022591","MO000022592","MO000022593","MO000024773","MO000032133","MO000032215","MO000032216","MO000034779","MO000037371","MO000045478","MO000045480","MO000045694","MO000056627","MO000057036","MO000057417","MO000058668","MO000058872","MO000058877","MO000059024","MO000060459","MO000079400","MO000080771","MO000081260","MO000081261","MO000…	["APC1(h)","Aurora-A(h)","Aurora-B-isoform1(h)","Aurora-B-isoform2(h)","Aurora-B-isoform3(h)","Aurora-B-isoform4(h)","Beta-tubulin(h)","BubR1-isoform1(h)","BubR1-isoform2(h)","BubR1-isoform3(h)","CHC1-isoform1(h)","CHC1-isoform2(h)","CKII-beta(h)","CSE1-isoform1(h)","CSE1-isoform2(h)","CSE1-isoform3(h)","CSE1-isoform4(h)","Caspase-2-p19(h)","Caspase-2-p30(h)","Caspase-2-p33(h)","Caspase-2-p34(h)"…
MO000102458	PKACA-isoform2(h)	9.975	246	35803	0.638025	0.041	1.50234	459	["MO000020609","MO000020610","MO000022565","MO000022578","MO000022591","MO000022592","MO000022593","MO000023309","MO000023318","MO000024771","MO000024773","MO000024920","MO000024966","MO000026305","MO000032133","MO000032215","MO000032216","MO000034779","MO000037371","MO000045478","MO000045480","MO000045694","MO000056182","MO000056627","MO000057036","MO000057417","MO000058668","MO000058872","MO000…	["ACCalpha-isoform1(h)","ACCalpha-isoform2(h)","ACCalpha-isoform3(h)","ACCalpha-isoform4(h)","APC1(h)","Aurora-A(h)","Aurora-B-isoform1(h)","Aurora-B-isoform2(h)","Aurora-B-isoform3(h)","Aurora-B-isoform4(h)","B-Myb(h)","Beta-tubulin(h)","BubR1-isoform1(h)","BubR1-isoform2(h)","BubR1-isoform3(h)","CAD protein(h)","CENP-F(h)","CHC1-isoform1(h)","CHC1-isoform2(h)","CKII-beta(h)","CSE1-isoform1(h)",…
MO000257611	MST1-isoform2(h)	10	213	30334	0.378496	0.028	2.29382	459	["MO000020609","MO000020610","MO000022565","MO000022578","MO000022591","MO000022592","MO000022593","MO000023318","MO000024771","MO000024773","MO000024920","MO000024966","MO000026305","MO000032133","MO000032215","MO000032216","MO000034779","MO000037371","MO000045478","MO000045480","MO000045694","MO000056182","MO000056627","MO000057036","MO000057417","MO000058872","MO000058877","MO000059024","MO000…	["ACCalpha-isoform1(h)","ACCalpha-isoform2(h)","ACCalpha-isoform3(h)","ACCalpha-isoform4(h)","APC1(h)","Aurora-A(h)","Aurora-B-isoform1(h)","Aurora-B-isoform2(h)","Aurora-B-isoform3(h)","Aurora-B-isoform4(h)","B-Myb(h)","Beta-tubulin(h)","BubR1-isoform1(h)","BubR1-isoform2(h)","BubR1-isoform3(h)","CHC1-isoform1(h)","CHC1-isoform2(h)","CKII-beta(h)","CSE1-isoform1(h)","CSE1-isoform2(h)","CSE1-isof…
MO000312129	fibronectin-isoform16(h)	9.975	190	25918	0.281559	0.007	3.29975	459	["MO000020609","MO000020610","MO000022565","MO000022578","MO000022591","MO000022592","MO000022593","MO000024773","MO000032133","MO000032215","MO000032216","MO000034779","MO000037371","MO000045478","MO000045480","MO000045694","MO000056627","MO000057036","MO000057417","MO000058668","MO000058872","MO000058877","MO000059024","MO000060459","MO000079400","MO000080771","MO000081260","MO000081261","MO000…	["APC1(h)","Aurora-A(h)","Aurora-B-isoform1(h)","Aurora-B-isoform2(h)","Aurora-B-isoform3(h)","Aurora-B-isoform4(h)","Beta-tubulin(h)","BubR1-isoform1(h)","BubR1-isoform2(h)","BubR1-isoform3(h)","CHC1-isoform1(h)","CHC1-isoform2(h)","CKII-beta(h)","CSE1-isoform1(h)","CSE1-isoform2(h)","CSE1-isoform3(h)","CSE1-isoform4(h)","Caspase-2-p19(h)","Caspase-2-p30(h)","Caspase-2-p33(h)","Caspase-2-p34(h)"…
MO000090113	fibronectin-9(h)	9.975	190	25918	0.281559	0.008	3.31458	460	["MO000020609","MO000020610","MO000022565","MO000022578","MO000022591","MO000022592","MO000022593","MO000024773","MO000032133","MO000032215","MO000032216","MO000034779","MO000037371","MO000045478","MO000045480","MO000045694","MO000056627","MO000057036","MO000057417","MO000058668","MO000058872","MO000058877","MO000059024","MO000060459","MO000079400","MO000080771","MO000081260","MO000081261","MO000…	["APC1(h)","Aurora-A(h)","Aurora-B-isoform1(h)","Aurora-B-isoform2(h)","Aurora-B-isoform3(h)","Aurora-B-isoform4(h)","Beta-tubulin(h)","BubR1-isoform1(h)","BubR1-isoform2(h)","BubR1-isoform3(h)","CHC1-isoform1(h)","CHC1-isoform2(h)","CKII-beta(h)","CSE1-isoform1(h)","CSE1-isoform2(h)","CSE1-isoform3(h)","CSE1-isoform4(h)","Caspase-2-p19(h)","Caspase-2-p30(h)","Caspase-2-p33(h)","Caspase-2-p34(h)"…
MO000151603	DNA-PKcs(h):Ku70(h):Ku80(h)	9.985	199	25567	0.277387	0.009	3.42991	461	["MO000020609","MO000020610","MO000022565","MO000022578","MO000022591","MO000022592","MO000022593","MO000023318","MO000024771","MO000024773","MO000024920","MO000032133","MO000032215","MO000032216","MO000034779","MO000037371","MO000045478","MO000045480","MO000045694","MO000056627","MO000057036","MO000057417","MO000058872","MO000058877","MO000059024","MO000060459","MO000079400","MO000080771","MO000…	["APC1(h)","Aurora-A(h)","Aurora-B-isoform1(h)","Aurora-B-isoform2(h)","Aurora-B-isoform3(h)","Aurora-B-isoform4(h)","BubR1-isoform1(h)","BubR1-isoform2(h)","BubR1-isoform3(h)","CAD protein(h)","CENP-F(h)","CHC1-isoform1(h)","CHC1-isoform2(h)","CKII-beta(h)","CSE1-isoform1(h)","CSE1-isoform2(h)","CSE1-isoform3(h)","CSE1-isoform4(h)","Caspase-2-p12(h)","Caspase-2-p13(h)","Caspase-2-p14(h)","Caspas…
MO000090115	fibronectin-11(h)	9.975	190	25918	0.281559	0.008	3.28405	464	["MO000020609","MO000020610","MO000022565","MO000022578","MO000022591","MO000022592","MO000022593","MO000024773","MO000032133","MO000032215","MO000032216","MO000034779","MO000037371","MO000045478","MO000045480","MO000045694","MO000056627","MO000057036","MO000057417","MO000058668","MO000058872","MO000058877","MO000059024","MO000060459","MO000079400","MO000080771","MO000081260","MO000081261","MO000…	["APC1(h)","Aurora-A(h)","Aurora-B-isoform1(h)","Aurora-B-isoform2(h)","Aurora-B-isoform3(h)","Aurora-B-isoform4(h)","Beta-tubulin(h)","BubR1-isoform1(h)","BubR1-isoform2(h)","BubR1-isoform3(h)","CHC1-isoform1(h)","CHC1-isoform2(h)","CKII-beta(h)","CSE1-isoform1(h)","CSE1-isoform2(h)","CSE1-isoform3(h)","CSE1-isoform4(h)","Caspase-2-p19(h)","Caspase-2-p30(h)","Caspase-2-p33(h)","Caspase-2-p34(h)"…
MO000059844	HEPTP-xbb2(h)	9.765	217	31580	0.387484	0.015	2.1574	465	["MO000020609","MO000020610","MO000022565","MO000022578","MO000022591","MO000022592","MO000022593","MO000023309","MO000023318","MO000024771","MO000024773","MO000024920","MO000032133","MO000032215","MO000032216","MO000034779","MO000037371","MO000045478","MO000045480","MO000045694","MO000056627","MO000057036","MO000057417","MO000058872","MO000058877","MO000059024","MO000060459","MO000079400","MO000…	["APC1(h)","Aurora-A(h)","Aurora-B-isoform1(h)","Aurora-B-isoform2(h)","Aurora-B-isoform3(h)","Aurora-B-isoform4(h)","B-Myb(h)","Beta-tubulin(h)","BubR1-isoform1(h)","BubR1-isoform2(h)","BubR1-isoform3(h)","CENP-F(h)","CHC1-isoform1(h)","CHC1-isoform2(h)","CKII-beta(h)","CSE1-isoform1(h)","CSE1-isoform2(h)","CSE1-isoform3(h)","CSE1-isoform4(h)","Caspase-2-p12(h)","Caspase-2-p13(h)","Caspase-2-p14…
MO000082876	Cdk4(h)	9.99	188	22891	0.292799	0.017	2.91296	465	["MO000020609","MO000020610","MO000022565","MO000022578","MO000022591","MO000022592","MO000022593","MO000023318","MO000024773","MO000024966","MO000026305","MO000032133","MO000032215","MO000032216","MO000034779","MO000037371","MO000045478","MO000045480","MO000045694","MO000056182","MO000056627","MO000057036","MO000057417","MO000058668","MO000058872","MO000058877","MO000059024","MO000060459","MO000…	["ACCalpha-isoform1(h)","ACCalpha-isoform2(h)","ACCalpha-isoform3(h)","ACCalpha-isoform4(h)","APC1(h)","Aurora-A(h)","Aurora-B-isoform1(h)","Aurora-B-isoform2(h)","Aurora-B-isoform3(h)","Aurora-B-isoform4(h)","BubR1-isoform1(h)","BubR1-isoform2(h)","BubR1-isoform3(h)","CHC1-isoform1(h)","CHC1-isoform2(h)","CKII-beta(h)","CSE1-isoform1(h)","CSE1-isoform2(h)","CSE1-isoform3(h)","CSE1-isoform4(h)","…
MO000119285	UBE2T(h)	9.8	224	31127	0.417127	0.022	2.01426	465	["MO000020609","MO000020610","MO000022565","MO000022578","MO000022591","MO000022592","MO000022593","MO000023309","MO000023318","MO000024771","MO000024773","MO000024920","MO000032133","MO000032215","MO000032216","MO000034779","MO000037371","MO000045478","MO000045480","MO000045694","MO000056627","MO000057036","MO000057417","MO000058872","MO000058877","MO000059024","MO000060459","MO000079400","MO000…	["ACCalpha-isoform1(h)","ACCalpha-isoform2(h)","ACCalpha-isoform3(h)","ACCalpha-isoform4(h)","APC1(h)","Aurora-A(h)","Aurora-B-isoform1(h)","Aurora-B-isoform2(h)","Aurora-B-isoform3(h)","Aurora-B-isoform4(h)","B-Myb(h)","BubR1-isoform1(h)","BubR1-isoform2(h)","BubR1-isoform3(h)","CENP-F(h)","CHC1-isoform1(h)","CHC1-isoform2(h)","CKII-beta(h)","CSE1-isoform1(h)","CSE1-isoform2(h)","CSE1-isoform3(h…
MO000102457	PKACA-isoform1(h)	9.975	246	35803	0.63802	0.05	1.45524	466	["MO000020609","MO000020610","MO000022565","MO000022578","MO000022591","MO000022592","MO000022593","MO000023309","MO000023318","MO000024771","MO000024773","MO000024920","MO000024966","MO000026305","MO000032133","MO000032215","MO000032216","MO000034779","MO000037371","MO000045478","MO000045480","MO000045694","MO000056182","MO000056627","MO000057036","MO000057417","MO000058668","MO000058872","MO000…	["ACCalpha-isoform1(h)","ACCalpha-isoform2(h)","ACCalpha-isoform3(h)","ACCalpha-isoform4(h)","APC1(h)","Aurora-A(h)","Aurora-B-isoform1(h)","Aurora-B-isoform2(h)","Aurora-B-isoform3(h)","Aurora-B-isoform4(h)","B-Myb(h)","Beta-tubulin(h)","BubR1-isoform1(h)","BubR1-isoform2(h)","BubR1-isoform3(h)","CAD protein(h)","CENP-F(h)","CHC1-isoform1(h)","CHC1-isoform2(h)","CKII-beta(h)","CSE1-isoform1(h)",…
MO000060135	Src(h){pY}	9.975	218	30099	0.334293	0.016	2.40886	467	["MO000020609","MO000020610","MO000022565","MO000022578","MO000022591","MO000022592","MO000022593","MO000023309","MO000023318","MO000024771","MO000024773","MO000024920","MO000024966","MO000026305","MO000032133","MO000032215","MO000032216","MO000034779","MO000037371","MO000045478","MO000045480","MO000045694","MO000056182","MO000056627","MO000057036","MO000057417","MO000058872","MO000058877","MO000…	["ACCalpha-isoform1(h)","ACCalpha-isoform2(h)","ACCalpha-isoform3(h)","ACCalpha-isoform4(h)","APC1(h)","Aurora-A(h)","Aurora-B-isoform1(h)","Aurora-B-isoform2(h)","Aurora-B-isoform3(h)","Aurora-B-isoform4(h)","B-Myb(h)","Beta-tubulin(h)","BubR1-isoform1(h)","BubR1-isoform2(h)","BubR1-isoform3(h)","CENP-F(h)","CHC1-isoform1(h)","CHC1-isoform2(h)","CKII-beta(h)","CSE1-isoform1(h)","CSE1-isoform2(h)…
MO000089760	MAK-isoform1(h)	9.975	168	17374	0.2165	0.009	4.75073	467	["MO000020609","MO000020610","MO000022565","MO000022578","MO000022591","MO000022592","MO000022593","MO000024773","MO000032133","MO000032215","MO000032216","MO000045478","MO000045480","MO000045694","MO000056627","MO000057036","MO000057417","MO000058872","MO000058877","MO000059024","MO000060459","MO000080771","MO000081260","MO000081261","MO000081890","MO000081911","MO000081912","MO000081913","MO000…	["APC1(h)","Aurora-A(h)","Aurora-B-isoform1(h)","Aurora-B-isoform2(h)","Aurora-B-isoform3(h)","Aurora-B-isoform4(h)","BubR1-isoform1(h)","BubR1-isoform2(h)","BubR1-isoform3(h)","CENP-F(h)","CHC1-isoform1(h)","CHC1-isoform2(h)","CKII-beta(h)","CSE1-isoform1(h)","CSE1-isoform2(h)","CSE1-isoform3(h)","CSE1-isoform4(h)","Caspase-2-p12(h)","Caspase-2-p13(h)","Caspase-2-p14(h)","Caspase-2-p15(h)","Casp…
MO000083650	Aurora-B-isoform1(h)	9.99	224	29198	0.40114	0.047	2.05869	468	["MO000020609","MO000020610","MO000022565","MO000022578","MO000022591","MO000022592","MO000022593","MO000023309","MO000023318","MO000024771","MO000024773","MO000024920","MO000024966","MO000026305","MO000032133","MO000032215","MO000032216","MO000034779","MO000037371","MO000045478","MO000045480","MO000045694","MO000056182","MO000056627","MO000057036","MO000057417","MO000058872","MO000058877","MO000…	["ACCalpha-isoform1(h)","ACCalpha-isoform2(h)","ACCalpha-isoform3(h)","ACCalpha-isoform4(h)","APC1(h)","Aurora-A(h)","Aurora-B-isoform1(h)","Aurora-B-isoform2(h)","Aurora-B-isoform3(h)","Aurora-B-isoform4(h)","B-Myb(h)","BubR1-isoform1(h)","BubR1-isoform2(h)","BubR1-isoform3(h)","C22orf18-isoform1(h)","C22orf18-isoform2(h)","C22orf18-isoform3(h)","C22orf18-isoform4(h)","CENP-F(h)","CHC1-isoform1(…
MO000090107	fibronectin-3(h)	9.975	190	25918	0.281559	0.006	3.30975	469	["MO000020609","MO000020610","MO000022565","MO000022578","MO000022591","MO000022592","MO000022593","MO000024773","MO000032133","MO000032215","MO000032216","MO000034779","MO000037371","MO000045478","MO000045480","MO000045694","MO000056627","MO000057036","MO000057417","MO000058668","MO000058872","MO000058877","MO000059024","MO000060459","MO000079400","MO000080771","MO000081260","MO000081261","MO000…	["APC1(h)","Aurora-A(h)","Aurora-B-isoform1(h)","Aurora-B-isoform2(h)","Aurora-B-isoform3(h)","Aurora-B-isoform4(h)","Beta-tubulin(h)","BubR1-isoform1(h)","BubR1-isoform2(h)","BubR1-isoform3(h)","CHC1-isoform1(h)","CHC1-isoform2(h)","CKII-beta(h)","CSE1-isoform1(h)","CSE1-isoform2(h)","CSE1-isoform3(h)","CSE1-isoform4(h)","Caspase-2-p19(h)","Caspase-2-p30(h)","Caspase-2-p33(h)","Caspase-2-p34(h)"…
MO000090116	fibronectin-12(h)	9.975	190	25918	0.281559	0.008	3.28418	470	["MO000020609","MO000020610","MO000022565","MO000022578","MO000022591","MO000022592","MO000022593","MO000024773","MO000032133","MO000032215","MO000032216","MO000034779","MO000037371","MO000045478","MO000045480","MO000045694","MO000056627","MO000057036","MO000057417","MO000058668","MO000058872","MO000058877","MO000059024","MO000060459","MO000079400","MO000080771","MO000081260","MO000081261","MO000…	["APC1(h)","Aurora-A(h)","Aurora-B-isoform1(h)","Aurora-B-isoform2(h)","Aurora-B-isoform3(h)","Aurora-B-isoform4(h)","Beta-tubulin(h)","BubR1-isoform1(h)","BubR1-isoform2(h)","BubR1-isoform3(h)","CHC1-isoform1(h)","CHC1-isoform2(h)","CKII-beta(h)","CSE1-isoform1(h)","CSE1-isoform2(h)","CSE1-isoform3(h)","CSE1-isoform4(h)","Caspase-2-p19(h)","Caspase-2-p30(h)","Caspase-2-p33(h)","Caspase-2-p34(h)"…
MO000140381	MAD2B(h)	9.895	172	18550	0.214623	0.008	5.08843	470	["MO000020609","MO000020610","MO000022565","MO000022578","MO000022591","MO000022592","MO000022593","MO000024773","MO000032133","MO000032215","MO000032216","MO000045478","MO000045480","MO000045694","MO000056627","MO000057036","MO000057417","MO000058872","MO000058877","MO000059024","MO000060459","MO000080771","MO000081260","MO000081261","MO000081890","MO000081911","MO000081912","MO000081913","MO000…	["ACCalpha-isoform1(h)","ACCalpha-isoform2(h)","ACCalpha-isoform3(h)","ACCalpha-isoform4(h)","APC1(h)","Aurora-A(h)","Aurora-B-isoform1(h)","Aurora-B-isoform2(h)","Aurora-B-isoform3(h)","Aurora-B-isoform4(h)","BubR1-isoform1(h)","BubR1-isoform2(h)","BubR1-isoform3(h)","CENP-F(h)","CHC1-isoform1(h)","CHC1-isoform2(h)","CKII-beta(h)","CSE1-isoform1(h)","CSE1-isoform2(h)","CSE1-isoform3(h)","CSE1-is…
MO000081142	TFIIH-p62(h)	9.93	155	18286	0.241536	0.005	3.90385	471	["MO000020609","MO000020610","MO000022565","MO000022578","MO000022591","MO000022592","MO000022593","MO000023318","MO000024771","MO000024773","MO000024920","MO000032133","MO000032215","MO000032216","MO000034779","MO000037371","MO000045478","MO000045480","MO000045694","MO000056627","MO000057036","MO000057417","MO000058872","MO000058877","MO000059024","MO000060459","MO000080771","MO000081260","MO000…	["APC1(h)","Aurora-A(h)","Aurora-B-isoform1(h)","Aurora-B-isoform2(h)","Aurora-B-isoform3(h)","Aurora-B-isoform4(h)","BubR1-isoform1(h)","BubR1-isoform2(h)","BubR1-isoform3(h)","CKII-beta(h)","CSE1-isoform1(h)","CSE1-isoform2(h)","CSE1-isoform3(h)","CSE1-isoform4(h)","Caspase-2-p34(h)","Cdc20(h)","Cdc25A1(h)","Cdc25A2(h)","Cdk1-isoform1(h)","Cdk1-isoform2(h)","Cdk2-isoform1(h)","Cdk2-isoform2(h)"…
MO000312130	fibronectin-isoform17(h)	9.975	190	25918	0.281559	0.008	3.2706	472	["MO000020609","MO000020610","MO000022565","MO000022578","MO000022591","MO000022592","MO000022593","MO000024773","MO000032133","MO000032215","MO000032216","MO000034779","MO000037371","MO000045478","MO000045480","MO000045694","MO000056627","MO000057036","MO000057417","MO000058668","MO000058872","MO000058877","MO000059024","MO000060459","MO000079400","MO000080771","MO000081260","MO000081261","MO000…	["APC1(h)","Aurora-A(h)","Aurora-B-isoform1(h)","Aurora-B-isoform2(h)","Aurora-B-isoform3(h)","Aurora-B-isoform4(h)","Beta-tubulin(h)","BubR1-isoform1(h)","BubR1-isoform2(h)","BubR1-isoform3(h)","CHC1-isoform1(h)","CHC1-isoform2(h)","CKII-beta(h)","CSE1-isoform1(h)","CSE1-isoform2(h)","CSE1-isoform3(h)","CSE1-isoform4(h)","Caspase-2-p19(h)","Caspase-2-p30(h)","Caspase-2-p33(h)","Caspase-2-p34(h)"…
MO000086676	BTC(h)	9.835	209	27832	0.292261	0.008	2.8185	473	["MO000020609","MO000020610","MO000022565","MO000022578","MO000022591","MO000022592","MO000022593","MO000023309","MO000023318","MO000024771","MO000024773","MO000024920","MO000032133","MO000032215","MO000032216","MO000034779","MO000037371","MO000045478","MO000045480","MO000045694","MO000056627","MO000057036","MO000057417","MO000058872","MO000058877","MO000059024","MO000060459","MO000078784","MO000…	["ACCalpha-isoform1(h)","ACCalpha-isoform2(h)","ACCalpha-isoform3(h)","ACCalpha-isoform4(h)","APC1(h)","Aurora-A(h)","Aurora-B-isoform1(h)","Aurora-B-isoform2(h)","Aurora-B-isoform3(h)","Aurora-B-isoform4(h)","Beta-tubulin(h)","BubR1-isoform1(h)","BubR1-isoform2(h)","BubR1-isoform3(h)","CENP-F(h)","CHC1-isoform1(h)","CHC1-isoform2(h)","CKII-beta(h)","CSE1-isoform1(h)","CSE1-isoform2(h)","CSE1-iso…
MO000258978	fibronectin-isoform14(h)	9.975	190	25918	0.281559	0.009	3.20904	474	["MO000020609","MO000020610","MO000022565","MO000022578","MO000022591","MO000022592","MO000022593","MO000024773","MO000032133","MO000032215","MO000032216","MO000034779","MO000037371","MO000045478","MO000045480","MO000045694","MO000056627","MO000057036","MO000057417","MO000058668","MO000058872","MO000058877","MO000059024","MO000060459","MO000079400","MO000080771","MO000081260","MO000081261","MO000…	["APC1(h)","Aurora-A(h)","Aurora-B-isoform1(h)","Aurora-B-isoform2(h)","Aurora-B-isoform3(h)","Aurora-B-isoform4(h)","Beta-tubulin(h)","BubR1-isoform1(h)","BubR1-isoform2(h)","BubR1-isoform3(h)","CHC1-isoform1(h)","CHC1-isoform2(h)","CKII-beta(h)","CSE1-isoform1(h)","CSE1-isoform2(h)","CSE1-isoform3(h)","CSE1-isoform4(h)","Caspase-2-p19(h)","Caspase-2-p30(h)","Caspase-2-p33(h)","Caspase-2-p34(h)"…
MO000138506	HTm4-isoform1(h)	9.995	195	20902	0.236207	0.011	3.95287	475	["MO000020609","MO000020610","MO000022565","MO000022578","MO000022591","MO000022592","MO000022593","MO000023309","MO000023318","MO000024773","MO000032133","MO000032215","MO000032216","MO000034779","MO000037371","MO000045478","MO000045480","MO000045694","MO000056627","MO000057036","MO000057417","MO000058872","MO000058877","MO000059024","MO000060459","MO000080771","MO000081260","MO000081261","MO000…	["APC1(h)","Aurora-A(h)","Aurora-B-isoform1(h)","Aurora-B-isoform2(h)","Aurora-B-isoform3(h)","Aurora-B-isoform4(h)","BubR1-isoform1(h)","BubR1-isoform2(h)","BubR1-isoform3(h)","CENP-F(h)","CHC1-isoform1(h)","CHC1-isoform2(h)","CKII-beta(h)","CSE1-isoform1(h)","CSE1-isoform2(h)","CSE1-isoform3(h)","CSE1-isoform4(h)","Caspase-2-p12(h)","Caspase-2-p13(h)","Caspase-2-p14(h)","Caspase-2-p15(h)","Casp…
MO000256470	NRG2-isoform-DON-1R(h)	9.835	208	27190	0.28208	0.009	3.09278	475	["MO000020609","MO000020610","MO000022565","MO000022578","MO000022591","MO000022592","MO000022593","MO000023309","MO000023318","MO000024771","MO000024773","MO000024920","MO000032133","MO000032215","MO000032216","MO000034779","MO000037371","MO000045478","MO000045480","MO000045694","MO000056627","MO000057036","MO000057417","MO000058872","MO000058877","MO000059024","MO000060459","MO000078784","MO000…	["ACCalpha-isoform1(h)","ACCalpha-isoform2(h)","ACCalpha-isoform3(h)","ACCalpha-isoform4(h)","APC1(h)","Aurora-A(h)","Aurora-B-isoform1(h)","Aurora-B-isoform2(h)","Aurora-B-isoform3(h)","Aurora-B-isoform4(h)","Beta-tubulin(h)","BubR1-isoform1(h)","BubR1-isoform2(h)","BubR1-isoform3(h)","CENP-F(h)","CHC1-isoform1(h)","CHC1-isoform2(h)","CKII-beta(h)","CSE1-isoform1(h)","CSE1-isoform2(h)","CSE1-iso…
MO000258979	fibronectin-isoform15(h)	9.975	190	25918	0.281559	0.01	3.15579	475	["MO000020609","MO000020610","MO000022565","MO000022578","MO000022591","MO000022592","MO000022593","MO000024773","MO000032133","MO000032215","MO000032216","MO000034779","MO000037371","MO000045478","MO000045480","MO000045694","MO000056627","MO000057036","MO000057417","MO000058668","MO000058872","MO000058877","MO000059024","MO000060459","MO000079400","MO000080771","MO000081260","MO000081261","MO000…	["APC1(h)","Aurora-A(h)","Aurora-B-isoform1(h)","Aurora-B-isoform2(h)","Aurora-B-isoform3(h)","Aurora-B-isoform4(h)","Beta-tubulin(h)","BubR1-isoform1(h)","BubR1-isoform2(h)","BubR1-isoform3(h)","CHC1-isoform1(h)","CHC1-isoform2(h)","CKII-beta(h)","CSE1-isoform1(h)","CSE1-isoform2(h)","CSE1-isoform3(h)","CSE1-isoform4(h)","Caspase-2-p19(h)","Caspase-2-p30(h)","Caspase-2-p33(h)","Caspase-2-p34(h)"…
MO000105817	NR1-isoform4(h)	9.99	219	26811	0.289338	0.011	2.87098	476	["MO000020609","MO000020610","MO000022565","MO000022578","MO000022591","MO000022592","MO000022593","MO000023309","MO000023318","MO000024771","MO000024773","MO000024920","MO000024966","MO000026305","MO000032133","MO000032215","MO000032216","MO000034779","MO000037371","MO000045478","MO000045480","MO000045694","MO000056182","MO000056627","MO000057036","MO000057417","MO000058872","MO000058877","MO000…	["ACCalpha-isoform1(h)","ACCalpha-isoform2(h)","ACCalpha-isoform3(h)","ACCalpha-isoform4(h)","APC1(h)","Aurora-A(h)","Aurora-B-isoform1(h)","Aurora-B-isoform2(h)","Aurora-B-isoform3(h)","Aurora-B-isoform4(h)","Beta-tubulin(h)","BubR1-isoform1(h)","BubR1-isoform2(h)","BubR1-isoform3(h)","CENP-F(h)","CHC1-isoform1(h)","CHC1-isoform2(h)","CKII-beta(h)","CSE1-isoform1(h)","CSE1-isoform2(h)","CSE1-iso…
MO000254591	Cdc23-isoform2(h)	9.92	162	19770	0.221863	0.006	4.24466	476	["MO000020609","MO000020610","MO000022565","MO000022578","MO000022591","MO000022592","MO000022593","MO000023318","MO000024773","MO000032133","MO000032215","MO000032216","MO000045478","MO000045480","MO000045694","MO000056627","MO000057036","MO000057417","MO000058872","MO000058877","MO000059024","MO000060459","MO000079400","MO000080771","MO000081260","MO000081261","MO000081890","MO000081911","MO000…	["APC1(h)","Aurora-A(h)","Aurora-B-isoform1(h)","Aurora-B-isoform2(h)","Aurora-B-isoform3(h)","Aurora-B-isoform4(h)","BubR1-isoform1(h)","BubR1-isoform2(h)","BubR1-isoform3(h)","CENP-F(h)","CHC1-isoform1(h)","CHC1-isoform2(h)","CKII-beta(h)","CSE1-isoform1(h)","CSE1-isoform2(h)","CSE1-isoform3(h)","CSE1-isoform4(h)","Caspase-2-p12(h)","Caspase-2-p13(h)","Caspase-2-p14(h)","Caspase-2-p15(h)","Casp…
MO000090106	fibronectin-2(h)	9.975	190	25918	0.281559	0.008	3.24392	478	["MO000020609","MO000020610","MO000022565","MO000022578","MO000022591","MO000022592","MO000022593","MO000024773","MO000032133","MO000032215","MO000032216","MO000034779","MO000037371","MO000045478","MO000045480","MO000045694","MO000056627","MO000057036","MO000057417","MO000058668","MO000058872","MO000058877","MO000059024","MO000060459","MO000079400","MO000080771","MO000081260","MO000081261","MO000…	["APC1(h)","Aurora-A(h)","Aurora-B-isoform1(h)","Aurora-B-isoform2(h)","Aurora-B-isoform3(h)","Aurora-B-isoform4(h)","Beta-tubulin(h)","BubR1-isoform1(h)","BubR1-isoform2(h)","BubR1-isoform3(h)","CHC1-isoform1(h)","CHC1-isoform2(h)","CKII-beta(h)","CSE1-isoform1(h)","CSE1-isoform2(h)","CSE1-isoform3(h)","CSE1-isoform4(h)","Caspase-2-p19(h)","Caspase-2-p30(h)","Caspase-2-p33(h)","Caspase-2-p34(h)"…
MO000090114	fibronectin-10(h)	9.975	190	25918	0.281559	0.007	3.26453	480	["MO000020609","MO000020610","MO000022565","MO000022578","MO000022591","MO000022592","MO000022593","MO000024773","MO000032133","MO000032215","MO000032216","MO000034779","MO000037371","MO000045478","MO000045480","MO000045694","MO000056627","MO000057036","MO000057417","MO000058668","MO000058872","MO000058877","MO000059024","MO000060459","MO000079400","MO000080771","MO000081260","MO000081261","MO000…	["APC1(h)","Aurora-A(h)","Aurora-B-isoform1(h)","Aurora-B-isoform2(h)","Aurora-B-isoform3(h)","Aurora-B-isoform4(h)","Beta-tubulin(h)","BubR1-isoform1(h)","BubR1-isoform2(h)","BubR1-isoform3(h)","CHC1-isoform1(h)","CHC1-isoform2(h)","CKII-beta(h)","CSE1-isoform1(h)","CSE1-isoform2(h)","CSE1-isoform3(h)","CSE1-isoform4(h)","Caspase-2-p19(h)","Caspase-2-p30(h)","Caspase-2-p33(h)","Caspase-2-p34(h)"…
MO000128353	FGFR-3-isoform2(h)	9.975	209	28952	0.316481	0.016	2.43225	483	["MO000020609","MO000020610","MO000022565","MO000022578","MO000022591","MO000022592","MO000022593","MO000023309","MO000023318","MO000024771","MO000024773","MO000024920","MO000032133","MO000032215","MO000032216","MO000034779","MO000037371","MO000045478","MO000045480","MO000045694","MO000056627","MO000057036","MO000057417","MO000058872","MO000058877","MO000059024","MO000060459","MO000078784","MO000…	["APC1(h)","Aurora-A(h)","Aurora-B-isoform1(h)","Aurora-B-isoform2(h)","Aurora-B-isoform3(h)","Aurora-B-isoform4(h)","B-Myb(h)","Beta-tubulin(h)","BubR1-isoform1(h)","BubR1-isoform2(h)","BubR1-isoform3(h)","CENP-F(h)","CHC1-isoform1(h)","CHC1-isoform2(h)","CKII-beta(h)","CSE1-isoform1(h)","CSE1-isoform2(h)","CSE1-isoform3(h)","CSE1-isoform4(h)","Caspase-2-p12(h)","Caspase-2-p13(h)","Caspase-2-p14…
MO000258977	fibronectin-isoform13(h)	9.975	190	25918	0.281559	0.008	3.26313	483	["MO000020609","MO000020610","MO000022565","MO000022578","MO000022591","MO000022592","MO000022593","MO000024773","MO000032133","MO000032215","MO000032216","MO000034779","MO000037371","MO000045478","MO000045480","MO000045694","MO000056627","MO000057036","MO000057417","MO000058668","MO000058872","MO000058877","MO000059024","MO000060459","MO000079400","MO000080771","MO000081260","MO000081261","MO000…	["APC1(h)","Aurora-A(h)","Aurora-B-isoform1(h)","Aurora-B-isoform2(h)","Aurora-B-isoform3(h)","Aurora-B-isoform4(h)","Beta-tubulin(h)","BubR1-isoform1(h)","BubR1-isoform2(h)","BubR1-isoform3(h)","CHC1-isoform1(h)","CHC1-isoform2(h)","CKII-beta(h)","CSE1-isoform1(h)","CSE1-isoform2(h)","CSE1-isoform3(h)","CSE1-isoform4(h)","Caspase-2-p19(h)","Caspase-2-p30(h)","Caspase-2-p33(h)","Caspase-2-p34(h)"…
MO000286592	NR1-isoform6(h)	9.99	219	26811	0.289338	0.012	2.81509	483	["MO000020609","MO000020610","MO000022565","MO000022578","MO000022591","MO000022592","MO000022593","MO000023309","MO000023318","MO000024771","MO000024773","MO000024920","MO000024966","MO000026305","MO000032133","MO000032215","MO000032216","MO000034779","MO000037371","MO000045478","MO000045480","MO000045694","MO000056182","MO000056627","MO000057036","MO000057417","MO000058872","MO000058877","MO000…	["ACCalpha-isoform1(h)","ACCalpha-isoform2(h)","ACCalpha-isoform3(h)","ACCalpha-isoform4(h)","APC1(h)","Aurora-A(h)","Aurora-B-isoform1(h)","Aurora-B-isoform2(h)","Aurora-B-isoform3(h)","Aurora-B-isoform4(h)","Beta-tubulin(h)","BubR1-isoform1(h)","BubR1-isoform2(h)","BubR1-isoform3(h)","CENP-F(h)","CHC1-isoform1(h)","CHC1-isoform2(h)","CKII-beta(h)","CSE1-isoform1(h)","CSE1-isoform2(h)","CSE1-iso…
MO000254592	Cdc23-isoform3(h)	9.92	162	19770	0.221863	0.008	4.13349	484	["MO000020609","MO000020610","MO000022565","MO000022578","MO000022591","MO000022592","MO000022593","MO000023318","MO000024773","MO000032133","MO000032215","MO000032216","MO000045478","MO000045480","MO000045694","MO000056627","MO000057036","MO000057417","MO000058872","MO000058877","MO000059024","MO000060459","MO000079400","MO000080771","MO000081260","MO000081261","MO000081890","MO000081911","MO000…	["APC1(h)","Aurora-A(h)","Aurora-B-isoform1(h)","Aurora-B-isoform2(h)","Aurora-B-isoform3(h)","Aurora-B-isoform4(h)","BubR1-isoform1(h)","BubR1-isoform2(h)","BubR1-isoform3(h)","CENP-F(h)","CHC1-isoform1(h)","CHC1-isoform2(h)","CKII-beta(h)","CSE1-isoform1(h)","CSE1-isoform2(h)","CSE1-isoform3(h)","CSE1-isoform4(h)","Caspase-2-p12(h)","Caspase-2-p13(h)","Caspase-2-p14(h)","Caspase-2-p15(h)","Casp…
MO000256984	HEPTP-isoform2(h)	9.765	217	31580	0.387484	0.02	2.03164	484	["MO000020609","MO000020610","MO000022565","MO000022578","MO000022591","MO000022592","MO000022593","MO000023309","MO000023318","MO000024771","MO000024773","MO000024920","MO000032133","MO000032215","MO000032216","MO000034779","MO000037371","MO000045478","MO000045480","MO000045694","MO000056627","MO000057036","MO000057417","MO000058872","MO000058877","MO000059024","MO000060459","MO000079400","MO000…	["APC1(h)","Aurora-A(h)","Aurora-B-isoform1(h)","Aurora-B-isoform2(h)","Aurora-B-isoform3(h)","Aurora-B-isoform4(h)","B-Myb(h)","Beta-tubulin(h)","BubR1-isoform1(h)","BubR1-isoform2(h)","BubR1-isoform3(h)","CENP-F(h)","CHC1-isoform1(h)","CHC1-isoform2(h)","CKII-beta(h)","CSE1-isoform1(h)","CSE1-isoform2(h)","CSE1-isoform3(h)","CSE1-isoform4(h)","Caspase-2-p12(h)","Caspase-2-p13(h)","Caspase-2-p14…
MO000105816	NR1-isoform2(h)	9.99	219	26811	0.289338	0.012	2.7641	486	["MO000020609","MO000020610","MO000022565","MO000022578","MO000022591","MO000022592","MO000022593","MO000023309","MO000023318","MO000024771","MO000024773","MO000024920","MO000024966","MO000026305","MO000032133","MO000032215","MO000032216","MO000034779","MO000037371","MO000045478","MO000045480","MO000045694","MO000056182","MO000056627","MO000057036","MO000057417","MO000058872","MO000058877","MO000…	["ACCalpha-isoform1(h)","ACCalpha-isoform2(h)","ACCalpha-isoform3(h)","ACCalpha-isoform4(h)","APC1(h)","Aurora-A(h)","Aurora-B-isoform1(h)","Aurora-B-isoform2(h)","Aurora-B-isoform3(h)","Aurora-B-isoform4(h)","Beta-tubulin(h)","BubR1-isoform1(h)","BubR1-isoform2(h)","BubR1-isoform3(h)","CENP-F(h)","CHC1-isoform1(h)","CHC1-isoform2(h)","CKII-beta(h)","CSE1-isoform1(h)","CSE1-isoform2(h)","CSE1-iso…
MO000105693	Cdc23-isoform1(h)	9.92	162	19770	0.221863	0.009	4.10262	489	["MO000020609","MO000020610","MO000022565","MO000022578","MO000022591","MO000022592","MO000022593","MO000023318","MO000024773","MO000032133","MO000032215","MO000032216","MO000045478","MO000045480","MO000045694","MO000056627","MO000057036","MO000057417","MO000058872","MO000058877","MO000059024","MO000060459","MO000079400","MO000080771","MO000081260","MO000081261","MO000081890","MO000081911","MO000…	["APC1(h)","Aurora-A(h)","Aurora-B-isoform1(h)","Aurora-B-isoform2(h)","Aurora-B-isoform3(h)","Aurora-B-isoform4(h)","BubR1-isoform1(h)","BubR1-isoform2(h)","BubR1-isoform3(h)","CENP-F(h)","CHC1-isoform1(h)","CHC1-isoform2(h)","CKII-beta(h)","CSE1-isoform1(h)","CSE1-isoform2(h)","CSE1-isoform3(h)","CSE1-isoform4(h)","Caspase-2-p12(h)","Caspase-2-p13(h)","Caspase-2-p14(h)","Caspase-2-p15(h)","Casp…
MO000178581	Raf-1-isoform2(h)	9.985	235	34079	0.473105	0.046	1.6321	489	["MO000020609","MO000020610","MO000022565","MO000022578","MO000022591","MO000022592","MO000022593","MO000023309","MO000023318","MO000024771","MO000024773","MO000024920","MO000024966","MO000026305","MO000032133","MO000032215","MO000032216","MO000034779","MO000037371","MO000045478","MO000045480","MO000045694","MO000056182","MO000056627","MO000057036","MO000057417","MO000058668","MO000058872","MO000…	["ACCalpha-isoform1(h)","ACCalpha-isoform2(h)","ACCalpha-isoform3(h)","ACCalpha-isoform4(h)","APC1(h)","Aurora-A(h)","Aurora-B-isoform1(h)","Aurora-B-isoform2(h)","Aurora-B-isoform3(h)","Aurora-B-isoform4(h)","B-Myb(h)","Beta-tubulin(h)","BubR1-isoform1(h)","BubR1-isoform2(h)","BubR1-isoform3(h)","CENP-F(h)","CHC1-isoform1(h)","CHC1-isoform2(h)","CKII-beta(h)","CSE1-isoform1(h)","CSE1-isoform2(h)…
MO000286593	NR1-isoform7(h)	9.99	219	26811	0.289338	0.016	2.74613	490	["MO000020609","MO000020610","MO000022565","MO000022578","MO000022591","MO000022592","MO000022593","MO000023309","MO000023318","MO000024771","MO000024773","MO000024920","MO000024966","MO000026305","MO000032133","MO000032215","MO000032216","MO000034779","MO000037371","MO000045478","MO000045480","MO000045694","MO000056182","MO000056627","MO000057036","MO000057417","MO000058872","MO000058877","MO000…	["ACCalpha-isoform1(h)","ACCalpha-isoform2(h)","ACCalpha-isoform3(h)","ACCalpha-isoform4(h)","APC1(h)","Aurora-A(h)","Aurora-B-isoform1(h)","Aurora-B-isoform2(h)","Aurora-B-isoform3(h)","Aurora-B-isoform4(h)","Beta-tubulin(h)","BubR1-isoform1(h)","BubR1-isoform2(h)","BubR1-isoform3(h)","CENP-F(h)","CHC1-isoform1(h)","CHC1-isoform2(h)","CKII-beta(h)","CSE1-isoform1(h)","CSE1-isoform2(h)","CSE1-iso…
MO000157087	HRS-isoform2(h)	9.875	187	26893	0.312936	0.024	2.41628	494	["MO000020609","MO000020610","MO000022565","MO000022578","MO000022591","MO000022592","MO000022593","MO000023318","MO000024771","MO000024773","MO000024920","MO000032133","MO000032215","MO000032216","MO000034779","MO000037371","MO000045478","MO000045480","MO000056627","MO000057036","MO000057417","MO000058668","MO000058872","MO000058877","MO000059024","MO000060459","MO000079400","MO000080771","MO000…	["APC1(h)","Aurora-A(h)","Aurora-B-isoform1(h)","Aurora-B-isoform2(h)","Aurora-B-isoform3(h)","Aurora-B-isoform4(h)","B-Myb(h)","Beta-tubulin(h)","BubR1-isoform1(h)","BubR1-isoform2(h)","BubR1-isoform3(h)","CENP-F(h)","CHC1-isoform1(h)","CHC1-isoform2(h)","CKII-beta(h)","CSE1-isoform1(h)","CSE1-isoform2(h)","CSE1-isoform3(h)","CSE1-isoform4(h)","Caspase-2-p19(h)","Caspase-2-p30(h)","Caspase-2-p33…
MO000034407	p70S6K1-Alpha1(h){pT252}{pT412}	9.975	177	22112	0.233598	0.008	3.78607	495	["MO000020609","MO000020610","MO000022565","MO000022578","MO000022591","MO000022592","MO000022593","MO000023318","MO000024771","MO000024773","MO000024920","MO000032133","MO000032215","MO000032216","MO000034779","MO000037371","MO000045478","MO000045480","MO000056627","MO000057036","MO000057417","MO000058872","MO000058877","MO000059024","MO000060459","MO000079400","MO000080771","MO000081260","MO000…	["ACCalpha-isoform1(h)","ACCalpha-isoform2(h)","ACCalpha-isoform3(h)","ACCalpha-isoform4(h)","APC1(h)","Aurora-A(h)","Aurora-B-isoform1(h)","Beta-tubulin(h)","BubR1-isoform1(h)","BubR1-isoform2(h)","BubR1-isoform3(h)","CENP-F(h)","CHC1-isoform1(h)","CHC1-isoform2(h)","CKII-beta(h)","CSE1-isoform1(h)","CSE1-isoform2(h)","CSE1-isoform3(h)","CSE1-isoform4(h)","Caspase-2-p19(h)","Caspase-2-p30(h)","C…
MO000204038	ANAPC16(h)	9.92	161	19759	0.214329	0.007	4.808	495	["MO000020609","MO000020610","MO000022565","MO000022578","MO000022591","MO000022592","MO000022593","MO000023318","MO000024773","MO000032133","MO000032215","MO000032216","MO000045478","MO000045480","MO000045694","MO000056627","MO000057036","MO000057417","MO000058872","MO000058877","MO000059024","MO000060459","MO000079400","MO000080771","MO000081260","MO000081261","MO000081890","MO000081911","MO000…	["APC1(h)","Aurora-A(h)","Aurora-B-isoform1(h)","Aurora-B-isoform2(h)","Aurora-B-isoform3(h)","Aurora-B-isoform4(h)","BubR1-isoform1(h)","BubR1-isoform2(h)","BubR1-isoform3(h)","CENP-F(h)","CHC1-isoform1(h)","CHC1-isoform2(h)","CKII-beta(h)","CSE1-isoform1(h)","CSE1-isoform2(h)","CSE1-isoform3(h)","CSE1-isoform4(h)","Caspase-2-p12(h)","Caspase-2-p13(h)","Caspase-2-p14(h)","Caspase-2-p15(h)","Casp…
MO000082901	CKII-beta(h)	9.95	238	33728	0.474967	0.048	1.5633	497	["MO000020609","MO000020610","MO000022565","MO000022578","MO000022591","MO000022592","MO000022593","MO000023309","MO000023318","MO000024771","MO000024773","MO000024920","MO000024966","MO000026305","MO000032133","MO000032215","MO000032216","MO000034779","MO000037371","MO000045478","MO000045480","MO000045694","MO000056182","MO000056627","MO000057036","MO000057417","MO000058872","MO000058877","MO000…	["ACCalpha-isoform1(h)","ACCalpha-isoform2(h)","ACCalpha-isoform3(h)","ACCalpha-isoform4(h)","AIBP-isoform1(h)","AIBP-isoform2(h)","APC1(h)","Aurora-A(h)","Aurora-B-isoform1(h)","Aurora-B-isoform2(h)","Aurora-B-isoform3(h)","Aurora-B-isoform4(h)","B-Myb(h)","Beta-tubulin(h)","BubR1-isoform1(h)","BubR1-isoform2(h)","BubR1-isoform3(h)","CAD protein(h)","CENP-F(h)","CHC1-isoform1(h)","CHC1-isoform2(…
MO000128354	FGFR-3-isoform3(h)	9.975	209	28952	0.316481	0.018	2.38125	500	["MO000020609","MO000020610","MO000022565","MO000022578","MO000022591","MO000022592","MO000022593","MO000023309","MO000023318","MO000024771","MO000024773","MO000024920","MO000032133","MO000032215","MO000032216","MO000034779","MO000037371","MO000045478","MO000045480","MO000045694","MO000056627","MO000057036","MO000057417","MO000058872","MO000058877","MO000059024","MO000060459","MO000078784","MO000…	["APC1(h)","Aurora-A(h)","Aurora-B-isoform1(h)","Aurora-B-isoform2(h)","Aurora-B-isoform3(h)","Aurora-B-isoform4(h)","B-Myb(h)","Beta-tubulin(h)","BubR1-isoform1(h)","BubR1-isoform2(h)","BubR1-isoform3(h)","CENP-F(h)","CHC1-isoform1(h)","CHC1-isoform2(h)","CKII-beta(h)","CSE1-isoform1(h)","CSE1-isoform2(h)","CSE1-isoform3(h)","CSE1-isoform4(h)","Caspase-2-p12(h)","Caspase-2-p13(h)","Caspase-2-p14…
MO000254616	CDKN3-isoform2(h)	9.99	197	23854	0.244105	0.007	3.58542	502	["MO000020609","MO000020610","MO000022565","MO000022578","MO000022591","MO000022592","MO000022593","MO000023309","MO000023318","MO000024773","MO000032133","MO000032215","MO000032216","MO000034779","MO000037371","MO000045478","MO000045480","MO000045694","MO000056627","MO000057036","MO000057417","MO000058872","MO000058877","MO000059024","MO000060459","MO000079400","MO000080771","MO000081260","MO000…	["APC1(h)","Aurora-A(h)","Aurora-B-isoform1(h)","Aurora-B-isoform2(h)","Aurora-B-isoform3(h)","Aurora-B-isoform4(h)","BubR1-isoform1(h)","BubR1-isoform2(h)","BubR1-isoform3(h)","CENP-F(h)","CHC1-isoform1(h)","CHC1-isoform2(h)","CKII-beta(h)","CSE1-isoform1(h)","CSE1-isoform2(h)","CSE1-isoform3(h)","CSE1-isoform4(h)","Caspase-2-p12(h)","Caspase-2-p13(h)","Caspase-2-p14(h)","Caspase-2-p15(h)","Casp…
MO000102132	Nck-1-isoform1(h)	9.56	200	27244	0.337572	0.037	2.17924	506	["MO000020609","MO000020610","MO000022565","MO000022578","MO000022591","MO000022592","MO000022593","MO000023309","MO000023318","MO000024771","MO000024773","MO000024920","MO000024966","MO000026305","MO000032133","MO000032215","MO000032216","MO000034779","MO000037371","MO000045478","MO000045480","MO000056182","MO000056627","MO000057036","MO000057417","MO000058872","MO000058877","MO000059024","MO000…	["ACCalpha-isoform1(h)","ACCalpha-isoform2(h)","ACCalpha-isoform3(h)","ACCalpha-isoform4(h)","APC1(h)","Aurora-A(h)","Aurora-B-isoform1(h)","Aurora-B-isoform2(h)","Aurora-B-isoform3(h)","Aurora-B-isoform4(h)","B-Myb(h)","Beta-tubulin(h)","BubR1-isoform1(h)","BubR1-isoform2(h)","BubR1-isoform3(h)","CENP-F(h)","CHC1-isoform1(h)","CHC1-isoform2(h)","CKII-beta(h)","CSE1-isoform1(h)","CSE1-isoform2(h)…
MO000122356	ERK1(h){pT}{pY}	9.975	186	25815	0.273509	0.009	3.1491	508	["MO000020609","MO000020610","MO000022565","MO000022578","MO000022591","MO000022592","MO000022593","MO000023309","MO000023318","MO000024771","MO000024773","MO000024920","MO000032133","MO000032215","MO000032216","MO000034779","MO000037371","MO000045478","MO000045480","MO000045694","MO000056627","MO000057036","MO000057417","MO000058872","MO000058877","MO000059024","MO000060459","MO000079400","MO000…	["APC1(h)","Aurora-A(h)","Aurora-B-isoform1(h)","Aurora-B-isoform2(h)","Aurora-B-isoform3(h)","Aurora-B-isoform4(h)","Beta-tubulin(h)","BubR1-isoform1(h)","BubR1-isoform2(h)","BubR1-isoform3(h)","CHC1-isoform1(h)","CHC1-isoform2(h)","CKII-beta(h)","CSE1-isoform1(h)","CSE1-isoform2(h)","CSE1-isoform3(h)","CSE1-isoform4(h)","Caspase-2-p19(h)","Caspase-2-p30(h)","Caspase-2-p33(h)","Caspase-2-p34(h)"…
MO000099019	Bmx(h)	9.87	227	30008	0.380887	0.036	1.90972	509	["MO000020609","MO000020610","MO000022565","MO000022578","MO000022591","MO000022592","MO000022593","MO000023309","MO000023318","MO000024771","MO000024773","MO000024920","MO000024966","MO000026305","MO000032133","MO000032215","MO000032216","MO000034779","MO000037371","MO000045478","MO000045480","MO000045694","MO000056182","MO000056627","MO000057036","MO000057417","MO000058872","MO000058877","MO000…	["ACCalpha-isoform1(h)","ACCalpha-isoform2(h)","ACCalpha-isoform3(h)","ACCalpha-isoform4(h)","APC1(h)","Aurora-A(h)","Aurora-B-isoform1(h)","Aurora-B-isoform2(h)","Aurora-B-isoform3(h)","Aurora-B-isoform4(h)","B-Myb(h)","Beta-tubulin(h)","BubR1-isoform1(h)","BubR1-isoform2(h)","BubR1-isoform3(h)","C22orf18-isoform1(h)","C22orf18-isoform2(h)","C22orf18-isoform3(h)","C22orf18-isoform4(h)","CENP-F(h…
MO000256463	NRG2-isoform2(h)	9.835	208	27190	0.28208	0.017	2.75978	510	["MO000020609","MO000020610","MO000022565","MO000022578","MO000022591","MO000022592","MO000022593","MO000023309","MO000023318","MO000024771","MO000024773","MO000024920","MO000032133","MO000032215","MO000032216","MO000034779","MO000037371","MO000045478","MO000045480","MO000045694","MO000056627","MO000057036","MO000057417","MO000058872","MO000058877","MO000059024","MO000060459","MO000078784","MO000…	["ACCalpha-isoform1(h)","ACCalpha-isoform2(h)","ACCalpha-isoform3(h)","ACCalpha-isoform4(h)","APC1(h)","Aurora-A(h)","Aurora-B-isoform1(h)","Aurora-B-isoform2(h)","Aurora-B-isoform3(h)","Aurora-B-isoform4(h)","Beta-tubulin(h)","BubR1-isoform1(h)","BubR1-isoform2(h)","BubR1-isoform3(h)","CENP-F(h)","CHC1-isoform1(h)","CHC1-isoform2(h)","CKII-beta(h)","CSE1-isoform1(h)","CSE1-isoform2(h)","CSE1-iso…
MO000108927	APC10(h)	9.92	166	20016	0.215071	0.012	4.15202	511	["MO000020609","MO000020610","MO000022565","MO000022578","MO000022591","MO000022592","MO000022593","MO000023318","MO000024773","MO000032133","MO000032215","MO000032216","MO000045478","MO000045480","MO000045694","MO000056627","MO000057036","MO000057417","MO000058872","MO000058877","MO000059024","MO000060459","MO000079400","MO000080771","MO000081260","MO000081261","MO000081890","MO000081911","MO000…	["APC1(h)","Aurora-A(h)","Aurora-B-isoform1(h)","Aurora-B-isoform2(h)","Aurora-B-isoform3(h)","Aurora-B-isoform4(h)","BubR1-isoform1(h)","BubR1-isoform2(h)","BubR1-isoform3(h)","CENP-F(h)","CHC1-isoform1(h)","CHC1-isoform2(h)","CKII-beta(h)","CSE1-isoform1(h)","CSE1-isoform2(h)","CSE1-isoform3(h)","CSE1-isoform4(h)","Caspase-2-p12(h)","Caspase-2-p13(h)","Caspase-2-p14(h)","Caspase-2-p15(h)","Casp…
MO000087121	PIRH2-isoform1(h)	9.975	233	31937	0.448246	0.048	1.60681	513	["MO000020609","MO000020610","MO000022565","MO000022578","MO000022591","MO000022592","MO000022593","MO000023309","MO000023318","MO000024771","MO000024773","MO000024920","MO000024966","MO000026305","MO000032133","MO000032215","MO000032216","MO000034779","MO000037371","MO000045478","MO000045480","MO000045694","MO000056182","MO000056627","MO000057036","MO000057417","MO000058872","MO000058877","MO000…	["ACCalpha-isoform1(h)","ACCalpha-isoform2(h)","ACCalpha-isoform3(h)","ACCalpha-isoform4(h)","APC1(h)","Aurora-A(h)","Aurora-B-isoform1(h)","Aurora-B-isoform2(h)","Aurora-B-isoform3(h)","Aurora-B-isoform4(h)","B-Myb(h)","Beta-tubulin(h)","BubR1-isoform1(h)","BubR1-isoform2(h)","BubR1-isoform3(h)","CAD protein(h)","CENP-F(h)","CHC1-isoform1(h)","CHC1-isoform2(h)","CKII-beta(h)","CSE1-isoform1(h)",…
MO000086241	RNF96-isoform2(h)	9.985	214	29144	0.348111	0.027	2.04104	514	["MO000020609","MO000020610","MO000022565","MO000022578","MO000022591","MO000022592","MO000022593","MO000023318","MO000024771","MO000024773","MO000024920","MO000024966","MO000026305","MO000032133","MO000032215","MO000032216","MO000034779","MO000037371","MO000045478","MO000045480","MO000045694","MO000056182","MO000056627","MO000057036","MO000057417","MO000058872","MO000058877","MO000059024","MO000…	["ACCalpha-isoform1(h)","ACCalpha-isoform2(h)","ACCalpha-isoform3(h)","ACCalpha-isoform4(h)","APC1(h)","Aurora-A(h)","Aurora-B-isoform1(h)","Aurora-B-isoform2(h)","Aurora-B-isoform3(h)","Aurora-B-isoform4(h)","B-Myb(h)","BubR1-isoform1(h)","BubR1-isoform2(h)","BubR1-isoform3(h)","CAD protein(h)","CHC1-isoform1(h)","CHC1-isoform2(h)","CKII-beta(h)","CSE1-isoform1(h)","CSE1-isoform2(h)","CSE1-isofo…
MO000118768	MST1-isoform1(h)	10	213	30334	0.37847	0.047	1.90549	514	["MO000020609","MO000020610","MO000022565","MO000022578","MO000022591","MO000022592","MO000022593","MO000023318","MO000024771","MO000024773","MO000024920","MO000024966","MO000026305","MO000032133","MO000032215","MO000032216","MO000034779","MO000037371","MO000045478","MO000045480","MO000045694","MO000056182","MO000056627","MO000057036","MO000057417","MO000058872","MO000058877","MO000059024","MO000…	["ACCalpha-isoform1(h)","ACCalpha-isoform2(h)","ACCalpha-isoform3(h)","ACCalpha-isoform4(h)","APC1(h)","Aurora-A(h)","Aurora-B-isoform1(h)","Aurora-B-isoform2(h)","Aurora-B-isoform3(h)","Aurora-B-isoform4(h)","B-Myb(h)","Beta-tubulin(h)","BubR1-isoform1(h)","BubR1-isoform2(h)","BubR1-isoform3(h)","CHC1-isoform1(h)","CHC1-isoform2(h)","CKII-beta(h)","CSE1-isoform1(h)","CSE1-isoform2(h)","CSE1-isof…
MO000087526	HRS-isoform1(h)	9.875	187	26894	0.312935	0.027	2.33992	516	["MO000020609","MO000020610","MO000022565","MO000022578","MO000022591","MO000022592","MO000022593","MO000023318","MO000024771","MO000024773","MO000024920","MO000032133","MO000032215","MO000032216","MO000034779","MO000037371","MO000045478","MO000045480","MO000056627","MO000057036","MO000057417","MO000058668","MO000058872","MO000058877","MO000059024","MO000060459","MO000079400","MO000080771","MO000…	["APC1(h)","Aurora-A(h)","Aurora-B-isoform1(h)","Aurora-B-isoform2(h)","Aurora-B-isoform3(h)","Aurora-B-isoform4(h)","B-Myb(h)","Beta-tubulin(h)","BubR1-isoform1(h)","BubR1-isoform2(h)","BubR1-isoform3(h)","CENP-F(h)","CHC1-isoform1(h)","CHC1-isoform2(h)","CKII-beta(h)","CSE1-isoform1(h)","CSE1-isoform2(h)","CSE1-isoform3(h)","CSE1-isoform4(h)","Caspase-2-p19(h)","Caspase-2-p30(h)","Caspase-2-p33…
MO000119221	E2-EPF(h)	9.8	224	31135	0.417112	0.04	1.78769	516	["MO000020609","MO000020610","MO000022565","MO000022578","MO000022591","MO000022592","MO000022593","MO000023309","MO000023318","MO000024771","MO000024773","MO000024920","MO000032133","MO000032215","MO000032216","MO000034779","MO000037371","MO000045478","MO000045480","MO000045694","MO000056627","MO000057036","MO000057417","MO000058872","MO000058877","MO000059024","MO000060459","MO000079400","MO000…	["ACCalpha-isoform1(h)","ACCalpha-isoform2(h)","ACCalpha-isoform3(h)","ACCalpha-isoform4(h)","APC1(h)","Aurora-A(h)","Aurora-B-isoform1(h)","Aurora-B-isoform2(h)","Aurora-B-isoform3(h)","Aurora-B-isoform4(h)","B-Myb(h)","BubR1-isoform1(h)","BubR1-isoform2(h)","BubR1-isoform3(h)","CENP-F(h)","CHC1-isoform1(h)","CHC1-isoform2(h)","CKII-beta(h)","CSE1-isoform1(h)","CSE1-isoform2(h)","CSE1-isoform3(h…
MO000277853	PKCzeta{pT410}:PIP3	9.915	166	20950	0.216806	0.003	3.82576	522	["MO000020609","MO000020610","MO000022565","MO000022578","MO000022591","MO000022592","MO000022593","MO000023318","MO000024771","MO000024773","MO000024920","MO000032133","MO000032215","MO000032216","MO000034779","MO000037371","MO000045478","MO000045480","MO000056627","MO000057036","MO000057417","MO000058872","MO000058877","MO000059024","MO000060459","MO000080771","MO000081260","MO000081261","MO000…	["APC1(h)","Aurora-A(h)","Aurora-B-isoform1(h)","BubR1-isoform1(h)","BubR1-isoform2(h)","BubR1-isoform3(h)","CHC1-isoform1(h)","CHC1-isoform2(h)","CKII-beta(h)","CSE1-isoform1(h)","CSE1-isoform2(h)","CSE1-isoform3(h)","CSE1-isoform4(h)","Caspase-2-p19(h)","Caspase-2-p30(h)","Caspase-2-p33(h)","Caspase-2-p34(h)","Cdc20(h)","Cdc25A1(h)","Cdc25A2(h)","Cdk1-isoform1(h)","Cdk1-isoform2(h)","Cdk2-isofo…
MO000099339	Epicardin(h)	9.93	165	22190	0.236195	0.008	3.50062	526	["MO000020609","MO000020610","MO000022565","MO000022578","MO000022591","MO000022592","MO000022593","MO000024771","MO000024773","MO000024920","MO000032133","MO000032215","MO000032216","MO000034779","MO000037371","MO000045478","MO000045480","MO000056627","MO000057036","MO000057417","MO000058872","MO000058877","MO000059024","MO000060459","MO000079400","MO000080771","MO000081260","MO000081261","MO000…	["ACCalpha-isoform1(h)","ACCalpha-isoform2(h)","ACCalpha-isoform3(h)","ACCalpha-isoform4(h)","APC1(h)","Aurora-A(h)","Aurora-B-isoform1(h)","Aurora-B-isoform2(h)","Aurora-B-isoform3(h)","Aurora-B-isoform4(h)","BubR1-isoform1(h)","BubR1-isoform2(h)","BubR1-isoform3(h)","CKII-beta(h)","CSE1-isoform1(h)","CSE1-isoform2(h)","CSE1-isoform3(h)","CSE1-isoform4(h)","Caspase-2-p34(h)","Cdc20(h)","Cdc25A1(…
MO000156303	FcepsilonRI beta(h)	9.99	208	28696	0.311236	0.013	2.28587	528	["MO000020609","MO000020610","MO000022565","MO000022578","MO000022591","MO000022592","MO000022593","MO000023318","MO000024771","MO000024773","MO000024920","MO000024966","MO000026305","MO000032133","MO000032215","MO000032216","MO000034779","MO000037371","MO000045478","MO000045480","MO000045694","MO000056182","MO000056627","MO000057036","MO000057417","MO000058872","MO000058877","MO000059024","MO000…	["ACCalpha-isoform1(h)","ACCalpha-isoform2(h)","ACCalpha-isoform3(h)","ACCalpha-isoform4(h)","APC1(h)","Aurora-A(h)","Aurora-B-isoform1(h)","Aurora-B-isoform2(h)","Aurora-B-isoform3(h)","Aurora-B-isoform4(h)","Beta-tubulin(h)","BubR1-isoform1(h)","BubR1-isoform2(h)","BubR1-isoform3(h)","CENP-F(h)","CHC1-isoform1(h)","CHC1-isoform2(h)","CKII-beta(h)","CSE1-isoform1(h)","CSE1-isoform2(h)","CSE1-iso…
MO000080203	Ku70(h)	9.925	218	27653	0.332135	0.03	2.03067	530	["MO000020609","MO000020610","MO000022565","MO000022578","MO000022591","MO000022592","MO000022593","MO000023318","MO000024771","MO000024773","MO000024920","MO000024966","MO000026305","MO000032133","MO000032215","MO000032216","MO000034779","MO000037371","MO000045478","MO000045480","MO000045694","MO000056182","MO000056627","MO000057036","MO000057417","MO000058872","MO000058877","MO000059024","MO000…	["ACCalpha-isoform1(h)","ACCalpha-isoform2(h)","ACCalpha-isoform3(h)","ACCalpha-isoform4(h)","APC1(h)","Aurora-A(h)","Aurora-B-isoform1(h)","Aurora-B-isoform2(h)","Aurora-B-isoform3(h)","Aurora-B-isoform4(h)","B-Myb(h)","BubR1-isoform1(h)","BubR1-isoform2(h)","BubR1-isoform3(h)","CAD protein(h)","CENP-F(h)","CHC1-isoform1(h)","CHC1-isoform2(h)","CKII-beta(h)","CSE1-isoform1(h)","CSE1-isoform2(h)"…
MO000099058	Ubc6(h)	9.8	224	31170	0.416893	0.048	1.6919	533	["MO000020609","MO000020610","MO000022565","MO000022578","MO000022591","MO000022592","MO000022593","MO000023309","MO000023318","MO000024771","MO000024773","MO000024920","MO000032133","MO000032215","MO000032216","MO000034779","MO000037371","MO000045478","MO000045480","MO000045694","MO000056627","MO000057036","MO000057417","MO000058872","MO000058877","MO000059024","MO000060459","MO000079400","MO000…	["ACCalpha-isoform1(h)","ACCalpha-isoform2(h)","ACCalpha-isoform3(h)","ACCalpha-isoform4(h)","APC1(h)","Aurora-A(h)","Aurora-B-isoform1(h)","Aurora-B-isoform2(h)","Aurora-B-isoform3(h)","Aurora-B-isoform4(h)","B-Myb(h)","BubR1-isoform1(h)","BubR1-isoform2(h)","BubR1-isoform3(h)","CENP-F(h)","CHC1-isoform1(h)","CHC1-isoform2(h)","CKII-beta(h)","CSE1-isoform1(h)","CSE1-isoform2(h)","CSE1-isoform3(h…
MO000254233	APC7-isoform2(h)	9.92	161	20120	0.215081	0.005	3.78657	536	["MO000020609","MO000020610","MO000022565","MO000022578","MO000022591","MO000022592","MO000022593","MO000023318","MO000024773","MO000032133","MO000032215","MO000032216","MO000045478","MO000045480","MO000045694","MO000056627","MO000057036","MO000057417","MO000058872","MO000058877","MO000059024","MO000060459","MO000079400","MO000080771","MO000081260","MO000081261","MO000081890","MO000081911","MO000…	["APC1(h)","Aurora-A(h)","Aurora-B-isoform1(h)","Aurora-B-isoform2(h)","Aurora-B-isoform3(h)","Aurora-B-isoform4(h)","BubR1-isoform1(h)","BubR1-isoform2(h)","BubR1-isoform3(h)","CENP-F(h)","CHC1-isoform1(h)","CHC1-isoform2(h)","CKII-beta(h)","CSE1-isoform1(h)","CSE1-isoform2(h)","CSE1-isoform3(h)","CSE1-isoform4(h)","Caspase-2-p12(h)","Caspase-2-p13(h)","Caspase-2-p14(h)","Caspase-2-p15(h)","Casp…
MO000105689	Emi1-isoform1(h)	9.985	159	18027	0.225468	0.018	3.57021	539	["MO000020609","MO000020610","MO000022565","MO000022578","MO000022591","MO000022592","MO000022593","MO000024773","MO000032133","MO000032215","MO000032216","MO000045478","MO000045480","MO000045694","MO000056627","MO000057036","MO000057417","MO000058872","MO000058877","MO000059024","MO000060459","MO000079400","MO000080771","MO000081260","MO000081261","MO000081890","MO000081911","MO000081912","MO000…	["APC1(h)","Aurora-A(h)","Aurora-B-isoform1(h)","Aurora-B-isoform2(h)","Aurora-B-isoform3(h)","Aurora-B-isoform4(h)","B-Myb(h)","BubR1-isoform1(h)","BubR1-isoform2(h)","BubR1-isoform3(h)","CENP-F(h)","CHC1-isoform1(h)","CHC1-isoform2(h)","CKII-beta(h)","CSE1-isoform1(h)","CSE1-isoform2(h)","CSE1-isoform3(h)","CSE1-isoform4(h)","Caspase-2-p12(h)","Caspase-2-p13(h)","Caspase-2-p14(h)","Caspase-2-p1…
MO000254231	APC4-isoform2(h)	9.92	161	19758	0.214324	0.006	4.03352	540	["MO000020609","MO000020610","MO000022565","MO000022578","MO000022591","MO000022592","MO000022593","MO000023318","MO000024773","MO000032133","MO000032215","MO000032216","MO000045478","MO000045480","MO000045694","MO000056627","MO000057036","MO000057417","MO000058872","MO000058877","MO000059024","MO000060459","MO000079400","MO000080771","MO000081260","MO000081261","MO000081890","MO000081911","MO000…	["APC1(h)","Aurora-A(h)","Aurora-B-isoform1(h)","Aurora-B-isoform2(h)","Aurora-B-isoform3(h)","Aurora-B-isoform4(h)","BubR1-isoform1(h)","BubR1-isoform2(h)","BubR1-isoform3(h)","CENP-F(h)","CHC1-isoform1(h)","CHC1-isoform2(h)","CKII-beta(h)","CSE1-isoform1(h)","CSE1-isoform2(h)","CSE1-isoform3(h)","CSE1-isoform4(h)","Caspase-2-p12(h)","Caspase-2-p13(h)","Caspase-2-p14(h)","Caspase-2-p15(h)","Casp…
MO000094879	setd7(h)	9.975	212	28271	0.323552	0.024	2.02845	542	["MO000020609","MO000020610","MO000022565","MO000022578","MO000022591","MO000022592","MO000022593","MO000023309","MO000023318","MO000024771","MO000024773","MO000024920","MO000032133","MO000032215","MO000032216","MO000034779","MO000037371","MO000045478","MO000045480","MO000045694","MO000056627","MO000057036","MO000057417","MO000058872","MO000058877","MO000059024","MO000060459","MO000079400","MO000…	["APC1(h)","Aurora-A(h)","Aurora-B-isoform1(h)","Aurora-B-isoform2(h)","Aurora-B-isoform3(h)","Aurora-B-isoform4(h)","B-Myb(h)","Beta-tubulin(h)","BubR1-isoform1(h)","BubR1-isoform2(h)","BubR1-isoform3(h)","C22orf18-isoform1(h)","C22orf18-isoform2(h)","C22orf18-isoform3(h)","C22orf18-isoform4(h)","CAD protein(h)","CENP-F(h)","CHC1-isoform1(h)","CHC1-isoform2(h)","CKII-beta(h)","CSE1-isoform1(h)",…
MO000032619	NR1-isoform3(h)	9.99	219	26811	0.289338	0.024	2.39985	543	["MO000020609","MO000020610","MO000022565","MO000022578","MO000022591","MO000022592","MO000022593","MO000023309","MO000023318","MO000024771","MO000024773","MO000024920","MO000024966","MO000026305","MO000032133","MO000032215","MO000032216","MO000034779","MO000037371","MO000045478","MO000045480","MO000045694","MO000056182","MO000056627","MO000057036","MO000057417","MO000058872","MO000058877","MO000…	["ACCalpha-isoform1(h)","ACCalpha-isoform2(h)","ACCalpha-isoform3(h)","ACCalpha-isoform4(h)","APC1(h)","Aurora-A(h)","Aurora-B-isoform1(h)","Aurora-B-isoform2(h)","Aurora-B-isoform3(h)","Aurora-B-isoform4(h)","Beta-tubulin(h)","BubR1-isoform1(h)","BubR1-isoform2(h)","BubR1-isoform3(h)","CENP-F(h)","CHC1-isoform1(h)","CHC1-isoform2(h)","CKII-beta(h)","CSE1-isoform1(h)","CSE1-isoform2(h)","CSE1-iso…
MO000086239	RNF96-isoform1(h)	9.985	214	29144	0.348073	0.034	1.88498	543	["MO000020609","MO000020610","MO000022565","MO000022578","MO000022591","MO000022592","MO000022593","MO000023318","MO000024771","MO000024773","MO000024920","MO000024966","MO000026305","MO000032133","MO000032215","MO000032216","MO000034779","MO000037371","MO000045478","MO000045480","MO000045694","MO000056182","MO000056627","MO000057036","MO000057417","MO000058872","MO000058877","MO000059024","MO000…	["ACCalpha-isoform1(h)","ACCalpha-isoform2(h)","ACCalpha-isoform3(h)","ACCalpha-isoform4(h)","APC1(h)","Aurora-A(h)","Aurora-B-isoform1(h)","Aurora-B-isoform2(h)","Aurora-B-isoform3(h)","Aurora-B-isoform4(h)","B-Myb(h)","BubR1-isoform1(h)","BubR1-isoform2(h)","BubR1-isoform3(h)","CAD protein(h)","CHC1-isoform1(h)","CHC1-isoform2(h)","CKII-beta(h)","CSE1-isoform1(h)","CSE1-isoform2(h)","CSE1-isofo…
MO000160215	E1:Ubc5A{ub(1)}	9.96	189	23272	0.232778	0.002	3.41819	543	["MO000020609","MO000020610","MO000022565","MO000022578","MO000022591","MO000022592","MO000022593","MO000023309","MO000023318","MO000024771","MO000024773","MO000024920","MO000032133","MO000032215","MO000032216","MO000034779","MO000037371","MO000045478","MO000045480","MO000045694","MO000056627","MO000057036","MO000057417","MO000058872","MO000058877","MO000059024","MO000060459","MO000080771","MO000…	["ACCalpha-isoform1(h)","ACCalpha-isoform2(h)","ACCalpha-isoform3(h)","ACCalpha-isoform4(h)","APC1(h)","Aurora-A(h)","Aurora-B-isoform1(h)","Aurora-B-isoform2(h)","Aurora-B-isoform3(h)","Aurora-B-isoform4(h)","BubR1-isoform1(h)","BubR1-isoform2(h)","BubR1-isoform3(h)","CENP-F(h)","CHC1-isoform1(h)","CHC1-isoform2(h)","CKII-beta(h)","CSE1-isoform1(h)","CSE1-isoform2(h)","CSE1-isoform3(h)","CSE1-is…
MO000095610	APC7-isoform1(h)	9.92	161	20120	0.215081	0.007	3.70106	545	["MO000020609","MO000020610","MO000022565","MO000022578","MO000022591","MO000022592","MO000022593","MO000023318","MO000024773","MO000032133","MO000032215","MO000032216","MO000045478","MO000045480","MO000045694","MO000056627","MO000057036","MO000057417","MO000058872","MO000058877","MO000059024","MO000060459","MO000079400","MO000080771","MO000081260","MO000081261","MO000081890","MO000081911","MO000…	["APC1(h)","Aurora-A(h)","Aurora-B-isoform1(h)","Aurora-B-isoform2(h)","Aurora-B-isoform3(h)","Aurora-B-isoform4(h)","BubR1-isoform1(h)","BubR1-isoform2(h)","BubR1-isoform3(h)","CENP-F(h)","CHC1-isoform1(h)","CHC1-isoform2(h)","CKII-beta(h)","CSE1-isoform1(h)","CSE1-isoform2(h)","CSE1-isoform3(h)","CSE1-isoform4(h)","Caspase-2-p12(h)","Caspase-2-p13(h)","Caspase-2-p14(h)","Caspase-2-p15(h)","Casp…
MO000023508	CDKN3-isoform1(h)	9.99	197	23856	0.244101	0.012	3.27728	547	["MO000020609","MO000020610","MO000022565","MO000022578","MO000022591","MO000022592","MO000022593","MO000023309","MO000023318","MO000024773","MO000032133","MO000032215","MO000032216","MO000034779","MO000037371","MO000045478","MO000045480","MO000045694","MO000056627","MO000057036","MO000057417","MO000058872","MO000058877","MO000059024","MO000060459","MO000079400","MO000080771","MO000081260","MO000…	["APC1(h)","Aurora-A(h)","Aurora-B-isoform1(h)","Aurora-B-isoform2(h)","Aurora-B-isoform3(h)","Aurora-B-isoform4(h)","BubR1-isoform1(h)","BubR1-isoform2(h)","BubR1-isoform3(h)","CENP-F(h)","CHC1-isoform1(h)","CHC1-isoform2(h)","CKII-beta(h)","CSE1-isoform1(h)","CSE1-isoform2(h)","CSE1-isoform3(h)","CSE1-isoform4(h)","Caspase-2-p12(h)","Caspase-2-p13(h)","Caspase-2-p14(h)","Caspase-2-p15(h)","Casp…
MO000017503	cGMP	9.835	146	18494	0.203986	0.011	4.1861	550	["MO000020609","MO000020610","MO000022565","MO000022578","MO000022591","MO000022592","MO000022593","MO000024771","MO000024773","MO000024920","MO000032133","MO000034779","MO000037371","MO000045478","MO000045480","MO000056627","MO000057036","MO000057417","MO000058872","MO000058877","MO000059024","MO000060459","MO000078784","MO000080771","MO000081260","MO000081261","MO000081890","MO000081911","MO000…	["APC1(h)","Aurora-A(h)","Aurora-B-isoform1(h)","BubR1-isoform1(h)","BubR1-isoform2(h)","BubR1-isoform3(h)","CSE1-isoform1(h)","CSE1-isoform2(h)","CSE1-isoform3(h)","CSE1-isoform4(h)","Caspase-2-p34(h)","Cdc20(h)","Cdc25A1(h)","Cdc25A2(h)","Cdk1-isoform1(h)","Cdk1-isoform2(h)","Cdk2-isoform1(h)","Cdk2-isoform2(h)","Cdk4(h)","Chk2-isoform1(h)","Chk2-isoform13(h)","Chk2-xbb10(h)","Chk2-xbb11(h)","C…
MO000023217	SCF-Skp2(h)	9.87	182	23299	0.22436	0.007	3.46511	550	["MO000020609","MO000020610","MO000022565","MO000022578","MO000022591","MO000022592","MO000022593","MO000023318","MO000024773","MO000032133","MO000032215","MO000032216","MO000034779","MO000037371","MO000045478","MO000045480","MO000045694","MO000056627","MO000057036","MO000057417","MO000058872","MO000058877","MO000059024","MO000060459","MO000079400","MO000080771","MO000081260","MO000081261","MO000…	["APC1(h)","Aurora-A(h)","Aurora-B-isoform1(h)","B-Myb(h)","BubR1-isoform1(h)","BubR1-isoform2(h)","BubR1-isoform3(h)","CHC1-isoform1(h)","CHC1-isoform2(h)","CKII-beta(h)","CSE1-isoform1(h)","CSE1-isoform2(h)","CSE1-isoform3(h)","CSE1-isoform4(h)","Caspase-2-p12(h)","Caspase-2-p13(h)","Caspase-2-p14(h)","Caspase-2-p15(h)","Caspase-2-p18(h)","Caspase-2-p19(h)","Caspase-2-p25(h)","Caspase-2-p30(h)"…
MO000158715	KSR-isoform1(h)	9.985	207	27623	0.296882	0.016	2.26338	550	["MO000020609","MO000020610","MO000022565","MO000022578","MO000022591","MO000022592","MO000022593","MO000023309","MO000023318","MO000024771","MO000024773","MO000024920","MO000032133","MO000032215","MO000032216","MO000034779","MO000037371","MO000045478","MO000045480","MO000045694","MO000056627","MO000057036","MO000057417","MO000058872","MO000058877","MO000059024","MO000060459","MO000078784","MO000…	["APC1(h)","Aurora-A(h)","Aurora-B-isoform1(h)","Aurora-B-isoform2(h)","Aurora-B-isoform3(h)","Aurora-B-isoform4(h)","B-Myb(h)","Beta-tubulin(h)","BubR1-isoform1(h)","BubR1-isoform2(h)","BubR1-isoform3(h)","CENP-F(h)","CHC1-isoform1(h)","CHC1-isoform2(h)","CKII-beta(h)","CSE1-isoform1(h)","CSE1-isoform2(h)","CSE1-isoform3(h)","CSE1-isoform4(h)","Caspase-2-p12(h)","Caspase-2-p13(h)","Caspase-2-p14…
MO000081603	p16INK4a-isoform2(h)	9.99	203	26381	0.282856	0.014	2.41018	551	["MO000020609","MO000020610","MO000022565","MO000022578","MO000022591","MO000022592","MO000022593","MO000023318","MO000024771","MO000024773","MO000024920","MO000024966","MO000026305","MO000032133","MO000032215","MO000032216","MO000034779","MO000037371","MO000045478","MO000045480","MO000045694","MO000056182","MO000056627","MO000057036","MO000057417","MO000058872","MO000058877","MO000059024","MO000…	["ACCalpha-isoform1(h)","ACCalpha-isoform2(h)","ACCalpha-isoform3(h)","ACCalpha-isoform4(h)","APC1(h)","Aurora-A(h)","Aurora-B-isoform1(h)","Aurora-B-isoform2(h)","Aurora-B-isoform3(h)","Aurora-B-isoform4(h)","B-Myb(h)","BubR1-isoform1(h)","BubR1-isoform2(h)","BubR1-isoform3(h)","CHC1-isoform1(h)","CHC1-isoform2(h)","CKII-beta(h)","CSE1-isoform1(h)","CSE1-isoform2(h)","CSE1-isoform3(h)","CSE1-iso…
MO000095769	APC5-isoform1(h)	9.92	161	20123	0.21508	0.007	3.68125	552	["MO000020609","MO000020610","MO000022565","MO000022578","MO000022591","MO000022592","MO000022593","MO000023318","MO000024773","MO000032133","MO000032215","MO000032216","MO000045478","MO000045480","MO000045694","MO000056627","MO000057036","MO000057417","MO000058872","MO000058877","MO000059024","MO000060459","MO000079400","MO000080771","MO000081260","MO000081261","MO000081890","MO000081911","MO000…	["APC1(h)","Aurora-A(h)","Aurora-B-isoform1(h)","Aurora-B-isoform2(h)","Aurora-B-isoform3(h)","Aurora-B-isoform4(h)","BubR1-isoform1(h)","BubR1-isoform2(h)","BubR1-isoform3(h)","CENP-F(h)","CHC1-isoform1(h)","CHC1-isoform2(h)","CKII-beta(h)","CSE1-isoform1(h)","CSE1-isoform2(h)","CSE1-isoform3(h)","CSE1-isoform4(h)","Caspase-2-p12(h)","Caspase-2-p13(h)","Caspase-2-p14(h)","Caspase-2-p15(h)","Casp…
MO000119264	E1:UbcH7{ub(1)}	9.96	189	23270	0.232779	0.003	3.33764	553	["MO000020609","MO000020610","MO000022565","MO000022578","MO000022591","MO000022592","MO000022593","MO000023309","MO000023318","MO000024771","MO000024773","MO000024920","MO000032133","MO000032215","MO000032216","MO000034779","MO000037371","MO000045478","MO000045480","MO000045694","MO000056627","MO000057036","MO000057417","MO000058872","MO000058877","MO000059024","MO000060459","MO000080771","MO000…	["ACCalpha-isoform1(h)","ACCalpha-isoform2(h)","ACCalpha-isoform3(h)","ACCalpha-isoform4(h)","APC1(h)","Aurora-A(h)","Aurora-B-isoform1(h)","Aurora-B-isoform2(h)","Aurora-B-isoform3(h)","Aurora-B-isoform4(h)","BubR1-isoform1(h)","BubR1-isoform2(h)","BubR1-isoform3(h)","CENP-F(h)","CHC1-isoform1(h)","CHC1-isoform2(h)","CKII-beta(h)","CSE1-isoform1(h)","CSE1-isoform2(h)","CSE1-isoform3(h)","CSE1-is…
MO000122358	ERK2(h){pT}{pY}	9.975	186	25815	0.273509	0.015	2.70932	553	["MO000020609","MO000020610","MO000022565","MO000022578","MO000022591","MO000022592","MO000022593","MO000023309","MO000023318","MO000024771","MO000024773","MO000024920","MO000032133","MO000032215","MO000032216","MO000034779","MO000037371","MO000045478","MO000045480","MO000045694","MO000056627","MO000057036","MO000057417","MO000058872","MO000058877","MO000059024","MO000060459","MO000079400","MO000…	["APC1(h)","Aurora-A(h)","Aurora-B-isoform1(h)","Aurora-B-isoform2(h)","Aurora-B-isoform3(h)","Aurora-B-isoform4(h)","Beta-tubulin(h)","BubR1-isoform1(h)","BubR1-isoform2(h)","BubR1-isoform3(h)","CHC1-isoform1(h)","CHC1-isoform2(h)","CKII-beta(h)","CSE1-isoform1(h)","CSE1-isoform2(h)","CSE1-isoform3(h)","CSE1-isoform4(h)","Caspase-2-p19(h)","Caspase-2-p30(h)","Caspase-2-p33(h)","Caspase-2-p34(h)"…
MO000105735	APC4-isoform1(h)	9.92	161	19758	0.214324	0.007	3.8874	554	["MO000020609","MO000020610","MO000022565","MO000022578","MO000022591","MO000022592","MO000022593","MO000023318","MO000024773","MO000032133","MO000032215","MO000032216","MO000045478","MO000045480","MO000045694","MO000056627","MO000057036","MO000057417","MO000058872","MO000058877","MO000059024","MO000060459","MO000079400","MO000080771","MO000081260","MO000081261","MO000081890","MO000081911","MO000…	["APC1(h)","Aurora-A(h)","Aurora-B-isoform1(h)","Aurora-B-isoform2(h)","Aurora-B-isoform3(h)","Aurora-B-isoform4(h)","BubR1-isoform1(h)","BubR1-isoform2(h)","BubR1-isoform3(h)","CENP-F(h)","CHC1-isoform1(h)","CHC1-isoform2(h)","CKII-beta(h)","CSE1-isoform1(h)","CSE1-isoform2(h)","CSE1-isoform3(h)","CSE1-isoform4(h)","Caspase-2-p12(h)","Caspase-2-p13(h)","Caspase-2-p14(h)","Caspase-2-p15(h)","Casp…
MO000254570	cyclinE1-isoform3(h)	9.995	174	20269	0.213109	0.004	3.93041	554	["MO000020609","MO000020610","MO000022565","MO000022578","MO000022591","MO000022592","MO000022593","MO000023318","MO000024773","MO000032133","MO000032215","MO000032216","MO000034779","MO000037371","MO000045478","MO000045480","MO000045694","MO000056627","MO000057036","MO000057417","MO000058872","MO000058877","MO000059024","MO000060459","MO000080771","MO000081260","MO000081261","MO000081890","MO000…	["APC1(h)","Aurora-A(h)","Aurora-B-isoform1(h)","Aurora-B-isoform2(h)","Aurora-B-isoform3(h)","Aurora-B-isoform4(h)","B-Myb(h)","BubR1-isoform1(h)","BubR1-isoform2(h)","BubR1-isoform3(h)","CKII-beta(h)","CSE1-isoform1(h)","CSE1-isoform2(h)","CSE1-isoform3(h)","CSE1-isoform4(h)","Caspase-2-p12(h)","Caspase-2-p13(h)","Caspase-2-p14(h)","Caspase-2-p15(h)","Caspase-2-p18(h)","Caspase-2-p19(h)","Caspa…
MO000169062	p57Kip2-short(h)	9.99	185	22809	0.229972	0.007	3.35779	557	["MO000020609","MO000020610","MO000022565","MO000022578","MO000022591","MO000022592","MO000022593","MO000023318","MO000024773","MO000032133","MO000032215","MO000032216","MO000034779","MO000037371","MO000045478","MO000045480","MO000045694","MO000056627","MO000057036","MO000057417","MO000058872","MO000058877","MO000059024","MO000060459","MO000079400","MO000080771","MO000081260","MO000081261","MO000…	["APC1(h)","Aurora-A(h)","Aurora-B-isoform1(h)","Aurora-B-isoform2(h)","Aurora-B-isoform3(h)","Aurora-B-isoform4(h)","BubR1-isoform1(h)","BubR1-isoform2(h)","BubR1-isoform3(h)","CENP-F(h)","CHC1-isoform1(h)","CHC1-isoform2(h)","CKII-beta(h)","CSE1-isoform1(h)","CSE1-isoform2(h)","CSE1-isoform3(h)","CSE1-isoform4(h)","Caspase-2-p12(h)","Caspase-2-p13(h)","Caspase-2-p14(h)","Caspase-2-p15(h)","Casp…
MO000270918	p16INK4a-isoform5(h)	9.99	203	26381	0.282856	0.016	2.37191	561	["MO000020609","MO000020610","MO000022565","MO000022578","MO000022591","MO000022592","MO000022593","MO000023318","MO000024771","MO000024773","MO000024920","MO000024966","MO000026305","MO000032133","MO000032215","MO000032216","MO000034779","MO000037371","MO000045478","MO000045480","MO000045694","MO000056182","MO000056627","MO000057036","MO000057417","MO000058872","MO000058877","MO000059024","MO000…	["ACCalpha-isoform1(h)","ACCalpha-isoform2(h)","ACCalpha-isoform3(h)","ACCalpha-isoform4(h)","APC1(h)","Aurora-A(h)","Aurora-B-isoform1(h)","Aurora-B-isoform2(h)","Aurora-B-isoform3(h)","Aurora-B-isoform4(h)","B-Myb(h)","BubR1-isoform1(h)","BubR1-isoform2(h)","BubR1-isoform3(h)","CHC1-isoform1(h)","CHC1-isoform2(h)","CKII-beta(h)","CSE1-isoform1(h)","CSE1-isoform2(h)","CSE1-isoform3(h)","CSE1-iso…
MO000042624	Aurora-A(h){p}	9.99	216	26604	0.303025	0.021	2.09161	562	["MO000020609","MO000020610","MO000022565","MO000022578","MO000022591","MO000022592","MO000022593","MO000023309","MO000023318","MO000024771","MO000024773","MO000024920","MO000024966","MO000026305","MO000032133","MO000032215","MO000032216","MO000034779","MO000037371","MO000045478","MO000045480","MO000045694","MO000056182","MO000056627","MO000057036","MO000057417","MO000058872","MO000058877","MO000…	["ACCalpha-isoform1(h)","ACCalpha-isoform2(h)","ACCalpha-isoform3(h)","ACCalpha-isoform4(h)","APC1(h)","Aurora-A(h)","Aurora-B-isoform1(h)","Aurora-B-isoform2(h)","Aurora-B-isoform3(h)","Aurora-B-isoform4(h)","B-Myb(h)","Beta-tubulin(h)","BubR1-isoform1(h)","BubR1-isoform2(h)","BubR1-isoform3(h)","CENP-F(h)","CHC1-isoform1(h)","CHC1-isoform2(h)","CKII-beta(h)","CSE1-isoform1(h)","CSE1-isoform2(h)…
MO000286129	p16INK4a-isoform6(h)	9.99	203	26385	0.282851	0.014	2.38444	562	["MO000020609","MO000020610","MO000022565","MO000022578","MO000022591","MO000022592","MO000022593","MO000023318","MO000024771","MO000024773","MO000024920","MO000024966","MO000026305","MO000032133","MO000032215","MO000032216","MO000034779","MO000037371","MO000045478","MO000045480","MO000045694","MO000056182","MO000056627","MO000057036","MO000057417","MO000058872","MO000058877","MO000059024","MO000…	["ACCalpha-isoform1(h)","ACCalpha-isoform2(h)","ACCalpha-isoform3(h)","ACCalpha-isoform4(h)","APC1(h)","Aurora-A(h)","Aurora-B-isoform1(h)","Aurora-B-isoform2(h)","Aurora-B-isoform3(h)","Aurora-B-isoform4(h)","B-Myb(h)","BubR1-isoform1(h)","BubR1-isoform2(h)","BubR1-isoform3(h)","CHC1-isoform1(h)","CHC1-isoform2(h)","CKII-beta(h)","CSE1-isoform1(h)","CSE1-isoform2(h)","CSE1-isoform3(h)","CSE1-iso…
MO000087841	cyclinE1L(h)	9.995	174	20269	0.213109	0.005	3.80844	566	["MO000020609","MO000020610","MO000022565","MO000022578","MO000022591","MO000022592","MO000022593","MO000023318","MO000024773","MO000032133","MO000032215","MO000032216","MO000034779","MO000037371","MO000045478","MO000045480","MO000045694","MO000056627","MO000057036","MO000057417","MO000058872","MO000058877","MO000059024","MO000060459","MO000080771","MO000081260","MO000081261","MO000081890","MO000…	["APC1(h)","Aurora-A(h)","Aurora-B-isoform1(h)","Aurora-B-isoform2(h)","Aurora-B-isoform3(h)","Aurora-B-isoform4(h)","B-Myb(h)","BubR1-isoform1(h)","BubR1-isoform2(h)","BubR1-isoform3(h)","CKII-beta(h)","CSE1-isoform1(h)","CSE1-isoform2(h)","CSE1-isoform3(h)","CSE1-isoform4(h)","Caspase-2-p12(h)","Caspase-2-p13(h)","Caspase-2-p14(h)","Caspase-2-p15(h)","Caspase-2-p18(h)","Caspase-2-p19(h)","Caspa…
MO000081601	p16INK4a-isoform1(h)	9.99	203	26382	0.282855	0.014	2.36999	567	["MO000020609","MO000020610","MO000022565","MO000022578","MO000022591","MO000022592","MO000022593","MO000023318","MO000024771","MO000024773","MO000024920","MO000024966","MO000026305","MO000032133","MO000032215","MO000032216","MO000034779","MO000037371","MO000045478","MO000045480","MO000045694","MO000056182","MO000056627","MO000057036","MO000057417","MO000058872","MO000058877","MO000059024","MO000…	["ACCalpha-isoform1(h)","ACCalpha-isoform2(h)","ACCalpha-isoform3(h)","ACCalpha-isoform4(h)","APC1(h)","Aurora-A(h)","Aurora-B-isoform1(h)","Aurora-B-isoform2(h)","Aurora-B-isoform3(h)","Aurora-B-isoform4(h)","B-Myb(h)","BubR1-isoform1(h)","BubR1-isoform2(h)","BubR1-isoform3(h)","CHC1-isoform1(h)","CHC1-isoform2(h)","CKII-beta(h)","CSE1-isoform1(h)","CSE1-isoform2(h)","CSE1-isoform3(h)","CSE1-iso…
MO000254590	Cdc16-isoform3(h)	9.92	161	19758	0.21432	0.003	3.76145	567	["MO000020609","MO000020610","MO000022565","MO000022578","MO000022591","MO000022592","MO000022593","MO000023318","MO000024773","MO000032133","MO000032215","MO000032216","MO000045478","MO000045480","MO000045694","MO000056627","MO000057036","MO000057417","MO000058872","MO000058877","MO000059024","MO000060459","MO000079400","MO000080771","MO000081260","MO000081261","MO000081890","MO000081911","MO000…	["APC1(h)","Aurora-A(h)","Aurora-B-isoform1(h)","Aurora-B-isoform2(h)","Aurora-B-isoform3(h)","Aurora-B-isoform4(h)","BubR1-isoform1(h)","BubR1-isoform2(h)","BubR1-isoform3(h)","CENP-F(h)","CHC1-isoform1(h)","CHC1-isoform2(h)","CKII-beta(h)","CSE1-isoform1(h)","CSE1-isoform2(h)","CSE1-isoform3(h)","CSE1-isoform4(h)","Caspase-2-p12(h)","Caspase-2-p13(h)","Caspase-2-p14(h)","Caspase-2-p15(h)","Casp…
MO000257255	raptor-isoform2(h)	9.93	218	29392	0.373926	0.048	1.69852	567	["MO000020609","MO000020610","MO000022565","MO000022578","MO000022591","MO000022592","MO000022593","MO000023309","MO000023318","MO000024771","MO000024773","MO000024920","MO000024966","MO000026305","MO000032133","MO000032215","MO000032216","MO000034779","MO000037371","MO000045478","MO000045480","MO000045694","MO000056182","MO000056627","MO000057036","MO000057417","MO000058872","MO000058877","MO000…	["ACCalpha-isoform1(h)","ACCalpha-isoform2(h)","ACCalpha-isoform3(h)","ACCalpha-isoform4(h)","APC1(h)","Aurora-A(h)","Aurora-B-isoform1(h)","Aurora-B-isoform2(h)","Aurora-B-isoform3(h)","Aurora-B-isoform4(h)","B-Myb(h)","Beta-tubulin(h)","BubR1-isoform1(h)","BubR1-isoform2(h)","BubR1-isoform3(h)","CHC1-isoform1(h)","CHC1-isoform2(h)","CKII-beta(h)","CSE1-isoform1(h)","CSE1-isoform2(h)","CSE1-isof…
MO000158712	KSR-isoform2(h)	9.985	207	27623	0.296882	0.018	2.09544	568	["MO000020609","MO000020610","MO000022565","MO000022578","MO000022591","MO000022592","MO000022593","MO000023309","MO000023318","MO000024771","MO000024773","MO000024920","MO000032133","MO000032215","MO000032216","MO000034779","MO000037371","MO000045478","MO000045480","MO000045694","MO000056627","MO000057036","MO000057417","MO000058872","MO000058877","MO000059024","MO000060459","MO000078784","MO000…	["APC1(h)","Aurora-A(h)","Aurora-B-isoform1(h)","Aurora-B-isoform2(h)","Aurora-B-isoform3(h)","Aurora-B-isoform4(h)","B-Myb(h)","Beta-tubulin(h)","BubR1-isoform1(h)","BubR1-isoform2(h)","BubR1-isoform3(h)","CENP-F(h)","CHC1-isoform1(h)","CHC1-isoform2(h)","CKII-beta(h)","CSE1-isoform1(h)","CSE1-isoform2(h)","CSE1-isoform3(h)","CSE1-isoform4(h)","Caspase-2-p12(h)","Caspase-2-p13(h)","Caspase-2-p14…
MO000213896	LAMA5(h)	9.975	175	22138	0.228732	0.011	3.29982	571	["MO000020609","MO000020610","MO000022565","MO000022578","MO000022591","MO000022592","MO000022593","MO000023318","MO000024771","MO000024773","MO000024920","MO000032133","MO000032215","MO000032216","MO000034779","MO000037371","MO000045478","MO000045480","MO000056627","MO000057036","MO000057417","MO000058872","MO000058877","MO000059024","MO000060459","MO000079400","MO000080771","MO000081260","MO000…	["APC1(h)","Aurora-A(h)","Aurora-B-isoform1(h)","Beta-tubulin(h)","BubR1-isoform1(h)","BubR1-isoform2(h)","BubR1-isoform3(h)","CENP-F(h)","CHC1-isoform1(h)","CHC1-isoform2(h)","CKII-beta(h)","CSE1-isoform1(h)","CSE1-isoform2(h)","CSE1-isoform3(h)","CSE1-isoform4(h)","Caspase-2-p19(h)","Caspase-2-p30(h)","Caspase-2-p33(h)","Caspase-2-p34(h)","Cdc20(h)","Cdc25A1(h)","Cdc25A2(h)","Cdk1-isoform1(h)",…
MO000081608	p16INK4a-p12(h)	9.99	203	26381	0.282856	0.017	2.33714	573	["MO000020609","MO000020610","MO000022565","MO000022578","MO000022591","MO000022592","MO000022593","MO000023318","MO000024771","MO000024773","MO000024920","MO000024966","MO000026305","MO000032133","MO000032215","MO000032216","MO000034779","MO000037371","MO000045478","MO000045480","MO000045694","MO000056182","MO000056627","MO000057036","MO000057417","MO000058872","MO000058877","MO000059024","MO000…	["ACCalpha-isoform1(h)","ACCalpha-isoform2(h)","ACCalpha-isoform3(h)","ACCalpha-isoform4(h)","APC1(h)","Aurora-A(h)","Aurora-B-isoform1(h)","Aurora-B-isoform2(h)","Aurora-B-isoform3(h)","Aurora-B-isoform4(h)","B-Myb(h)","BubR1-isoform1(h)","BubR1-isoform2(h)","BubR1-isoform3(h)","CHC1-isoform1(h)","CHC1-isoform2(h)","CKII-beta(h)","CSE1-isoform1(h)","CSE1-isoform2(h)","CSE1-isoform3(h)","CSE1-iso…
MO000083930	Cdc16(h)	9.92	161	19758	0.21432	0.005	3.68946	575	["MO000020609","MO000020610","MO000022565","MO000022578","MO000022591","MO000022592","MO000022593","MO000023318","MO000024773","MO000032133","MO000032215","MO000032216","MO000045478","MO000045480","MO000045694","MO000056627","MO000057036","MO000057417","MO000058872","MO000058877","MO000059024","MO000060459","MO000079400","MO000080771","MO000081260","MO000081261","MO000081890","MO000081911","MO000…	["APC1(h)","Aurora-A(h)","Aurora-B-isoform1(h)","Aurora-B-isoform2(h)","Aurora-B-isoform3(h)","Aurora-B-isoform4(h)","BubR1-isoform1(h)","BubR1-isoform2(h)","BubR1-isoform3(h)","CENP-F(h)","CHC1-isoform1(h)","CHC1-isoform2(h)","CKII-beta(h)","CSE1-isoform1(h)","CSE1-isoform2(h)","CSE1-isoform3(h)","CSE1-isoform4(h)","Caspase-2-p12(h)","Caspase-2-p13(h)","Caspase-2-p14(h)","Caspase-2-p15(h)","Casp…
MO000030836	Wee1(h):14-3-3beta(h)	9.985	198	24395	0.253977	0.024	2.73055	578	["MO000020609","MO000020610","MO000022565","MO000022578","MO000022591","MO000022592","MO000022593","MO000023318","MO000024773","MO000024966","MO000026305","MO000032133","MO000032215","MO000032216","MO000034779","MO000037371","MO000045478","MO000045480","MO000045694","MO000056182","MO000056627","MO000057036","MO000057417","MO000058872","MO000058877","MO000059024","MO000060459","MO000079400","MO000…	["ACCalpha-isoform1(h)","ACCalpha-isoform2(h)","ACCalpha-isoform3(h)","ACCalpha-isoform4(h)","APC1(h)","Aurora-A(h)","Aurora-B-isoform1(h)","Aurora-B-isoform2(h)","Aurora-B-isoform3(h)","Aurora-B-isoform4(h)","BubR1-isoform1(h)","BubR1-isoform2(h)","BubR1-isoform3(h)","CENP-F(h)","CHC1-isoform1(h)","CHC1-isoform2(h)","CKII-beta(h)","CSE1-isoform1(h)","CSE1-isoform2(h)","CSE1-isoform3(h)","CSE1-is…
MO000023309	p16INK4a(h)	9.99	203	26382	0.282845	0.018	2.3146	579	["MO000020609","MO000020610","MO000022565","MO000022578","MO000022591","MO000022592","MO000022593","MO000023309","MO000023318","MO000024771","MO000024773","MO000024920","MO000024966","MO000026305","MO000032133","MO000032215","MO000032216","MO000034779","MO000037371","MO000045478","MO000045480","MO000045694","MO000056182","MO000056627","MO000057036","MO000057417","MO000058872","MO000058877","MO000…	["ACCalpha-isoform1(h)","ACCalpha-isoform2(h)","ACCalpha-isoform3(h)","ACCalpha-isoform4(h)","APC1(h)","Aurora-A(h)","Aurora-B-isoform1(h)","Aurora-B-isoform2(h)","Aurora-B-isoform3(h)","Aurora-B-isoform4(h)","B-Myb(h)","BubR1-isoform1(h)","BubR1-isoform2(h)","BubR1-isoform3(h)","CHC1-isoform1(h)","CHC1-isoform2(h)","CKII-beta(h)","CSE1-isoform1(h)","CSE1-isoform2(h)","CSE1-isoform3(h)","CSE1-iso…
MO000087833	Ubc13(h):Mms2(h)	9.935	171	21717	0.257237	0.026	2.68277	579	["MO000020609","MO000020610","MO000022565","MO000022578","MO000022591","MO000022592","MO000022593","MO000023318","MO000024773","MO000032133","MO000032215","MO000032216","MO000034779","MO000037371","MO000045478","MO000045480","MO000045694","MO000056627","MO000057036","MO000057417","MO000058872","MO000058877","MO000059024","MO000060459","MO000080771","MO000081260","MO000081261","MO000081890","MO000…	["ACCalpha-isoform1(h)","ACCalpha-isoform2(h)","ACCalpha-isoform3(h)","ACCalpha-isoform4(h)","APC1(h)","Aurora-A(h)","Aurora-B-isoform1(h)","Aurora-B-isoform2(h)","Aurora-B-isoform3(h)","Aurora-B-isoform4(h)","BubR1-isoform1(h)","BubR1-isoform2(h)","BubR1-isoform3(h)","CHC1-isoform1(h)","CHC1-isoform2(h)","CKII-beta(h)","CSE1-isoform1(h)","CSE1-isoform2(h)","CSE1-isoform3(h)","CSE1-isoform4(h)","…
MO000118076	EGF:ErbB1{pY}:ErbB2{pY}:Src	9.85	221	30444	0.363663	0.045	1.61614	580	["MO000020609","MO000020610","MO000022565","MO000022578","MO000022591","MO000022592","MO000022593","MO000023309","MO000023318","MO000024771","MO000024773","MO000024920","MO000024966","MO000026305","MO000032133","MO000032215","MO000032216","MO000034779","MO000037371","MO000045478","MO000045480","MO000045694","MO000056182","MO000056627","MO000057036","MO000057417","MO000058872","MO000058877","MO000…	["ACCalpha-isoform1(h)","ACCalpha-isoform2(h)","ACCalpha-isoform3(h)","ACCalpha-isoform4(h)","APC1(h)","Aurora-A(h)","Aurora-B-isoform1(h)","Aurora-B-isoform2(h)","Aurora-B-isoform3(h)","Aurora-B-isoform4(h)","B-Myb(h)","Beta-tubulin(h)","BubR1-isoform1(h)","BubR1-isoform2(h)","BubR1-isoform3(h)","CENP-F(h)","CHC1-isoform1(h)","CHC1-isoform2(h)","CKII-beta(h)","CSE1-isoform1(h)","CSE1-isoform2(h)…
MO000105815	NR1-isoform1(h)	9.99	219	26811	0.289338	0.032	2.20832	581	["MO000020609","MO000020610","MO000022565","MO000022578","MO000022591","MO000022592","MO000022593","MO000023309","MO000023318","MO000024771","MO000024773","MO000024920","MO000024966","MO000026305","MO000032133","MO000032215","MO000032216","MO000034779","MO000037371","MO000045478","MO000045480","MO000045694","MO000056182","MO000056627","MO000057036","MO000057417","MO000058872","MO000058877","MO000…	["ACCalpha-isoform1(h)","ACCalpha-isoform2(h)","ACCalpha-isoform3(h)","ACCalpha-isoform4(h)","APC1(h)","Aurora-A(h)","Aurora-B-isoform1(h)","Aurora-B-isoform2(h)","Aurora-B-isoform3(h)","Aurora-B-isoform4(h)","Beta-tubulin(h)","BubR1-isoform1(h)","BubR1-isoform2(h)","BubR1-isoform3(h)","CENP-F(h)","CHC1-isoform1(h)","CHC1-isoform2(h)","CKII-beta(h)","CSE1-isoform1(h)","CSE1-isoform2(h)","CSE1-iso…
MO000083934	Cdc16-xbb3(h)	9.92	161	19758	0.21432	0.006	3.62624	583	["MO000020609","MO000020610","MO000022565","MO000022578","MO000022591","MO000022592","MO000022593","MO000023318","MO000024773","MO000032133","MO000032215","MO000032216","MO000045478","MO000045480","MO000045694","MO000056627","MO000057036","MO000057417","MO000058872","MO000058877","MO000059024","MO000060459","MO000079400","MO000080771","MO000081260","MO000081261","MO000081890","MO000081911","MO000…	["APC1(h)","Aurora-A(h)","Aurora-B-isoform1(h)","Aurora-B-isoform2(h)","Aurora-B-isoform3(h)","Aurora-B-isoform4(h)","BubR1-isoform1(h)","BubR1-isoform2(h)","BubR1-isoform3(h)","CENP-F(h)","CHC1-isoform1(h)","CHC1-isoform2(h)","CKII-beta(h)","CSE1-isoform1(h)","CSE1-isoform2(h)","CSE1-isoform3(h)","CSE1-isoform4(h)","Caspase-2-p12(h)","Caspase-2-p13(h)","Caspase-2-p14(h)","Caspase-2-p15(h)","Casp…
MO000286019	APC5-isoform3(h)	9.92	161	20123	0.21508	0.011	3.40381	583	["MO000020609","MO000020610","MO000022565","MO000022578","MO000022591","MO000022592","MO000022593","MO000023318","MO000024773","MO000032133","MO000032215","MO000032216","MO000045478","MO000045480","MO000045694","MO000056627","MO000057036","MO000057417","MO000058872","MO000058877","MO000059024","MO000060459","MO000079400","MO000080771","MO000081260","MO000081261","MO000081890","MO000081911","MO000…	["APC1(h)","Aurora-A(h)","Aurora-B-isoform1(h)","Aurora-B-isoform2(h)","Aurora-B-isoform3(h)","Aurora-B-isoform4(h)","BubR1-isoform1(h)","BubR1-isoform2(h)","BubR1-isoform3(h)","CENP-F(h)","CHC1-isoform1(h)","CHC1-isoform2(h)","CKII-beta(h)","CSE1-isoform1(h)","CSE1-isoform2(h)","CSE1-isoform3(h)","CSE1-isoform4(h)","Caspase-2-p12(h)","Caspase-2-p13(h)","Caspase-2-p14(h)","Caspase-2-p15(h)","Casp…
MO000128346	kallikrein-6-isoform1(h)	9.87	204	28341	0.291697	0.026	2.09144	585	["MO000020609","MO000020610","MO000022565","MO000022578","MO000022591","MO000022592","MO000022593","MO000023318","MO000024771","MO000024773","MO000024920","MO000032133","MO000032215","MO000032216","MO000034779","MO000037371","MO000045478","MO000045480","MO000045694","MO000056627","MO000057036","MO000057417","MO000058668","MO000058872","MO000058877","MO000059024","MO000060459","MO000080771","MO000…	["APC1(h)","Aurora-A(h)","Aurora-B-isoform1(h)","Aurora-B-isoform2(h)","Aurora-B-isoform3(h)","Aurora-B-isoform4(h)","Beta-tubulin(h)","BubR1-isoform1(h)","BubR1-isoform2(h)","BubR1-isoform3(h)","CENP-F(h)","CHC1-isoform1(h)","CHC1-isoform2(h)","CKII-beta(h)","CSE1-isoform1(h)","CSE1-isoform2(h)","CSE1-isoform3(h)","CSE1-isoform4(h)","Caspase-2-p12(h)","Caspase-2-p13(h)","Caspase-2-p14(h)","Caspa…
MO000158716	KSR-isoform3(h)	9.985	207	27623	0.296882	0.018	2.01032	586	["MO000020609","MO000020610","MO000022565","MO000022578","MO000022591","MO000022592","MO000022593","MO000023309","MO000023318","MO000024771","MO000024773","MO000024920","MO000032133","MO000032215","MO000032216","MO000034779","MO000037371","MO000045478","MO000045480","MO000045694","MO000056627","MO000057036","MO000057417","MO000058872","MO000058877","MO000059024","MO000060459","MO000078784","MO000…	["APC1(h)","Aurora-A(h)","Aurora-B-isoform1(h)","Aurora-B-isoform2(h)","Aurora-B-isoform3(h)","Aurora-B-isoform4(h)","B-Myb(h)","Beta-tubulin(h)","BubR1-isoform1(h)","BubR1-isoform2(h)","BubR1-isoform3(h)","CENP-F(h)","CHC1-isoform1(h)","CHC1-isoform2(h)","CKII-beta(h)","CSE1-isoform1(h)","CSE1-isoform2(h)","CSE1-isoform3(h)","CSE1-isoform4(h)","Caspase-2-p12(h)","Caspase-2-p13(h)","Caspase-2-p14…
MO000254589	Cdc16-isoform2(h)	9.92	161	19758	0.21432	0.007	3.58155	588	["MO000020609","MO000020610","MO000022565","MO000022578","MO000022591","MO000022592","MO000022593","MO000023318","MO000024773","MO000032133","MO000032215","MO000032216","MO000045478","MO000045480","MO000045694","MO000056627","MO000057036","MO000057417","MO000058872","MO000058877","MO000059024","MO000060459","MO000079400","MO000080771","MO000081260","MO000081261","MO000081890","MO000081911","MO000…	["APC1(h)","Aurora-A(h)","Aurora-B-isoform1(h)","Aurora-B-isoform2(h)","Aurora-B-isoform3(h)","Aurora-B-isoform4(h)","BubR1-isoform1(h)","BubR1-isoform2(h)","BubR1-isoform3(h)","CENP-F(h)","CHC1-isoform1(h)","CHC1-isoform2(h)","CKII-beta(h)","CSE1-isoform1(h)","CSE1-isoform2(h)","CSE1-isoform3(h)","CSE1-isoform4(h)","Caspase-2-p12(h)","Caspase-2-p13(h)","Caspase-2-p14(h)","Caspase-2-p15(h)","Casp…
MO000169061	p57Kip2-long(h)	9.99	185	22809	0.229972	0.01	3.1551	589	["MO000020609","MO000020610","MO000022565","MO000022578","MO000022591","MO000022592","MO000022593","MO000023318","MO000024773","MO000032133","MO000032215","MO000032216","MO000034779","MO000037371","MO000045478","MO000045480","MO000045694","MO000056627","MO000057036","MO000057417","MO000058872","MO000058877","MO000059024","MO000060459","MO000079400","MO000080771","MO000081260","MO000081261","MO000…	["APC1(h)","Aurora-A(h)","Aurora-B-isoform1(h)","Aurora-B-isoform2(h)","Aurora-B-isoform3(h)","Aurora-B-isoform4(h)","BubR1-isoform1(h)","BubR1-isoform2(h)","BubR1-isoform3(h)","CENP-F(h)","CHC1-isoform1(h)","CHC1-isoform2(h)","CKII-beta(h)","CSE1-isoform1(h)","CSE1-isoform2(h)","CSE1-isoform3(h)","CSE1-isoform4(h)","Caspase-2-p12(h)","Caspase-2-p13(h)","Caspase-2-p14(h)","Caspase-2-p15(h)","Casp…
MO000022249	MAPKAPK2(h){p}	9.92	184	23862	0.267389	0.011	2.54576	591	["MO000020609","MO000020610","MO000022565","MO000022578","MO000022591","MO000022592","MO000022593","MO000024771","MO000024773","MO000024920","MO000032133","MO000032215","MO000032216","MO000034779","MO000037371","MO000045478","MO000045480","MO000045694","MO000056627","MO000057036","MO000057417","MO000058668","MO000058872","MO000058877","MO000059024","MO000060459","MO000080771","MO000081260","MO000…	["APC1(h)","Aurora-A(h)","Aurora-B-isoform1(h)","Aurora-B-isoform2(h)","Aurora-B-isoform3(h)","Aurora-B-isoform4(h)","BubR1-isoform1(h)","BubR1-isoform2(h)","BubR1-isoform3(h)","CAD protein(h)","CENP-F(h)","CHC1-isoform1(h)","CHC1-isoform2(h)","CKII-beta(h)","CSE1-isoform1(h)","CSE1-isoform2(h)","CSE1-isoform3(h)","CSE1-isoform4(h)","Caspase-2-p34(h)","Cdc20(h)","Cdc25A1(h)","Cdc25A2(h)","Cdk1-is…
MO000254232	APC5-isoform2(h)	9.92	161	20123	0.21508	0.015	3.33393	593	["MO000020609","MO000020610","MO000022565","MO000022578","MO000022591","MO000022592","MO000022593","MO000023318","MO000024773","MO000032133","MO000032215","MO000032216","MO000045478","MO000045480","MO000045694","MO000056627","MO000057036","MO000057417","MO000058872","MO000058877","MO000059024","MO000060459","MO000079400","MO000080771","MO000081260","MO000081261","MO000081890","MO000081911","MO000…	["APC1(h)","Aurora-A(h)","Aurora-B-isoform1(h)","Aurora-B-isoform2(h)","Aurora-B-isoform3(h)","Aurora-B-isoform4(h)","BubR1-isoform1(h)","BubR1-isoform2(h)","BubR1-isoform3(h)","CENP-F(h)","CHC1-isoform1(h)","CHC1-isoform2(h)","CKII-beta(h)","CSE1-isoform1(h)","CSE1-isoform2(h)","CSE1-isoform3(h)","CSE1-isoform4(h)","Caspase-2-p12(h)","Caspase-2-p13(h)","Caspase-2-p14(h)","Caspase-2-p15(h)","Casp…
MO000083931	Cdc16-xbb2(h)	9.92	161	19758	0.21432	0.008	3.51531	594	["MO000020609","MO000020610","MO000022565","MO000022578","MO000022591","MO000022592","MO000022593","MO000023318","MO000024773","MO000032133","MO000032215","MO000032216","MO000045478","MO000045480","MO000045694","MO000056627","MO000057036","MO000057417","MO000058872","MO000058877","MO000059024","MO000060459","MO000079400","MO000080771","MO000081260","MO000081261","MO000081890","MO000081911","MO000…	["APC1(h)","Aurora-A(h)","Aurora-B-isoform1(h)","Aurora-B-isoform2(h)","Aurora-B-isoform3(h)","Aurora-B-isoform4(h)","BubR1-isoform1(h)","BubR1-isoform2(h)","BubR1-isoform3(h)","CENP-F(h)","CHC1-isoform1(h)","CHC1-isoform2(h)","CKII-beta(h)","CSE1-isoform1(h)","CSE1-isoform2(h)","CSE1-isoform3(h)","CSE1-isoform4(h)","Caspase-2-p12(h)","Caspase-2-p13(h)","Caspase-2-p14(h)","Caspase-2-p15(h)","Casp…
MO000120961	E1:Ubc7{ub(1)}	9.96	189	23269	0.23278	0.007	3.01278	594	["MO000020609","MO000020610","MO000022565","MO000022578","MO000022591","MO000022592","MO000022593","MO000023309","MO000023318","MO000024771","MO000024773","MO000024920","MO000032133","MO000032215","MO000032216","MO000034779","MO000037371","MO000045478","MO000045480","MO000045694","MO000056627","MO000057036","MO000057417","MO000058872","MO000058877","MO000059024","MO000060459","MO000080771","MO000…	["ACCalpha-isoform1(h)","ACCalpha-isoform2(h)","ACCalpha-isoform3(h)","ACCalpha-isoform4(h)","APC1(h)","Aurora-A(h)","Aurora-B-isoform1(h)","Aurora-B-isoform2(h)","Aurora-B-isoform3(h)","Aurora-B-isoform4(h)","BubR1-isoform1(h)","BubR1-isoform2(h)","BubR1-isoform3(h)","CENP-F(h)","CHC1-isoform1(h)","CHC1-isoform2(h)","CKII-beta(h)","CSE1-isoform1(h)","CSE1-isoform2(h)","CSE1-isoform3(h)","CSE1-is…
MO000045001	ING1b(h)	9.895	216	29229	0.341676	0.048	1.62124	595	["MO000020609","MO000020610","MO000022565","MO000022578","MO000022591","MO000022592","MO000022593","MO000023309","MO000023318","MO000024771","MO000024773","MO000024920","MO000024966","MO000026305","MO000032133","MO000032215","MO000032216","MO000034779","MO000037371","MO000045478","MO000045480","MO000045694","MO000056182","MO000056627","MO000057036","MO000057417","MO000058872","MO000058877","MO000…	["ACCalpha-isoform1(h)","ACCalpha-isoform2(h)","ACCalpha-isoform3(h)","ACCalpha-isoform4(h)","APC1(h)","Aurora-A(h)","Aurora-B-isoform1(h)","Aurora-B-isoform2(h)","Aurora-B-isoform3(h)","Aurora-B-isoform4(h)","Beta-tubulin(h)","BubR1-isoform1(h)","BubR1-isoform2(h)","BubR1-isoform3(h)","CAD protein(h)","CHC1-isoform1(h)","CHC1-isoform2(h)","CKII-beta(h)","CSE1-isoform1(h)","CSE1-isoform2(h)","CSE…
MO000312383	NRG1-isoform12(h)	9.9	200	27949	0.280071	0.013	2.37175	596	["MO000020609","MO000020610","MO000022565","MO000022578","MO000022591","MO000022592","MO000022593","MO000023318","MO000024771","MO000024773","MO000024920","MO000032133","MO000032215","MO000032216","MO000034779","MO000037371","MO000045478","MO000045480","MO000045694","MO000056627","MO000057036","MO000057417","MO000058668","MO000058872","MO000058877","MO000059024","MO000060459","MO000079400","MO000…	["APC1(h)","Aurora-A(h)","Aurora-B-isoform1(h)","Aurora-B-isoform2(h)","Aurora-B-isoform3(h)","Aurora-B-isoform4(h)","Beta-tubulin(h)","BubR1-isoform1(h)","BubR1-isoform2(h)","BubR1-isoform3(h)","CENP-F(h)","CHC1-isoform1(h)","CHC1-isoform2(h)","CKII-beta(h)","CSE1-isoform1(h)","CSE1-isoform2(h)","CSE1-isoform3(h)","CSE1-isoform4(h)","Caspase-2-p12(h)","Caspase-2-p13(h)","Caspase-2-p14(h)","Caspa…
MO000086424	Rad-18(h):rad6B(h)	9.935	171	21715	0.257165	0.029	2.59183	598	["MO000020609","MO000020610","MO000022565","MO000022578","MO000022591","MO000022592","MO000022593","MO000023318","MO000024773","MO000032133","MO000032215","MO000032216","MO000034779","MO000037371","MO000045478","MO000045480","MO000045694","MO000056627","MO000057036","MO000057417","MO000058872","MO000058877","MO000059024","MO000060459","MO000080771","MO000081260","MO000081261","MO000081890","MO000…	["ACCalpha-isoform1(h)","ACCalpha-isoform2(h)","ACCalpha-isoform3(h)","ACCalpha-isoform4(h)","APC1(h)","Aurora-A(h)","Aurora-B-isoform1(h)","Aurora-B-isoform2(h)","Aurora-B-isoform3(h)","Aurora-B-isoform4(h)","BubR1-isoform1(h)","BubR1-isoform2(h)","BubR1-isoform3(h)","CHC1-isoform1(h)","CHC1-isoform2(h)","CKII-beta(h)","CSE1-isoform1(h)","CSE1-isoform2(h)","CSE1-isoform3(h)","CSE1-isoform4(h)","…
MO000088565	cyclinE1S(h)	9.995	174	20269	0.213109	0.008	3.53252	600	["MO000020609","MO000020610","MO000022565","MO000022578","MO000022591","MO000022592","MO000022593","MO000023318","MO000024773","MO000032133","MO000032215","MO000032216","MO000034779","MO000037371","MO000045478","MO000045480","MO000045694","MO000056627","MO000057036","MO000057417","MO000058872","MO000058877","MO000059024","MO000060459","MO000080771","MO000081260","MO000081261","MO000081890","MO000…	["APC1(h)","Aurora-A(h)","Aurora-B-isoform1(h)","Aurora-B-isoform2(h)","Aurora-B-isoform3(h)","Aurora-B-isoform4(h)","B-Myb(h)","BubR1-isoform1(h)","BubR1-isoform2(h)","BubR1-isoform3(h)","CKII-beta(h)","CSE1-isoform1(h)","CSE1-isoform2(h)","CSE1-isoform3(h)","CSE1-isoform4(h)","Caspase-2-p12(h)","Caspase-2-p13(h)","Caspase-2-p14(h)","Caspase-2-p15(h)","Caspase-2-p18(h)","Caspase-2-p19(h)","Caspa…
MO000187670	E1{ub(1)}:Ubc13:Uev1	9.96	189	23269	0.23278	0.006	2.97017	602	["MO000020609","MO000020610","MO000022565","MO000022578","MO000022591","MO000022592","MO000022593","MO000023309","MO000023318","MO000024771","MO000024773","MO000024920","MO000032133","MO000032215","MO000032216","MO000034779","MO000037371","MO000045478","MO000045480","MO000045694","MO000056627","MO000057036","MO000057417","MO000058872","MO000058877","MO000059024","MO000060459","MO000080771","MO000…	["ACCalpha-isoform1(h)","ACCalpha-isoform2(h)","ACCalpha-isoform3(h)","ACCalpha-isoform4(h)","APC1(h)","Aurora-A(h)","Aurora-B-isoform1(h)","Aurora-B-isoform2(h)","Aurora-B-isoform3(h)","Aurora-B-isoform4(h)","BubR1-isoform1(h)","BubR1-isoform2(h)","BubR1-isoform3(h)","CENP-F(h)","CHC1-isoform1(h)","CHC1-isoform2(h)","CKII-beta(h)","CSE1-isoform1(h)","CSE1-isoform2(h)","CSE1-isoform3(h)","CSE1-is…
MO000022339	IL-8(h):CXCR1(h):G-alpha-i2(h)	9.9	197	23356	0.238321	0.004	2.81244	603	["MO000020609","MO000020610","MO000022565","MO000022578","MO000022591","MO000022592","MO000022593","MO000023309","MO000023318","MO000024771","MO000024773","MO000024920","MO000032133","MO000032215","MO000032216","MO000034779","MO000037371","MO000045478","MO000045480","MO000045694","MO000056627","MO000057036","MO000057417","MO000058872","MO000058877","MO000059024","MO000060459","MO000079400","MO000…	["APC1(h)","Aurora-A(h)","Aurora-B-isoform1(h)","Aurora-B-isoform2(h)","Aurora-B-isoform3(h)","Aurora-B-isoform4(h)","B-Myb(h)","Beta-tubulin(h)","BubR1-isoform1(h)","BubR1-isoform2(h)","BubR1-isoform3(h)","CENP-F(h)","CHC1-isoform1(h)","CHC1-isoform2(h)","CKII-beta(h)","CSE1-isoform1(h)","CSE1-isoform2(h)","CSE1-isoform3(h)","CSE1-isoform4(h)","Caspase-2-p12(h)","Caspase-2-p13(h)","Caspase-2-p14…
MO000172210	ilkap(h)	9.9	213	29453	0.330553	0.026	1.69118	604	["MO000020609","MO000020610","MO000022565","MO000022578","MO000022591","MO000022592","MO000022593","MO000023309","MO000023318","MO000024771","MO000024773","MO000024920","MO000032133","MO000032215","MO000032216","MO000034779","MO000037371","MO000045478","MO000045480","MO000045694","MO000056627","MO000057036","MO000057417","MO000058872","MO000058877","MO000059024","MO000060459","MO000079400","MO000…	["APC1(h)","Aurora-A(h)","Aurora-B-isoform1(h)","Aurora-B-isoform2(h)","Aurora-B-isoform3(h)","Aurora-B-isoform4(h)","B-Myb(h)","Beta-tubulin(h)","BubR1-isoform1(h)","BubR1-isoform2(h)","BubR1-isoform3(h)","CENP-F(h)","CHC1-isoform1(h)","CHC1-isoform2(h)","CKII-beta(h)","CSE1-isoform1(h)","CSE1-isoform2(h)","CSE1-isoform3(h)","CSE1-isoform4(h)","Caspase-2-p12(h)","Caspase-2-p13(h)","Caspase-2-p14…
MO000059945	CD19-isoform1(h)	9.99	225	30522	0.341255	0.044	1.46646	611	["MO000020609","MO000020610","MO000022565","MO000022578","MO000022591","MO000022592","MO000022593","MO000023309","MO000023318","MO000024771","MO000024773","MO000024920","MO000024966","MO000026305","MO000032133","MO000032215","MO000032216","MO000034779","MO000037371","MO000045478","MO000045480","MO000045694","MO000056182","MO000056627","MO000057036","MO000057417","MO000058872","MO000058877","MO000…	["ACCalpha-isoform1(h)","ACCalpha-isoform2(h)","ACCalpha-isoform3(h)","ACCalpha-isoform4(h)","APC1(h)","Aurora-A(h)","Aurora-B-isoform1(h)","Aurora-B-isoform2(h)","Aurora-B-isoform3(h)","Aurora-B-isoform4(h)","B-Myb(h)","Beta-tubulin(h)","BubR1-isoform1(h)","BubR1-isoform2(h)","BubR1-isoform3(h)","CENP-F(h)","CHC1-isoform1(h)","CHC1-isoform2(h)","CKII-beta(h)","CSE1-isoform1(h)","CSE1-isoform2(h)…
MO000311958	CD19-isoform2(h)	9.99	225	30522	0.341255	0.042	1.48681	611	["MO000020609","MO000020610","MO000022565","MO000022578","MO000022591","MO000022592","MO000022593","MO000023309","MO000023318","MO000024771","MO000024773","MO000024920","MO000024966","MO000026305","MO000032133","MO000032215","MO000032216","MO000034779","MO000037371","MO000045478","MO000045480","MO000045694","MO000056182","MO000056627","MO000057036","MO000057417","MO000058872","MO000058877","MO000…	["ACCalpha-isoform1(h)","ACCalpha-isoform2(h)","ACCalpha-isoform3(h)","ACCalpha-isoform4(h)","APC1(h)","Aurora-A(h)","Aurora-B-isoform1(h)","Aurora-B-isoform2(h)","Aurora-B-isoform3(h)","Aurora-B-isoform4(h)","B-Myb(h)","Beta-tubulin(h)","BubR1-isoform1(h)","BubR1-isoform2(h)","BubR1-isoform3(h)","CENP-F(h)","CHC1-isoform1(h)","CHC1-isoform2(h)","CKII-beta(h)","CSE1-isoform1(h)","CSE1-isoform2(h)…
MO000142275	SIR2L6-isoform1(h)	9.985	182	27394	0.278858	0.035	2.30313	617	["MO000020609","MO000020610","MO000022565","MO000022578","MO000022591","MO000022592","MO000022593","MO000024771","MO000024773","MO000024920","MO000032133","MO000032215","MO000032216","MO000034779","MO000037371","MO000045478","MO000045480","MO000045694","MO000056627","MO000057036","MO000057417","MO000058668","MO000058872","MO000058877","MO000059024","MO000060459","MO000079400","MO000080771","MO000…	["APC1(h)","Aurora-A(h)","Aurora-B-isoform1(h)","Beta-tubulin(h)","BubR1-isoform1(h)","BubR1-isoform2(h)","BubR1-isoform3(h)","CHC1-isoform1(h)","CHC1-isoform2(h)","CKII-beta(h)","CSE1-isoform1(h)","CSE1-isoform2(h)","CSE1-isoform3(h)","CSE1-isoform4(h)","Caspase-2-p12(h)","Caspase-2-p13(h)","Caspase-2-p14(h)","Caspase-2-p15(h)","Caspase-2-p18(h)","Caspase-2-p19(h)","Caspase-2-p25(h)","Caspase-2-…
MO000154924	plk2(h)	9.88	198	27060	0.276249	0.021	2.32007	617	["MO000020609","MO000020610","MO000022565","MO000022578","MO000022591","MO000022592","MO000022593","MO000023318","MO000024771","MO000024773","MO000024920","MO000032133","MO000032215","MO000032216","MO000034779","MO000037371","MO000045478","MO000045480","MO000045694","MO000056627","MO000057036","MO000057417","MO000058872","MO000058877","MO000059024","MO000060459","MO000080771","MO000081260","MO000…	["APC1(h)","Aurora-A(h)","Aurora-B-isoform1(h)","Aurora-B-isoform2(h)","Aurora-B-isoform3(h)","Aurora-B-isoform4(h)","BubR1-isoform1(h)","BubR1-isoform2(h)","BubR1-isoform3(h)","CENP-F(h)","CHC1-isoform1(h)","CHC1-isoform2(h)","CKII-beta(h)","CSE1-isoform1(h)","CSE1-isoform2(h)","CSE1-isoform3(h)","CSE1-isoform4(h)","Caspase-2-p12(h)","Caspase-2-p13(h)","Caspase-2-p14(h)","Caspase-2-p15(h)","Casp…
MO000188322	E1{ub(1)}:Ubc13:Mms2	9.96	189	23268	0.23278	0.011	2.80622	617	["MO000020609","MO000020610","MO000022565","MO000022578","MO000022591","MO000022592","MO000022593","MO000023309","MO000023318","MO000024771","MO000024773","MO000024920","MO000032133","MO000032215","MO000032216","MO000034779","MO000037371","MO000045478","MO000045480","MO000045694","MO000056627","MO000057036","MO000057417","MO000058872","MO000058877","MO000059024","MO000060459","MO000080771","MO000…	["ACCalpha-isoform1(h)","ACCalpha-isoform2(h)","ACCalpha-isoform3(h)","ACCalpha-isoform4(h)","APC1(h)","Aurora-A(h)","Aurora-B-isoform1(h)","Aurora-B-isoform2(h)","Aurora-B-isoform3(h)","Aurora-B-isoform4(h)","BubR1-isoform1(h)","BubR1-isoform2(h)","BubR1-isoform3(h)","CENP-F(h)","CHC1-isoform1(h)","CHC1-isoform2(h)","CKII-beta(h)","CSE1-isoform1(h)","CSE1-isoform2(h)","CSE1-isoform3(h)","CSE1-is…
MO000031094	MTA1L1(h):Mi2-BETA(h):HDAC1(h):RbAp48(h):mbd3(h)	9.93	182	23364	0.251132	0.011	2.47003	618	["MO000020609","MO000020610","MO000022565","MO000022578","MO000022591","MO000022592","MO000022593","MO000024771","MO000024773","MO000024920","MO000032133","MO000032215","MO000032216","MO000034779","MO000037371","MO000045478","MO000045480","MO000045694","MO000056627","MO000057036","MO000057417","MO000058872","MO000058877","MO000059024","MO000060459","MO000080771","MO000081260","MO000081261","MO000…	["APC1(h)","Aurora-A(h)","Aurora-B-isoform1(h)","Aurora-B-isoform2(h)","Aurora-B-isoform3(h)","Aurora-B-isoform4(h)","BubR1-isoform1(h)","BubR1-isoform2(h)","BubR1-isoform3(h)","CAD protein(h)","CENP-F(h)","CHC1-isoform1(h)","CHC1-isoform2(h)","CKII-beta(h)","CSE1-isoform1(h)","CSE1-isoform2(h)","CSE1-isoform3(h)","CSE1-isoform4(h)","Caspase-2-p34(h)","Cdc20(h)","Cdc25A1(h)","Cdc25A2(h)","Cdk1-is…
MO000081897	NRG1-SMDF(h)	9.9	200	27949	0.280071	0.015	2.2529	619	["MO000020609","MO000020610","MO000022565","MO000022578","MO000022591","MO000022592","MO000022593","MO000023318","MO000024771","MO000024773","MO000024920","MO000032133","MO000032215","MO000032216","MO000034779","MO000037371","MO000045478","MO000045480","MO000045694","MO000056627","MO000057036","MO000057417","MO000058668","MO000058872","MO000058877","MO000059024","MO000060459","MO000079400","MO000…	["APC1(h)","Aurora-A(h)","Aurora-B-isoform1(h)","Aurora-B-isoform2(h)","Aurora-B-isoform3(h)","Aurora-B-isoform4(h)","Beta-tubulin(h)","BubR1-isoform1(h)","BubR1-isoform2(h)","BubR1-isoform3(h)","CENP-F(h)","CHC1-isoform1(h)","CHC1-isoform2(h)","CKII-beta(h)","CSE1-isoform1(h)","CSE1-isoform2(h)","CSE1-isoform3(h)","CSE1-isoform4(h)","Caspase-2-p12(h)","Caspase-2-p13(h)","Caspase-2-p14(h)","Caspa…
MO000088493	NRG1-Alpha3(h)	9.9	200	27949	0.280071	0.014	2.23795	620	["MO000020609","MO000020610","MO000022565","MO000022578","MO000022591","MO000022592","MO000022593","MO000023318","MO000024771","MO000024773","MO000024920","MO000032133","MO000032215","MO000032216","MO000034779","MO000037371","MO000045478","MO000045480","MO000045694","MO000056627","MO000057036","MO000057417","MO000058668","MO000058872","MO000058877","MO000059024","MO000060459","MO000079400","MO000…	["APC1(h)","Aurora-A(h)","Aurora-B-isoform1(h)","Aurora-B-isoform2(h)","Aurora-B-isoform3(h)","Aurora-B-isoform4(h)","Beta-tubulin(h)","BubR1-isoform1(h)","BubR1-isoform2(h)","BubR1-isoform3(h)","CENP-F(h)","CHC1-isoform1(h)","CHC1-isoform2(h)","CKII-beta(h)","CSE1-isoform1(h)","CSE1-isoform2(h)","CSE1-isoform3(h)","CSE1-isoform4(h)","Caspase-2-p12(h)","Caspase-2-p13(h)","Caspase-2-p14(h)","Caspa…
MO000256618	PAK3-isoform4(h)	9.985	207	27486	0.296422	0.03	1.83485	621	["MO000020609","MO000020610","MO000022565","MO000022578","MO000022591","MO000022592","MO000022593","MO000023309","MO000023318","MO000024771","MO000024773","MO000024920","MO000032133","MO000032215","MO000032216","MO000034779","MO000037371","MO000045478","MO000045480","MO000045694","MO000056627","MO000057036","MO000057417","MO000058872","MO000058877","MO000059024","MO000060459","MO000078784","MO000…	["APC1(h)","Aurora-A(h)","Aurora-B-isoform1(h)","Aurora-B-isoform2(h)","Aurora-B-isoform3(h)","Aurora-B-isoform4(h)","B-Myb(h)","Beta-tubulin(h)","BubR1-isoform1(h)","BubR1-isoform2(h)","BubR1-isoform3(h)","CENP-F(h)","CHC1-isoform1(h)","CHC1-isoform2(h)","CKII-beta(h)","CSE1-isoform1(h)","CSE1-isoform2(h)","CSE1-isoform3(h)","CSE1-isoform4(h)","Caspase-2-p12(h)","Caspase-2-p13(h)","Caspase-2-p14…
MO000100406	MUC4-isoform1(h)	9.885	188	22854	0.214761	0.005	3.22734	630	["MO000020609","MO000020610","MO000022565","MO000022578","MO000022591","MO000022592","MO000022593","MO000023318","MO000024773","MO000032133","MO000032215","MO000032216","MO000034779","MO000037371","MO000045478","MO000045480","MO000045694","MO000056627","MO000057036","MO000057417","MO000058872","MO000058877","MO000059024","MO000060459","MO000079400","MO000080771","MO000081260","MO000081261","MO000…	["APC1(h)","Aurora-A(h)","Aurora-B-isoform1(h)","Aurora-B-isoform2(h)","Aurora-B-isoform3(h)","Aurora-B-isoform4(h)","Beta-tubulin(h)","BubR1-isoform1(h)","BubR1-isoform2(h)","BubR1-isoform3(h)","CENP-F(h)","CHC1-isoform1(h)","CHC1-isoform2(h)","CKII-beta(h)","CSE1-isoform1(h)","CSE1-isoform2(h)","CSE1-isoform3(h)","CSE1-isoform4(h)","Caspase-2-p12(h)","Caspase-2-p13(h)","Caspase-2-p14(h)","Caspa…
MO000121470	Cdc25A(h){pS115}{pS320}	9.99	176	20660	0.200943	0.006	3.47595	631	["MO000020609","MO000020610","MO000022565","MO000022578","MO000022591","MO000022592","MO000022593","MO000023318","MO000024773","MO000032133","MO000032215","MO000032216","MO000034779","MO000037371","MO000045478","MO000045480","MO000045694","MO000056627","MO000057036","MO000057417","MO000058872","MO000058877","MO000059024","MO000060459","MO000079400","MO000080771","MO000081260","MO000081261","MO000…	["APC1(h)","Aurora-A(h)","Aurora-B-isoform1(h)","Aurora-B-isoform2(h)","Aurora-B-isoform3(h)","Aurora-B-isoform4(h)","Beta-tubulin(h)","BubR1-isoform1(h)","BubR1-isoform2(h)","BubR1-isoform3(h)","CENP-F(h)","CHC1-isoform1(h)","CHC1-isoform2(h)","CKII-beta(h)","CSE1-isoform1(h)","CSE1-isoform2(h)","CSE1-isoform3(h)","CSE1-isoform4(h)","Caspase-2-p19(h)","Caspase-2-p30(h)","Caspase-2-p33(h)","Caspa…
MO000131926	ACLP-isoform1(h)	9.875	213	28402	0.302868	0.03	1.77564	632	["MO000020609","MO000020610","MO000022565","MO000022578","MO000022591","MO000022592","MO000022593","MO000023309","MO000023318","MO000024771","MO000024773","MO000024920","MO000032133","MO000032215","MO000032216","MO000034779","MO000037371","MO000045478","MO000045480","MO000045694","MO000056627","MO000057036","MO000057417","MO000058872","MO000058877","MO000059024","MO000060459","MO000079400","MO000…	["APC1(h)","Aurora-A(h)","Aurora-B-isoform1(h)","Aurora-B-isoform2(h)","Aurora-B-isoform3(h)","Aurora-B-isoform4(h)","B-Myb(h)","Beta-tubulin(h)","BubR1-isoform1(h)","BubR1-isoform2(h)","BubR1-isoform3(h)","CENP-F(h)","CHC1-isoform1(h)","CHC1-isoform2(h)","CKII-beta(h)","CSE1-isoform1(h)","CSE1-isoform2(h)","CSE1-isoform3(h)","CSE1-isoform4(h)","Caspase-2-p12(h)","Caspase-2-p13(h)","Caspase-2-p14…
MO000137751	PAK3-isoform1(h)	9.985	207	27486	0.296422	0.032	1.79034	633	["MO000020609","MO000020610","MO000022565","MO000022578","MO000022591","MO000022592","MO000022593","MO000023309","MO000023318","MO000024771","MO000024773","MO000024920","MO000032133","MO000032215","MO000032216","MO000034779","MO000037371","MO000045478","MO000045480","MO000045694","MO000056627","MO000057036","MO000057417","MO000058872","MO000058877","MO000059024","MO000060459","MO000078784","MO000…	["APC1(h)","Aurora-A(h)","Aurora-B-isoform1(h)","Aurora-B-isoform2(h)","Aurora-B-isoform3(h)","Aurora-B-isoform4(h)","B-Myb(h)","Beta-tubulin(h)","BubR1-isoform1(h)","BubR1-isoform2(h)","BubR1-isoform3(h)","CENP-F(h)","CHC1-isoform1(h)","CHC1-isoform2(h)","CKII-beta(h)","CSE1-isoform1(h)","CSE1-isoform2(h)","CSE1-isoform3(h)","CSE1-isoform4(h)","Caspase-2-p12(h)","Caspase-2-p13(h)","Caspase-2-p14…
MO000137753	PAK3-isoform2(h)	9.985	207	27486	0.296422	0.034	1.80041	635	["MO000020609","MO000020610","MO000022565","MO000022578","MO000022591","MO000022592","MO000022593","MO000023309","MO000023318","MO000024771","MO000024773","MO000024920","MO000032133","MO000032215","MO000032216","MO000034779","MO000037371","MO000045478","MO000045480","MO000045694","MO000056627","MO000057036","MO000057417","MO000058872","MO000058877","MO000059024","MO000060459","MO000078784","MO000…	["APC1(h)","Aurora-A(h)","Aurora-B-isoform1(h)","Aurora-B-isoform2(h)","Aurora-B-isoform3(h)","Aurora-B-isoform4(h)","B-Myb(h)","Beta-tubulin(h)","BubR1-isoform1(h)","BubR1-isoform2(h)","BubR1-isoform3(h)","CENP-F(h)","CHC1-isoform1(h)","CHC1-isoform2(h)","CKII-beta(h)","CSE1-isoform1(h)","CSE1-isoform2(h)","CSE1-isoform3(h)","CSE1-isoform4(h)","Caspase-2-p12(h)","Caspase-2-p13(h)","Caspase-2-p14…
MO000059526	thrombin(h)	9.99	231	30375	0.306352	0.032	1.71202	636	["MO000020609","MO000020610","MO000022565","MO000022578","MO000022591","MO000022592","MO000022593","MO000023309","MO000023318","MO000024771","MO000024773","MO000024920","MO000024966","MO000026305","MO000032133","MO000032215","MO000032216","MO000034779","MO000037371","MO000045478","MO000045480","MO000045694","MO000056182","MO000056627","MO000057036","MO000057417","MO000058668","MO000058872","MO000…	["ACCalpha-isoform1(h)","ACCalpha-isoform2(h)","ACCalpha-isoform3(h)","ACCalpha-isoform4(h)","APC1(h)","Aurora-A(h)","Aurora-B-isoform1(h)","Aurora-B-isoform2(h)","Aurora-B-isoform3(h)","Aurora-B-isoform4(h)","Beta-tubulin(h)","BubR1-isoform1(h)","BubR1-isoform2(h)","BubR1-isoform3(h)","CAD protein(h)","CENP-F(h)","CHC1-isoform1(h)","CHC1-isoform2(h)","CKII-beta(h)","CSE1-isoform1(h)","CSE1-isofo…
MO000088506	NRG1-beta3(h)	9.9	200	27949	0.280068	0.015	2.14991	637	["MO000020609","MO000020610","MO000022565","MO000022578","MO000022591","MO000022592","MO000022593","MO000023318","MO000024771","MO000024773","MO000024920","MO000032133","MO000032215","MO000032216","MO000034779","MO000037371","MO000045478","MO000045480","MO000045694","MO000056627","MO000057036","MO000057417","MO000058668","MO000058872","MO000058877","MO000059024","MO000060459","MO000079400","MO000…	["APC1(h)","Aurora-A(h)","Aurora-B-isoform1(h)","Aurora-B-isoform2(h)","Aurora-B-isoform3(h)","Aurora-B-isoform4(h)","Beta-tubulin(h)","BubR1-isoform1(h)","BubR1-isoform2(h)","BubR1-isoform3(h)","CENP-F(h)","CHC1-isoform1(h)","CHC1-isoform2(h)","CKII-beta(h)","CSE1-isoform1(h)","CSE1-isoform2(h)","CSE1-isoform3(h)","CSE1-isoform4(h)","Caspase-2-p12(h)","Caspase-2-p13(h)","Caspase-2-p14(h)","Caspa…
MO000028048	hltf(h)	9.935	171	21715	0.256875	0.036	2.36145	638	["MO000020609","MO000020610","MO000022565","MO000022578","MO000022591","MO000022592","MO000022593","MO000023318","MO000024773","MO000032133","MO000032215","MO000032216","MO000034779","MO000037371","MO000045478","MO000045480","MO000045694","MO000056627","MO000057036","MO000057417","MO000058872","MO000058877","MO000059024","MO000060459","MO000080771","MO000081260","MO000081261","MO000081890","MO000…	["ACCalpha-isoform1(h)","ACCalpha-isoform2(h)","ACCalpha-isoform3(h)","ACCalpha-isoform4(h)","APC1(h)","Aurora-A(h)","Aurora-B-isoform1(h)","Aurora-B-isoform2(h)","Aurora-B-isoform3(h)","Aurora-B-isoform4(h)","BubR1-isoform1(h)","BubR1-isoform2(h)","BubR1-isoform3(h)","CHC1-isoform1(h)","CHC1-isoform2(h)","CKII-beta(h)","CSE1-isoform1(h)","CSE1-isoform2(h)","CSE1-isoform3(h)","CSE1-isoform4(h)","…
MO000088508	NRG1-GGF2(h)	9.9	200	27949	0.280071	0.017	2.12445	638	["MO000020609","MO000020610","MO000022565","MO000022578","MO000022591","MO000022592","MO000022593","MO000023318","MO000024771","MO000024773","MO000024920","MO000032133","MO000032215","MO000032216","MO000034779","MO000037371","MO000045478","MO000045480","MO000045694","MO000056627","MO000057036","MO000057417","MO000058668","MO000058872","MO000058877","MO000059024","MO000060459","MO000079400","MO000…	["APC1(h)","Aurora-A(h)","Aurora-B-isoform1(h)","Aurora-B-isoform2(h)","Aurora-B-isoform3(h)","Aurora-B-isoform4(h)","Beta-tubulin(h)","BubR1-isoform1(h)","BubR1-isoform2(h)","BubR1-isoform3(h)","CENP-F(h)","CHC1-isoform1(h)","CHC1-isoform2(h)","CKII-beta(h)","CSE1-isoform1(h)","CSE1-isoform2(h)","CSE1-isoform3(h)","CSE1-isoform4(h)","Caspase-2-p12(h)","Caspase-2-p13(h)","Caspase-2-p14(h)","Caspa…
MO000186472	CDK5R1p35(h):Cdk5-isoform1(h)	9.995	213	28760	0.320387	0.045	1.46487	638	["MO000020609","MO000020610","MO000022565","MO000022578","MO000022591","MO000022592","MO000022593","MO000023318","MO000024771","MO000024773","MO000024920","MO000024966","MO000026305","MO000032133","MO000032215","MO000032216","MO000034779","MO000037371","MO000045478","MO000045480","MO000045694","MO000056182","MO000056627","MO000057036","MO000057417","MO000058872","MO000058877","MO000059024","MO000…	["ACCalpha-isoform1(h)","ACCalpha-isoform2(h)","ACCalpha-isoform3(h)","ACCalpha-isoform4(h)","APC1(h)","Aurora-A(h)","Aurora-B-isoform1(h)","Aurora-B-isoform2(h)","Aurora-B-isoform3(h)","Aurora-B-isoform4(h)","B-Myb(h)","Beta-tubulin(h)","BubR1-isoform1(h)","BubR1-isoform2(h)","BubR1-isoform3(h)","CENP-F(h)","CHC1-isoform1(h)","CHC1-isoform2(h)","CKII-beta(h)","CSE1-isoform1(h)","CSE1-isoform2(h)…
MO000256244	MUC4-isoform5(h)	9.885	188	22854	0.214761	0.007	3.029	638	["MO000020609","MO000020610","MO000022565","MO000022578","MO000022591","MO000022592","MO000022593","MO000023318","MO000024773","MO000032133","MO000032215","MO000032216","MO000034779","MO000037371","MO000045478","MO000045480","MO000045694","MO000056627","MO000057036","MO000057417","MO000058872","MO000058877","MO000059024","MO000060459","MO000079400","MO000080771","MO000081260","MO000081261","MO000…	["APC1(h)","Aurora-A(h)","Aurora-B-isoform1(h)","Aurora-B-isoform2(h)","Aurora-B-isoform3(h)","Aurora-B-isoform4(h)","Beta-tubulin(h)","BubR1-isoform1(h)","BubR1-isoform2(h)","BubR1-isoform3(h)","CENP-F(h)","CHC1-isoform1(h)","CHC1-isoform2(h)","CKII-beta(h)","CSE1-isoform1(h)","CSE1-isoform2(h)","CSE1-isoform3(h)","CSE1-isoform4(h)","Caspase-2-p12(h)","Caspase-2-p13(h)","Caspase-2-p14(h)","Caspa…
MO000030885	JNK3alpha1(h){p}	9.93	182	23365	0.251132	0.014	2.38092	639	["MO000020609","MO000020610","MO000022565","MO000022578","MO000022591","MO000022592","MO000022593","MO000024771","MO000024773","MO000024920","MO000032133","MO000032215","MO000032216","MO000034779","MO000037371","MO000045478","MO000045480","MO000045694","MO000056627","MO000057036","MO000057417","MO000058872","MO000058877","MO000059024","MO000060459","MO000080771","MO000081260","MO000081261","MO000…	["APC1(h)","Aurora-A(h)","Aurora-B-isoform1(h)","Aurora-B-isoform2(h)","Aurora-B-isoform3(h)","Aurora-B-isoform4(h)","BubR1-isoform1(h)","BubR1-isoform2(h)","BubR1-isoform3(h)","CAD protein(h)","CENP-F(h)","CHC1-isoform1(h)","CHC1-isoform2(h)","CKII-beta(h)","CSE1-isoform1(h)","CSE1-isoform2(h)","CSE1-isoform3(h)","CSE1-isoform4(h)","Caspase-2-p34(h)","Cdc20(h)","Cdc25A1(h)","Cdc25A2(h)","Cdk1-is…
MO000259026	MUC4-isoform11(h)	9.885	188	22854	0.214761	0.006	3.04698	641	["MO000020609","MO000020610","MO000022565","MO000022578","MO000022591","MO000022592","MO000022593","MO000023318","MO000024773","MO000032133","MO000032215","MO000032216","MO000034779","MO000037371","MO000045478","MO000045480","MO000045694","MO000056627","MO000057036","MO000057417","MO000058872","MO000058877","MO000059024","MO000060459","MO000079400","MO000080771","MO000081260","MO000081261","MO000…	["APC1(h)","Aurora-A(h)","Aurora-B-isoform1(h)","Aurora-B-isoform2(h)","Aurora-B-isoform3(h)","Aurora-B-isoform4(h)","Beta-tubulin(h)","BubR1-isoform1(h)","BubR1-isoform2(h)","BubR1-isoform3(h)","CENP-F(h)","CHC1-isoform1(h)","CHC1-isoform2(h)","CKII-beta(h)","CSE1-isoform1(h)","CSE1-isoform2(h)","CSE1-isoform3(h)","CSE1-isoform4(h)","Caspase-2-p12(h)","Caspase-2-p13(h)","Caspase-2-p14(h)","Caspa…
MO000030842	CKII-alpha(h):CKII-alpha2(h):(CKII-beta(h))2:SPT16(h):SSRP1(h)	9.93	182	23364	0.251132	0.012	2.37142	643	["MO000020609","MO000020610","MO000022565","MO000022578","MO000022591","MO000022592","MO000022593","MO000024771","MO000024773","MO000024920","MO000032133","MO000032215","MO000032216","MO000034779","MO000037371","MO000045478","MO000045480","MO000045694","MO000056627","MO000057036","MO000057417","MO000058872","MO000058877","MO000059024","MO000060459","MO000080771","MO000081260","MO000081261","MO000…	["APC1(h)","Aurora-A(h)","Aurora-B-isoform1(h)","Aurora-B-isoform2(h)","Aurora-B-isoform3(h)","Aurora-B-isoform4(h)","BubR1-isoform1(h)","BubR1-isoform2(h)","BubR1-isoform3(h)","CAD protein(h)","CENP-F(h)","CHC1-isoform1(h)","CHC1-isoform2(h)","CKII-beta(h)","CSE1-isoform1(h)","CSE1-isoform2(h)","CSE1-isoform3(h)","CSE1-isoform4(h)","Caspase-2-p34(h)","Cdc20(h)","Cdc25A1(h)","Cdc25A2(h)","Cdk1-is…
MO000103581	E1(h){ub}	9.96	189	23267	0.232781	0.013	2.60578	646	["MO000020609","MO000020610","MO000022565","MO000022578","MO000022591","MO000022592","MO000022593","MO000023309","MO000023318","MO000024771","MO000024773","MO000024920","MO000032133","MO000032215","MO000032216","MO000034779","MO000037371","MO000045478","MO000045480","MO000045694","MO000056627","MO000057036","MO000057417","MO000058872","MO000058877","MO000059024","MO000060459","MO000080771","MO000…	["ACCalpha-isoform1(h)","ACCalpha-isoform2(h)","ACCalpha-isoform3(h)","ACCalpha-isoform4(h)","APC1(h)","Aurora-A(h)","Aurora-B-isoform1(h)","Aurora-B-isoform2(h)","Aurora-B-isoform3(h)","Aurora-B-isoform4(h)","BubR1-isoform1(h)","BubR1-isoform2(h)","BubR1-isoform3(h)","CENP-F(h)","CHC1-isoform1(h)","CHC1-isoform2(h)","CKII-beta(h)","CSE1-isoform1(h)","CSE1-isoform2(h)","CSE1-isoform3(h)","CSE1-is…
MO000256242	MUC4-isoform2(h)	9.885	188	22854	0.214761	0.008	3.02285	646	["MO000020609","MO000020610","MO000022565","MO000022578","MO000022591","MO000022592","MO000022593","MO000023318","MO000024773","MO000032133","MO000032215","MO000032216","MO000034779","MO000037371","MO000045478","MO000045480","MO000045694","MO000056627","MO000057036","MO000057417","MO000058872","MO000058877","MO000059024","MO000060459","MO000079400","MO000080771","MO000081260","MO000081261","MO000…	["APC1(h)","Aurora-A(h)","Aurora-B-isoform1(h)","Aurora-B-isoform2(h)","Aurora-B-isoform3(h)","Aurora-B-isoform4(h)","Beta-tubulin(h)","BubR1-isoform1(h)","BubR1-isoform2(h)","BubR1-isoform3(h)","CENP-F(h)","CHC1-isoform1(h)","CHC1-isoform2(h)","CKII-beta(h)","CSE1-isoform1(h)","CSE1-isoform2(h)","CSE1-isoform3(h)","CSE1-isoform4(h)","Caspase-2-p12(h)","Caspase-2-p13(h)","Caspase-2-p14(h)","Caspa…
MO000256617	PAK3-isoform3(h)	9.985	207	27486	0.296422	0.03	1.75434	646	["MO000020609","MO000020610","MO000022565","MO000022578","MO000022591","MO000022592","MO000022593","MO000023309","MO000023318","MO000024771","MO000024773","MO000024920","MO000032133","MO000032215","MO000032216","MO000034779","MO000037371","MO000045478","MO000045480","MO000045694","MO000056627","MO000057036","MO000057417","MO000058872","MO000058877","MO000059024","MO000060459","MO000078784","MO000…	["APC1(h)","Aurora-A(h)","Aurora-B-isoform1(h)","Aurora-B-isoform2(h)","Aurora-B-isoform3(h)","Aurora-B-isoform4(h)","B-Myb(h)","Beta-tubulin(h)","BubR1-isoform1(h)","BubR1-isoform2(h)","BubR1-isoform3(h)","CENP-F(h)","CHC1-isoform1(h)","CHC1-isoform2(h)","CKII-beta(h)","CSE1-isoform1(h)","CSE1-isoform2(h)","CSE1-isoform3(h)","CSE1-isoform4(h)","Caspase-2-p12(h)","Caspase-2-p13(h)","Caspase-2-p14…
MO000259025	MUC4-isoform10(h)	9.885	188	22854	0.214761	0.008	2.98505	646	["MO000020609","MO000020610","MO000022565","MO000022578","MO000022591","MO000022592","MO000022593","MO000023318","MO000024773","MO000032133","MO000032215","MO000032216","MO000034779","MO000037371","MO000045478","MO000045480","MO000045694","MO000056627","MO000057036","MO000057417","MO000058872","MO000058877","MO000059024","MO000060459","MO000079400","MO000080771","MO000081260","MO000081261","MO000…	["APC1(h)","Aurora-A(h)","Aurora-B-isoform1(h)","Aurora-B-isoform2(h)","Aurora-B-isoform3(h)","Aurora-B-isoform4(h)","Beta-tubulin(h)","BubR1-isoform1(h)","BubR1-isoform2(h)","BubR1-isoform3(h)","CENP-F(h)","CHC1-isoform1(h)","CHC1-isoform2(h)","CKII-beta(h)","CSE1-isoform1(h)","CSE1-isoform2(h)","CSE1-isoform3(h)","CSE1-isoform4(h)","Caspase-2-p12(h)","Caspase-2-p13(h)","Caspase-2-p14(h)","Caspa…
MO000259031	MUC4-isoform17(h)	9.885	188	22854	0.214761	0.009	2.98876	646	["MO000020609","MO000020610","MO000022565","MO000022578","MO000022591","MO000022592","MO000022593","MO000023318","MO000024773","MO000032133","MO000032215","MO000032216","MO000034779","MO000037371","MO000045478","MO000045480","MO000045694","MO000056627","MO000057036","MO000057417","MO000058872","MO000058877","MO000059024","MO000060459","MO000079400","MO000080771","MO000081260","MO000081261","MO000…	["APC1(h)","Aurora-A(h)","Aurora-B-isoform1(h)","Aurora-B-isoform2(h)","Aurora-B-isoform3(h)","Aurora-B-isoform4(h)","Beta-tubulin(h)","BubR1-isoform1(h)","BubR1-isoform2(h)","BubR1-isoform3(h)","CENP-F(h)","CHC1-isoform1(h)","CHC1-isoform2(h)","CKII-beta(h)","CSE1-isoform1(h)","CSE1-isoform2(h)","CSE1-isoform3(h)","CSE1-isoform4(h)","Caspase-2-p12(h)","Caspase-2-p13(h)","Caspase-2-p14(h)","Caspa…
MO000259027	MUC4-isoform12(h)	9.885	188	22854	0.214761	0.007	2.96864	655	["MO000020609","MO000020610","MO000022565","MO000022578","MO000022591","MO000022592","MO000022593","MO000023318","MO000024773","MO000032133","MO000032215","MO000032216","MO000034779","MO000037371","MO000045478","MO000045480","MO000045694","MO000056627","MO000057036","MO000057417","MO000058872","MO000058877","MO000059024","MO000060459","MO000079400","MO000080771","MO000081260","MO000081261","MO000…	["APC1(h)","Aurora-A(h)","Aurora-B-isoform1(h)","Aurora-B-isoform2(h)","Aurora-B-isoform3(h)","Aurora-B-isoform4(h)","Beta-tubulin(h)","BubR1-isoform1(h)","BubR1-isoform2(h)","BubR1-isoform3(h)","CENP-F(h)","CHC1-isoform1(h)","CHC1-isoform2(h)","CKII-beta(h)","CSE1-isoform1(h)","CSE1-isoform2(h)","CSE1-isoform3(h)","CSE1-isoform4(h)","Caspase-2-p12(h)","Caspase-2-p13(h)","Caspase-2-p14(h)","Caspa…
MO000259053	NRG1-isoform11(h)	9.9	200	27949	0.280071	0.018	2.01437	655	["MO000020609","MO000020610","MO000022565","MO000022578","MO000022591","MO000022592","MO000022593","MO000023318","MO000024771","MO000024773","MO000024920","MO000032133","MO000032215","MO000032216","MO000034779","MO000037371","MO000045478","MO000045480","MO000045694","MO000056627","MO000057036","MO000057417","MO000058668","MO000058872","MO000058877","MO000059024","MO000060459","MO000079400","MO000…	["APC1(h)","Aurora-A(h)","Aurora-B-isoform1(h)","Aurora-B-isoform2(h)","Aurora-B-isoform3(h)","Aurora-B-isoform4(h)","Beta-tubulin(h)","BubR1-isoform1(h)","BubR1-isoform2(h)","BubR1-isoform3(h)","CENP-F(h)","CHC1-isoform1(h)","CHC1-isoform2(h)","CKII-beta(h)","CSE1-isoform1(h)","CSE1-isoform2(h)","CSE1-isoform3(h)","CSE1-isoform4(h)","Caspase-2-p12(h)","Caspase-2-p13(h)","Caspase-2-p14(h)","Caspa…
MO000256247	MUC4-isoform9(h)	9.885	188	22854	0.214761	0.011	2.8494	657	["MO000020609","MO000020610","MO000022565","MO000022578","MO000022591","MO000022592","MO000022593","MO000023318","MO000024773","MO000032133","MO000032215","MO000032216","MO000034779","MO000037371","MO000045478","MO000045480","MO000045694","MO000056627","MO000057036","MO000057417","MO000058872","MO000058877","MO000059024","MO000060459","MO000079400","MO000080771","MO000081260","MO000081261","MO000…	["APC1(h)","Aurora-A(h)","Aurora-B-isoform1(h)","Aurora-B-isoform2(h)","Aurora-B-isoform3(h)","Aurora-B-isoform4(h)","Beta-tubulin(h)","BubR1-isoform1(h)","BubR1-isoform2(h)","BubR1-isoform3(h)","CENP-F(h)","CHC1-isoform1(h)","CHC1-isoform2(h)","CKII-beta(h)","CSE1-isoform1(h)","CSE1-isoform2(h)","CSE1-isoform3(h)","CSE1-isoform4(h)","Caspase-2-p12(h)","Caspase-2-p13(h)","Caspase-2-p14(h)","Caspa…
MO000044671	Ubc5B(h){ub(1)}	9.995	208	29231	0.299448	0.031	1.55562	658	["MO000020609","MO000020610","MO000022565","MO000022578","MO000022591","MO000022592","MO000022593","MO000023309","MO000023318","MO000024771","MO000024773","MO000024920","MO000032133","MO000032215","MO000032216","MO000034779","MO000037371","MO000045478","MO000045480","MO000045694","MO000056627","MO000057036","MO000057417","MO000058872","MO000058877","MO000059024","MO000060459","MO000079400","MO000…	["ACCalpha-isoform1(h)","ACCalpha-isoform2(h)","ACCalpha-isoform3(h)","ACCalpha-isoform4(h)","APC1(h)","Aurora-A(h)","Aurora-B-isoform1(h)","Aurora-B-isoform2(h)","Aurora-B-isoform3(h)","Aurora-B-isoform4(h)","B-Myb(h)","BubR1-isoform1(h)","BubR1-isoform2(h)","BubR1-isoform3(h)","CENP-F(h)","CHC1-isoform1(h)","CHC1-isoform2(h)","CKII-beta(h)","CSE1-isoform1(h)","CSE1-isoform2(h)","CSE1-isoform3(h…
MO000082285	TIF1a(h)	9.975	151	18255	0.210346	0.012	3.08799	660	["MO000020609","MO000020610","MO000022565","MO000022578","MO000022591","MO000022592","MO000022593","MO000024771","MO000024773","MO000024920","MO000032133","MO000032215","MO000032216","MO000034779","MO000037371","MO000045478","MO000045480","MO000045694","MO000056627","MO000057036","MO000057417","MO000058872","MO000058877","MO000059024","MO000080771","MO000081260","MO000081261","MO000081890","MO000…	["APC1(h)","Aurora-A(h)","Aurora-B-isoform1(h)","Aurora-B-isoform2(h)","Aurora-B-isoform3(h)","Aurora-B-isoform4(h)","BubR1-isoform1(h)","BubR1-isoform2(h)","BubR1-isoform3(h)","CKII-beta(h)","CSE1-isoform1(h)","CSE1-isoform2(h)","CSE1-isoform3(h)","CSE1-isoform4(h)","Caspase-2-p34(h)","Cdc20(h)","Cdc25A1(h)","Cdc25A2(h)","Cdk1-isoform1(h)","Cdk1-isoform2(h)","Cdk2-isoform1(h)","Cdk2-isoform2(h)"…
MO000255865	kallikrein-6-isoform2(h)	9.64	187	22974	0.215813	0.008	2.70249	660	["MO000020609","MO000020610","MO000022565","MO000022578","MO000022591","MO000022592","MO000022593","MO000024771","MO000024773","MO000024920","MO000032133","MO000032215","MO000032216","MO000034779","MO000037371","MO000045478","MO000045480","MO000045694","MO000056627","MO000057036","MO000057417","MO000058872","MO000058877","MO000059024","MO000060459","MO000080771","MO000081260","MO000081261","MO000…	["APC1(h)","Aurora-A(h)","Aurora-B-isoform1(h)","Aurora-B-isoform2(h)","Aurora-B-isoform3(h)","Aurora-B-isoform4(h)","BubR1-isoform1(h)","BubR1-isoform2(h)","BubR1-isoform3(h)","CENP-F(h)","CHC1-isoform1(h)","CHC1-isoform2(h)","CKII-beta(h)","CSE1-isoform1(h)","CSE1-isoform2(h)","CSE1-isoform3(h)","CSE1-isoform4(h)","Caspase-2-p12(h)","Caspase-2-p13(h)","Caspase-2-p14(h)","Caspase-2-p15(h)","Casp…
MO000159926	HRD1-isoform3(h)	9.93	182	23369	0.251127	0.019	2.31522	661	["MO000020609","MO000020610","MO000022565","MO000022578","MO000022591","MO000022592","MO000022593","MO000024771","MO000024773","MO000024920","MO000032133","MO000032215","MO000032216","MO000034779","MO000037371","MO000045478","MO000045480","MO000045694","MO000056627","MO000057036","MO000057417","MO000058872","MO000058877","MO000059024","MO000060459","MO000080771","MO000081260","MO000081261","MO000…	["APC1(h)","Aurora-A(h)","Aurora-B-isoform1(h)","Aurora-B-isoform2(h)","Aurora-B-isoform3(h)","Aurora-B-isoform4(h)","BubR1-isoform1(h)","BubR1-isoform2(h)","BubR1-isoform3(h)","CAD protein(h)","CENP-F(h)","CHC1-isoform1(h)","CHC1-isoform2(h)","CKII-beta(h)","CSE1-isoform1(h)","CSE1-isoform2(h)","CSE1-isoform3(h)","CSE1-isoform4(h)","Caspase-2-p34(h)","Cdc20(h)","Cdc25A1(h)","Cdc25A2(h)","Cdk1-is…
MO000256245	MUC4-isoform7(h)	9.885	188	22854	0.214761	0.01	2.83219	662	["MO000020609","MO000020610","MO000022565","MO000022578","MO000022591","MO000022592","MO000022593","MO000023318","MO000024773","MO000032133","MO000032215","MO000032216","MO000034779","MO000037371","MO000045478","MO000045480","MO000045694","MO000056627","MO000057036","MO000057417","MO000058872","MO000058877","MO000059024","MO000060459","MO000079400","MO000080771","MO000081260","MO000081261","MO000…	["APC1(h)","Aurora-A(h)","Aurora-B-isoform1(h)","Aurora-B-isoform2(h)","Aurora-B-isoform3(h)","Aurora-B-isoform4(h)","Beta-tubulin(h)","BubR1-isoform1(h)","BubR1-isoform2(h)","BubR1-isoform3(h)","CENP-F(h)","CHC1-isoform1(h)","CHC1-isoform2(h)","CKII-beta(h)","CSE1-isoform1(h)","CSE1-isoform2(h)","CSE1-isoform3(h)","CSE1-isoform4(h)","Caspase-2-p12(h)","Caspase-2-p13(h)","Caspase-2-p14(h)","Caspa…
MO000103142	IFNalpha2a(h)	9.99	195	24753	0.23099	0.015	2.55515	663	["MO000020609","MO000020610","MO000022565","MO000022578","MO000022591","MO000022592","MO000022593","MO000023309","MO000023318","MO000024773","MO000032133","MO000032215","MO000032216","MO000034779","MO000037371","MO000045478","MO000045480","MO000045694","MO000056627","MO000057036","MO000057417","MO000058872","MO000058877","MO000059024","MO000060459","MO000079400","MO000080771","MO000081260","MO000…	["ACCalpha-isoform1(h)","ACCalpha-isoform2(h)","ACCalpha-isoform3(h)","ACCalpha-isoform4(h)","APC1(h)","Aurora-A(h)","Aurora-B-isoform1(h)","Aurora-B-isoform2(h)","Aurora-B-isoform3(h)","Aurora-B-isoform4(h)","B-Myb(h)","Beta-tubulin(h)","BubR1-isoform1(h)","BubR1-isoform2(h)","BubR1-isoform3(h)","CHC1-isoform1(h)","CHC1-isoform2(h)","CKII-beta(h)","CSE1-isoform1(h)","CSE1-isoform2(h)","CSE1-isof…
MO000256243	MUC4-isoform3(h)	9.885	188	22854	0.214761	0.01	2.82473	664	["MO000020609","MO000020610","MO000022565","MO000022578","MO000022591","MO000022592","MO000022593","MO000023318","MO000024773","MO000032133","MO000032215","MO000032216","MO000034779","MO000037371","MO000045478","MO000045480","MO000045694","MO000056627","MO000057036","MO000057417","MO000058872","MO000058877","MO000059024","MO000060459","MO000079400","MO000080771","MO000081260","MO000081261","MO000…	["APC1(h)","Aurora-A(h)","Aurora-B-isoform1(h)","Aurora-B-isoform2(h)","Aurora-B-isoform3(h)","Aurora-B-isoform4(h)","Beta-tubulin(h)","BubR1-isoform1(h)","BubR1-isoform2(h)","BubR1-isoform3(h)","CENP-F(h)","CHC1-isoform1(h)","CHC1-isoform2(h)","CKII-beta(h)","CSE1-isoform1(h)","CSE1-isoform2(h)","CSE1-isoform3(h)","CSE1-isoform4(h)","Caspase-2-p12(h)","Caspase-2-p13(h)","Caspase-2-p14(h)","Caspa…
MO000030828	cyclinB1(h):Cdk2(h)	9.93	182	23365	0.251131	0.016	2.26177	666	["MO000020609","MO000020610","MO000022565","MO000022578","MO000022591","MO000022592","MO000022593","MO000024771","MO000024773","MO000024920","MO000032133","MO000032215","MO000032216","MO000034779","MO000037371","MO000045478","MO000045480","MO000045694","MO000056627","MO000057036","MO000057417","MO000058872","MO000058877","MO000059024","MO000060459","MO000080771","MO000081260","MO000081261","MO000…	["APC1(h)","Aurora-A(h)","Aurora-B-isoform1(h)","Aurora-B-isoform2(h)","Aurora-B-isoform3(h)","Aurora-B-isoform4(h)","BubR1-isoform1(h)","BubR1-isoform2(h)","BubR1-isoform3(h)","CAD protein(h)","CENP-F(h)","CHC1-isoform1(h)","CHC1-isoform2(h)","CKII-beta(h)","CSE1-isoform1(h)","CSE1-isoform2(h)","CSE1-isoform3(h)","CSE1-isoform4(h)","Caspase-2-p34(h)","Cdc20(h)","Cdc25A1(h)","Cdc25A2(h)","Cdk1-is…
MO000175162	hBre1(h)	9.785	166	20928	0.213602	0.006	2.97951	668	["MO000020609","MO000020610","MO000022565","MO000022578","MO000022591","MO000022592","MO000022593","MO000023318","MO000024773","MO000032133","MO000032215","MO000032216","MO000034779","MO000037371","MO000045478","MO000045480","MO000045694","MO000056627","MO000057036","MO000057417","MO000058872","MO000058877","MO000059024","MO000060459","MO000080771","MO000081260","MO000081261","MO000081890","MO000…	["ACCalpha-isoform1(h)","ACCalpha-isoform2(h)","ACCalpha-isoform3(h)","ACCalpha-isoform4(h)","APC1(h)","Aurora-A(h)","Aurora-B-isoform1(h)","Aurora-B-isoform2(h)","Aurora-B-isoform3(h)","Aurora-B-isoform4(h)","BubR1-isoform1(h)","BubR1-isoform2(h)","BubR1-isoform3(h)","CHC1-isoform1(h)","CHC1-isoform2(h)","CKII-beta(h)","CSE1-isoform1(h)","CSE1-isoform2(h)","CSE1-isoform3(h)","CSE1-isoform4(h)","…
MO000030844	CKII-alpha2(h):CKII-beta(h):SPT16(h):SSRP1(h)	9.93	182	23365	0.251131	0.016	2.24974	669	["MO000020609","MO000020610","MO000022565","MO000022578","MO000022591","MO000022592","MO000022593","MO000024771","MO000024773","MO000024920","MO000032133","MO000032215","MO000032216","MO000034779","MO000037371","MO000045478","MO000045480","MO000045694","MO000056627","MO000057036","MO000057417","MO000058872","MO000058877","MO000059024","MO000060459","MO000080771","MO000081260","MO000081261","MO000…	["APC1(h)","Aurora-A(h)","Aurora-B-isoform1(h)","Aurora-B-isoform2(h)","Aurora-B-isoform3(h)","Aurora-B-isoform4(h)","BubR1-isoform1(h)","BubR1-isoform2(h)","BubR1-isoform3(h)","CAD protein(h)","CENP-F(h)","CHC1-isoform1(h)","CHC1-isoform2(h)","CKII-beta(h)","CSE1-isoform1(h)","CSE1-isoform2(h)","CSE1-isoform3(h)","CSE1-isoform4(h)","Caspase-2-p34(h)","Cdc20(h)","Cdc25A1(h)","Cdc25A2(h)","Cdk1-is…
MO000131940	ACLP-isoform2(h)	9.875	213	28402	0.302868	0.04	1.32358	669	["MO000020609","MO000020610","MO000022565","MO000022578","MO000022591","MO000022592","MO000022593","MO000023309","MO000023318","MO000024771","MO000024773","MO000024920","MO000032133","MO000032215","MO000032216","MO000034779","MO000037371","MO000045478","MO000045480","MO000045694","MO000056627","MO000057036","MO000057417","MO000058872","MO000058877","MO000059024","MO000060459","MO000079400","MO000…	["APC1(h)","Aurora-A(h)","Aurora-B-isoform1(h)","Aurora-B-isoform2(h)","Aurora-B-isoform3(h)","Aurora-B-isoform4(h)","B-Myb(h)","Beta-tubulin(h)","BubR1-isoform1(h)","BubR1-isoform2(h)","BubR1-isoform3(h)","CENP-F(h)","CHC1-isoform1(h)","CHC1-isoform2(h)","CKII-beta(h)","CSE1-isoform1(h)","CSE1-isoform2(h)","CSE1-isoform3(h)","CSE1-isoform4(h)","Caspase-2-p12(h)","Caspase-2-p13(h)","Caspase-2-p14…
MO000216469	NRG1(h)	9.9	200	27949	0.280071	0.02	1.90467	671	["MO000020609","MO000020610","MO000022565","MO000022578","MO000022591","MO000022592","MO000022593","MO000023318","MO000024771","MO000024773","MO000024920","MO000032133","MO000032215","MO000032216","MO000034779","MO000037371","MO000045478","MO000045480","MO000045694","MO000056627","MO000057036","MO000057417","MO000058668","MO000058872","MO000058877","MO000059024","MO000060459","MO000079400","MO000…	["APC1(h)","Aurora-A(h)","Aurora-B-isoform1(h)","Aurora-B-isoform2(h)","Aurora-B-isoform3(h)","Aurora-B-isoform4(h)","Beta-tubulin(h)","BubR1-isoform1(h)","BubR1-isoform2(h)","BubR1-isoform3(h)","CENP-F(h)","CHC1-isoform1(h)","CHC1-isoform2(h)","CKII-beta(h)","CSE1-isoform1(h)","CSE1-isoform2(h)","CSE1-isoform3(h)","CSE1-isoform4(h)","Caspase-2-p12(h)","Caspase-2-p13(h)","Caspase-2-p14(h)","Caspa…
MO000088491	NRG1-alpha1A(h)	9.9	200	27949	0.280071	0.021	1.88686	673	["MO000020609","MO000020610","MO000022565","MO000022578","MO000022591","MO000022592","MO000022593","MO000023318","MO000024771","MO000024773","MO000024920","MO000032133","MO000032215","MO000032216","MO000034779","MO000037371","MO000045478","MO000045480","MO000045694","MO000056627","MO000057036","MO000057417","MO000058668","MO000058872","MO000058877","MO000059024","MO000060459","MO000079400","MO000…	["APC1(h)","Aurora-A(h)","Aurora-B-isoform1(h)","Aurora-B-isoform2(h)","Aurora-B-isoform3(h)","Aurora-B-isoform4(h)","Beta-tubulin(h)","BubR1-isoform1(h)","BubR1-isoform2(h)","BubR1-isoform3(h)","CENP-F(h)","CHC1-isoform1(h)","CHC1-isoform2(h)","CKII-beta(h)","CSE1-isoform1(h)","CSE1-isoform2(h)","CSE1-isoform3(h)","CSE1-isoform4(h)","Caspase-2-p12(h)","Caspase-2-p13(h)","Caspase-2-p14(h)","Caspa…
MO000088492	NRG1-alpha2B(h)	9.9	200	27949	0.280071	0.022	1.86117	678	["MO000020609","MO000020610","MO000022565","MO000022578","MO000022591","MO000022592","MO000022593","MO000023318","MO000024771","MO000024773","MO000024920","MO000032133","MO000032215","MO000032216","MO000034779","MO000037371","MO000045478","MO000045480","MO000045694","MO000056627","MO000057036","MO000057417","MO000058668","MO000058872","MO000058877","MO000059024","MO000060459","MO000079400","MO000…	["APC1(h)","Aurora-A(h)","Aurora-B-isoform1(h)","Aurora-B-isoform2(h)","Aurora-B-isoform3(h)","Aurora-B-isoform4(h)","Beta-tubulin(h)","BubR1-isoform1(h)","BubR1-isoform2(h)","BubR1-isoform3(h)","CENP-F(h)","CHC1-isoform1(h)","CHC1-isoform2(h)","CKII-beta(h)","CSE1-isoform1(h)","CSE1-isoform2(h)","CSE1-isoform3(h)","CSE1-isoform4(h)","Caspase-2-p12(h)","Caspase-2-p13(h)","Caspase-2-p14(h)","Caspa…
MO000259029	MUC4-isoform15(h)	9.885	188	22854	0.214761	0.011	2.74736	681	["MO000020609","MO000020610","MO000022565","MO000022578","MO000022591","MO000022592","MO000022593","MO000023318","MO000024773","MO000032133","MO000032215","MO000032216","MO000034779","MO000037371","MO000045478","MO000045480","MO000045694","MO000056627","MO000057036","MO000057417","MO000058872","MO000058877","MO000059024","MO000060459","MO000079400","MO000080771","MO000081260","MO000081261","MO000…	["APC1(h)","Aurora-A(h)","Aurora-B-isoform1(h)","Aurora-B-isoform2(h)","Aurora-B-isoform3(h)","Aurora-B-isoform4(h)","Beta-tubulin(h)","BubR1-isoform1(h)","BubR1-isoform2(h)","BubR1-isoform3(h)","CENP-F(h)","CHC1-isoform1(h)","CHC1-isoform2(h)","CKII-beta(h)","CSE1-isoform1(h)","CSE1-isoform2(h)","CSE1-isoform3(h)","CSE1-isoform4(h)","Caspase-2-p12(h)","Caspase-2-p13(h)","Caspase-2-p14(h)","Caspa…
MO000042526	NRG1-beta1(h)	9.825	200	28615	0.296177	0.048	1.30984	684	["MO000020609","MO000020610","MO000022565","MO000022578","MO000022591","MO000022592","MO000022593","MO000023318","MO000024771","MO000024773","MO000024920","MO000032133","MO000032215","MO000032216","MO000034779","MO000037371","MO000045478","MO000045480","MO000045694","MO000056627","MO000057036","MO000057417","MO000058668","MO000058872","MO000058877","MO000059024","MO000060459","MO000079400","MO000…	["APC1(h)","Aurora-A(h)","Aurora-B-isoform1(h)","Aurora-B-isoform2(h)","Aurora-B-isoform3(h)","Aurora-B-isoform4(h)","Beta-tubulin(h)","BubR1-isoform1(h)","BubR1-isoform2(h)","BubR1-isoform3(h)","CENP-F(h)","CHC1-isoform1(h)","CHC1-isoform2(h)","CKII-beta(h)","CSE1-isoform1(h)","CSE1-isoform2(h)","CSE1-isoform3(h)","CSE1-isoform4(h)","Caspase-2-p12(h)","Caspase-2-p13(h)","Caspase-2-p14(h)","Caspa…
MO000270770	B56gamma-isoform4(h)	9.93	182	23366	0.25113	0.02	2.11451	684	["MO000020609","MO000020610","MO000022565","MO000022578","MO000022591","MO000022592","MO000022593","MO000024771","MO000024773","MO000024920","MO000032133","MO000032215","MO000032216","MO000034779","MO000037371","MO000045478","MO000045480","MO000045694","MO000056627","MO000057036","MO000057417","MO000058872","MO000058877","MO000059024","MO000060459","MO000080771","MO000081260","MO000081261","MO000…	["APC1(h)","Aurora-A(h)","Aurora-B-isoform1(h)","Aurora-B-isoform2(h)","Aurora-B-isoform3(h)","Aurora-B-isoform4(h)","BubR1-isoform1(h)","BubR1-isoform2(h)","BubR1-isoform3(h)","CAD protein(h)","CENP-F(h)","CHC1-isoform1(h)","CHC1-isoform2(h)","CKII-beta(h)","CSE1-isoform1(h)","CSE1-isoform2(h)","CSE1-isoform3(h)","CSE1-isoform4(h)","Caspase-2-p34(h)","Cdc20(h)","Cdc25A1(h)","Cdc25A2(h)","Cdk1-is…
MO000213624	KLKB1(h)	9.64	187	22974	0.215813	0.009	2.58663	686	["MO000020609","MO000020610","MO000022565","MO000022578","MO000022591","MO000022592","MO000022593","MO000024771","MO000024773","MO000024920","MO000032133","MO000032215","MO000032216","MO000034779","MO000037371","MO000045478","MO000045480","MO000045694","MO000056627","MO000057036","MO000057417","MO000058872","MO000058877","MO000059024","MO000060459","MO000080771","MO000081260","MO000081261","MO000…	["APC1(h)","Aurora-A(h)","Aurora-B-isoform1(h)","Aurora-B-isoform2(h)","Aurora-B-isoform3(h)","Aurora-B-isoform4(h)","BubR1-isoform1(h)","BubR1-isoform2(h)","BubR1-isoform3(h)","CENP-F(h)","CHC1-isoform1(h)","CHC1-isoform2(h)","CKII-beta(h)","CSE1-isoform1(h)","CSE1-isoform2(h)","CSE1-isoform3(h)","CSE1-isoform4(h)","Caspase-2-p12(h)","Caspase-2-p13(h)","Caspase-2-p14(h)","Caspase-2-p15(h)","Casp…
MO000094403	ATM(h){pS1981}	9.875	185	25261	0.247984	0.008	2.19598	688	["MO000020609","MO000020610","MO000022565","MO000022578","MO000022591","MO000022592","MO000022593","MO000023318","MO000024771","MO000024773","MO000024920","MO000032133","MO000032215","MO000032216","MO000034779","MO000037371","MO000045478","MO000045480","MO000045694","MO000056627","MO000057036","MO000057417","MO000058872","MO000058877","MO000059024","MO000060459","MO000079400","MO000080771","MO000…	["APC1(h)","Aurora-A(h)","Aurora-B-isoform1(h)","Aurora-B-isoform2(h)","Aurora-B-isoform3(h)","Aurora-B-isoform4(h)","BAF155(h)","BubR1-isoform1(h)","BubR1-isoform2(h)","BubR1-isoform3(h)","CHC1-isoform1(h)","CHC1-isoform2(h)","CKII-beta(h)","CSE1-isoform1(h)","CSE1-isoform2(h)","CSE1-isoform3(h)","CSE1-isoform4(h)","Caspase-2-p12(h)","Caspase-2-p13(h)","Caspase-2-p14(h)","Caspase-2-p15(h)","Casp…
MO000259028	MUC4-isoform13(h)	9.885	188	22854	0.214761	0.01	2.67738	689	["MO000020609","MO000020610","MO000022565","MO000022578","MO000022591","MO000022592","MO000022593","MO000023318","MO000024773","MO000032133","MO000032215","MO000032216","MO000034779","MO000037371","MO000045478","MO000045480","MO000045694","MO000056627","MO000057036","MO000057417","MO000058872","MO000058877","MO000059024","MO000060459","MO000079400","MO000080771","MO000081260","MO000081261","MO000…	["APC1(h)","Aurora-A(h)","Aurora-B-isoform1(h)","Aurora-B-isoform2(h)","Aurora-B-isoform3(h)","Aurora-B-isoform4(h)","Beta-tubulin(h)","BubR1-isoform1(h)","BubR1-isoform2(h)","BubR1-isoform3(h)","CENP-F(h)","CHC1-isoform1(h)","CHC1-isoform2(h)","CKII-beta(h)","CSE1-isoform1(h)","CSE1-isoform2(h)","CSE1-isoform3(h)","CSE1-isoform4(h)","Caspase-2-p12(h)","Caspase-2-p13(h)","Caspase-2-p14(h)","Caspa…
MO000020024	E1(h){ub(1)}	9.96	189	23282	0.232754	0.016	2.35624	692	["MO000020609","MO000020610","MO000022565","MO000022578","MO000022591","MO000022592","MO000022593","MO000023309","MO000023318","MO000024771","MO000024773","MO000024920","MO000032133","MO000032215","MO000032216","MO000034779","MO000037371","MO000045478","MO000045480","MO000045694","MO000056627","MO000057036","MO000057417","MO000058872","MO000058877","MO000059024","MO000060459","MO000080771","MO000…	["ACCalpha-isoform1(h)","ACCalpha-isoform2(h)","ACCalpha-isoform3(h)","ACCalpha-isoform4(h)","APC1(h)","Aurora-A(h)","Aurora-B-isoform1(h)","Aurora-B-isoform2(h)","Aurora-B-isoform3(h)","Aurora-B-isoform4(h)","BubR1-isoform1(h)","BubR1-isoform2(h)","BubR1-isoform3(h)","CENP-F(h)","CHC1-isoform1(h)","CHC1-isoform2(h)","CKII-beta(h)","CSE1-isoform1(h)","CSE1-isoform2(h)","CSE1-isoform3(h)","CSE1-is…
MO000311816	B56gamma-isoform5(h)	9.93	182	23366	0.25113	0.023	2.07478	692	["MO000020609","MO000020610","MO000022565","MO000022578","MO000022591","MO000022592","MO000022593","MO000024771","MO000024773","MO000024920","MO000032133","MO000032215","MO000032216","MO000034779","MO000037371","MO000045478","MO000045480","MO000045694","MO000056627","MO000057036","MO000057417","MO000058872","MO000058877","MO000059024","MO000060459","MO000080771","MO000081260","MO000081261","MO000…	["APC1(h)","Aurora-A(h)","Aurora-B-isoform1(h)","Aurora-B-isoform2(h)","Aurora-B-isoform3(h)","Aurora-B-isoform4(h)","BubR1-isoform1(h)","BubR1-isoform2(h)","BubR1-isoform3(h)","CAD protein(h)","CENP-F(h)","CHC1-isoform1(h)","CHC1-isoform2(h)","CKII-beta(h)","CSE1-isoform1(h)","CSE1-isoform2(h)","CSE1-isoform3(h)","CSE1-isoform4(h)","Caspase-2-p34(h)","Cdc20(h)","Cdc25A1(h)","Cdc25A2(h)","Cdk1-is…
MO000255864	Kallikrein-1-isoform2(h)	9.64	187	22974	0.215813	0.011	2.46904	695	["MO000020609","MO000020610","MO000022565","MO000022578","MO000022591","MO000022592","MO000022593","MO000024771","MO000024773","MO000024920","MO000032133","MO000032215","MO000032216","MO000034779","MO000037371","MO000045478","MO000045480","MO000045694","MO000056627","MO000057036","MO000057417","MO000058872","MO000058877","MO000059024","MO000060459","MO000080771","MO000081260","MO000081261","MO000…	["APC1(h)","Aurora-A(h)","Aurora-B-isoform1(h)","Aurora-B-isoform2(h)","Aurora-B-isoform3(h)","Aurora-B-isoform4(h)","BubR1-isoform1(h)","BubR1-isoform2(h)","BubR1-isoform3(h)","CENP-F(h)","CHC1-isoform1(h)","CHC1-isoform2(h)","CKII-beta(h)","CSE1-isoform1(h)","CSE1-isoform2(h)","CSE1-isoform3(h)","CSE1-isoform4(h)","Caspase-2-p12(h)","Caspase-2-p13(h)","Caspase-2-p14(h)","Caspase-2-p15(h)","Casp…
MO000159925	HRD1-isoform2(h)	9.93	182	23369	0.251127	0.025	2.0791	696	["MO000020609","MO000020610","MO000022565","MO000022578","MO000022591","MO000022592","MO000022593","MO000024771","MO000024773","MO000024920","MO000032133","MO000032215","MO000032216","MO000034779","MO000037371","MO000045478","MO000045480","MO000045694","MO000056627","MO000057036","MO000057417","MO000058872","MO000058877","MO000059024","MO000060459","MO000080771","MO000081260","MO000081261","MO000…	["APC1(h)","Aurora-A(h)","Aurora-B-isoform1(h)","Aurora-B-isoform2(h)","Aurora-B-isoform3(h)","Aurora-B-isoform4(h)","BubR1-isoform1(h)","BubR1-isoform2(h)","BubR1-isoform3(h)","CAD protein(h)","CENP-F(h)","CHC1-isoform1(h)","CHC1-isoform2(h)","CKII-beta(h)","CSE1-isoform1(h)","CSE1-isoform2(h)","CSE1-isoform3(h)","CSE1-isoform4(h)","Caspase-2-p34(h)","Cdc20(h)","Cdc25A1(h)","Cdc25A2(h)","Cdk1-is…
MO000256246	MUC4-isoform8(h)	9.885	188	22854	0.214761	0.014	2.58355	699	["MO000020609","MO000020610","MO000022565","MO000022578","MO000022591","MO000022592","MO000022593","MO000023318","MO000024773","MO000032133","MO000032215","MO000032216","MO000034779","MO000037371","MO000045478","MO000045480","MO000045694","MO000056627","MO000057036","MO000057417","MO000058872","MO000058877","MO000059024","MO000060459","MO000079400","MO000080771","MO000081260","MO000081261","MO000…	["APC1(h)","Aurora-A(h)","Aurora-B-isoform1(h)","Aurora-B-isoform2(h)","Aurora-B-isoform3(h)","Aurora-B-isoform4(h)","Beta-tubulin(h)","BubR1-isoform1(h)","BubR1-isoform2(h)","BubR1-isoform3(h)","CENP-F(h)","CHC1-isoform1(h)","CHC1-isoform2(h)","CKII-beta(h)","CSE1-isoform1(h)","CSE1-isoform2(h)","CSE1-isoform3(h)","CSE1-isoform4(h)","Caspase-2-p12(h)","Caspase-2-p13(h)","Caspase-2-p14(h)","Caspa…
MO000111095	SCF-Fbx11(h)	9.93	190	23787	0.25279	0.024	1.97784	700	["MO000020609","MO000020610","MO000022565","MO000022578","MO000022591","MO000022592","MO000022593","MO000023309","MO000023318","MO000024771","MO000024773","MO000024920","MO000032133","MO000032215","MO000032216","MO000034779","MO000037371","MO000045478","MO000045480","MO000045694","MO000056627","MO000057036","MO000057417","MO000058872","MO000058877","MO000059024","MO000060459","MO000080771","MO000…	["APC1(h)","Aurora-A(h)","Aurora-B-isoform1(h)","Aurora-B-isoform2(h)","Aurora-B-isoform3(h)","Aurora-B-isoform4(h)","BubR1-isoform1(h)","BubR1-isoform2(h)","BubR1-isoform3(h)","CAD protein(h)","CENP-F(h)","CHC1-isoform1(h)","CHC1-isoform2(h)","CKII-beta(h)","CSE1-isoform1(h)","CSE1-isoform2(h)","CSE1-isoform3(h)","CSE1-isoform4(h)","Caspase-2-p34(h)","Cdc20(h)","Cdc25A1(h)","Cdc25A2(h)","Cdk1-is…
MO000259030	MUC4-isoform16(h)	9.885	188	22854	0.214761	0.012	2.62235	702	["MO000020609","MO000020610","MO000022565","MO000022578","MO000022591","MO000022592","MO000022593","MO000023318","MO000024773","MO000032133","MO000032215","MO000032216","MO000034779","MO000037371","MO000045478","MO000045480","MO000045694","MO000056627","MO000057036","MO000057417","MO000058872","MO000058877","MO000059024","MO000060459","MO000079400","MO000080771","MO000081260","MO000081261","MO000…	["APC1(h)","Aurora-A(h)","Aurora-B-isoform1(h)","Aurora-B-isoform2(h)","Aurora-B-isoform3(h)","Aurora-B-isoform4(h)","Beta-tubulin(h)","BubR1-isoform1(h)","BubR1-isoform2(h)","BubR1-isoform3(h)","CENP-F(h)","CHC1-isoform1(h)","CHC1-isoform2(h)","CKII-beta(h)","CSE1-isoform1(h)","CSE1-isoform2(h)","CSE1-isoform3(h)","CSE1-isoform4(h)","Caspase-2-p12(h)","Caspase-2-p13(h)","Caspase-2-p14(h)","Caspa…
MO000037783	ErbB4(h){pY}	9.955	205	26701	0.257105	0.039	1.90442	703	["MO000020609","MO000020610","MO000022565","MO000022578","MO000022591","MO000022592","MO000022593","MO000023309","MO000023318","MO000024771","MO000024773","MO000024920","MO000032133","MO000032215","MO000032216","MO000034779","MO000037371","MO000045478","MO000045480","MO000045694","MO000056627","MO000057036","MO000057417","MO000058872","MO000058877","MO000059024","MO000060459","MO000079400","MO000…	["ACCalpha-isoform1(h)","ACCalpha-isoform2(h)","ACCalpha-isoform3(h)","ACCalpha-isoform4(h)","APC1(h)","Aurora-A(h)","Aurora-B-isoform1(h)","Aurora-B-isoform2(h)","Aurora-B-isoform3(h)","Aurora-B-isoform4(h)","Beta-tubulin(h)","BubR1-isoform1(h)","BubR1-isoform2(h)","BubR1-isoform3(h)","CENP-F(h)","CHC1-isoform1(h)","CHC1-isoform2(h)","CKII-beta(h)","CSE1-isoform1(h)","CSE1-isoform2(h)","CSE1-iso…
MO000126877	Kallikrein-1-isoform1(h)	9.64	187	22975	0.215813	0.011	2.4171	703	["MO000020609","MO000020610","MO000022565","MO000022578","MO000022591","MO000022592","MO000022593","MO000024771","MO000024773","MO000024920","MO000032133","MO000032215","MO000032216","MO000034779","MO000037371","MO000045478","MO000045480","MO000045694","MO000056627","MO000057036","MO000057417","MO000058872","MO000058877","MO000059024","MO000060459","MO000080771","MO000081260","MO000081261","MO000…	["APC1(h)","Aurora-A(h)","Aurora-B-isoform1(h)","Aurora-B-isoform2(h)","Aurora-B-isoform3(h)","Aurora-B-isoform4(h)","BubR1-isoform1(h)","BubR1-isoform2(h)","BubR1-isoform3(h)","CENP-F(h)","CHC1-isoform1(h)","CHC1-isoform2(h)","CKII-beta(h)","CSE1-isoform1(h)","CSE1-isoform2(h)","CSE1-isoform3(h)","CSE1-isoform4(h)","Caspase-2-p12(h)","Caspase-2-p13(h)","Caspase-2-p14(h)","Caspase-2-p15(h)","Casp…
MO000106111	CDK5R1p35(h)	9.99	196	24551	0.241507	0.024	2.11645	704	["MO000020609","MO000020610","MO000022565","MO000022578","MO000022591","MO000022592","MO000022593","MO000023318","MO000024771","MO000024773","MO000024920","MO000024966","MO000026305","MO000032133","MO000032215","MO000032216","MO000034779","MO000037371","MO000045478","MO000045480","MO000045694","MO000056182","MO000056627","MO000057036","MO000057417","MO000058872","MO000058877","MO000059024","MO000…	["ACCalpha-isoform1(h)","ACCalpha-isoform2(h)","ACCalpha-isoform3(h)","ACCalpha-isoform4(h)","APC1(h)","Aurora-A(h)","Aurora-B-isoform1(h)","B-Myb(h)","BubR1-isoform1(h)","BubR1-isoform2(h)","BubR1-isoform3(h)","CHC1-isoform1(h)","CHC1-isoform2(h)","CKII-beta(h)","CSE1-isoform1(h)","CSE1-isoform2(h)","CSE1-isoform3(h)","CSE1-isoform4(h)","Caspase-2-p12(h)","Caspase-2-p13(h)","Caspase-2-p14(h)","C…
MO000114738	B56gamma-isoform2(h)	9.93	182	23366	0.251129	0.028	2.00823	706	["MO000020609","MO000020610","MO000022565","MO000022578","MO000022591","MO000022592","MO000022593","MO000024771","MO000024773","MO000024920","MO000032133","MO000032215","MO000032216","MO000034779","MO000037371","MO000045478","MO000045480","MO000045694","MO000056627","MO000057036","MO000057417","MO000058872","MO000058877","MO000059024","MO000060459","MO000080771","MO000081260","MO000081261","MO000…	["APC1(h)","Aurora-A(h)","Aurora-B-isoform1(h)","Aurora-B-isoform2(h)","Aurora-B-isoform3(h)","Aurora-B-isoform4(h)","BubR1-isoform1(h)","BubR1-isoform2(h)","BubR1-isoform3(h)","CAD protein(h)","CENP-F(h)","CHC1-isoform1(h)","CHC1-isoform2(h)","CKII-beta(h)","CSE1-isoform1(h)","CSE1-isoform2(h)","CSE1-isoform3(h)","CSE1-isoform4(h)","Caspase-2-p34(h)","Cdc20(h)","Cdc25A1(h)","Cdc25A2(h)","Cdk1-is…
MO000114737	B56gamma-isoform1(h)	9.93	182	23366	0.251129	0.025	1.94708	712	["MO000020609","MO000020610","MO000022565","MO000022578","MO000022591","MO000022592","MO000022593","MO000024771","MO000024773","MO000024920","MO000032133","MO000032215","MO000032216","MO000034779","MO000037371","MO000045478","MO000045480","MO000045694","MO000056627","MO000057036","MO000057417","MO000058872","MO000058877","MO000059024","MO000060459","MO000080771","MO000081260","MO000081261","MO000…	["APC1(h)","Aurora-A(h)","Aurora-B-isoform1(h)","Aurora-B-isoform2(h)","Aurora-B-isoform3(h)","Aurora-B-isoform4(h)","BubR1-isoform1(h)","BubR1-isoform2(h)","BubR1-isoform3(h)","CAD protein(h)","CENP-F(h)","CHC1-isoform1(h)","CHC1-isoform2(h)","CKII-beta(h)","CSE1-isoform1(h)","CSE1-isoform2(h)","CSE1-isoform3(h)","CSE1-isoform4(h)","Caspase-2-p34(h)","Cdc20(h)","Cdc25A1(h)","Cdc25A2(h)","Cdk1-is…
MO000159924	HRD1-isoform1(h)	9.93	182	23369	0.251127	0.029	1.98137	712	["MO000020609","MO000020610","MO000022565","MO000022578","MO000022591","MO000022592","MO000022593","MO000024771","MO000024773","MO000024920","MO000032133","MO000032215","MO000032216","MO000034779","MO000037371","MO000045478","MO000045480","MO000045694","MO000056627","MO000057036","MO000057417","MO000058872","MO000058877","MO000059024","MO000060459","MO000080771","MO000081260","MO000081261","MO000…	["APC1(h)","Aurora-A(h)","Aurora-B-isoform1(h)","Aurora-B-isoform2(h)","Aurora-B-isoform3(h)","Aurora-B-isoform4(h)","BubR1-isoform1(h)","BubR1-isoform2(h)","BubR1-isoform3(h)","CAD protein(h)","CENP-F(h)","CHC1-isoform1(h)","CHC1-isoform2(h)","CKII-beta(h)","CSE1-isoform1(h)","CSE1-isoform2(h)","CSE1-isoform3(h)","CSE1-isoform4(h)","Caspase-2-p34(h)","Cdc20(h)","Cdc25A1(h)","Cdc25A2(h)","Cdk1-is…
MO000060245	ErbB3(h){pY}	9.955	205	26701	0.257105	0.041	1.85333	716	["MO000020609","MO000020610","MO000022565","MO000022578","MO000022591","MO000022592","MO000022593","MO000023309","MO000023318","MO000024771","MO000024773","MO000024920","MO000032133","MO000032215","MO000032216","MO000034779","MO000037371","MO000045478","MO000045480","MO000045694","MO000056627","MO000057036","MO000057417","MO000058872","MO000058877","MO000059024","MO000060459","MO000079400","MO000…	["ACCalpha-isoform1(h)","ACCalpha-isoform2(h)","ACCalpha-isoform3(h)","ACCalpha-isoform4(h)","APC1(h)","Aurora-A(h)","Aurora-B-isoform1(h)","Aurora-B-isoform2(h)","Aurora-B-isoform3(h)","Aurora-B-isoform4(h)","Beta-tubulin(h)","BubR1-isoform1(h)","BubR1-isoform2(h)","BubR1-isoform3(h)","CENP-F(h)","CHC1-isoform1(h)","CHC1-isoform2(h)","CKII-beta(h)","CSE1-isoform1(h)","CSE1-isoform2(h)","CSE1-iso…
MO000124595	CamKII(h)	9.99	197	22823	0.214517	0.013	2.49536	718	["MO000020609","MO000020610","MO000022565","MO000022578","MO000022591","MO000022592","MO000022593","MO000023309","MO000023318","MO000024771","MO000024773","MO000024920","MO000024966","MO000026305","MO000032133","MO000032215","MO000032216","MO000034779","MO000037371","MO000045478","MO000045480","MO000045694","MO000056182","MO000056627","MO000057036","MO000057417","MO000058668","MO000058872","MO000…	["ACCalpha-isoform1(h)","ACCalpha-isoform2(h)","ACCalpha-isoform3(h)","ACCalpha-isoform4(h)","APC1(h)","Aurora-A(h)","Aurora-B-isoform1(h)","Aurora-B-isoform2(h)","Aurora-B-isoform3(h)","Aurora-B-isoform4(h)","BubR1-isoform1(h)","BubR1-isoform2(h)","BubR1-isoform3(h)","CENP-F(h)","CHC1-isoform1(h)","CHC1-isoform2(h)","CKII-beta(h)","CSE1-isoform1(h)","CSE1-isoform2(h)","CSE1-isoform3(h)","CSE1-is…
MO000256516	nuak1-isoform2(h)	9.93	185	24002	0.267796	0.049	1.78819	719	["MO000020609","MO000020610","MO000022565","MO000022578","MO000022591","MO000022592","MO000022593","MO000024771","MO000024773","MO000024920","MO000032133","MO000032215","MO000032216","MO000034779","MO000037371","MO000045478","MO000045480","MO000045694","MO000056627","MO000057036","MO000057417","MO000058872","MO000058877","MO000059024","MO000060459","MO000080771","MO000081260","MO000081261","MO000…	["APC1(h)","Aurora-A(h)","Aurora-B-isoform1(h)","Aurora-B-isoform2(h)","Aurora-B-isoform3(h)","Aurora-B-isoform4(h)","BubR1-isoform1(h)","BubR1-isoform2(h)","BubR1-isoform3(h)","CAD protein(h)","CENP-F(h)","CHC1-isoform1(h)","CHC1-isoform2(h)","CKII-beta(h)","CSE1-isoform1(h)","CSE1-isoform2(h)","CSE1-isoform3(h)","CSE1-isoform4(h)","Caspase-2-p19(h)","Caspase-2-p30(h)","Caspase-2-p33(h)","Caspas…
MO000255866	kallikrein-6-isoform3(h)	9.64	187	22974	0.215813	0.012	2.34443	720	["MO000020609","MO000020610","MO000022565","MO000022578","MO000022591","MO000022592","MO000022593","MO000024771","MO000024773","MO000024920","MO000032133","MO000032215","MO000032216","MO000034779","MO000037371","MO000045478","MO000045480","MO000045694","MO000056627","MO000057036","MO000057417","MO000058872","MO000058877","MO000059024","MO000060459","MO000080771","MO000081260","MO000081261","MO000…	["APC1(h)","Aurora-A(h)","Aurora-B-isoform1(h)","Aurora-B-isoform2(h)","Aurora-B-isoform3(h)","Aurora-B-isoform4(h)","BubR1-isoform1(h)","BubR1-isoform2(h)","BubR1-isoform3(h)","CENP-F(h)","CHC1-isoform1(h)","CHC1-isoform2(h)","CKII-beta(h)","CSE1-isoform1(h)","CSE1-isoform2(h)","CSE1-isoform3(h)","CSE1-isoform4(h)","Caspase-2-p12(h)","Caspase-2-p13(h)","Caspase-2-p14(h)","Caspase-2-p15(h)","Casp…
MO000271698	rad6A-isoform2(h)	9.995	178	22887	0.248902	0.034	1.89284	729	["MO000020609","MO000020610","MO000022565","MO000022578","MO000022591","MO000022592","MO000022593","MO000024771","MO000024773","MO000024920","MO000032133","MO000032215","MO000032216","MO000034779","MO000037371","MO000045478","MO000045480","MO000045694","MO000056627","MO000057036","MO000057417","MO000058872","MO000058877","MO000059024","MO000080771","MO000081260","MO000081261","MO000081890","MO000…	["APC1(h)","Aurora-A(h)","Aurora-B-isoform1(h)","Aurora-B-isoform2(h)","Aurora-B-isoform3(h)","Aurora-B-isoform4(h)","BubR1-isoform1(h)","BubR1-isoform2(h)","BubR1-isoform3(h)","CAD protein(h)","CENP-F(h)","CHC1-isoform1(h)","CHC1-isoform2(h)","CKII-beta(h)","CSE1-isoform1(h)","CSE1-isoform2(h)","CSE1-isoform3(h)","CSE1-isoform4(h)","Caspase-2-p34(h)","Cdc20(h)","Cdc25A1(h)","Cdc25A2(h)","Cdk1-is…
MO000022340	IL-8(h):CXCR2(h):G-alpha-i2(h)	9.9	196	23265	0.234652	0.012	2.01866	732	["MO000020609","MO000020610","MO000022565","MO000022578","MO000022591","MO000022592","MO000022593","MO000023309","MO000023318","MO000024771","MO000024773","MO000024920","MO000032133","MO000032215","MO000032216","MO000034779","MO000037371","MO000045478","MO000045480","MO000045694","MO000056627","MO000057036","MO000057417","MO000058872","MO000058877","MO000059024","MO000060459","MO000079400","MO000…	["APC1(h)","Aurora-A(h)","Aurora-B-isoform1(h)","Aurora-B-isoform2(h)","Aurora-B-isoform3(h)","Aurora-B-isoform4(h)","B-Myb(h)","Beta-tubulin(h)","BubR1-isoform1(h)","BubR1-isoform2(h)","BubR1-isoform3(h)","CENP-F(h)","CHC1-isoform1(h)","CHC1-isoform2(h)","CKII-beta(h)","CSE1-isoform1(h)","CSE1-isoform2(h)","CSE1-isoform3(h)","CSE1-isoform4(h)","Caspase-2-p12(h)","Caspase-2-p13(h)","Caspase-2-p14…
MO000169361	alpha5-integrin(h):beta1-integrin(h)	9.99	203	26436	0.250303	0.018	1.86562	732	["MO000020609","MO000020610","MO000022565","MO000022578","MO000022591","MO000022592","MO000022593","MO000023309","MO000023318","MO000024771","MO000024773","MO000024920","MO000032133","MO000032215","MO000032216","MO000034779","MO000037371","MO000045478","MO000045480","MO000045694","MO000056627","MO000057036","MO000057417","MO000058872","MO000058877","MO000059024","MO000060459","MO000079400","MO000…	["ACCalpha-isoform1(h)","ACCalpha-isoform2(h)","ACCalpha-isoform3(h)","ACCalpha-isoform4(h)","APC1(h)","Aurora-A(h)","Aurora-B-isoform1(h)","Aurora-B-isoform2(h)","Aurora-B-isoform3(h)","Aurora-B-isoform4(h)","Beta-tubulin(h)","BubR1-isoform1(h)","BubR1-isoform2(h)","BubR1-isoform3(h)","CENP-F(h)","CHC1-isoform1(h)","CHC1-isoform2(h)","CKII-beta(h)","CSE1-isoform1(h)","CSE1-isoform2(h)","CSE1-iso…
MO000023331	mdm2(h){ub}	9.92	182	23677	0.250989	0.025	1.86286	733	["MO000020609","MO000020610","MO000022565","MO000022578","MO000022591","MO000022592","MO000022593","MO000024771","MO000024773","MO000024920","MO000032133","MO000032215","MO000032216","MO000034779","MO000037371","MO000045478","MO000045480","MO000045694","MO000056627","MO000057036","MO000057417","MO000058872","MO000058877","MO000059024","MO000060459","MO000080771","MO000081260","MO000081261","MO000…	["APC1(h)","Aurora-A(h)","Aurora-B-isoform1(h)","Aurora-B-isoform2(h)","Aurora-B-isoform3(h)","Aurora-B-isoform4(h)","BubR1-isoform1(h)","BubR1-isoform2(h)","BubR1-isoform3(h)","CAD protein(h)","CENP-F(h)","CHC1-isoform1(h)","CHC1-isoform2(h)","CKII-beta(h)","CSE1-isoform1(h)","CSE1-isoform2(h)","CSE1-isoform3(h)","CSE1-isoform4(h)","Caspase-2-p34(h)","Cdc20(h)","Cdc25A1(h)","Cdc25A2(h)","Cdk1-is…
MO000094650	thrombopoietin-isoform1(h)	9.975	177	23091	0.215639	0.016	2.29726	734	["MO000020609","MO000020610","MO000022565","MO000022578","MO000022591","MO000022592","MO000022593","MO000024771","MO000024773","MO000024920","MO000032133","MO000032215","MO000032216","MO000034779","MO000037371","MO000045478","MO000045480","MO000045694","MO000056627","MO000057036","MO000057417","MO000058872","MO000058877","MO000059024","MO000060459","MO000079400","MO000080771","MO000081260","MO000…	["APC1(h)","Aurora-A(h)","Aurora-B-isoform1(h)","Aurora-B-isoform2(h)","Aurora-B-isoform3(h)","Aurora-B-isoform4(h)","Beta-tubulin(h)","BubR1-isoform1(h)","BubR1-isoform2(h)","BubR1-isoform3(h)","CHC1-isoform1(h)","CHC1-isoform2(h)","CKII-beta(h)","CSE1-isoform1(h)","CSE1-isoform2(h)","CSE1-isoform3(h)","CSE1-isoform4(h)","Caspase-2-p19(h)","Caspase-2-p30(h)","Caspase-2-p33(h)","Caspase-2-p34(h)"…
MO000114735	B56gamma-isoform3(h)	9.93	182	23366	0.251129	0.031	1.84603	736	["MO000020609","MO000020610","MO000022565","MO000022578","MO000022591","MO000022592","MO000022593","MO000024771","MO000024773","MO000024920","MO000032133","MO000032215","MO000032216","MO000034779","MO000037371","MO000045478","MO000045480","MO000045694","MO000056627","MO000057036","MO000057417","MO000058872","MO000058877","MO000059024","MO000060459","MO000080771","MO000081260","MO000081261","MO000…	["APC1(h)","Aurora-A(h)","Aurora-B-isoform1(h)","Aurora-B-isoform2(h)","Aurora-B-isoform3(h)","Aurora-B-isoform4(h)","BubR1-isoform1(h)","BubR1-isoform2(h)","BubR1-isoform3(h)","CAD protein(h)","CENP-F(h)","CHC1-isoform1(h)","CHC1-isoform2(h)","CKII-beta(h)","CSE1-isoform1(h)","CSE1-isoform2(h)","CSE1-isoform3(h)","CSE1-isoform4(h)","Caspase-2-p34(h)","Cdc20(h)","Cdc25A1(h)","Cdc25A2(h)","Cdk1-is…
MO000279336	Rac1:GTP:pak2	9.82	198	25999	0.254028	0.028	1.78541	742	["MO000020609","MO000020610","MO000022565","MO000022578","MO000022591","MO000022592","MO000022593","MO000023309","MO000023318","MO000024771","MO000024773","MO000024920","MO000032133","MO000032215","MO000032216","MO000034779","MO000037371","MO000045478","MO000045480","MO000045694","MO000056627","MO000057036","MO000057417","MO000058872","MO000058877","MO000059024","MO000060459","MO000079400","MO000…	["APC1(h)","Aurora-A(h)","Aurora-B-isoform1(h)","Aurora-B-isoform2(h)","Aurora-B-isoform3(h)","Aurora-B-isoform4(h)","B-Myb(h)","Beta-tubulin(h)","BubR1-isoform1(h)","BubR1-isoform2(h)","BubR1-isoform3(h)","CHC1-isoform1(h)","CHC1-isoform2(h)","CKII-beta(h)","CSE1-isoform1(h)","CSE1-isoform2(h)","CSE1-isoform3(h)","CSE1-isoform4(h)","Caspase-2-p12(h)","Caspase-2-p13(h)","Caspase-2-p14(h)","Caspas…
MO000044839	ErbB2(h){pY}	9.955	205	26701	0.257105	0.044	1.76798	743	["MO000020609","MO000020610","MO000022565","MO000022578","MO000022591","MO000022592","MO000022593","MO000023309","MO000023318","MO000024771","MO000024773","MO000024920","MO000032133","MO000032215","MO000032216","MO000034779","MO000037371","MO000045478","MO000045480","MO000045694","MO000056627","MO000057036","MO000057417","MO000058872","MO000058877","MO000059024","MO000060459","MO000079400","MO000…	["ACCalpha-isoform1(h)","ACCalpha-isoform2(h)","ACCalpha-isoform3(h)","ACCalpha-isoform4(h)","APC1(h)","Aurora-A(h)","Aurora-B-isoform1(h)","Aurora-B-isoform2(h)","Aurora-B-isoform3(h)","Aurora-B-isoform4(h)","Beta-tubulin(h)","BubR1-isoform1(h)","BubR1-isoform2(h)","BubR1-isoform3(h)","CENP-F(h)","CHC1-isoform1(h)","CHC1-isoform2(h)","CKII-beta(h)","CSE1-isoform1(h)","CSE1-isoform2(h)","CSE1-iso…
MO000111091	APP-BP1(h):Uba3-isoform1(h)	9.93	190	23929	0.257879	0.035	1.74395	743	["MO000020609","MO000020610","MO000022565","MO000022578","MO000022591","MO000022592","MO000022593","MO000023309","MO000023318","MO000024771","MO000024773","MO000024920","MO000032133","MO000032215","MO000032216","MO000034779","MO000037371","MO000045478","MO000045480","MO000045694","MO000056627","MO000057036","MO000057417","MO000058872","MO000058877","MO000059024","MO000060459","MO000080771","MO000…	["APC1(h)","Aurora-A(h)","Aurora-B-isoform1(h)","Aurora-B-isoform2(h)","Aurora-B-isoform3(h)","Aurora-B-isoform4(h)","BubR1-isoform1(h)","BubR1-isoform2(h)","BubR1-isoform3(h)","CAD protein(h)","CENP-F(h)","CHC1-isoform1(h)","CHC1-isoform2(h)","CKII-beta(h)","CSE1-isoform1(h)","CSE1-isoform2(h)","CSE1-isoform3(h)","CSE1-isoform4(h)","Caspase-2-p34(h)","Cdc20(h)","Cdc25A1(h)","Cdc25A2(h)","Cdk1-is…
MO000023216	cyclinA(h):Cdk2(h):p27Kip1(h){p}	9.87	180	22676	0.208039	0.008	2.42629	746	["MO000020609","MO000020610","MO000022565","MO000022578","MO000022591","MO000022592","MO000022593","MO000023318","MO000024773","MO000032133","MO000032215","MO000032216","MO000034779","MO000037371","MO000045478","MO000045480","MO000045694","MO000056627","MO000057036","MO000057417","MO000058872","MO000058877","MO000059024","MO000060459","MO000079400","MO000080771","MO000081260","MO000081261","MO000…	["APC1(h)","Aurora-A(h)","Aurora-B-isoform1(h)","BubR1-isoform1(h)","BubR1-isoform2(h)","BubR1-isoform3(h)","CHC1-isoform1(h)","CHC1-isoform2(h)","CKII-beta(h)","CSE1-isoform1(h)","CSE1-isoform2(h)","CSE1-isoform3(h)","CSE1-isoform4(h)","Caspase-2-p12(h)","Caspase-2-p13(h)","Caspase-2-p14(h)","Caspase-2-p15(h)","Caspase-2-p18(h)","Caspase-2-p19(h)","Caspase-2-p25(h)","Caspase-2-p30(h)","Caspase-2…
MO000030922	Chk1(h){p}	9.93	182	23374	0.252047	0.039	1.7553	752	["MO000020609","MO000020610","MO000022565","MO000022578","MO000022591","MO000022592","MO000022593","MO000024771","MO000024773","MO000024920","MO000032133","MO000032215","MO000032216","MO000034779","MO000037371","MO000045478","MO000045480","MO000045694","MO000056627","MO000057036","MO000057417","MO000058872","MO000058877","MO000059024","MO000060459","MO000080771","MO000081260","MO000081261","MO000…	["APC1(h)","Aurora-A(h)","Aurora-B-isoform1(h)","Aurora-B-isoform2(h)","Aurora-B-isoform3(h)","Aurora-B-isoform4(h)","BubR1-isoform1(h)","BubR1-isoform2(h)","BubR1-isoform3(h)","CAD protein(h)","CENP-F(h)","CHC1-isoform1(h)","CHC1-isoform2(h)","CKII-beta(h)","CSE1-isoform1(h)","CSE1-isoform2(h)","CSE1-isoform3(h)","CSE1-isoform4(h)","Caspase-2-p34(h)","Cdc20(h)","Cdc25A1(h)","Cdc25A2(h)","Cdk1-is…
MO000271700	rad6A-isoform3(h)	9.995	178	22887	0.248902	0.038	1.81705	752	["MO000020609","MO000020610","MO000022565","MO000022578","MO000022591","MO000022592","MO000022593","MO000024771","MO000024773","MO000024920","MO000032133","MO000032215","MO000032216","MO000034779","MO000037371","MO000045478","MO000045480","MO000045694","MO000056627","MO000057036","MO000057417","MO000058872","MO000058877","MO000059024","MO000080771","MO000081260","MO000081261","MO000081890","MO000…	["APC1(h)","Aurora-A(h)","Aurora-B-isoform1(h)","Aurora-B-isoform2(h)","Aurora-B-isoform3(h)","Aurora-B-isoform4(h)","BubR1-isoform1(h)","BubR1-isoform2(h)","BubR1-isoform3(h)","CAD protein(h)","CENP-F(h)","CHC1-isoform1(h)","CHC1-isoform2(h)","CKII-beta(h)","CSE1-isoform1(h)","CSE1-isoform2(h)","CSE1-isoform3(h)","CSE1-isoform4(h)","Caspase-2-p34(h)","Cdc20(h)","Cdc25A1(h)","Cdc25A2(h)","Cdk1-is…
MO000079728	elongin B-isoform1(h)	9.92	183	23919	0.253853	0.042	1.71454	754	["MO000020609","MO000020610","MO000022565","MO000022578","MO000022591","MO000022592","MO000022593","MO000024771","MO000024773","MO000024920","MO000032133","MO000032215","MO000032216","MO000034779","MO000037371","MO000045478","MO000045480","MO000045694","MO000056627","MO000057036","MO000057417","MO000058872","MO000058877","MO000059024","MO000060459","MO000080771","MO000081260","MO000081261","MO000…	["APC1(h)","Aurora-A(h)","Aurora-B-isoform1(h)","Aurora-B-isoform2(h)","Aurora-B-isoform3(h)","Aurora-B-isoform4(h)","BubR1-isoform1(h)","BubR1-isoform2(h)","BubR1-isoform3(h)","CAD protein(h)","CENP-F(h)","CHC1-isoform1(h)","CHC1-isoform2(h)","CKII-beta(h)","CSE1-isoform1(h)","CSE1-isoform2(h)","CSE1-isoform3(h)","CSE1-isoform4(h)","Caspase-2-p34(h)","Cdc20(h)","Cdc25A1(h)","Cdc25A2(h)","Cdk1-is…
MO000286275	elongin B-isoform2(h)	9.92	183	23919	0.253853	0.043	1.70029	755	["MO000020609","MO000020610","MO000022565","MO000022578","MO000022591","MO000022592","MO000022593","MO000024771","MO000024773","MO000024920","MO000032133","MO000032215","MO000032216","MO000034779","MO000037371","MO000045478","MO000045480","MO000045694","MO000056627","MO000057036","MO000057417","MO000058872","MO000058877","MO000059024","MO000060459","MO000080771","MO000081260","MO000081261","MO000…	["APC1(h)","Aurora-A(h)","Aurora-B-isoform1(h)","Aurora-B-isoform2(h)","Aurora-B-isoform3(h)","Aurora-B-isoform4(h)","BubR1-isoform1(h)","BubR1-isoform2(h)","BubR1-isoform3(h)","CAD protein(h)","CENP-F(h)","CHC1-isoform1(h)","CHC1-isoform2(h)","CKII-beta(h)","CSE1-isoform1(h)","CSE1-isoform2(h)","CSE1-isoform3(h)","CSE1-isoform4(h)","Caspase-2-p34(h)","Cdc20(h)","Cdc25A1(h)","Cdc25A2(h)","Cdk1-is…
MO000202484	thrombopoietin-isoform3(h)	9.975	177	23091	0.215639	0.017	2.13847	756	["MO000020609","MO000020610","MO000022565","MO000022578","MO000022591","MO000022592","MO000022593","MO000024771","MO000024773","MO000024920","MO000032133","MO000032215","MO000032216","MO000034779","MO000037371","MO000045478","MO000045480","MO000045694","MO000056627","MO000057036","MO000057417","MO000058872","MO000058877","MO000059024","MO000060459","MO000079400","MO000080771","MO000081260","MO000…	["APC1(h)","Aurora-A(h)","Aurora-B-isoform1(h)","Aurora-B-isoform2(h)","Aurora-B-isoform3(h)","Aurora-B-isoform4(h)","Beta-tubulin(h)","BubR1-isoform1(h)","BubR1-isoform2(h)","BubR1-isoform3(h)","CHC1-isoform1(h)","CHC1-isoform2(h)","CKII-beta(h)","CSE1-isoform1(h)","CSE1-isoform2(h)","CSE1-isoform3(h)","CSE1-isoform4(h)","Caspase-2-p19(h)","Caspase-2-p30(h)","Caspase-2-p33(h)","Caspase-2-p34(h)"…
MO000202480	thrombopoietin-isoform2(h)	9.975	177	23091	0.215639	0.018	2.10503	759	["MO000020609","MO000020610","MO000022565","MO000022578","MO000022591","MO000022592","MO000022593","MO000024771","MO000024773","MO000024920","MO000032133","MO000032215","MO000032216","MO000034779","MO000037371","MO000045478","MO000045480","MO000045694","MO000056627","MO000057036","MO000057417","MO000058872","MO000058877","MO000059024","MO000060459","MO000079400","MO000080771","MO000081260","MO000…	["APC1(h)","Aurora-A(h)","Aurora-B-isoform1(h)","Aurora-B-isoform2(h)","Aurora-B-isoform3(h)","Aurora-B-isoform4(h)","Beta-tubulin(h)","BubR1-isoform1(h)","BubR1-isoform2(h)","BubR1-isoform3(h)","CHC1-isoform1(h)","CHC1-isoform2(h)","CKII-beta(h)","CSE1-isoform1(h)","CSE1-isoform2(h)","CSE1-isoform3(h)","CSE1-isoform4(h)","Caspase-2-p19(h)","Caspase-2-p30(h)","Caspase-2-p33(h)","Caspase-2-p34(h)"…
MO000286468	kallikrein-3-isoform4(h)	9.64	188	23420	0.218272	0.043	1.95648	767	["MO000020609","MO000020610","MO000022565","MO000022578","MO000022591","MO000022592","MO000022593","MO000024771","MO000024773","MO000024920","MO000032133","MO000032215","MO000032216","MO000034779","MO000037371","MO000045478","MO000045480","MO000045694","MO000056627","MO000057036","MO000057417","MO000058872","MO000058877","MO000059024","MO000060459","MO000080771","MO000081260","MO000081261","MO000…	["APC1(h)","Aurora-A(h)","Aurora-B-isoform1(h)","Aurora-B-isoform2(h)","Aurora-B-isoform3(h)","Aurora-B-isoform4(h)","BubR1-isoform1(h)","BubR1-isoform2(h)","BubR1-isoform3(h)","CENP-F(h)","CHC1-isoform1(h)","CHC1-isoform2(h)","CKII-beta(h)","CSE1-isoform1(h)","CSE1-isoform2(h)","CSE1-isoform3(h)","CSE1-isoform4(h)","Caspase-2-p12(h)","Caspase-2-p13(h)","Caspase-2-p14(h)","Caspase-2-p15(h)","Casp…
MO000082309	TIF1a-short(h)	9.975	151	18257	0.210231	0.033	2.31125	770	["MO000020609","MO000020610","MO000022565","MO000022578","MO000022591","MO000022592","MO000022593","MO000024771","MO000024773","MO000024920","MO000032133","MO000032215","MO000032216","MO000034779","MO000037371","MO000045478","MO000045480","MO000045694","MO000056627","MO000057036","MO000057417","MO000058872","MO000058877","MO000059024","MO000080771","MO000081260","MO000081261","MO000081890","MO000…	["APC1(h)","Aurora-A(h)","Aurora-B-isoform1(h)","Aurora-B-isoform2(h)","Aurora-B-isoform3(h)","Aurora-B-isoform4(h)","BubR1-isoform1(h)","BubR1-isoform2(h)","BubR1-isoform3(h)","CKII-beta(h)","CSE1-isoform1(h)","CSE1-isoform2(h)","CSE1-isoform3(h)","CSE1-isoform4(h)","Caspase-2-p34(h)","Cdc20(h)","Cdc25A1(h)","Cdc25A2(h)","Cdk1-isoform1(h)","Cdk1-isoform2(h)","Cdk2-isoform1(h)","Cdk2-isoform2(h)"…
MO000286466	kallikrein-3-isoform2(h)	9.64	188	23420	0.218272	0.043	1.94773	771	["MO000020609","MO000020610","MO000022565","MO000022578","MO000022591","MO000022592","MO000022593","MO000024771","MO000024773","MO000024920","MO000032133","MO000032215","MO000032216","MO000034779","MO000037371","MO000045478","MO000045480","MO000045694","MO000056627","MO000057036","MO000057417","MO000058872","MO000058877","MO000059024","MO000060459","MO000080771","MO000081260","MO000081261","MO000…	["APC1(h)","Aurora-A(h)","Aurora-B-isoform1(h)","Aurora-B-isoform2(h)","Aurora-B-isoform3(h)","Aurora-B-isoform4(h)","BubR1-isoform1(h)","BubR1-isoform2(h)","BubR1-isoform3(h)","CENP-F(h)","CHC1-isoform1(h)","CHC1-isoform2(h)","CKII-beta(h)","CSE1-isoform1(h)","CSE1-isoform2(h)","CSE1-isoform3(h)","CSE1-isoform4(h)","Caspase-2-p12(h)","Caspase-2-p13(h)","Caspase-2-p14(h)","Caspase-2-p15(h)","Casp…
MO000139197	RKIP(h)	10	201	25040	0.246207	0.045	1.69836	780	["MO000020609","MO000020610","MO000022565","MO000022578","MO000022591","MO000022592","MO000022593","MO000023309","MO000023318","MO000024771","MO000024773","MO000024920","MO000032133","MO000032215","MO000032216","MO000034779","MO000037371","MO000045478","MO000045480","MO000056627","MO000057036","MO000057417","MO000058872","MO000058877","MO000059024","MO000060459","MO000079400","MO000080771","MO000…	["APC1(h)","Aurora-A(h)","Aurora-B-isoform1(h)","Aurora-B-isoform2(h)","Aurora-B-isoform3(h)","Aurora-B-isoform4(h)","B-Myb(h)","Beta-tubulin(h)","BubR1-isoform1(h)","BubR1-isoform2(h)","BubR1-isoform3(h)","CHC1-isoform1(h)","CHC1-isoform2(h)","CKII-beta(h)","CSE1-isoform1(h)","CSE1-isoform2(h)","CSE1-isoform3(h)","CSE1-isoform4(h)","Caspase-2-p12(h)","Caspase-2-p13(h)","Caspase-2-p14(h)","Caspas…
MO000079001	CAP18(h)	9.97	187	22232	0.202619	0.012	2.30197	786	["MO000020609","MO000020610","MO000022565","MO000022578","MO000022591","MO000022592","MO000022593","MO000023318","MO000024771","MO000024773","MO000024920","MO000032133","MO000032215","MO000032216","MO000034779","MO000037371","MO000045478","MO000045480","MO000045694","MO000056627","MO000057036","MO000057417","MO000058872","MO000058877","MO000059024","MO000060459","MO000079400","MO000080771","MO000…	["APC1(h)","Aurora-A(h)","Aurora-B-isoform1(h)","Aurora-B-isoform2(h)","Aurora-B-isoform3(h)","Aurora-B-isoform4(h)","Beta-tubulin(h)","BubR1-isoform1(h)","BubR1-isoform2(h)","BubR1-isoform3(h)","CENP-F(h)","CHC1-isoform1(h)","CHC1-isoform2(h)","CKII-beta(h)","CSE1-isoform1(h)","CSE1-isoform2(h)","CSE1-isoform3(h)","CSE1-isoform4(h)","Caspase-2-p12(h)","Caspase-2-p13(h)","Caspase-2-p14(h)","Caspa…
MO000271212	Tip60-isoform4(h)	9.985	176	17590	0.220025	0.041	1.81768	797	["MO000020609","MO000020610","MO000022565","MO000022578","MO000022591","MO000022592","MO000022593","MO000023318","MO000024771","MO000024773","MO000024920","MO000032133","MO000032215","MO000032216","MO000034779","MO000037371","MO000045478","MO000045480","MO000045694","MO000056627","MO000057036","MO000057417","MO000058668","MO000058872","MO000058877","MO000059024","MO000060459","MO000080771","MO000…	["APC1(h)","Aurora-A(h)","Aurora-B-isoform1(h)","Aurora-B-isoform2(h)","Aurora-B-isoform3(h)","Aurora-B-isoform4(h)","B-Myb(h)","BubR1-isoform1(h)","BubR1-isoform2(h)","BubR1-isoform3(h)","CKII-beta(h)","CSE1-isoform1(h)","CSE1-isoform2(h)","CSE1-isoform3(h)","CSE1-isoform4(h)","Caspase-2-p34(h)","Cdc20(h)","Cdc25A1(h)","Cdc25A2(h)","Cdk1-isoform1(h)","Cdk1-isoform2(h)","Cdk2-isoform1(h)","Cdk2-i…
MO000096037	Tip60-isoform3(h)	9.985	176	17590	0.220025	0.041	1.81368	798	["MO000020609","MO000020610","MO000022565","MO000022578","MO000022591","MO000022592","MO000022593","MO000023318","MO000024771","MO000024773","MO000024920","MO000032133","MO000032215","MO000032216","MO000034779","MO000037371","MO000045478","MO000045480","MO000045694","MO000056627","MO000057036","MO000057417","MO000058668","MO000058872","MO000058877","MO000059024","MO000060459","MO000080771","MO000…	["APC1(h)","Aurora-A(h)","Aurora-B-isoform1(h)","Aurora-B-isoform2(h)","Aurora-B-isoform3(h)","Aurora-B-isoform4(h)","B-Myb(h)","BubR1-isoform1(h)","BubR1-isoform2(h)","BubR1-isoform3(h)","CKII-beta(h)","CSE1-isoform1(h)","CSE1-isoform2(h)","CSE1-isoform3(h)","CSE1-isoform4(h)","Caspase-2-p34(h)","Cdc20(h)","Cdc25A1(h)","Cdc25A2(h)","Cdk1-isoform1(h)","Cdk1-isoform2(h)","Cdk2-isoform1(h)","Cdk2-i…
MO000081810	kallikrein-3-isoform1(h)	9.64	188	23420	0.218272	0.048	1.8276	799	["MO000020609","MO000020610","MO000022565","MO000022578","MO000022591","MO000022592","MO000022593","MO000024771","MO000024773","MO000024920","MO000032133","MO000032215","MO000032216","MO000034779","MO000037371","MO000045478","MO000045480","MO000045694","MO000056627","MO000057036","MO000057417","MO000058872","MO000058877","MO000059024","MO000060459","MO000080771","MO000081260","MO000081261","MO000…	["APC1(h)","Aurora-A(h)","Aurora-B-isoform1(h)","Aurora-B-isoform2(h)","Aurora-B-isoform3(h)","Aurora-B-isoform4(h)","BubR1-isoform1(h)","BubR1-isoform2(h)","BubR1-isoform3(h)","CENP-F(h)","CHC1-isoform1(h)","CHC1-isoform2(h)","CKII-beta(h)","CSE1-isoform1(h)","CSE1-isoform2(h)","CSE1-isoform3(h)","CSE1-isoform4(h)","Caspase-2-p12(h)","Caspase-2-p13(h)","Caspase-2-p14(h)","Caspase-2-p15(h)","Casp…
MO000129717	GPRK5(h)	9.975	204	24574	0.231498	0.05	1.76411	800	["MO000020609","MO000020610","MO000022565","MO000022578","MO000022591","MO000022592","MO000022593","MO000024771","MO000024773","MO000024920","MO000024966","MO000026305","MO000032133","MO000032215","MO000032216","MO000034779","MO000037371","MO000045478","MO000045480","MO000045694","MO000056182","MO000056627","MO000057036","MO000057417","MO000058668","MO000058872","MO000058877","MO000059024","MO000…	["ACCalpha-isoform1(h)","ACCalpha-isoform2(h)","ACCalpha-isoform3(h)","ACCalpha-isoform4(h)","APC1(h)","Aurora-A(h)","Aurora-B-isoform1(h)","Aurora-B-isoform2(h)","Aurora-B-isoform3(h)","Aurora-B-isoform4(h)","BubR1-isoform1(h)","BubR1-isoform2(h)","BubR1-isoform3(h)","CENP-F(h)","CHC1-isoform1(h)","CHC1-isoform2(h)","CKII-beta(h)","CSE1-isoform1(h)","CSE1-isoform2(h)","CSE1-isoform3(h)","CSE1-is…
MO000258330	DEFA1(h)	9.9	196	24609	0.239025	0.043	1.58446	800	["MO000020609","MO000020610","MO000022565","MO000022578","MO000022591","MO000022592","MO000022593","MO000023309","MO000023318","MO000024771","MO000024773","MO000024920","MO000032133","MO000032215","MO000032216","MO000034779","MO000037371","MO000045478","MO000045480","MO000045694","MO000056627","MO000057036","MO000057417","MO000058872","MO000058877","MO000059024","MO000060459","MO000079400","MO000…	["APC1(h)","Aurora-A(h)","Aurora-B-isoform1(h)","Aurora-B-isoform2(h)","Aurora-B-isoform3(h)","Aurora-B-isoform4(h)","B-Myb(h)","Beta-tubulin(h)","BubR1-isoform1(h)","BubR1-isoform2(h)","BubR1-isoform3(h)","CENP-F(h)","CHC1-isoform1(h)","CHC1-isoform2(h)","CKII-beta(h)","CSE1-isoform1(h)","CSE1-isoform2(h)","CSE1-isoform3(h)","CSE1-isoform4(h)","Caspase-2-p12(h)","Caspase-2-p13(h)","Caspase-2-p14…
MO000103748	Cks1(h)	9.87	180	22855	0.209758	0.02	2.08751	802	["MO000020609","MO000020610","MO000022565","MO000022578","MO000022591","MO000022592","MO000022593","MO000023318","MO000024773","MO000032133","MO000032215","MO000032216","MO000034779","MO000037371","MO000045478","MO000045480","MO000045694","MO000056627","MO000057036","MO000057417","MO000058872","MO000058877","MO000059024","MO000060459","MO000079400","MO000080771","MO000081260","MO000081261","MO000…	["APC1(h)","Aurora-A(h)","Aurora-B-isoform1(h)","BubR1-isoform1(h)","BubR1-isoform2(h)","BubR1-isoform3(h)","CHC1-isoform1(h)","CHC1-isoform2(h)","CKII-beta(h)","CSE1-isoform1(h)","CSE1-isoform2(h)","CSE1-isoform3(h)","CSE1-isoform4(h)","Caspase-2-p12(h)","Caspase-2-p13(h)","Caspase-2-p14(h)","Caspase-2-p15(h)","Caspase-2-p18(h)","Caspase-2-p19(h)","Caspase-2-p25(h)","Caspase-2-p30(h)","Caspase-2…
MO000257614	STRADalpha-isoform2(h)	10	161	21419	0.201861	0.026	2.17669	806	["MO000020609","MO000020610","MO000022565","MO000022578","MO000022591","MO000022592","MO000022593","MO000024773","MO000032133","MO000032215","MO000032216","MO000034779","MO000037371","MO000045478","MO000045480","MO000056627","MO000057036","MO000057417","MO000058872","MO000058877","MO000059024","MO000060459","MO000079400","MO000080771","MO000081260","MO000081261","MO000081890","MO000081911","MO000…	["ACCalpha-isoform1(h)","ACCalpha-isoform2(h)","ACCalpha-isoform3(h)","ACCalpha-isoform4(h)","APC1(h)","Aurora-A(h)","Aurora-B-isoform1(h)","BubR1-isoform1(h)","BubR1-isoform2(h)","BubR1-isoform3(h)","CSE1-isoform1(h)","CSE1-isoform2(h)","CSE1-isoform3(h)","CSE1-isoform4(h)","Caspase-2-p34(h)","Cdc20(h)","Cdc25A1(h)","Cdc25A2(h)","Cdk1-isoform1(h)","Cdk1-isoform2(h)","Cdk2-isoform1(h)","Cdk2-isof…
MO000082511	Tip60-beta(h)	9.985	176	17590	0.220025	0.044	1.78256	809	["MO000020609","MO000020610","MO000022565","MO000022578","MO000022591","MO000022592","MO000022593","MO000023318","MO000024771","MO000024773","MO000024920","MO000032133","MO000032215","MO000032216","MO000034779","MO000037371","MO000045478","MO000045480","MO000045694","MO000056627","MO000057036","MO000057417","MO000058668","MO000058872","MO000058877","MO000059024","MO000060459","MO000080771","MO000…	["APC1(h)","Aurora-A(h)","Aurora-B-isoform1(h)","Aurora-B-isoform2(h)","Aurora-B-isoform3(h)","Aurora-B-isoform4(h)","B-Myb(h)","BubR1-isoform1(h)","BubR1-isoform2(h)","BubR1-isoform3(h)","CKII-beta(h)","CSE1-isoform1(h)","CSE1-isoform2(h)","CSE1-isoform3(h)","CSE1-isoform4(h)","Caspase-2-p34(h)","Cdc20(h)","Cdc25A1(h)","Cdc25A2(h)","Cdk1-isoform1(h)","Cdk1-isoform2(h)","Cdk2-isoform1(h)","Cdk2-i…
MO000286467	kallikrein-3-isoform3(h)	9.64	188	23420	0.218272	0.047	1.78736	812	["MO000020609","MO000020610","MO000022565","MO000022578","MO000022591","MO000022592","MO000022593","MO000024771","MO000024773","MO000024920","MO000032133","MO000032215","MO000032216","MO000034779","MO000037371","MO000045478","MO000045480","MO000045694","MO000056627","MO000057036","MO000057417","MO000058872","MO000058877","MO000059024","MO000060459","MO000080771","MO000081260","MO000081261","MO000…	["APC1(h)","Aurora-A(h)","Aurora-B-isoform1(h)","Aurora-B-isoform2(h)","Aurora-B-isoform3(h)","Aurora-B-isoform4(h)","BubR1-isoform1(h)","BubR1-isoform2(h)","BubR1-isoform3(h)","CENP-F(h)","CHC1-isoform1(h)","CHC1-isoform2(h)","CKII-beta(h)","CSE1-isoform1(h)","CSE1-isoform2(h)","CSE1-isoform3(h)","CSE1-isoform4(h)","Caspase-2-p12(h)","Caspase-2-p13(h)","Caspase-2-p14(h)","Caspase-2-p15(h)","Casp…
MO000045241	Aurora-C(h){p}	9.99	183	22433	0.210446	0.015	1.99528	814	["MO000020609","MO000020610","MO000022565","MO000022578","MO000022591","MO000022592","MO000022593","MO000023318","MO000024771","MO000024773","MO000024920","MO000024966","MO000026305","MO000032133","MO000032215","MO000032216","MO000034779","MO000037371","MO000045478","MO000045480","MO000045694","MO000056182","MO000056627","MO000057036","MO000057417","MO000058872","MO000058877","MO000059024","MO000…	["ACCalpha-isoform1(h)","ACCalpha-isoform2(h)","ACCalpha-isoform3(h)","ACCalpha-isoform4(h)","APC1(h)","Aurora-A(h)","Aurora-B-isoform1(h)","Aurora-B-isoform2(h)","Aurora-B-isoform3(h)","Aurora-B-isoform4(h)","B-Myb(h)","BubR1-isoform1(h)","BubR1-isoform2(h)","BubR1-isoform3(h)","CHC1-isoform1(h)","CHC1-isoform2(h)","CKII-beta(h)","CSE1-isoform1(h)","CSE1-isoform2(h)","CSE1-isoform3(h)","CSE1-iso…
MO000082510	Tip60-alpha(h)	9.985	176	17590	0.220022	0.047	1.75379	818	["MO000020609","MO000020610","MO000022565","MO000022578","MO000022591","MO000022592","MO000022593","MO000023318","MO000024771","MO000024773","MO000024920","MO000032133","MO000032215","MO000032216","MO000034779","MO000037371","MO000045478","MO000045480","MO000045694","MO000056627","MO000057036","MO000057417","MO000058668","MO000058872","MO000058877","MO000059024","MO000060459","MO000080771","MO000…	["APC1(h)","Aurora-A(h)","Aurora-B-isoform1(h)","Aurora-B-isoform2(h)","Aurora-B-isoform3(h)","Aurora-B-isoform4(h)","B-Myb(h)","BubR1-isoform1(h)","BubR1-isoform2(h)","BubR1-isoform3(h)","CKII-beta(h)","CSE1-isoform1(h)","CSE1-isoform2(h)","CSE1-isoform3(h)","CSE1-isoform4(h)","Caspase-2-p34(h)","Cdc20(h)","Cdc25A1(h)","Cdc25A2(h)","Cdk1-isoform1(h)","Cdk1-isoform2(h)","Cdk2-isoform1(h)","Cdk2-i…
MO000281205	STRADalpha-isoform6(h)	10	161	21419	0.201861	0.028	2.02855	827	["MO000020609","MO000020610","MO000022565","MO000022578","MO000022591","MO000022592","MO000022593","MO000024773","MO000032133","MO000032215","MO000032216","MO000034779","MO000037371","MO000045478","MO000045480","MO000056627","MO000057036","MO000057417","MO000058872","MO000058877","MO000059024","MO000060459","MO000079400","MO000080771","MO000081260","MO000081261","MO000081890","MO000081911","MO000…	["ACCalpha-isoform1(h)","ACCalpha-isoform2(h)","ACCalpha-isoform3(h)","ACCalpha-isoform4(h)","APC1(h)","Aurora-A(h)","Aurora-B-isoform1(h)","BubR1-isoform1(h)","BubR1-isoform2(h)","BubR1-isoform3(h)","CSE1-isoform1(h)","CSE1-isoform2(h)","CSE1-isoform3(h)","CSE1-isoform4(h)","Caspase-2-p34(h)","Cdc20(h)","Cdc25A1(h)","Cdc25A2(h)","Cdk1-isoform1(h)","Cdk1-isoform2(h)","Cdk2-isoform1(h)","Cdk2-isof…
MO000072889	ERK2(h){pY}	9.99	187	21212	0.204162	0.019	1.92031	833	["MO000020609","MO000020610","MO000022565","MO000022578","MO000022591","MO000022592","MO000022593","MO000023309","MO000023318","MO000024771","MO000024773","MO000024920","MO000032133","MO000032215","MO000032216","MO000034779","MO000037371","MO000045478","MO000045480","MO000045694","MO000056627","MO000057036","MO000057417","MO000058872","MO000058877","MO000059024","MO000060459","MO000080771","MO000…	["APC1(h)","Aurora-A(h)","Aurora-B-isoform1(h)","Aurora-B-isoform2(h)","Aurora-B-isoform3(h)","Aurora-B-isoform4(h)","B-Myb(h)","Beta-tubulin(h)","BubR1-isoform1(h)","BubR1-isoform2(h)","BubR1-isoform3(h)","CHC1-isoform1(h)","CHC1-isoform2(h)","CKII-beta(h)","CSE1-isoform1(h)","CSE1-isoform2(h)","CSE1-isoform3(h)","CSE1-isoform4(h)","Caspase-2-p12(h)","Caspase-2-p13(h)","Caspase-2-p14(h)","Caspas…
MO000168109	IFNalpha2b(h)	9.975	193	24761	0.22603	0.046	1.46612	835	["MO000020609","MO000020610","MO000022565","MO000022578","MO000022591","MO000022592","MO000022593","MO000023309","MO000023318","MO000024771","MO000024773","MO000024920","MO000032133","MO000032215","MO000032216","MO000034779","MO000037371","MO000045478","MO000045480","MO000045694","MO000056627","MO000057036","MO000057417","MO000058872","MO000058877","MO000059024","MO000060459","MO000079400","MO000…	["APC1(h)","Aurora-A(h)","Aurora-B-isoform1(h)","Aurora-B-isoform2(h)","Aurora-B-isoform3(h)","Aurora-B-isoform4(h)","B-Myb(h)","Beta-tubulin(h)","BubR1-isoform1(h)","BubR1-isoform2(h)","BubR1-isoform3(h)","CHC1-isoform1(h)","CHC1-isoform2(h)","CKII-beta(h)","CSE1-isoform1(h)","CSE1-isoform2(h)","CSE1-isoform3(h)","CSE1-isoform4(h)","Caspase-2-p12(h)","Caspase-2-p13(h)","Caspase-2-p14(h)","Caspas…
MO000257615	STRADalpha-isoform3(h)	10	161	21419	0.201861	0.03	1.92754	843	["MO000020609","MO000020610","MO000022565","MO000022578","MO000022591","MO000022592","MO000022593","MO000024773","MO000032133","MO000032215","MO000032216","MO000034779","MO000037371","MO000045478","MO000045480","MO000056627","MO000057036","MO000057417","MO000058872","MO000058877","MO000059024","MO000060459","MO000079400","MO000080771","MO000081260","MO000081261","MO000081890","MO000081911","MO000…	["ACCalpha-isoform1(h)","ACCalpha-isoform2(h)","ACCalpha-isoform3(h)","ACCalpha-isoform4(h)","APC1(h)","Aurora-A(h)","Aurora-B-isoform1(h)","BubR1-isoform1(h)","BubR1-isoform2(h)","BubR1-isoform3(h)","CSE1-isoform1(h)","CSE1-isoform2(h)","CSE1-isoform3(h)","CSE1-isoform4(h)","Caspase-2-p34(h)","Cdc20(h)","Cdc25A1(h)","Cdc25A2(h)","Cdk1-isoform1(h)","Cdk1-isoform2(h)","Cdk2-isoform1(h)","Cdk2-isof…
MO000271627	STRADalpha-isoform4(h)	10	161	21419	0.201861	0.03	1.91007	845	["MO000020609","MO000020610","MO000022565","MO000022578","MO000022591","MO000022592","MO000022593","MO000024773","MO000032133","MO000032215","MO000032216","MO000034779","MO000037371","MO000045478","MO000045480","MO000056627","MO000057036","MO000057417","MO000058872","MO000058877","MO000059024","MO000060459","MO000079400","MO000080771","MO000081260","MO000081261","MO000081890","MO000081911","MO000…	["ACCalpha-isoform1(h)","ACCalpha-isoform2(h)","ACCalpha-isoform3(h)","ACCalpha-isoform4(h)","APC1(h)","Aurora-A(h)","Aurora-B-isoform1(h)","BubR1-isoform1(h)","BubR1-isoform2(h)","BubR1-isoform3(h)","CSE1-isoform1(h)","CSE1-isoform2(h)","CSE1-isoform3(h)","CSE1-isoform4(h)","Caspase-2-p34(h)","Cdc20(h)","Cdc25A1(h)","Cdc25A2(h)","Cdk1-isoform1(h)","Cdk1-isoform2(h)","Cdk2-isoform1(h)","Cdk2-isof…
MO000286538	mmp2-isoform3(h)	9.98	184	21326	0.200318	0.027	1.98038	845	["MO000020609","MO000020610","MO000022565","MO000022578","MO000022591","MO000022592","MO000022593","MO000024771","MO000024773","MO000024920","MO000032133","MO000032215","MO000032216","MO000034779","MO000037371","MO000045478","MO000045480","MO000045694","MO000056627","MO000057036","MO000057417","MO000058668","MO000058872","MO000058877","MO000059024","MO000060459","MO000079400","MO000080771","MO000…	["APC1(h)","Aurora-A(h)","Aurora-B-isoform1(h)","Aurora-B-isoform2(h)","Aurora-B-isoform3(h)","Aurora-B-isoform4(h)","BubR1-isoform1(h)","BubR1-isoform2(h)","BubR1-isoform3(h)","C22orf18-isoform1(h)","C22orf18-isoform2(h)","C22orf18-isoform3(h)","C22orf18-isoform4(h)","CHC1-isoform1(h)","CHC1-isoform2(h)","CKII-beta(h)","CSE1-isoform1(h)","CSE1-isoform2(h)","CSE1-isoform3(h)","CSE1-isoform4(h)","…
[truncated: 17 more rows]
