# Supplementary material for: Gene networks and transcriptional regulators associated with liver cancer development and progression
Source: BMC Med Genomics. 2021 Feb 4;14:41. doi: 10.1186/s12920-021-00883-5 (PMC7863452; doi:10.1186/s12920-021-00883-5)
Supplement: Supplementary file 13 — Additional file 13. Master regulator molecules of genes downregulated in GE1-hepatocellular carcinoma (HCC). Significantly down regulated genes in GE1-HCC (n=10) versus NT (n=17) samples with mean fold change (FC) ≤ -2 and P ≤ 0.01 were identified (Additional file 4) and used as an input gene list for bioinformatics analyses. Master regulator molecules in the signal transduction pathways, at a distance of up to 10 steps upstream of the dysregulated genes, were identified using the curated database of pathways and protein interactions TRANSPATH®. [file 12920_2021_883_MOESM13_ESM.xls]

## Sheet: GE1_DOWN_Regulators upstream
ID	Master molecule name	Maximal radius	Reached from set	Reachable total	Score	FDR	Z-Score	Ranks sum	Hits	Hit names	Explanations for column values are given at the bottom of the table
MO000059675	SOCS-3(h)	9.075	51	29200	0.46813	0	5.09397	41	["MO000018526","MO000019545","MO000019613","MO000020123","MO000020125","MO000027279","MO000042951","MO000042952","MO000056595","MO000057619","MO000058719","MO000059600","MO000059675","MO000078269","MO000079414","MO000080694","MO000082439","MO000083628","MO000087697","MO000093601","MO000096389","MO000096735","MO000098252","MO000099216","MO000116135","MO000117998","MO000122411","MO000125685","MO000…	["ACT-isoform1(h)","ACT-isoform2(h)","ACT-isoform3(h)","C5aR(h)","CD4(h)","COX2(h)","ER-alpha-L(h)","ER-alpha-S(h)","ER-alpha-isoform3(h)","ER-alpha-isoform4(h)","ETB(h)","ETB-B(h)","ETB-delta3(h)","Fra-1(h)","HEF1-isoform1(h)","HEF1-isoform2(h)","HEF1-isoform3(h)","IBP-1(h)","IL-4Ralpha-isoform1(h)","IL-4Ralpha-isoform2(h)","MATS1-isoform1(h)","MATS1-isoform2(h)","MIP1B(h)","Mcl-1-p24(h)","Mcl-1…
MO000134024	IL-10(h)	9.675	56	28887	0.473564	0	4.85936	43	["MO000018526","MO000018976","MO000018977","MO000019545","MO000019613","MO000020123","MO000020125","MO000027279","MO000042951","MO000042952","MO000056595","MO000057602","MO000057619","MO000058719","MO000059600","MO000059675","MO000078269","MO000079414","MO000080605","MO000080694","MO000082439","MO000083628","MO000087697","MO000093601","MO000096389","MO000096735","MO000098252","MO000099216","MO000…	["ACT-isoform1(h)","ACT-isoform2(h)","ACT-isoform3(h)","C5aR(h)","CD4(h)","COX2(h)","ER-alpha-L(h)","ER-alpha-S(h)","ER-alpha-isoform3(h)","ER-alpha-isoform4(h)","ETB(h)","ETB-B(h)","ETB-delta3(h)","Fra-1(h)","HEF1-isoform1(h)","HEF1-isoform2(h)","HEF1-isoform3(h)","IBP-1(h)","IL-4Ralpha-isoform1(h)","IL-4Ralpha-isoform2(h)","LD78-beta(h)","MATS1-isoform1(h)","MATS1-isoform2(h)","MIP1B(h)","Mcl-1…
MO000058719	CD4(h)	9.99	40	26880	0.400583	0	6.40147	45	["MO000018526","MO000019545","MO000019613","MO000027279","MO000042951","MO000042952","MO000056595","MO000057619","MO000058719","MO000059600","MO000059675","MO000078269","MO000079414","MO000080694","MO000082439","MO000083628","MO000087697","MO000093601","MO000096389","MO000096735","MO000098252","MO000099216","MO000122411","MO000125685","MO000132107","MO000134203","MO000134205","MO000138307","MO000…	["C5aR(h)","CD4(h)","COX2(h)","ER-alpha-L(h)","ER-alpha-S(h)","ER-alpha-isoform3(h)","ER-alpha-isoform4(h)","ETB(h)","ETB-B(h)","ETB-delta3(h)","Fra-1(h)","HEF1-isoform1(h)","HEF1-isoform2(h)","HEF1-isoform3(h)","IL-4Ralpha-isoform1(h)","IL-4Ralpha-isoform2(h)","MATS1-isoform1(h)","MATS1-isoform2(h)","Mcl-1-p24(h)","Mcl-1-p27(h)","Mcl-1L(h)","Mcl-1S(h)","RALT(h)","RhoE(h)","SOCS-3(h)","Sh3p2(h)",…
MO000059924	SOCS-2(h)	9.91	46	30456	0.462918	0	4.7924	49	["MO000018526","MO000019545","MO000019613","MO000020123","MO000020125","MO000027279","MO000042951","MO000042952","MO000056595","MO000057619","MO000059600","MO000059675","MO000059924","MO000078269","MO000079414","MO000080694","MO000082439","MO000083628","MO000087697","MO000093601","MO000096389","MO000096735","MO000098252","MO000099216","MO000122411","MO000125685","MO000134203","MO000134205","MO000…	["AXL(h)","AXL-Short(h)","C5aR(h)","COX2(h)","ER-alpha-L(h)","ER-alpha-S(h)","ER-alpha-isoform3(h)","ER-alpha-isoform4(h)","ETB(h)","ETB-B(h)","ETB-delta3(h)","Fra-1(h)","HEF1-isoform1(h)","HEF1-isoform2(h)","HEF1-isoform3(h)","IL-4Ralpha-isoform1(h)","IL-4Ralpha-isoform2(h)","MATS1-isoform1(h)","MATS1-isoform2(h)","Mcl-1-p24(h)","Mcl-1-p27(h)","Mcl-1L(h)","Mcl-1S(h)","RALT(h)","RhoE(h)","SDF-1-D…
MO000220088	RNF149(h)	9.765	35	27582	0.379638	0	6.33207	58	["MO000018526","MO000019545","MO000019613","MO000027279","MO000042951","MO000042952","MO000056595","MO000057619","MO000059600","MO000059675","MO000078269","MO000079414","MO000080694","MO000082439","MO000083628","MO000087697","MO000093601","MO000096389","MO000096735","MO000098252","MO000099216","MO000122411","MO000125685","MO000132107","MO000134203","MO000134205","MO000138307","MO000175927","MO000…	["C5aR(h)","COX2(h)","ER-alpha-L(h)","ER-alpha-S(h)","ER-alpha-isoform3(h)","ER-alpha-isoform4(h)","ETB(h)","ETB-B(h)","ETB-delta3(h)","Fra-1(h)","HEF1-isoform1(h)","HEF1-isoform2(h)","HEF1-isoform3(h)","IL-4Ralpha-isoform1(h)","IL-4Ralpha-isoform2(h)","MATS1-isoform1(h)","MATS1-isoform2(h)","Mcl-1-p24(h)","Mcl-1-p27(h)","Mcl-1L(h)","Mcl-1S(h)","RALT(h)","RNF149(h)","RhoE(h)","SOCS-3(h)","Sh3p2(h…
MO000060089	TNF-alpha(h)	9.93	52	31594	0.397192	0.001	4.76249	69	["MO000018526","MO000019545","MO000019613","MO000020123","MO000020125","MO000027279","MO000042951","MO000042952","MO000056595","MO000057602","MO000057619","MO000059600","MO000059675","MO000059924","MO000078269","MO000079414","MO000080694","MO000082439","MO000083628","MO000087697","MO000093601","MO000096389","MO000096735","MO000098252","MO000099216","MO000108541","MO000116135","MO000122411","MO000…	["ACT-isoform1(h)","ACT-isoform2(h)","ACT-isoform3(h)","C5aR(h)","COX2(h)","ER-alpha-L(h)","ER-alpha-S(h)","ER-alpha-isoform3(h)","ER-alpha-isoform4(h)","ETB(h)","ETB-B(h)","ETB-delta3(h)","Fra-1(h)","HEF1-isoform1(h)","HEF1-isoform2(h)","HEF1-isoform3(h)","IL-4Ralpha-isoform1(h)","IL-4Ralpha-isoform2(h)","LD78-beta(h)","MATS1-isoform1(h)","MATS1-isoform2(h)","MIP1B(h)","Mcl-1-p24(h)","Mcl-1-p27(…
MO000096389	COX2(h)	9.95	44	17588	0.350251	0	7.87837	78	["MO000018526","MO000018976","MO000018977","MO000019545","MO000019613","MO000020123","MO000020125","MO000027279","MO000042951","MO000042952","MO000056595","MO000057619","MO000059600","MO000059675","MO000078269","MO000079414","MO000080605","MO000080694","MO000083628","MO000093601","MO000096389","MO000096735","MO000098252","MO000099216","MO000108541","MO000122411","MO000125685","MO000132107","MO000…	["C5aR(h)","COX2(h)","ER-alpha-L(h)","ER-alpha-S(h)","ER-alpha-isoform3(h)","ER-alpha-isoform4(h)","ETB(h)","ETB-B(h)","ETB-delta3(h)","HEF1-isoform1(h)","HEF1-isoform2(h)","HEF1-isoform3(h)","IL-4Ralpha-isoform1(h)","IL-4Ralpha-isoform2(h)","MATS1-isoform1(h)","MATS1-isoform2(h)","Mcl-1-p24(h)","Mcl-1-p27(h)","Mcl-1L(h)","Mcl-1S(h)","RALT(h)","RhoE(h)","SDF-1-Delta(h)","SDF-1-Epsilon(h)","SDF-1-…
MO000078619	IFNgamma(h)	9.3	52	31048	0.383763	0.005	4.4709	84	["MO000018526","MO000019545","MO000019613","MO000020123","MO000020125","MO000027279","MO000042951","MO000042952","MO000056595","MO000057602","MO000057619","MO000058719","MO000059600","MO000059675","MO000078269","MO000079414","MO000080694","MO000082439","MO000083628","MO000087697","MO000093601","MO000096389","MO000096735","MO000098252","MO000099216","MO000108541","MO000116135","MO000122411","MO000…	["ACT-isoform1(h)","ACT-isoform2(h)","ACT-isoform3(h)","C5aR(h)","CD4(h)","COX2(h)","CYP2C9(h)","ER-alpha-L(h)","ER-alpha-S(h)","ER-alpha-isoform3(h)","ER-alpha-isoform4(h)","ETB(h)","ETB-B(h)","ETB-delta3(h)","Fra-1(h)","HEF1-isoform1(h)","HEF1-isoform2(h)","HEF1-isoform3(h)","IL-4Ralpha-isoform1(h)","IL-4Ralpha-isoform2(h)","LD78-beta(h)","MATS1-isoform1(h)","MATS1-isoform2(h)","MIP1B(h)","Mcl-…
MO000081768	PACE(h)	9.45	62	31551	0.46072	0.001	3.69575	86	["MO000018526","MO000019545","MO000019613","MO000020123","MO000020125","MO000027279","MO000042951","MO000042952","MO000056595","MO000057619","MO000059600","MO000059675","MO000060000","MO000078269","MO000079414","MO000080694","MO000082439","MO000083628","MO000087697","MO000093601","MO000096389","MO000096735","MO000098252","MO000099216","MO000102436","MO000102451","MO000108541","MO000116135","MO000…	["ACT-isoform1(h)","ACT-isoform2(h)","ACT-isoform3(h)","BMP1-isoform1(h)","BMP1-isoform3(h)","BMP1-isoform4(h)","BMP1-isoform5(h)","BMP1-isoform6(h)","BMP1-isoform7(h)","C5aR(h)","CLAC-isoform1(h)","CLAC-isoform1-p70(h)","COX2(h)","ER-alpha-L(h)","ER-alpha-S(h)","ER-alpha-isoform3(h)","ER-alpha-isoform4(h)","ETB(h)","ETB-B(h)","ETB-delta3(h)","Fra-1(h)","HEF1-isoform1(h)","HEF1-isoform2(h)","HEF1…
MO000138307	RhoE(h)	9.795	43	25915	0.342469	0	6.00612	86	["MO000019545","MO000019613","MO000020123","MO000020125","MO000027279","MO000042951","MO000042952","MO000056595","MO000057619","MO000059600","MO000059675","MO000078269","MO000079414","MO000082439","MO000083628","MO000087697","MO000093601","MO000096389","MO000096735","MO000098252","MO000098601","MO000099216","MO000116135","MO000125685","MO000132107","MO000134203","MO000134205","MO000134564","MO000…	["5'-nucleotidase(h)","5'-nucleotidase-isoform2(h)","AXL(h)","AXL-Short(h)","COX2(h)","ER-alpha-L(h)","ER-alpha-S(h)","ER-alpha-isoform3(h)","ER-alpha-isoform4(h)","Fra-1(h)","HEF1-isoform1(h)","HEF1-isoform2(h)","HEF1-isoform3(h)","IL-4Ralpha-isoform1(h)","IL-4Ralpha-isoform2(h)","MATS1-isoform1(h)","MATS1-isoform2(h)","MIP1B(h)","Mcl-1-p24(h)","Mcl-1-p27(h)","Mcl-1L(h)","Mcl-1S(h)","RALT(h)","R…
MO000151508	IL-17A(h)	9.15	50	30191	0.347455	0.008	5.16092	93	["MO000018526","MO000019545","MO000019613","MO000020123","MO000020125","MO000027279","MO000042951","MO000042952","MO000056595","MO000057602","MO000057619","MO000059600","MO000059675","MO000078269","MO000079414","MO000080694","MO000082439","MO000083628","MO000087697","MO000093601","MO000096389","MO000096735","MO000098252","MO000099216","MO000108541","MO000116135","MO000122411","MO000125685","MO000…	["ACT-isoform1(h)","ACT-isoform2(h)","ACT-isoform3(h)","C5aR(h)","COX2(h)","ER-alpha-L(h)","ER-alpha-S(h)","ER-alpha-isoform3(h)","ER-alpha-isoform4(h)","ETB(h)","ETB-B(h)","ETB-delta3(h)","Fra-1(h)","HEF1-isoform1(h)","HEF1-isoform2(h)","HEF1-isoform3(h)","IL-4Ralpha-isoform1(h)","IL-4Ralpha-isoform2(h)","LD78-beta(h)","MATS1-isoform1(h)","MATS1-isoform2(h)","MIP1B(h)","Mcl-1-p24(h)","Mcl-1-p27(…
MO000078269	cIAP-2(h)	9.82	53	31405	0.435816	0.005	3.52208	99	["MO000018526","MO000019545","MO000019613","MO000020123","MO000020125","MO000027279","MO000042951","MO000042952","MO000056595","MO000057619","MO000059600","MO000059675","MO000059924","MO000078269","MO000079414","MO000080694","MO000082439","MO000083628","MO000087697","MO000093601","MO000096389","MO000096735","MO000098252","MO000099216","MO000108541","MO000116135","MO000122411","MO000125685","MO000…	["ACT-isoform1(h)","ACT-isoform2(h)","ACT-isoform3(h)","AXL(h)","AXL-Short(h)","C5aR(h)","COX2(h)","ER-alpha-L(h)","ER-alpha-S(h)","ER-alpha-isoform3(h)","ER-alpha-isoform4(h)","ETB(h)","ETB-B(h)","ETB-delta3(h)","Fra-1(h)","HEF1-isoform1(h)","HEF1-isoform2(h)","HEF1-isoform3(h)","IL-4Ralpha-isoform1(h)","IL-4Ralpha-isoform2(h)","MATS1-isoform1(h)","MATS1-isoform2(h)","MIP1B(h)","Mcl-1-p24(h)","M…
MO000137375	EphA4(h)	9.435	48	30574	0.362752	0.001	4.22824	99	["MO000018526","MO000019545","MO000019613","MO000020123","MO000020125","MO000027279","MO000042951","MO000042952","MO000056595","MO000057619","MO000059600","MO000059675","MO000078269","MO000079414","MO000080694","MO000082439","MO000083628","MO000087697","MO000093601","MO000096389","MO000096735","MO000098252","MO000098601","MO000099216","MO000108541","MO000122411","MO000125685","MO000132107","MO000…	["5'-nucleotidase(h)","5'-nucleotidase-isoform2(h)","C5aR(h)","COX2(h)","ER-alpha-L(h)","ER-alpha-S(h)","ER-alpha-isoform3(h)","ER-alpha-isoform4(h)","ETB(h)","ETB-B(h)","ETB-delta3(h)","Fra-1(h)","HEF1-isoform1(h)","HEF1-isoform2(h)","HEF1-isoform3(h)","IL-4Ralpha-isoform1(h)","IL-4Ralpha-isoform2(h)","MATS1-isoform1(h)","MATS1-isoform2(h)","Mcl-1-p24(h)","Mcl-1-p27(h)","Mcl-1L(h)","Mcl-1S(h)","…
MO000099077	nicotinamide phosphoribosyltransferase-isoform1(h)	9.675	32	13806	0.299317	0	9.5509	105	["MO000019545","MO000019613","MO000020123","MO000020125","MO000027279","MO000042951","MO000042952","MO000056595","MO000059675","MO000078269","MO000079414","MO000083628","MO000087697","MO000093601","MO000096389","MO000096735","MO000098252","MO000098601","MO000099077","MO000099216","MO000108541","MO000134203","MO000134205","MO000255187","MO000255188","MO000257355","MO000257356","MO000257357","MO000…	["5'-nucleotidase(h)","5'-nucleotidase-isoform2(h)","COX2(h)","ER-alpha-L(h)","ER-alpha-S(h)","ER-alpha-isoform3(h)","ER-alpha-isoform4(h)","HEF1-isoform1(h)","HEF1-isoform2(h)","HEF1-isoform3(h)","MATS1-isoform1(h)","MATS1-isoform2(h)","Mcl-1-p24(h)","Mcl-1-p27(h)","Mcl-1L(h)","Mcl-1S(h)","RALT(h)","SDF-1-Delta(h)","SDF-1-Epsilon(h)","SDF-1-Gamma(h)","SDF-1-Theta(h)","SDF-1alpha(h)","SDF-1beta(h…
MO000058229	MEK(h){p}	9.57	51	29773	0.358796	0.001	3.84591	111	["MO000018526","MO000018976","MO000018977","MO000019545","MO000019613","MO000020123","MO000020125","MO000027279","MO000042951","MO000042952","MO000056595","MO000057619","MO000059600","MO000059675","MO000078269","MO000079414","MO000080605","MO000080694","MO000082439","MO000083628","MO000087697","MO000093601","MO000096389","MO000096735","MO000098252","MO000098601","MO000099216","MO000108541","MO000…	["5'-nucleotidase(h)","5'-nucleotidase-isoform2(h)","C5aR(h)","COX2(h)","ER-alpha-L(h)","ER-alpha-S(h)","ER-alpha-isoform3(h)","ER-alpha-isoform4(h)","ETB(h)","ETB-B(h)","ETB-delta3(h)","Fra-1(h)","HEF1-isoform1(h)","HEF1-isoform2(h)","HEF1-isoform3(h)","IL-4Ralpha-isoform1(h)","IL-4Ralpha-isoform2(h)","MATS1-isoform1(h)","MATS1-isoform2(h)","Mcl-1-p24(h)","Mcl-1-p27(h)","Mcl-1L(h)","Mcl-1S(h)","…
MO000078267	betaARK-1(h)	9.76	64	31668	0.430422	0.002	3.33239	118	["MO000018526","MO000018714","MO000018976","MO000018977","MO000019545","MO000019613","MO000020123","MO000020125","MO000027279","MO000042951","MO000042952","MO000056595","MO000057619","MO000058719","MO000059600","MO000059675","MO000060000","MO000078269","MO000079414","MO000080605","MO000080694","MO000082439","MO000083628","MO000087697","MO000093601","MO000096389","MO000096735","MO000098252","MO000…	["5'-nucleotidase(h)","5'-nucleotidase-isoform2(h)","ACT-isoform1(h)","ACT-isoform2(h)","ACT-isoform3(h)","C5aR(h)","CD4(h)","COX2(h)","ER-alpha-L(h)","ER-alpha-S(h)","ER-alpha-isoform3(h)","ER-alpha-isoform4(h)","ETB(h)","ETB-B(h)","ETB-delta3(h)","Fra-1(h)","HEF1-isoform1(h)","HEF1-isoform2(h)","HEF1-isoform3(h)","IL-4Ralpha-isoform1(h)","IL-4Ralpha-isoform2(h)","MATS1-isoform1(h)","MATS1-isofo…
MO000080033	IL-6(h)	9.3	45	26577	0.3034	0.006	4.93163	126	["MO000018526","MO000019545","MO000019613","MO000020123","MO000020125","MO000027279","MO000042951","MO000042952","MO000056595","MO000057619","MO000059600","MO000059675","MO000078269","MO000079414","MO000080694","MO000082439","MO000083628","MO000087697","MO000093601","MO000096389","MO000096735","MO000098252","MO000099216","MO000108541","MO000122411","MO000125685","MO000134203","MO000134205","MO000…	["C5aR(h)","COX2(h)","CYP2C9(h)","ER-alpha-L(h)","ER-alpha-S(h)","ER-alpha-isoform3(h)","ER-alpha-isoform4(h)","ETB(h)","ETB-B(h)","ETB-delta3(h)","Fra-1(h)","HEF1-isoform1(h)","HEF1-isoform2(h)","HEF1-isoform3(h)","IL-4Ralpha-isoform1(h)","IL-4Ralpha-isoform2(h)","MATS1-isoform1(h)","MATS1-isoform2(h)","Mcl-1-p24(h)","Mcl-1-p27(h)","Mcl-1L(h)","Mcl-1S(h)","RALT(h)","RhoE(h)","SDF-1-Delta(h)","SD…
MO000096672	OSM(h)	9.99	46	23492	0.2811	0.002	6.00829	133	["MO000018526","MO000019545","MO000019613","MO000020123","MO000020125","MO000027279","MO000042951","MO000042952","MO000056595","MO000057619","MO000059600","MO000059675","MO000078269","MO000079414","MO000080694","MO000082439","MO000083628","MO000087697","MO000093601","MO000096389","MO000096735","MO000098252","MO000099216","MO000108541","MO000122411","MO000125685","MO000132107","MO000134203","MO000…	["C5aR(h)","COX2(h)","CYP2C9(h)","ER-alpha-L(h)","ER-alpha-S(h)","ER-alpha-isoform3(h)","ER-alpha-isoform4(h)","ETB(h)","ETB-B(h)","ETB-delta3(h)","Fra-1(h)","HEF1-isoform1(h)","HEF1-isoform2(h)","HEF1-isoform3(h)","IL-4Ralpha-isoform1(h)","IL-4Ralpha-isoform2(h)","MATS1-isoform1(h)","MATS1-isoform2(h)","Mcl-1-p24(h)","Mcl-1-p27(h)","Mcl-1L(h)","Mcl-1S(h)","RALT(h)","SDF-1-Delta(h)","SDF-1-Epsilo…
MO000160907	gp130-isoform2(h)	9.825	43	21488	0.282293	0.001	5.23307	137	["MO000018526","MO000019545","MO000019613","MO000020123","MO000020125","MO000027279","MO000042951","MO000042952","MO000056595","MO000057619","MO000059600","MO000059675","MO000078269","MO000079414","MO000080694","MO000082439","MO000083628","MO000087697","MO000093601","MO000096389","MO000096735","MO000098252","MO000099216","MO000108541","MO000122411","MO000125685","MO000134203","MO000134205","MO000…	["C5aR(h)","COX2(h)","ER-alpha-L(h)","ER-alpha-S(h)","ER-alpha-isoform3(h)","ER-alpha-isoform4(h)","ETB(h)","ETB-B(h)","ETB-delta3(h)","Fra-1(h)","HEF1-isoform1(h)","HEF1-isoform2(h)","HEF1-isoform3(h)","IL-4Ralpha-isoform1(h)","IL-4Ralpha-isoform2(h)","MATS1-isoform1(h)","MATS1-isoform2(h)","Mcl-1-p24(h)","Mcl-1-p27(h)","Mcl-1L(h)","Mcl-1S(h)","RALT(h)","SDF-1-Delta(h)","SDF-1-Epsilon(h)","SDF-1…
MO000271188	gp130-isoform3(h)	9.825	43	21488	0.282293	0.001	5.16633	137	["MO000018526","MO000019545","MO000019613","MO000020123","MO000020125","MO000027279","MO000042951","MO000042952","MO000056595","MO000057619","MO000059600","MO000059675","MO000078269","MO000079414","MO000080694","MO000082439","MO000083628","MO000087697","MO000093601","MO000096389","MO000096735","MO000098252","MO000099216","MO000108541","MO000122411","MO000125685","MO000134203","MO000134205","MO000…	["C5aR(h)","COX2(h)","ER-alpha-L(h)","ER-alpha-S(h)","ER-alpha-isoform3(h)","ER-alpha-isoform4(h)","ETB(h)","ETB-B(h)","ETB-delta3(h)","Fra-1(h)","HEF1-isoform1(h)","HEF1-isoform2(h)","HEF1-isoform3(h)","IL-4Ralpha-isoform1(h)","IL-4Ralpha-isoform2(h)","MATS1-isoform1(h)","MATS1-isoform2(h)","Mcl-1-p24(h)","Mcl-1-p27(h)","Mcl-1L(h)","Mcl-1S(h)","RALT(h)","SDF-1-Delta(h)","SDF-1-Epsilon(h)","SDF-1…
MO000117998	IBP-1(h)	9.835	24	16151	0.262898	0	8.32346	147	["MO000019545","MO000019613","MO000027279","MO000042951","MO000042952","MO000056595","MO000057619","MO000059600","MO000059675","MO000078269","MO000079414","MO000083628","MO000096735","MO000098252","MO000108541","MO000117998","MO000125685","MO000134203","MO000134205","MO000175927","MO000255187","MO000255188","MO000270900","MO000280977"]	["ER-alpha-L(h)","ER-alpha-S(h)","ER-alpha-isoform3(h)","ER-alpha-isoform4(h)","HEF1-isoform1(h)","HEF1-isoform2(h)","HEF1-isoform3(h)","IBP-1(h)","IL-4Ralpha-isoform1(h)","IL-4Ralpha-isoform2(h)","MATS1-isoform1(h)","MATS1-isoform2(h)","Mcl-1-p24(h)","Mcl-1-p27(h)","Mcl-1L(h)","Mcl-1S(h)","SOCS-3(h)","Sh3p2(h)","alpha2M(h)","c-Ets-2(h)","c-Myc-isoform1(h)","c-Myc-isoform2(h)","cIAP-2(h)","gp130-…
MO000059936	SOCS-1(h)	9.555	51	29285	0.313419	0.007	3.87861	149	["MO000018526","MO000019545","MO000019613","MO000020123","MO000020125","MO000027279","MO000042951","MO000042952","MO000056595","MO000057619","MO000058719","MO000059600","MO000059675","MO000059924","MO000078269","MO000079414","MO000080694","MO000082439","MO000083628","MO000087697","MO000093601","MO000096389","MO000096735","MO000098252","MO000099216","MO000116135","MO000122411","MO000125685","MO000…	["ACT-isoform1(h)","ACT-isoform2(h)","ACT-isoform3(h)","C5aR(h)","CD4(h)","COX2(h)","ER-alpha-L(h)","ER-alpha-S(h)","ER-alpha-isoform3(h)","ER-alpha-isoform4(h)","ETB(h)","ETB-B(h)","ETB-delta3(h)","Fra-1(h)","HEF1-isoform1(h)","HEF1-isoform2(h)","HEF1-isoform3(h)","IL-4Ralpha-isoform1(h)","IL-4Ralpha-isoform2(h)","MATS1-isoform1(h)","MATS1-isoform2(h)","MIP1B(h)","Mcl-1-p24(h)","Mcl-1-p27(h)","M…
MO000057619	gp130-isoform1(h)	9.825	43	21488	0.282089	0.005	4.73268	151	["MO000018526","MO000019545","MO000019613","MO000020123","MO000020125","MO000027279","MO000042951","MO000042952","MO000056595","MO000057619","MO000059600","MO000059675","MO000078269","MO000079414","MO000080694","MO000082439","MO000083628","MO000087697","MO000093601","MO000096389","MO000096735","MO000098252","MO000099216","MO000108541","MO000122411","MO000125685","MO000134203","MO000134205","MO000…	["C5aR(h)","COX2(h)","ER-alpha-L(h)","ER-alpha-S(h)","ER-alpha-isoform3(h)","ER-alpha-isoform4(h)","ETB(h)","ETB-B(h)","ETB-delta3(h)","Fra-1(h)","HEF1-isoform1(h)","HEF1-isoform2(h)","HEF1-isoform3(h)","IL-4Ralpha-isoform1(h)","IL-4Ralpha-isoform2(h)","MATS1-isoform1(h)","MATS1-isoform2(h)","Mcl-1-p24(h)","Mcl-1-p27(h)","Mcl-1L(h)","Mcl-1S(h)","RALT(h)","SDF-1-Delta(h)","SDF-1-Epsilon(h)","SDF-1…
MO000060056	leptin(h)	9.3	52	25134	0.271382	0.003	5.67894	152	["MO000018526","MO000019545","MO000019613","MO000020123","MO000020125","MO000027279","MO000042951","MO000042952","MO000056595","MO000057602","MO000057619","MO000059600","MO000059675","MO000078269","MO000079414","MO000080694","MO000082439","MO000083628","MO000087697","MO000093601","MO000096389","MO000096735","MO000098252","MO000098601","MO000099216","MO000108541","MO000116135","MO000122411","MO000…	["5'-nucleotidase(h)","5'-nucleotidase-isoform2(h)","ACT-isoform1(h)","ACT-isoform2(h)","ACT-isoform3(h)","C5aR(h)","COX2(h)","ER-alpha-L(h)","ER-alpha-S(h)","ER-alpha-isoform3(h)","ER-alpha-isoform4(h)","ETB(h)","ETB-B(h)","ETB-delta3(h)","Fra-1(h)","HEF1-isoform1(h)","HEF1-isoform2(h)","HEF1-isoform3(h)","IL-4Ralpha-isoform1(h)","IL-4Ralpha-isoform2(h)","LD78-beta(h)","MATS1-isoform1(h)","MATS1…
MO000129717	GPRK5(h)	9.795	49	24574	0.27297	0.001	4.99546	157	["MO000018976","MO000018977","MO000019545","MO000019613","MO000020123","MO000020125","MO000027279","MO000042951","MO000042952","MO000056595","MO000057619","MO000058719","MO000059600","MO000059675","MO000060000","MO000078269","MO000079414","MO000080605","MO000082439","MO000083628","MO000093601","MO000096389","MO000096735","MO000098252","MO000099216","MO000122411","MO000125685","MO000132107","MO000…	["C5aR(h)","CD4(h)","COX2(h)","ER-alpha-L(h)","ER-alpha-S(h)","ER-alpha-isoform3(h)","ER-alpha-isoform4(h)","Fra-1(h)","HEF1-isoform1(h)","HEF1-isoform2(h)","HEF1-isoform3(h)","IL-4Ralpha-isoform1(h)","IL-4Ralpha-isoform2(h)","MATS1-isoform1(h)","MATS1-isoform2(h)","Mcl-1-p24(h)","Mcl-1-p27(h)","Mcl-1L(h)","Mcl-1S(h)","RALT(h)","RhoE(h)","SDF-1-Delta(h)","SDF-1-Epsilon(h)","SDF-1-Gamma(h)","SDF-1…
MO000257444	SHPS1-isoform4(h)	9.435	47	29953	0.317939	0.002	3.70759	161	["MO000018526","MO000019545","MO000019613","MO000020123","MO000020125","MO000027279","MO000042951","MO000042952","MO000056595","MO000057619","MO000059600","MO000059675","MO000078269","MO000079414","MO000080694","MO000082439","MO000083628","MO000087697","MO000093601","MO000096389","MO000096735","MO000098252","MO000098601","MO000099216","MO000122411","MO000125685","MO000132107","MO000134203","MO000…	["5'-nucleotidase(h)","5'-nucleotidase-isoform2(h)","C5aR(h)","COX2(h)","ER-alpha-L(h)","ER-alpha-S(h)","ER-alpha-isoform3(h)","ER-alpha-isoform4(h)","ETB(h)","ETB-B(h)","ETB-delta3(h)","Fra-1(h)","HEF1-isoform1(h)","HEF1-isoform2(h)","HEF1-isoform3(h)","IL-4Ralpha-isoform1(h)","IL-4Ralpha-isoform2(h)","MATS1-isoform1(h)","MATS1-isoform2(h)","Mcl-1-p24(h)","Mcl-1-p27(h)","Mcl-1L(h)","Mcl-1S(h)","…
MO000129073	SHPS1-isoform1(h)	9.435	47	29953	0.317939	0.003	3.6434	164	["MO000018526","MO000019545","MO000019613","MO000020123","MO000020125","MO000027279","MO000042951","MO000042952","MO000056595","MO000057619","MO000059600","MO000059675","MO000078269","MO000079414","MO000080694","MO000082439","MO000083628","MO000087697","MO000093601","MO000096389","MO000096735","MO000098252","MO000098601","MO000099216","MO000122411","MO000125685","MO000132107","MO000134203","MO000…	["5'-nucleotidase(h)","5'-nucleotidase-isoform2(h)","C5aR(h)","COX2(h)","ER-alpha-L(h)","ER-alpha-S(h)","ER-alpha-isoform3(h)","ER-alpha-isoform4(h)","ETB(h)","ETB-B(h)","ETB-delta3(h)","Fra-1(h)","HEF1-isoform1(h)","HEF1-isoform2(h)","HEF1-isoform3(h)","IL-4Ralpha-isoform1(h)","IL-4Ralpha-isoform2(h)","MATS1-isoform1(h)","MATS1-isoform2(h)","Mcl-1-p24(h)","Mcl-1-p27(h)","Mcl-1L(h)","Mcl-1S(h)","…
MO000122411	C5aR(h)	9.585	22	12487	0.246681	0	9.27829	168	["MO000018526","MO000019545","MO000019613","MO000027279","MO000042951","MO000042952","MO000056595","MO000059600","MO000059675","MO000079414","MO000080694","MO000082439","MO000087697","MO000096735","MO000098252","MO000122411","MO000127661","MO000254044","MO000254045","MO000255064","MO000255187","MO000255188"]	["ACT-isoform1(h)","ACT-isoform2(h)","ACT-isoform3(h)","C5aR(h)","ER-alpha-L(h)","ER-alpha-S(h)","ER-alpha-isoform3(h)","ER-alpha-isoform4(h)","ETB(h)","ETB-B(h)","ETB-delta3(h)","Fra-1(h)","Mcl-1-p24(h)","Mcl-1-p27(h)","Mcl-1L(h)","Mcl-1S(h)","SOCS-3(h)","Sh3p2(h)","c-Ets-2(h)","c-Myc-isoform1(h)","c-Myc-isoform2(h)","tristetraprolin(h)"]
MO000129776	PTP-SL gamma(h)	9.63	51	29297	0.32996	0.001	3.48129	169	["MO000018526","MO000018976","MO000018977","MO000019545","MO000019613","MO000020123","MO000020125","MO000027279","MO000042951","MO000042952","MO000056595","MO000057619","MO000059600","MO000059675","MO000078269","MO000079414","MO000080605","MO000080694","MO000082439","MO000083628","MO000087697","MO000093601","MO000096389","MO000096735","MO000098252","MO000098601","MO000099216","MO000108541","MO000…	["5'-nucleotidase(h)","5'-nucleotidase-isoform2(h)","C5aR(h)","COX2(h)","ER-alpha-L(h)","ER-alpha-S(h)","ER-alpha-isoform3(h)","ER-alpha-isoform4(h)","ETB(h)","ETB-B(h)","ETB-delta3(h)","Fra-1(h)","HEF1-isoform1(h)","HEF1-isoform2(h)","HEF1-isoform3(h)","IL-4Ralpha-isoform1(h)","IL-4Ralpha-isoform2(h)","MATS1-isoform1(h)","MATS1-isoform2(h)","Mcl-1-p24(h)","Mcl-1-p27(h)","Mcl-1L(h)","Mcl-1S(h)","…
MO000270844	asb2-isoform2(h)	9.69	39	26469	0.277189	0	4.08547	171	["MO000018526","MO000019545","MO000019613","MO000027279","MO000042951","MO000042952","MO000056595","MO000057619","MO000059600","MO000059675","MO000078269","MO000079414","MO000080694","MO000082439","MO000083628","MO000087697","MO000093601","MO000096389","MO000096735","MO000098252","MO000099216","MO000122411","MO000125685","MO000132107","MO000134203","MO000134205","MO000138307","MO000138465","MO000…	["C5aR(h)","COX2(h)","ER-alpha-L(h)","ER-alpha-S(h)","ER-alpha-isoform3(h)","ER-alpha-isoform4(h)","ETB(h)","ETB-B(h)","ETB-delta3(h)","Fra-1(h)","HEF1-isoform1(h)","HEF1-isoform2(h)","HEF1-isoform3(h)","IL-4Ralpha-isoform1(h)","IL-4Ralpha-isoform2(h)","MATS1-isoform1(h)","MATS1-isoform2(h)","Mcl-1-p24(h)","Mcl-1-p27(h)","Mcl-1L(h)","Mcl-1S(h)","RALT(h)","RhoE(h)","SOCS-3(h)","Sh3p2(h)","TNFR2-is…
MO000117396	MT1-MMP(h)	9.62	55	28014	0.285001	0.003	3.77714	172	["MO000018526","MO000018976","MO000018977","MO000019545","MO000019613","MO000020123","MO000020125","MO000027279","MO000042951","MO000042952","MO000056595","MO000057602","MO000057619","MO000058719","MO000059600","MO000059675","MO000078269","MO000079414","MO000080605","MO000080694","MO000082439","MO000083628","MO000087697","MO000093601","MO000096389","MO000096735","MO000098252","MO000099216","MO000…	["ACT-isoform1(h)","ACT-isoform2(h)","ACT-isoform3(h)","C5aR(h)","CD4(h)","COX2(h)","ER-alpha-L(h)","ER-alpha-S(h)","ER-alpha-isoform3(h)","ER-alpha-isoform4(h)","ETB(h)","ETB-B(h)","ETB-delta3(h)","Fra-1(h)","HEF1-isoform1(h)","HEF1-isoform2(h)","HEF1-isoform3(h)","IL-4Ralpha-isoform1(h)","IL-4Ralpha-isoform2(h)","LD78-beta(h)","MATS1-isoform1(h)","MATS1-isoform2(h)","MIP1B(h)","Mcl-1-p24(h)","M…
MO000131926	ACLP-isoform1(h)	9.435	40	28402	0.299077	0.002	3.68037	172	["MO000018526","MO000018976","MO000018977","MO000019545","MO000019613","MO000027279","MO000042951","MO000042952","MO000056595","MO000057619","MO000059600","MO000059675","MO000078269","MO000079414","MO000080605","MO000080694","MO000082439","MO000083628","MO000087697","MO000093601","MO000096389","MO000096735","MO000098252","MO000099216","MO000122411","MO000125685","MO000132107","MO000134203","MO000…	["C5aR(h)","COX2(h)","ER-alpha-L(h)","ER-alpha-S(h)","ER-alpha-isoform3(h)","ER-alpha-isoform4(h)","ETB(h)","ETB-B(h)","ETB-delta3(h)","Fra-1(h)","HEF1-isoform1(h)","HEF1-isoform2(h)","HEF1-isoform3(h)","IL-4Ralpha-isoform1(h)","IL-4Ralpha-isoform2(h)","MATS1-isoform1(h)","MATS1-isoform2(h)","Mcl-1-p24(h)","Mcl-1-p27(h)","Mcl-1L(h)","Mcl-1S(h)","RALT(h)","RhoE(h)","SOCS-3(h)","Sh3p2(h)","TNFR2-is…
MO000129771	PTP-SL alpha(h)	9.63	51	29297	0.32996	0.001	3.45147	173	["MO000018526","MO000018976","MO000018977","MO000019545","MO000019613","MO000020123","MO000020125","MO000027279","MO000042951","MO000042952","MO000056595","MO000057619","MO000059600","MO000059675","MO000078269","MO000079414","MO000080605","MO000080694","MO000082439","MO000083628","MO000087697","MO000093601","MO000096389","MO000096735","MO000098252","MO000098601","MO000099216","MO000108541","MO000…	["5'-nucleotidase(h)","5'-nucleotidase-isoform2(h)","C5aR(h)","COX2(h)","ER-alpha-L(h)","ER-alpha-S(h)","ER-alpha-isoform3(h)","ER-alpha-isoform4(h)","ETB(h)","ETB-B(h)","ETB-delta3(h)","Fra-1(h)","HEF1-isoform1(h)","HEF1-isoform2(h)","HEF1-isoform3(h)","IL-4Ralpha-isoform1(h)","IL-4Ralpha-isoform2(h)","MATS1-isoform1(h)","MATS1-isoform2(h)","Mcl-1-p24(h)","Mcl-1-p27(h)","Mcl-1L(h)","Mcl-1S(h)","…
MO000129778	PTP-SL delta(h)	9.63	51	29297	0.32996	0.001	3.46505	173	["MO000018526","MO000018976","MO000018977","MO000019545","MO000019613","MO000020123","MO000020125","MO000027279","MO000042951","MO000042952","MO000056595","MO000057619","MO000059600","MO000059675","MO000078269","MO000079414","MO000080605","MO000080694","MO000082439","MO000083628","MO000087697","MO000093601","MO000096389","MO000096735","MO000098252","MO000098601","MO000099216","MO000108541","MO000…	["5'-nucleotidase(h)","5'-nucleotidase-isoform2(h)","C5aR(h)","COX2(h)","ER-alpha-L(h)","ER-alpha-S(h)","ER-alpha-isoform3(h)","ER-alpha-isoform4(h)","ETB(h)","ETB-B(h)","ETB-delta3(h)","Fra-1(h)","HEF1-isoform1(h)","HEF1-isoform2(h)","HEF1-isoform3(h)","IL-4Ralpha-isoform1(h)","IL-4Ralpha-isoform2(h)","MATS1-isoform1(h)","MATS1-isoform2(h)","Mcl-1-p24(h)","Mcl-1-p27(h)","Mcl-1L(h)","Mcl-1S(h)","…
MO000082601	Jak3-isoform2(h)	9.95	53	33830	0.484366	0	2.59428	174	["MO000018526","MO000018976","MO000018977","MO000019545","MO000019613","MO000020123","MO000020125","MO000027279","MO000042951","MO000042952","MO000056595","MO000057619","MO000059600","MO000059675","MO000078269","MO000079414","MO000080605","MO000080694","MO000082439","MO000083628","MO000087697","MO000093601","MO000096389","MO000096735","MO000098252","MO000098601","MO000099216","MO000108541","MO000…	["5'-nucleotidase(h)","5'-nucleotidase-isoform2(h)","AXL(h)","AXL-Short(h)","C5aR(h)","COX2(h)","ER-alpha-L(h)","ER-alpha-S(h)","ER-alpha-isoform3(h)","ER-alpha-isoform4(h)","ETB(h)","ETB-B(h)","ETB-delta3(h)","Fra-1(h)","HEF1-isoform1(h)","HEF1-isoform2(h)","HEF1-isoform3(h)","IL-4Ralpha-isoform1(h)","IL-4Ralpha-isoform2(h)","MATS1-isoform1(h)","MATS1-isoform2(h)","Mcl-1-p24(h)","Mcl-1-p27(h)","…
MO000102624	Jak3-isoform1(h)	9.95	53	33830	0.484367	0	2.59404	174	["MO000018526","MO000018976","MO000018977","MO000019545","MO000019613","MO000020123","MO000020125","MO000027279","MO000042951","MO000042952","MO000056595","MO000057619","MO000059600","MO000059675","MO000078269","MO000079414","MO000080605","MO000080694","MO000082439","MO000083628","MO000087697","MO000093601","MO000096389","MO000096735","MO000098252","MO000098601","MO000099216","MO000108541","MO000…	["5'-nucleotidase(h)","5'-nucleotidase-isoform2(h)","AXL(h)","AXL-Short(h)","C5aR(h)","COX2(h)","ER-alpha-L(h)","ER-alpha-S(h)","ER-alpha-isoform3(h)","ER-alpha-isoform4(h)","ETB(h)","ETB-B(h)","ETB-delta3(h)","Fra-1(h)","HEF1-isoform1(h)","HEF1-isoform2(h)","HEF1-isoform3(h)","IL-4Ralpha-isoform1(h)","IL-4Ralpha-isoform2(h)","MATS1-isoform1(h)","MATS1-isoform2(h)","Mcl-1-p24(h)","Mcl-1-p27(h)","…
MO000142487	asb2-isoform1(h)	9.69	39	26469	0.277189	0.002	3.90298	174	["MO000018526","MO000019545","MO000019613","MO000027279","MO000042951","MO000042952","MO000056595","MO000057619","MO000059600","MO000059675","MO000078269","MO000079414","MO000080694","MO000082439","MO000083628","MO000087697","MO000093601","MO000096389","MO000096735","MO000098252","MO000099216","MO000122411","MO000125685","MO000132107","MO000134203","MO000134205","MO000138307","MO000138465","MO000…	["C5aR(h)","COX2(h)","ER-alpha-L(h)","ER-alpha-S(h)","ER-alpha-isoform3(h)","ER-alpha-isoform4(h)","ETB(h)","ETB-B(h)","ETB-delta3(h)","Fra-1(h)","HEF1-isoform1(h)","HEF1-isoform2(h)","HEF1-isoform3(h)","IL-4Ralpha-isoform1(h)","IL-4Ralpha-isoform2(h)","MATS1-isoform1(h)","MATS1-isoform2(h)","Mcl-1-p24(h)","Mcl-1-p27(h)","Mcl-1L(h)","Mcl-1S(h)","RALT(h)","RhoE(h)","SOCS-3(h)","Sh3p2(h)","TNFR2-is…
MO000257443	SHPS1-isoform2(h)	9.435	47	29953	0.317939	0.006	3.48552	176	["MO000018526","MO000019545","MO000019613","MO000020123","MO000020125","MO000027279","MO000042951","MO000042952","MO000056595","MO000057619","MO000059600","MO000059675","MO000078269","MO000079414","MO000080694","MO000082439","MO000083628","MO000087697","MO000093601","MO000096389","MO000096735","MO000098252","MO000098601","MO000099216","MO000122411","MO000125685","MO000132107","MO000134203","MO000…	["5'-nucleotidase(h)","5'-nucleotidase-isoform2(h)","C5aR(h)","COX2(h)","ER-alpha-L(h)","ER-alpha-S(h)","ER-alpha-isoform3(h)","ER-alpha-isoform4(h)","ETB(h)","ETB-B(h)","ETB-delta3(h)","Fra-1(h)","HEF1-isoform1(h)","HEF1-isoform2(h)","HEF1-isoform3(h)","IL-4Ralpha-isoform1(h)","IL-4Ralpha-isoform2(h)","MATS1-isoform1(h)","MATS1-isoform2(h)","Mcl-1-p24(h)","Mcl-1-p27(h)","Mcl-1L(h)","Mcl-1S(h)","…
MO000108541	alpha2M(h)	9.955	27	10656	0.24363	0	7.4318	179	["MO000018526","MO000019545","MO000019613","MO000027279","MO000042951","MO000042952","MO000056595","MO000057619","MO000059600","MO000059675","MO000079414","MO000080694","MO000083628","MO000108541","MO000122411","MO000125685","MO000134203","MO000134205","MO000138465","MO000138467","MO000175927","MO000254519","MO000255064","MO000255187","MO000255188","MO000270900","MO000280977"]	["C5aR(h)","ER-alpha-L(h)","ER-alpha-S(h)","ER-alpha-isoform3(h)","ER-alpha-isoform4(h)","ETB(h)","ETB-B(h)","ETB-delta3(h)","HEF1-isoform1(h)","HEF1-isoform2(h)","HEF1-isoform3(h)","IL-4Ralpha-isoform1(h)","IL-4Ralpha-isoform2(h)","MATS1-isoform1(h)","MATS1-isoform2(h)","Mcl-1L(h)","Mcl-1S(h)","SOCS-3(h)","Sh3p2(h)","alpha2M(h)","c-Ets-2(h)","c-Myc-isoform1(h)","c-Myc-isoform2(h)","caveolin-2-C(…
MO000131940	ACLP-isoform2(h)	9.435	40	28402	0.299077	0.004	3.53691	179	["MO000018526","MO000018976","MO000018977","MO000019545","MO000019613","MO000027279","MO000042951","MO000042952","MO000056595","MO000057619","MO000059600","MO000059675","MO000078269","MO000079414","MO000080605","MO000080694","MO000082439","MO000083628","MO000087697","MO000093601","MO000096389","MO000096735","MO000098252","MO000099216","MO000122411","MO000125685","MO000132107","MO000134203","MO000…	["C5aR(h)","COX2(h)","ER-alpha-L(h)","ER-alpha-S(h)","ER-alpha-isoform3(h)","ER-alpha-isoform4(h)","ETB(h)","ETB-B(h)","ETB-delta3(h)","Fra-1(h)","HEF1-isoform1(h)","HEF1-isoform2(h)","HEF1-isoform3(h)","IL-4Ralpha-isoform1(h)","IL-4Ralpha-isoform2(h)","MATS1-isoform1(h)","MATS1-isoform2(h)","Mcl-1-p24(h)","Mcl-1-p27(h)","Mcl-1L(h)","Mcl-1S(h)","RALT(h)","RhoE(h)","SOCS-3(h)","Sh3p2(h)","TNFR2-is…
MO000312462	PTP-SL-isoform4(h)	9.63	51	29297	0.32996	0.003	3.36407	182	["MO000018526","MO000018976","MO000018977","MO000019545","MO000019613","MO000020123","MO000020125","MO000027279","MO000042951","MO000042952","MO000056595","MO000057619","MO000059600","MO000059675","MO000078269","MO000079414","MO000080605","MO000080694","MO000082439","MO000083628","MO000087697","MO000093601","MO000096389","MO000096735","MO000098252","MO000098601","MO000099216","MO000108541","MO000…	["5'-nucleotidase(h)","5'-nucleotidase-isoform2(h)","C5aR(h)","COX2(h)","ER-alpha-L(h)","ER-alpha-S(h)","ER-alpha-isoform3(h)","ER-alpha-isoform4(h)","ETB(h)","ETB-B(h)","ETB-delta3(h)","Fra-1(h)","HEF1-isoform1(h)","HEF1-isoform2(h)","HEF1-isoform3(h)","IL-4Ralpha-isoform1(h)","IL-4Ralpha-isoform2(h)","MATS1-isoform1(h)","MATS1-isoform2(h)","Mcl-1-p24(h)","Mcl-1-p27(h)","Mcl-1L(h)","Mcl-1S(h)","…
MO000254842	CTLA-4-isoform3(h)	9.555	46	27658	0.276549	0.001	3.71812	188	["MO000018526","MO000019545","MO000019613","MO000020123","MO000020125","MO000027279","MO000042951","MO000042952","MO000056595","MO000057619","MO000059600","MO000059675","MO000078269","MO000079414","MO000080694","MO000082439","MO000083628","MO000087697","MO000093601","MO000096389","MO000096735","MO000098252","MO000099216","MO000108541","MO000122411","MO000125685","MO000132107","MO000134203","MO000…	["C5aR(h)","COX2(h)","ER-alpha-L(h)","ER-alpha-S(h)","ER-alpha-isoform3(h)","ER-alpha-isoform4(h)","ETB(h)","ETB-B(h)","ETB-delta3(h)","Fra-1(h)","HEF1-isoform1(h)","HEF1-isoform2(h)","HEF1-isoform3(h)","IL-4Ralpha-isoform1(h)","IL-4Ralpha-isoform2(h)","MATS1-isoform1(h)","MATS1-isoform2(h)","Mcl-1-p24(h)","Mcl-1-p27(h)","Mcl-1L(h)","Mcl-1S(h)","RALT(h)","RhoE(h)","SDF-1-Delta(h)","SDF-1-Epsilon(…
MO000120842	CD154(h)	9.79	53	25171	0.25322	0.004	4.82865	189	["MO000018526","MO000019545","MO000019613","MO000020123","MO000020125","MO000027279","MO000042951","MO000042952","MO000056595","MO000057602","MO000057619","MO000059600","MO000059675","MO000059924","MO000078269","MO000079414","MO000080694","MO000082439","MO000083628","MO000087697","MO000093601","MO000096389","MO000096735","MO000098252","MO000099216","MO000108541","MO000116135","MO000117998","MO000…	["ACT-isoform1(h)","ACT-isoform2(h)","ACT-isoform3(h)","C5aR(h)","COX2(h)","ER-alpha-L(h)","ER-alpha-S(h)","ER-alpha-isoform3(h)","ER-alpha-isoform4(h)","ETB(h)","ETB-B(h)","ETB-delta3(h)","Fra-1(h)","HEF1-isoform1(h)","HEF1-isoform2(h)","HEF1-isoform3(h)","IBP-1(h)","IL-4Ralpha-isoform1(h)","IL-4Ralpha-isoform2(h)","LD78-beta(h)","MATS1-isoform1(h)","MATS1-isoform2(h)","MIP1B(h)","Mcl-1-p24(h)",…
MO000020911	VEGF-165(h)	9.87	47	28089	0.277878	0.005	3.62319	193	["MO000018526","MO000019545","MO000019613","MO000020123","MO000020125","MO000027279","MO000042951","MO000042952","MO000056595","MO000057619","MO000059600","MO000059675","MO000078269","MO000079414","MO000080694","MO000082439","MO000083628","MO000087697","MO000093601","MO000096389","MO000096735","MO000098252","MO000099216","MO000108541","MO000116135","MO000122411","MO000125685","MO000132107","MO000…	["C5aR(h)","COX2(h)","ER-alpha-L(h)","ER-alpha-S(h)","ER-alpha-isoform3(h)","ER-alpha-isoform4(h)","ETB(h)","ETB-B(h)","ETB-delta3(h)","Fra-1(h)","HEF1-isoform1(h)","HEF1-isoform2(h)","HEF1-isoform3(h)","IL-4Ralpha-isoform1(h)","IL-4Ralpha-isoform2(h)","MATS1-isoform1(h)","MATS1-isoform2(h)","MIP1B(h)","Mcl-1-p24(h)","Mcl-1-p27(h)","Mcl-1L(h)","Mcl-1S(h)","RALT(h)","RhoE(h)","SDF-1-Delta(h)","SDF…
MO000166999	CTLA-4-isoform1(h)	9.555	46	27658	0.276549	0.001	3.7181	193	["MO000018526","MO000019545","MO000019613","MO000020123","MO000020125","MO000027279","MO000042951","MO000042952","MO000056595","MO000057619","MO000059600","MO000059675","MO000078269","MO000079414","MO000080694","MO000082439","MO000083628","MO000087697","MO000093601","MO000096389","MO000096735","MO000098252","MO000099216","MO000108541","MO000122411","MO000125685","MO000132107","MO000134203","MO000…	["C5aR(h)","COX2(h)","ER-alpha-L(h)","ER-alpha-S(h)","ER-alpha-isoform3(h)","ER-alpha-isoform4(h)","ETB(h)","ETB-B(h)","ETB-delta3(h)","Fra-1(h)","HEF1-isoform1(h)","HEF1-isoform2(h)","HEF1-isoform3(h)","IL-4Ralpha-isoform1(h)","IL-4Ralpha-isoform2(h)","MATS1-isoform1(h)","MATS1-isoform2(h)","Mcl-1-p24(h)","Mcl-1-p27(h)","Mcl-1L(h)","Mcl-1S(h)","RALT(h)","RhoE(h)","SDF-1-Delta(h)","SDF-1-Epsilon(…
MO000059825	Jak2(h)	9.76	55	34331	0.559689	0.005	2.34552	194	["MO000018526","MO000018976","MO000018977","MO000019545","MO000019613","MO000020123","MO000020125","MO000027279","MO000042951","MO000042952","MO000056595","MO000057619","MO000058719","MO000059600","MO000059675","MO000078269","MO000079414","MO000080605","MO000080694","MO000082439","MO000083628","MO000087697","MO000093601","MO000096389","MO000096735","MO000098252","MO000098601","MO000098844","MO000…	["5'-nucleotidase(h)","5'-nucleotidase-isoform2(h)","C5aR(h)","CD4(h)","COX2(h)","ER-alpha-L(h)","ER-alpha-S(h)","ER-alpha-isoform3(h)","ER-alpha-isoform4(h)","ETB(h)","ETB-B(h)","ETB-delta3(h)","Fra-1(h)","HEF1-isoform1(h)","HEF1-isoform2(h)","HEF1-isoform3(h)","IBP-1(h)","IL-4Ralpha-isoform1(h)","IL-4Ralpha-isoform2(h)","MATS1-isoform1(h)","MATS1-isoform2(h)","Mcl-1-p24(h)","Mcl-1-p27(h)","Mcl-…
MO000058401	MEK2(h)	9.95	59	34323	0.51305	0.006	2.35626	195	["MO000018526","MO000018976","MO000018977","MO000019545","MO000019613","MO000020123","MO000020125","MO000027279","MO000042951","MO000042952","MO000056595","MO000057619","MO000058719","MO000059600","MO000059675","MO000060000","MO000078269","MO000079414","MO000080605","MO000080694","MO000082439","MO000083628","MO000087697","MO000093601","MO000096389","MO000096735","MO000098252","MO000098601","MO000…	["5'-nucleotidase(h)","5'-nucleotidase-isoform2(h)","AXL(h)","AXL-Short(h)","C5aR(h)","CD4(h)","COX2(h)","ER-alpha-L(h)","ER-alpha-S(h)","ER-alpha-isoform3(h)","ER-alpha-isoform4(h)","ETB(h)","ETB-B(h)","ETB-delta3(h)","Fra-1(h)","HEF1-isoform1(h)","HEF1-isoform2(h)","HEF1-isoform3(h)","IL-4Ralpha-isoform1(h)","IL-4Ralpha-isoform2(h)","MATS1-isoform1(h)","MATS1-isoform2(h)","MIP1B(h)","Mcl-1-p24(…
MO000142275	SIR2L6-isoform1(h)	9.85	46	27394	0.276502	0.007	3.69948	196	["MO000019545","MO000019613","MO000020123","MO000020125","MO000027279","MO000042951","MO000042952","MO000056595","MO000057602","MO000057619","MO000059600","MO000059675","MO000059924","MO000078269","MO000079414","MO000082439","MO000083628","MO000087697","MO000093601","MO000096389","MO000096735","MO000098252","MO000099216","MO000108541","MO000116135","MO000122411","MO000125685","MO000127661","MO000…	["ACT-isoform1(h)","ACT-isoform2(h)","ACT-isoform3(h)","C5aR(h)","COX2(h)","ER-alpha-L(h)","ER-alpha-S(h)","ER-alpha-isoform3(h)","ER-alpha-isoform4(h)","Fra-1(h)","HEF1-isoform1(h)","HEF1-isoform2(h)","HEF1-isoform3(h)","IL-4Ralpha-isoform1(h)","IL-4Ralpha-isoform2(h)","LD78-beta(h)","MATS1-isoform1(h)","MATS1-isoform2(h)","MIP1B(h)","Mcl-1-p24(h)","Mcl-1-p27(h)","Mcl-1L(h)","Mcl-1S(h)","RALT(h)…
MO000116135	MIP1B(h)	9.775	24	10407	0.23285	0.001	8.52915	197	["MO000018526","MO000019545","MO000019613","MO000027279","MO000042951","MO000042952","MO000056595","MO000059600","MO000059675","MO000079414","MO000080694","MO000083628","MO000116135","MO000122411","MO000125685","MO000138465","MO000138467","MO000175927","MO000254519","MO000255064","MO000255187","MO000255188","MO000270900","MO000280977"]	["C5aR(h)","ER-alpha-L(h)","ER-alpha-S(h)","ER-alpha-isoform3(h)","ER-alpha-isoform4(h)","ETB(h)","ETB-B(h)","ETB-delta3(h)","HEF1-isoform1(h)","HEF1-isoform2(h)","HEF1-isoform3(h)","IL-4Ralpha-isoform1(h)","IL-4Ralpha-isoform2(h)","MIP1B(h)","Mcl-1L(h)","Mcl-1S(h)","SOCS-3(h)","Sh3p2(h)","c-Ets-2(h)","c-Myc-isoform1(h)","c-Myc-isoform2(h)","caveolin-2-C(h)","caveolin2-alpha(h)","caveolin2-beta(h…
MO000254843	CTLA-4-isoform4(h)	9.555	46	27658	0.276549	0.003	3.56987	200	["MO000018526","MO000019545","MO000019613","MO000020123","MO000020125","MO000027279","MO000042951","MO000042952","MO000056595","MO000057619","MO000059600","MO000059675","MO000078269","MO000079414","MO000080694","MO000082439","MO000083628","MO000087697","MO000093601","MO000096389","MO000096735","MO000098252","MO000099216","MO000108541","MO000122411","MO000125685","MO000132107","MO000134203","MO000…	["C5aR(h)","COX2(h)","ER-alpha-L(h)","ER-alpha-S(h)","ER-alpha-isoform3(h)","ER-alpha-isoform4(h)","ETB(h)","ETB-B(h)","ETB-delta3(h)","Fra-1(h)","HEF1-isoform1(h)","HEF1-isoform2(h)","HEF1-isoform3(h)","IL-4Ralpha-isoform1(h)","IL-4Ralpha-isoform2(h)","MATS1-isoform1(h)","MATS1-isoform2(h)","Mcl-1-p24(h)","Mcl-1-p27(h)","Mcl-1L(h)","Mcl-1S(h)","RALT(h)","RhoE(h)","SDF-1-Delta(h)","SDF-1-Epsilon(…
MO000219250	PTPN5-isoform1(h)	9.045	51	32895	0.400595	0	2.48915	202	["MO000018526","MO000018976","MO000018977","MO000019545","MO000019613","MO000020123","MO000020125","MO000027279","MO000042951","MO000042952","MO000056595","MO000057619","MO000059600","MO000059675","MO000078269","MO000079414","MO000080605","MO000080694","MO000082439","MO000083628","MO000087697","MO000093601","MO000096389","MO000096735","MO000098252","MO000098601","MO000099216","MO000108541","MO000…	["5'-nucleotidase(h)","5'-nucleotidase-isoform2(h)","C5aR(h)","COX2(h)","ER-alpha-L(h)","ER-alpha-S(h)","ER-alpha-isoform3(h)","ER-alpha-isoform4(h)","ETB(h)","ETB-B(h)","ETB-delta3(h)","Fra-1(h)","HEF1-isoform1(h)","HEF1-isoform2(h)","HEF1-isoform3(h)","IL-4Ralpha-isoform1(h)","IL-4Ralpha-isoform2(h)","MATS1-isoform1(h)","MATS1-isoform2(h)","Mcl-1-p24(h)","Mcl-1-p27(h)","Mcl-1L(h)","Mcl-1S(h)","…
MO000254841	CTLA-4-isoform2(h)	9.555	46	27658	0.276549	0.003	3.56727	202	["MO000018526","MO000019545","MO000019613","MO000020123","MO000020125","MO000027279","MO000042951","MO000042952","MO000056595","MO000057619","MO000059600","MO000059675","MO000078269","MO000079414","MO000080694","MO000082439","MO000083628","MO000087697","MO000093601","MO000096389","MO000096735","MO000098252","MO000099216","MO000108541","MO000122411","MO000125685","MO000132107","MO000134203","MO000…	["C5aR(h)","COX2(h)","ER-alpha-L(h)","ER-alpha-S(h)","ER-alpha-isoform3(h)","ER-alpha-isoform4(h)","ETB(h)","ETB-B(h)","ETB-delta3(h)","Fra-1(h)","HEF1-isoform1(h)","HEF1-isoform2(h)","HEF1-isoform3(h)","IL-4Ralpha-isoform1(h)","IL-4Ralpha-isoform2(h)","MATS1-isoform1(h)","MATS1-isoform2(h)","Mcl-1-p24(h)","Mcl-1-p27(h)","Mcl-1L(h)","Mcl-1S(h)","RALT(h)","RhoE(h)","SDF-1-Delta(h)","SDF-1-Epsilon(…
MO000280929	5-HT-2A-isoform2(h)	9.555	43	25999	0.261035	0.001	3.81059	202	["MO000018526","MO000019545","MO000019613","MO000020123","MO000020125","MO000027279","MO000042951","MO000042952","MO000056595","MO000057619","MO000059600","MO000059675","MO000078269","MO000079414","MO000080694","MO000082439","MO000083628","MO000087697","MO000093601","MO000096389","MO000096735","MO000098252","MO000099216","MO000122411","MO000125685","MO000134203","MO000134205","MO000138307","MO000…	["C5aR(h)","COX2(h)","ER-alpha-L(h)","ER-alpha-S(h)","ER-alpha-isoform3(h)","ER-alpha-isoform4(h)","ETB(h)","ETB-B(h)","ETB-delta3(h)","Fra-1(h)","HEF1-isoform1(h)","HEF1-isoform2(h)","HEF1-isoform3(h)","IL-4Ralpha-isoform1(h)","IL-4Ralpha-isoform2(h)","MATS1-isoform1(h)","MATS1-isoform2(h)","Mcl-1-p24(h)","Mcl-1-p27(h)","Mcl-1L(h)","Mcl-1S(h)","RALT(h)","RhoE(h)","SDF-1-Delta(h)","SDF-1-Epsilon(…
MO000118548	lepr-B(h)	9.555	44	25421	0.260523	0.002	3.84334	203	["MO000018526","MO000019545","MO000019613","MO000020123","MO000020125","MO000027279","MO000042951","MO000042952","MO000056595","MO000057619","MO000059600","MO000059675","MO000078269","MO000079414","MO000080694","MO000082439","MO000083628","MO000087697","MO000093601","MO000096389","MO000096735","MO000098252","MO000099216","MO000108541","MO000122411","MO000125685","MO000134203","MO000134205","MO000…	["C5aR(h)","COX2(h)","ER-alpha-L(h)","ER-alpha-S(h)","ER-alpha-isoform3(h)","ER-alpha-isoform4(h)","ETB(h)","ETB-B(h)","ETB-delta3(h)","Fra-1(h)","HEF1-isoform1(h)","HEF1-isoform2(h)","HEF1-isoform3(h)","IL-4Ralpha-isoform1(h)","IL-4Ralpha-isoform2(h)","MATS1-isoform1(h)","MATS1-isoform2(h)","Mcl-1-p24(h)","Mcl-1-p27(h)","Mcl-1L(h)","Mcl-1S(h)","RALT(h)","RhoE(h)","SDF-1-Delta(h)","SDF-1-Epsilon(…
MO000271299	MKK5-isoform4(h)	9.95	59	34310	0.51305	0.005	2.31056	203	["MO000018526","MO000018976","MO000018977","MO000019545","MO000019613","MO000020123","MO000020125","MO000027279","MO000042951","MO000042952","MO000056595","MO000057619","MO000058719","MO000059600","MO000059675","MO000060000","MO000078269","MO000079414","MO000080605","MO000080694","MO000082439","MO000083628","MO000087697","MO000093601","MO000096389","MO000096735","MO000098252","MO000098601","MO000…	["5'-nucleotidase(h)","5'-nucleotidase-isoform2(h)","AXL(h)","AXL-Short(h)","C5aR(h)","CD4(h)","COX2(h)","ER-alpha-L(h)","ER-alpha-S(h)","ER-alpha-isoform3(h)","ER-alpha-isoform4(h)","ETB(h)","ETB-B(h)","ETB-delta3(h)","Fra-1(h)","HEF1-isoform1(h)","HEF1-isoform2(h)","HEF1-isoform3(h)","IL-4Ralpha-isoform1(h)","IL-4Ralpha-isoform2(h)","MATS1-isoform1(h)","MATS1-isoform2(h)","MIP1B(h)","Mcl-1-p24(…
MO000271493	PTPN5-isoform2(h)	9.045	51	32895	0.400595	0.002	2.46033	204	["MO000018526","MO000018976","MO000018977","MO000019545","MO000019613","MO000020123","MO000020125","MO000027279","MO000042951","MO000042952","MO000056595","MO000057619","MO000059600","MO000059675","MO000078269","MO000079414","MO000080605","MO000080694","MO000082439","MO000083628","MO000087697","MO000093601","MO000096389","MO000096735","MO000098252","MO000098601","MO000099216","MO000108541","MO000…	["5'-nucleotidase(h)","5'-nucleotidase-isoform2(h)","C5aR(h)","COX2(h)","ER-alpha-L(h)","ER-alpha-S(h)","ER-alpha-isoform3(h)","ER-alpha-isoform4(h)","ETB(h)","ETB-B(h)","ETB-delta3(h)","Fra-1(h)","HEF1-isoform1(h)","HEF1-isoform2(h)","HEF1-isoform3(h)","IL-4Ralpha-isoform1(h)","IL-4Ralpha-isoform2(h)","MATS1-isoform1(h)","MATS1-isoform2(h)","Mcl-1-p24(h)","Mcl-1-p27(h)","Mcl-1L(h)","Mcl-1S(h)","…
MO000133462	5-HT-2A(h)	9.555	43	25999	0.261035	0.002	3.72398	210	["MO000018526","MO000019545","MO000019613","MO000020123","MO000020125","MO000027279","MO000042951","MO000042952","MO000056595","MO000057619","MO000059600","MO000059675","MO000078269","MO000079414","MO000080694","MO000082439","MO000083628","MO000087697","MO000093601","MO000096389","MO000096735","MO000098252","MO000099216","MO000122411","MO000125685","MO000134203","MO000134205","MO000138307","MO000…	["C5aR(h)","COX2(h)","ER-alpha-L(h)","ER-alpha-S(h)","ER-alpha-isoform3(h)","ER-alpha-isoform4(h)","ETB(h)","ETB-B(h)","ETB-delta3(h)","Fra-1(h)","HEF1-isoform1(h)","HEF1-isoform2(h)","HEF1-isoform3(h)","IL-4Ralpha-isoform1(h)","IL-4Ralpha-isoform2(h)","MATS1-isoform1(h)","MATS1-isoform2(h)","Mcl-1-p24(h)","Mcl-1-p27(h)","Mcl-1L(h)","Mcl-1S(h)","RALT(h)","RhoE(h)","SDF-1-Delta(h)","SDF-1-Epsilon(…
MO000256193	MKK5-C(h)	9.95	59	34310	0.51305	0.005	2.28538	211	["MO000018526","MO000018976","MO000018977","MO000019545","MO000019613","MO000020123","MO000020125","MO000027279","MO000042951","MO000042952","MO000056595","MO000057619","MO000058719","MO000059600","MO000059675","MO000060000","MO000078269","MO000079414","MO000080605","MO000080694","MO000082439","MO000083628","MO000087697","MO000093601","MO000096389","MO000096735","MO000098252","MO000098601","MO000…	["5'-nucleotidase(h)","5'-nucleotidase-isoform2(h)","AXL(h)","AXL-Short(h)","C5aR(h)","CD4(h)","COX2(h)","ER-alpha-L(h)","ER-alpha-S(h)","ER-alpha-isoform3(h)","ER-alpha-isoform4(h)","ETB(h)","ETB-B(h)","ETB-delta3(h)","Fra-1(h)","HEF1-isoform1(h)","HEF1-isoform2(h)","HEF1-isoform3(h)","IL-4Ralpha-isoform1(h)","IL-4Ralpha-isoform2(h)","MATS1-isoform1(h)","MATS1-isoform2(h)","MIP1B(h)","Mcl-1-p24(…
MO000018225	IL-16-isoform3(h)	9.85	50	23254	0.239608	0.001	4.82902	213	["MO000019545","MO000019613","MO000020123","MO000020125","MO000027279","MO000042951","MO000042952","MO000056595","MO000057602","MO000057619","MO000058719","MO000059600","MO000059675","MO000059924","MO000060000","MO000078269","MO000079414","MO000082439","MO000083628","MO000087697","MO000093601","MO000096389","MO000096735","MO000098252","MO000099216","MO000108541","MO000116135","MO000122411","MO000…	["ACT-isoform1(h)","ACT-isoform2(h)","ACT-isoform3(h)","C5aR(h)","CD4(h)","COX2(h)","ER-alpha-L(h)","ER-alpha-S(h)","ER-alpha-isoform3(h)","ER-alpha-isoform4(h)","Fra-1(h)","HEF1-isoform1(h)","HEF1-isoform2(h)","HEF1-isoform3(h)","IL-4Ralpha-isoform1(h)","IL-4Ralpha-isoform2(h)","LD78-beta(h)","MATS1-isoform1(h)","MATS1-isoform2(h)","MIP1B(h)","Mcl-1-p24(h)","Mcl-1-p27(h)","Mcl-1L(h)","Mcl-1S(h)"…
MO000078407	MKK5-isoform2(h)	9.95	59	34310	0.51305	0.005	2.28138	213	["MO000018526","MO000018976","MO000018977","MO000019545","MO000019613","MO000020123","MO000020125","MO000027279","MO000042951","MO000042952","MO000056595","MO000057619","MO000058719","MO000059600","MO000059675","MO000060000","MO000078269","MO000079414","MO000080605","MO000080694","MO000082439","MO000083628","MO000087697","MO000093601","MO000096389","MO000096735","MO000098252","MO000098601","MO000…	["5'-nucleotidase(h)","5'-nucleotidase-isoform2(h)","AXL(h)","AXL-Short(h)","C5aR(h)","CD4(h)","COX2(h)","ER-alpha-L(h)","ER-alpha-S(h)","ER-alpha-isoform3(h)","ER-alpha-isoform4(h)","ETB(h)","ETB-B(h)","ETB-delta3(h)","Fra-1(h)","HEF1-isoform1(h)","HEF1-isoform2(h)","HEF1-isoform3(h)","IL-4Ralpha-isoform1(h)","IL-4Ralpha-isoform2(h)","MATS1-isoform1(h)","MATS1-isoform2(h)","MIP1B(h)","Mcl-1-p24(…
MO000117560	beta3C-integrin(h)	9.63	52	31195	0.335668	0.014	2.84284	215	["MO000018526","MO000019545","MO000019613","MO000020123","MO000020125","MO000027279","MO000042951","MO000042952","MO000056595","MO000057619","MO000058719","MO000059600","MO000059675","MO000078269","MO000079414","MO000080694","MO000082439","MO000083628","MO000087697","MO000093601","MO000096389","MO000096735","MO000098252","MO000098601","MO000099216","MO000108541","MO000117998","MO000122411","MO000…	["5'-nucleotidase(h)","5'-nucleotidase-isoform2(h)","AXL(h)","AXL-Short(h)","C5aR(h)","CD4(h)","COX2(h)","ER-alpha-L(h)","ER-alpha-S(h)","ER-alpha-isoform3(h)","ER-alpha-isoform4(h)","ETB(h)","ETB-B(h)","ETB-delta3(h)","Fra-1(h)","HEF1-isoform1(h)","HEF1-isoform2(h)","HEF1-isoform3(h)","IBP-1(h)","IL-4Ralpha-isoform1(h)","IL-4Ralpha-isoform2(h)","MATS1-isoform1(h)","MATS1-isoform2(h)","Mcl-1-p24(…
MO000175927	IL-4Ralpha-isoform2(h)	9.87	45	24731	0.256207	0.002	3.78128	215	["MO000018526","MO000019545","MO000019613","MO000020123","MO000020125","MO000027279","MO000042951","MO000042952","MO000056595","MO000057619","MO000059600","MO000059675","MO000078269","MO000079414","MO000080694","MO000082439","MO000083628","MO000087697","MO000093601","MO000096389","MO000096735","MO000098252","MO000099216","MO000122411","MO000125685","MO000132107","MO000134203","MO000134205","MO000…	["C5aR(h)","COX2(h)","ER-alpha-L(h)","ER-alpha-S(h)","ER-alpha-isoform3(h)","ER-alpha-isoform4(h)","ETB(h)","ETB-B(h)","ETB-delta3(h)","Fra-1(h)","HEF1-isoform1(h)","HEF1-isoform2(h)","HEF1-isoform3(h)","IL-4Ralpha-isoform1(h)","IL-4Ralpha-isoform2(h)","MATS1-isoform1(h)","MATS1-isoform2(h)","Mcl-1-p24(h)","Mcl-1-p27(h)","Mcl-1L(h)","Mcl-1S(h)","RALT(h)","RhoE(h)","SDF-1-Delta(h)","SDF-1-Epsilon(…
MO000019375	IL-1beta(h)	9.45	46	29131	0.272674	0.002	3.46483	217	["MO000019545","MO000019613","MO000020123","MO000020125","MO000027279","MO000042951","MO000042952","MO000056595","MO000057619","MO000059600","MO000059675","MO000059924","MO000078269","MO000079414","MO000082439","MO000083628","MO000087697","MO000093601","MO000096389","MO000096735","MO000098252","MO000099216","MO000108541","MO000122411","MO000125685","MO000127661","MO000132107","MO000134203","MO000…	["ACT-isoform1(h)","ACT-isoform2(h)","ACT-isoform3(h)","C5aR(h)","COX2(h)","ER-alpha-L(h)","ER-alpha-S(h)","ER-alpha-isoform3(h)","ER-alpha-isoform4(h)","Fra-1(h)","HEF1-isoform1(h)","HEF1-isoform2(h)","HEF1-isoform3(h)","IL-4Ralpha-isoform1(h)","IL-4Ralpha-isoform2(h)","MATS1-isoform1(h)","MATS1-isoform2(h)","Mcl-1-p24(h)","Mcl-1-p27(h)","Mcl-1L(h)","Mcl-1S(h)","RALT(h)","SDF-1-Delta(h)","SDF-1-…
MO000059055	beta3A-integrin(h)	9.63	52	31195	0.335668	0.014	2.84181	217	["MO000018526","MO000019545","MO000019613","MO000020123","MO000020125","MO000027279","MO000042951","MO000042952","MO000056595","MO000057619","MO000058719","MO000059600","MO000059675","MO000078269","MO000079414","MO000080694","MO000082439","MO000083628","MO000087697","MO000093601","MO000096389","MO000096735","MO000098252","MO000098601","MO000099216","MO000108541","MO000117998","MO000122411","MO000…	["5'-nucleotidase(h)","5'-nucleotidase-isoform2(h)","AXL(h)","AXL-Short(h)","C5aR(h)","CD4(h)","COX2(h)","ER-alpha-L(h)","ER-alpha-S(h)","ER-alpha-isoform3(h)","ER-alpha-isoform4(h)","ETB(h)","ETB-B(h)","ETB-delta3(h)","Fra-1(h)","HEF1-isoform1(h)","HEF1-isoform2(h)","HEF1-isoform3(h)","IBP-1(h)","IL-4Ralpha-isoform1(h)","IL-4Ralpha-isoform2(h)","MATS1-isoform1(h)","MATS1-isoform2(h)","Mcl-1-p24(…
MO000059842	HEPTP-xbb1(h)	9.045	51	31580	0.356177	0.003	2.68731	217	["MO000018526","MO000018976","MO000018977","MO000019545","MO000019613","MO000020123","MO000020125","MO000027279","MO000042951","MO000042952","MO000056595","MO000057619","MO000059600","MO000059675","MO000078269","MO000079414","MO000080605","MO000080694","MO000082439","MO000083628","MO000087697","MO000093601","MO000096389","MO000096735","MO000098252","MO000098601","MO000099216","MO000108541","MO000…	["5'-nucleotidase(h)","5'-nucleotidase-isoform2(h)","C5aR(h)","COX2(h)","ER-alpha-L(h)","ER-alpha-S(h)","ER-alpha-isoform3(h)","ER-alpha-isoform4(h)","ETB(h)","ETB-B(h)","ETB-delta3(h)","Fra-1(h)","HEF1-isoform1(h)","HEF1-isoform2(h)","HEF1-isoform3(h)","IL-4Ralpha-isoform1(h)","IL-4Ralpha-isoform2(h)","MATS1-isoform1(h)","MATS1-isoform2(h)","Mcl-1-p24(h)","Mcl-1-p27(h)","Mcl-1L(h)","Mcl-1S(h)","…
MO000125685	IL-4Ralpha-isoform1(h)	9.87	45	24731	0.256207	0.002	3.7538	217	["MO000018526","MO000019545","MO000019613","MO000020123","MO000020125","MO000027279","MO000042951","MO000042952","MO000056595","MO000057619","MO000059600","MO000059675","MO000078269","MO000079414","MO000080694","MO000082439","MO000083628","MO000087697","MO000093601","MO000096389","MO000096735","MO000098252","MO000099216","MO000122411","MO000125685","MO000132107","MO000134203","MO000134205","MO000…	["C5aR(h)","COX2(h)","ER-alpha-L(h)","ER-alpha-S(h)","ER-alpha-isoform3(h)","ER-alpha-isoform4(h)","ETB(h)","ETB-B(h)","ETB-delta3(h)","Fra-1(h)","HEF1-isoform1(h)","HEF1-isoform2(h)","HEF1-isoform3(h)","IL-4Ralpha-isoform1(h)","IL-4Ralpha-isoform2(h)","MATS1-isoform1(h)","MATS1-isoform2(h)","Mcl-1-p24(h)","Mcl-1-p27(h)","Mcl-1L(h)","Mcl-1S(h)","RALT(h)","RhoE(h)","SDF-1-Delta(h)","SDF-1-Epsilon(…
MO000103362	alpha-synuclein-isoform3(h)	9.27	49	31164	0.34115	0.012	2.78236	218	["MO000018526","MO000019545","MO000019613","MO000020123","MO000020125","MO000027279","MO000042951","MO000042952","MO000056595","MO000057619","MO000058719","MO000059600","MO000059675","MO000078269","MO000079414","MO000080694","MO000082439","MO000083628","MO000087697","MO000093601","MO000096389","MO000096735","MO000098252","MO000098601","MO000099216","MO000108541","MO000122411","MO000125685","MO000…	["5'-nucleotidase(h)","5'-nucleotidase-isoform2(h)","AXL(h)","AXL-Short(h)","C5aR(h)","CD4(h)","COX2(h)","ER-alpha-L(h)","ER-alpha-S(h)","ER-alpha-isoform3(h)","ER-alpha-isoform4(h)","ETB(h)","ETB-B(h)","ETB-delta3(h)","Fra-1(h)","HEF1-isoform1(h)","HEF1-isoform2(h)","HEF1-isoform3(h)","IL-4Ralpha-isoform1(h)","IL-4Ralpha-isoform2(h)","MATS1-isoform1(h)","MATS1-isoform2(h)","Mcl-1-p24(h)","Mcl-1-…
MO000312049	CTLA-4-isoform5(h)	9.555	46	27658	0.276549	0.005	3.43582	218	["MO000018526","MO000019545","MO000019613","MO000020123","MO000020125","MO000027279","MO000042951","MO000042952","MO000056595","MO000057619","MO000059600","MO000059675","MO000078269","MO000079414","MO000080694","MO000082439","MO000083628","MO000087697","MO000093601","MO000096389","MO000096735","MO000098252","MO000099216","MO000108541","MO000122411","MO000125685","MO000132107","MO000134203","MO000…	["C5aR(h)","COX2(h)","ER-alpha-L(h)","ER-alpha-S(h)","ER-alpha-isoform3(h)","ER-alpha-isoform4(h)","ETB(h)","ETB-B(h)","ETB-delta3(h)","Fra-1(h)","HEF1-isoform1(h)","HEF1-isoform2(h)","HEF1-isoform3(h)","IL-4Ralpha-isoform1(h)","IL-4Ralpha-isoform2(h)","MATS1-isoform1(h)","MATS1-isoform2(h)","Mcl-1-p24(h)","Mcl-1-p27(h)","Mcl-1L(h)","Mcl-1S(h)","RALT(h)","RhoE(h)","SDF-1-Delta(h)","SDF-1-Epsilon(…
MO000021258	InsR-A(h)	9.775	57	31650	0.390259	0.006	2.41862	219	["MO000018526","MO000018976","MO000018977","MO000019545","MO000019613","MO000020123","MO000020125","MO000027279","MO000042951","MO000042952","MO000056595","MO000057619","MO000058719","MO000059600","MO000059675","MO000060000","MO000078269","MO000079414","MO000080605","MO000080694","MO000082439","MO000083628","MO000087697","MO000093601","MO000096389","MO000096735","MO000098252","MO000098601","MO000…	["5'-nucleotidase(h)","5'-nucleotidase-isoform2(h)","C5aR(h)","CD4(h)","COX2(h)","ER-alpha-L(h)","ER-alpha-S(h)","ER-alpha-isoform3(h)","ER-alpha-isoform4(h)","ETB(h)","ETB-B(h)","ETB-delta3(h)","Fra-1(h)","HEF1-isoform1(h)","HEF1-isoform2(h)","HEF1-isoform3(h)","IBP-1(h)","IL-4Ralpha-isoform1(h)","IL-4Ralpha-isoform2(h)","MATS1-isoform1(h)","MATS1-isoform2(h)","Mcl-1-p24(h)","Mcl-1-p27(h)","Mcl-…
MO000079959	IL-2(h)	9.9	47	22646	0.231463	0.006	5.05505	219	["MO000018526","MO000018976","MO000018977","MO000019545","MO000019613","MO000027279","MO000042951","MO000042952","MO000056595","MO000057619","MO000059600","MO000059675","MO000059924","MO000060000","MO000078269","MO000079414","MO000080605","MO000080694","MO000082439","MO000083628","MO000087697","MO000093601","MO000096389","MO000096735","MO000098252","MO000099216","MO000108541","MO000122411","MO000…	["C5aR(h)","COX2(h)","ER-alpha-L(h)","ER-alpha-S(h)","ER-alpha-isoform3(h)","ER-alpha-isoform4(h)","ETB(h)","ETB-B(h)","ETB-delta3(h)","Fra-1(h)","HEF1-isoform1(h)","HEF1-isoform2(h)","HEF1-isoform3(h)","IL-4Ralpha-isoform1(h)","IL-4Ralpha-isoform2(h)","MATS1-isoform1(h)","MATS1-isoform2(h)","Mcl-1-p24(h)","Mcl-1-p27(h)","Mcl-1L(h)","Mcl-1S(h)","RALT(h)","SOCS-2(h)","SOCS-3(h)","Sh3p2(h)","TNFR2-…
MO000312460	HEPTP-isoform3(h)	9.045	51	31580	0.356177	0.004	2.66271	219	["MO000018526","MO000018976","MO000018977","MO000019545","MO000019613","MO000020123","MO000020125","MO000027279","MO000042951","MO000042952","MO000056595","MO000057619","MO000059600","MO000059675","MO000078269","MO000079414","MO000080605","MO000080694","MO000082439","MO000083628","MO000087697","MO000093601","MO000096389","MO000096735","MO000098252","MO000098601","MO000099216","MO000108541","MO000…	["5'-nucleotidase(h)","5'-nucleotidase-isoform2(h)","C5aR(h)","COX2(h)","ER-alpha-L(h)","ER-alpha-S(h)","ER-alpha-isoform3(h)","ER-alpha-isoform4(h)","ETB(h)","ETB-B(h)","ETB-delta3(h)","Fra-1(h)","HEF1-isoform1(h)","HEF1-isoform2(h)","HEF1-isoform3(h)","IL-4Ralpha-isoform1(h)","IL-4Ralpha-isoform2(h)","MATS1-isoform1(h)","MATS1-isoform2(h)","Mcl-1-p24(h)","Mcl-1-p27(h)","Mcl-1L(h)","Mcl-1S(h)","…
MO000059844	HEPTP-xbb2(h)	9.045	51	31580	0.356177	0.005	2.62493	220	["MO000018526","MO000018976","MO000018977","MO000019545","MO000019613","MO000020123","MO000020125","MO000027279","MO000042951","MO000042952","MO000056595","MO000057619","MO000059600","MO000059675","MO000078269","MO000079414","MO000080605","MO000080694","MO000082439","MO000083628","MO000087697","MO000093601","MO000096389","MO000096735","MO000098252","MO000098601","MO000099216","MO000108541","MO000…	["5'-nucleotidase(h)","5'-nucleotidase-isoform2(h)","C5aR(h)","COX2(h)","ER-alpha-L(h)","ER-alpha-S(h)","ER-alpha-isoform3(h)","ER-alpha-isoform4(h)","ETB(h)","ETB-B(h)","ETB-delta3(h)","Fra-1(h)","HEF1-isoform1(h)","HEF1-isoform2(h)","HEF1-isoform3(h)","IL-4Ralpha-isoform1(h)","IL-4Ralpha-isoform2(h)","MATS1-isoform1(h)","MATS1-isoform2(h)","Mcl-1-p24(h)","Mcl-1-p27(h)","Mcl-1L(h)","Mcl-1S(h)","…
MO000093601	RALT(h)	9.9	17	10948	0.223464	0	8.8132	221	["MO000019545","MO000019613","MO000027279","MO000042951","MO000042952","MO000056595","MO000078269","MO000079414","MO000083628","MO000093601","MO000096389","MO000134203","MO000134205","MO000255187","MO000255188","MO000270900","MO000280977"]	["COX2(h)","ER-alpha-L(h)","ER-alpha-S(h)","ER-alpha-isoform3(h)","ER-alpha-isoform4(h)","HEF1-isoform1(h)","HEF1-isoform2(h)","HEF1-isoform3(h)","MATS1-isoform1(h)","MATS1-isoform2(h)","Mcl-1L(h)","Mcl-1S(h)","RALT(h)","c-Ets-2(h)","c-Myc-isoform1(h)","c-Myc-isoform2(h)","cIAP-2(h)"]
MO000021259	InsR-B(h)	9.775	57	31650	0.390255	0.007	2.39704	222	["MO000018526","MO000018976","MO000018977","MO000019545","MO000019613","MO000020123","MO000020125","MO000027279","MO000042951","MO000042952","MO000056595","MO000057619","MO000058719","MO000059600","MO000059675","MO000060000","MO000078269","MO000079414","MO000080605","MO000080694","MO000082439","MO000083628","MO000087697","MO000093601","MO000096389","MO000096735","MO000098252","MO000098601","MO000…	["5'-nucleotidase(h)","5'-nucleotidase-isoform2(h)","C5aR(h)","CD4(h)","COX2(h)","ER-alpha-L(h)","ER-alpha-S(h)","ER-alpha-isoform3(h)","ER-alpha-isoform4(h)","ETB(h)","ETB-B(h)","ETB-delta3(h)","Fra-1(h)","HEF1-isoform1(h)","HEF1-isoform2(h)","HEF1-isoform3(h)","IBP-1(h)","IL-4Ralpha-isoform1(h)","IL-4Ralpha-isoform2(h)","MATS1-isoform1(h)","MATS1-isoform2(h)","Mcl-1-p24(h)","Mcl-1-p27(h)","Mcl-…
MO000103359	alpha-synuclein-isoform2(h)	9.27	49	31164	0.34115	0.013	2.75527	222	["MO000018526","MO000019545","MO000019613","MO000020123","MO000020125","MO000027279","MO000042951","MO000042952","MO000056595","MO000057619","MO000058719","MO000059600","MO000059675","MO000078269","MO000079414","MO000080694","MO000082439","MO000083628","MO000087697","MO000093601","MO000096389","MO000096735","MO000098252","MO000098601","MO000099216","MO000108541","MO000122411","MO000125685","MO000…	["5'-nucleotidase(h)","5'-nucleotidase-isoform2(h)","AXL(h)","AXL-Short(h)","C5aR(h)","CD4(h)","COX2(h)","ER-alpha-L(h)","ER-alpha-S(h)","ER-alpha-isoform3(h)","ER-alpha-isoform4(h)","ETB(h)","ETB-B(h)","ETB-delta3(h)","Fra-1(h)","HEF1-isoform1(h)","HEF1-isoform2(h)","HEF1-isoform3(h)","IL-4Ralpha-isoform1(h)","IL-4Ralpha-isoform2(h)","MATS1-isoform1(h)","MATS1-isoform2(h)","Mcl-1-p24(h)","Mcl-1-…
MO000256984	HEPTP-isoform2(h)	9.045	51	31580	0.356177	0.005	2.63725	222	["MO000018526","MO000018976","MO000018977","MO000019545","MO000019613","MO000020123","MO000020125","MO000027279","MO000042951","MO000042952","MO000056595","MO000057619","MO000059600","MO000059675","MO000078269","MO000079414","MO000080605","MO000080694","MO000082439","MO000083628","MO000087697","MO000093601","MO000096389","MO000096735","MO000098252","MO000098601","MO000099216","MO000108541","MO000…	["5'-nucleotidase(h)","5'-nucleotidase-isoform2(h)","C5aR(h)","COX2(h)","ER-alpha-L(h)","ER-alpha-S(h)","ER-alpha-isoform3(h)","ER-alpha-isoform4(h)","ETB(h)","ETB-B(h)","ETB-delta3(h)","Fra-1(h)","HEF1-isoform1(h)","HEF1-isoform2(h)","HEF1-isoform3(h)","IL-4Ralpha-isoform1(h)","IL-4Ralpha-isoform2(h)","MATS1-isoform1(h)","MATS1-isoform2(h)","Mcl-1-p24(h)","Mcl-1-p27(h)","Mcl-1L(h)","Mcl-1S(h)","…
MO000016687	IFNRII	9.555	43	26028	0.261171	0.001	3.51302	223	["MO000018526","MO000019545","MO000019613","MO000020123","MO000020125","MO000027279","MO000042951","MO000042952","MO000056595","MO000057619","MO000059600","MO000059675","MO000078269","MO000079414","MO000080694","MO000082439","MO000083628","MO000087697","MO000093601","MO000096389","MO000096735","MO000098252","MO000099216","MO000122411","MO000125685","MO000134203","MO000134205","MO000138307","MO000…	["C5aR(h)","COX2(h)","ER-alpha-L(h)","ER-alpha-S(h)","ER-alpha-isoform3(h)","ER-alpha-isoform4(h)","ETB(h)","ETB-B(h)","ETB-delta3(h)","Fra-1(h)","HEF1-isoform1(h)","HEF1-isoform2(h)","HEF1-isoform3(h)","IL-4Ralpha-isoform1(h)","IL-4Ralpha-isoform2(h)","MATS1-isoform1(h)","MATS1-isoform2(h)","Mcl-1-p24(h)","Mcl-1-p27(h)","Mcl-1L(h)","Mcl-1S(h)","RALT(h)","RhoE(h)","SDF-1-Delta(h)","SDF-1-Epsilon(…
MO000117557	beta3B-integrin(h)	9.63	52	31195	0.335668	0.016	2.76152	223	["MO000018526","MO000019545","MO000019613","MO000020123","MO000020125","MO000027279","MO000042951","MO000042952","MO000056595","MO000057619","MO000058719","MO000059600","MO000059675","MO000078269","MO000079414","MO000080694","MO000082439","MO000083628","MO000087697","MO000093601","MO000096389","MO000096735","MO000098252","MO000098601","MO000099216","MO000108541","MO000117998","MO000122411","MO000…	["5'-nucleotidase(h)","5'-nucleotidase-isoform2(h)","AXL(h)","AXL-Short(h)","C5aR(h)","CD4(h)","COX2(h)","ER-alpha-L(h)","ER-alpha-S(h)","ER-alpha-isoform3(h)","ER-alpha-isoform4(h)","ETB(h)","ETB-B(h)","ETB-delta3(h)","Fra-1(h)","HEF1-isoform1(h)","HEF1-isoform2(h)","HEF1-isoform3(h)","IBP-1(h)","IL-4Ralpha-isoform1(h)","IL-4Ralpha-isoform2(h)","MATS1-isoform1(h)","MATS1-isoform2(h)","Mcl-1-p24(…
MO000121450	MKK5-isoform1(h)	9.95	59	34402	0.512969	0.011	2.19605	223	["MO000018526","MO000018976","MO000018977","MO000019545","MO000019613","MO000020123","MO000020125","MO000027279","MO000042951","MO000042952","MO000056595","MO000057619","MO000058719","MO000059600","MO000059675","MO000060000","MO000078269","MO000079414","MO000080605","MO000080694","MO000082439","MO000083628","MO000087697","MO000093601","MO000096389","MO000096735","MO000098252","MO000098601","MO000…	["5'-nucleotidase(h)","5'-nucleotidase-isoform2(h)","AXL(h)","AXL-Short(h)","C5aR(h)","CD4(h)","COX2(h)","ER-alpha-L(h)","ER-alpha-S(h)","ER-alpha-isoform3(h)","ER-alpha-isoform4(h)","ETB(h)","ETB-B(h)","ETB-delta3(h)","Fra-1(h)","HEF1-isoform1(h)","HEF1-isoform2(h)","HEF1-isoform3(h)","IL-4Ralpha-isoform1(h)","IL-4Ralpha-isoform2(h)","MATS1-isoform1(h)","MATS1-isoform2(h)","MIP1B(h)","Mcl-1-p24(…
MO000103093	Cot-52kDa(h)	9.95	54	31228	0.36987	0.009	2.44302	224	["MO000018526","MO000018976","MO000018977","MO000019545","MO000019613","MO000020123","MO000020125","MO000027279","MO000042951","MO000042952","MO000056595","MO000057619","MO000059600","MO000059675","MO000078269","MO000079414","MO000080605","MO000080694","MO000082439","MO000083628","MO000087697","MO000093601","MO000096389","MO000096735","MO000098252","MO000098601","MO000099216","MO000108541","MO000…	["5'-nucleotidase(h)","5'-nucleotidase-isoform2(h)","AXL(h)","AXL-Short(h)","C5aR(h)","COX2(h)","ER-alpha-L(h)","ER-alpha-S(h)","ER-alpha-isoform3(h)","ER-alpha-isoform4(h)","ETB(h)","ETB-B(h)","ETB-delta3(h)","Fra-1(h)","HEF1-isoform1(h)","HEF1-isoform2(h)","HEF1-isoform3(h)","IL-4Ralpha-isoform1(h)","IL-4Ralpha-isoform2(h)","MATS1-isoform1(h)","MATS1-isoform2(h)","MIP1B(h)","Mcl-1-p24(h)","Mcl-…
MO000044265	alpha-synuclein-isoform1(h)	9.27	49	31164	0.341147	0.014	2.73804	225	["MO000018526","MO000019545","MO000019613","MO000020123","MO000020125","MO000027279","MO000042951","MO000042952","MO000056595","MO000057619","MO000058719","MO000059600","MO000059675","MO000078269","MO000079414","MO000080694","MO000082439","MO000083628","MO000087697","MO000093601","MO000096389","MO000096735","MO000098252","MO000098601","MO000099216","MO000108541","MO000122411","MO000125685","MO000…	["5'-nucleotidase(h)","5'-nucleotidase-isoform2(h)","AXL(h)","AXL-Short(h)","C5aR(h)","CD4(h)","COX2(h)","ER-alpha-L(h)","ER-alpha-S(h)","ER-alpha-isoform3(h)","ER-alpha-isoform4(h)","ETB(h)","ETB-B(h)","ETB-delta3(h)","Fra-1(h)","HEF1-isoform1(h)","HEF1-isoform2(h)","HEF1-isoform3(h)","IL-4Ralpha-isoform1(h)","IL-4Ralpha-isoform2(h)","MATS1-isoform1(h)","MATS1-isoform2(h)","Mcl-1-p24(h)","Mcl-1-…
MO000057647	EGF-isoform1(h)	9.045	48	29838	0.302396	0.006	2.96847	228	["MO000018526","MO000019545","MO000019613","MO000020123","MO000020125","MO000027279","MO000042951","MO000042952","MO000056595","MO000057619","MO000059600","MO000059675","MO000078269","MO000079414","MO000080694","MO000082439","MO000083628","MO000087697","MO000093601","MO000096389","MO000096735","MO000098252","MO000099216","MO000108541","MO000122411","MO000125685","MO000132107","MO000134203","MO000…	["AXL(h)","AXL-Short(h)","C5aR(h)","COX2(h)","ER-alpha-L(h)","ER-alpha-S(h)","ER-alpha-isoform3(h)","ER-alpha-isoform4(h)","ETB(h)","ETB-B(h)","ETB-delta3(h)","Fra-1(h)","HEF1-isoform1(h)","HEF1-isoform2(h)","HEF1-isoform3(h)","IL-4Ralpha-isoform1(h)","IL-4Ralpha-isoform2(h)","MATS1-isoform1(h)","MATS1-isoform2(h)","Mcl-1-p24(h)","Mcl-1-p27(h)","Mcl-1L(h)","Mcl-1S(h)","RALT(h)","RhoE(h)","SDF-1-D…
MO000103090	Cot-58kDa(h)	9.95	54	31228	0.369867	0.01	2.41963	228	["MO000018526","MO000018976","MO000018977","MO000019545","MO000019613","MO000020123","MO000020125","MO000027279","MO000042951","MO000042952","MO000056595","MO000057619","MO000059600","MO000059675","MO000078269","MO000079414","MO000080605","MO000080694","MO000082439","MO000083628","MO000087697","MO000093601","MO000096389","MO000096735","MO000098252","MO000098601","MO000099216","MO000108541","MO000…	["5'-nucleotidase(h)","5'-nucleotidase-isoform2(h)","AXL(h)","AXL-Short(h)","C5aR(h)","COX2(h)","ER-alpha-L(h)","ER-alpha-S(h)","ER-alpha-isoform3(h)","ER-alpha-isoform4(h)","ETB(h)","ETB-B(h)","ETB-delta3(h)","Fra-1(h)","HEF1-isoform1(h)","HEF1-isoform2(h)","HEF1-isoform3(h)","IL-4Ralpha-isoform1(h)","IL-4Ralpha-isoform2(h)","MATS1-isoform1(h)","MATS1-isoform2(h)","MIP1B(h)","Mcl-1-p24(h)","Mcl-…
MO000281381	(angiotensin II)2:(AT2 receptor)2:(ATIP-isoform3)2:SHP-1	9.27	51	31380	0.358788	0.003	2.50805	228	["MO000018526","MO000018976","MO000018977","MO000019545","MO000019613","MO000020123","MO000020125","MO000027279","MO000042951","MO000042952","MO000056595","MO000057619","MO000059600","MO000059675","MO000078269","MO000079414","MO000080605","MO000080694","MO000082439","MO000083628","MO000087697","MO000093601","MO000096389","MO000096735","MO000098252","MO000098601","MO000099216","MO000108541","MO000…	["5'-nucleotidase(h)","5'-nucleotidase-isoform2(h)","C5aR(h)","COX2(h)","ER-alpha-L(h)","ER-alpha-S(h)","ER-alpha-isoform3(h)","ER-alpha-isoform4(h)","ETB(h)","ETB-B(h)","ETB-delta3(h)","Fra-1(h)","HEF1-isoform1(h)","HEF1-isoform2(h)","HEF1-isoform3(h)","IL-4Ralpha-isoform1(h)","IL-4Ralpha-isoform2(h)","MATS1-isoform1(h)","MATS1-isoform2(h)","Mcl-1-p24(h)","Mcl-1-p27(h)","Mcl-1L(h)","Mcl-1S(h)","…
MO000316028	nek10:Raf-1{pS338}:MEK1{pS218}{pS222}	9.27	51	31380	0.358788	0.003	2.50805	228	["MO000018526","MO000018976","MO000018977","MO000019545","MO000019613","MO000020123","MO000020125","MO000027279","MO000042951","MO000042952","MO000056595","MO000057619","MO000059600","MO000059675","MO000078269","MO000079414","MO000080605","MO000080694","MO000082439","MO000083628","MO000087697","MO000093601","MO000096389","MO000096735","MO000098252","MO000098601","MO000099216","MO000108541","MO000…	["5'-nucleotidase(h)","5'-nucleotidase-isoform2(h)","C5aR(h)","COX2(h)","ER-alpha-L(h)","ER-alpha-S(h)","ER-alpha-isoform3(h)","ER-alpha-isoform4(h)","ETB(h)","ETB-B(h)","ETB-delta3(h)","Fra-1(h)","HEF1-isoform1(h)","HEF1-isoform2(h)","HEF1-isoform3(h)","IL-4Ralpha-isoform1(h)","IL-4Ralpha-isoform2(h)","MATS1-isoform1(h)","MATS1-isoform2(h)","Mcl-1-p24(h)","Mcl-1-p27(h)","Mcl-1L(h)","Mcl-1S(h)","…
MO000034142	InsR(h){p}	9.675	45	22297	0.231979	0.002	4.52457	229	["MO000018526","MO000019545","MO000019613","MO000020123","MO000020125","MO000027279","MO000042951","MO000042952","MO000056595","MO000057619","MO000058719","MO000059600","MO000059675","MO000078269","MO000079414","MO000080694","MO000082439","MO000083628","MO000087697","MO000093601","MO000096389","MO000096735","MO000098252","MO000108541","MO000117998","MO000122411","MO000125685","MO000134203","MO000…	["C5aR(h)","CD4(h)","COX2(h)","ER-alpha-L(h)","ER-alpha-S(h)","ER-alpha-isoform3(h)","ER-alpha-isoform4(h)","ETB(h)","ETB-B(h)","ETB-delta3(h)","Fra-1(h)","HEF1-isoform1(h)","HEF1-isoform2(h)","HEF1-isoform3(h)","IBP-1(h)","IL-4Ralpha-isoform1(h)","IL-4Ralpha-isoform2(h)","MATS1-isoform1(h)","MATS1-isoform2(h)","Mcl-1-p24(h)","Mcl-1-p27(h)","Mcl-1L(h)","Mcl-1S(h)","RALT(h)","RhoE(h)","SDF-1-Delta…
MO000102201	MEK1-isoform1(h){p}	8.97	51	31804	0.357858	0.005	2.5148	229	["MO000018526","MO000018976","MO000018977","MO000019545","MO000019613","MO000020123","MO000020125","MO000027279","MO000042951","MO000042952","MO000056595","MO000057619","MO000059600","MO000059675","MO000078269","MO000079414","MO000080605","MO000080694","MO000082439","MO000083628","MO000087697","MO000093601","MO000096389","MO000096735","MO000098252","MO000098601","MO000099216","MO000108541","MO000…	["5'-nucleotidase(h)","5'-nucleotidase-isoform2(h)","C5aR(h)","COX2(h)","ER-alpha-L(h)","ER-alpha-S(h)","ER-alpha-isoform3(h)","ER-alpha-isoform4(h)","ETB(h)","ETB-B(h)","ETB-delta3(h)","Fra-1(h)","HEF1-isoform1(h)","HEF1-isoform2(h)","HEF1-isoform3(h)","IL-4Ralpha-isoform1(h)","IL-4Ralpha-isoform2(h)","MATS1-isoform1(h)","MATS1-isoform2(h)","Mcl-1-p24(h)","Mcl-1-p27(h)","Mcl-1L(h)","Mcl-1S(h)","…
MO000209227	DUSP14(h)	9.99	52	29252	0.289635	0.004	2.99211	233	["MO000018526","MO000018976","MO000018977","MO000019545","MO000019613","MO000020123","MO000020125","MO000027279","MO000042951","MO000042952","MO000056595","MO000057619","MO000059600","MO000059675","MO000078269","MO000079414","MO000080605","MO000080694","MO000082439","MO000083628","MO000087697","MO000093601","MO000096389","MO000096735","MO000098252","MO000098601","MO000099216","MO000108541","MO000…	["5'-nucleotidase(h)","5'-nucleotidase-isoform2(h)","C5aR(h)","COX2(h)","ER-alpha-L(h)","ER-alpha-S(h)","ER-alpha-isoform3(h)","ER-alpha-isoform4(h)","ETB(h)","ETB-B(h)","ETB-delta3(h)","Fra-1(h)","HEF1-isoform1(h)","HEF1-isoform2(h)","HEF1-isoform3(h)","IL-4Ralpha-isoform1(h)","IL-4Ralpha-isoform2(h)","MATS1-isoform1(h)","MATS1-isoform2(h)","MIP1B(h)","Mcl-1-p24(h)","Mcl-1-p27(h)","Mcl-1L(h)","M…
MO000255411	GHR-isoform4(h)	9.555	43	25428	0.257797	0.003	3.50289	233	["MO000018526","MO000019545","MO000019613","MO000020123","MO000020125","MO000027279","MO000042951","MO000042952","MO000056595","MO000057619","MO000059600","MO000059675","MO000078269","MO000079414","MO000080694","MO000082439","MO000083628","MO000087697","MO000093601","MO000096389","MO000096735","MO000098252","MO000099216","MO000122411","MO000125685","MO000134203","MO000134205","MO000138307","MO000…	["C5aR(h)","COX2(h)","ER-alpha-L(h)","ER-alpha-S(h)","ER-alpha-isoform3(h)","ER-alpha-isoform4(h)","ETB(h)","ETB-B(h)","ETB-delta3(h)","Fra-1(h)","HEF1-isoform1(h)","HEF1-isoform2(h)","HEF1-isoform3(h)","IL-4Ralpha-isoform1(h)","IL-4Ralpha-isoform2(h)","MATS1-isoform1(h)","MATS1-isoform2(h)","Mcl-1-p24(h)","Mcl-1-p27(h)","Mcl-1L(h)","Mcl-1S(h)","RALT(h)","RhoE(h)","SDF-1-Delta(h)","SDF-1-Epsilon(…
MO000255409	GHR-isoform2(h)	9.555	43	25428	0.257797	0.003	3.50453	234	["MO000018526","MO000019545","MO000019613","MO000020123","MO000020125","MO000027279","MO000042951","MO000042952","MO000056595","MO000057619","MO000059600","MO000059675","MO000078269","MO000079414","MO000080694","MO000082439","MO000083628","MO000087697","MO000093601","MO000096389","MO000096735","MO000098252","MO000099216","MO000122411","MO000125685","MO000134203","MO000134205","MO000138307","MO000…	["C5aR(h)","COX2(h)","ER-alpha-L(h)","ER-alpha-S(h)","ER-alpha-isoform3(h)","ER-alpha-isoform4(h)","ETB(h)","ETB-B(h)","ETB-delta3(h)","Fra-1(h)","HEF1-isoform1(h)","HEF1-isoform2(h)","HEF1-isoform3(h)","IL-4Ralpha-isoform1(h)","IL-4Ralpha-isoform2(h)","MATS1-isoform1(h)","MATS1-isoform2(h)","Mcl-1-p24(h)","Mcl-1-p27(h)","Mcl-1L(h)","Mcl-1S(h)","RALT(h)","RhoE(h)","SDF-1-Delta(h)","SDF-1-Epsilon(…
MO000255410	GHR-isoform3(h)	9.555	43	25428	0.257797	0.003	3.51033	234	["MO000018526","MO000019545","MO000019613","MO000020123","MO000020125","MO000027279","MO000042951","MO000042952","MO000056595","MO000057619","MO000059600","MO000059675","MO000078269","MO000079414","MO000080694","MO000082439","MO000083628","MO000087697","MO000093601","MO000096389","MO000096735","MO000098252","MO000099216","MO000122411","MO000125685","MO000134203","MO000134205","MO000138307","MO000…	["C5aR(h)","COX2(h)","ER-alpha-L(h)","ER-alpha-S(h)","ER-alpha-isoform3(h)","ER-alpha-isoform4(h)","ETB(h)","ETB-B(h)","ETB-delta3(h)","Fra-1(h)","HEF1-isoform1(h)","HEF1-isoform2(h)","HEF1-isoform3(h)","IL-4Ralpha-isoform1(h)","IL-4Ralpha-isoform2(h)","MATS1-isoform1(h)","MATS1-isoform2(h)","Mcl-1-p24(h)","Mcl-1-p27(h)","Mcl-1L(h)","Mcl-1S(h)","RALT(h)","RhoE(h)","SDF-1-Delta(h)","SDF-1-Epsilon(…
MO000057592	LIF-isoform1(h)	9.45	34	19190	0.218952	0.006	6.02118	239	["MO000019545","MO000019613","MO000027279","MO000042951","MO000042952","MO000056595","MO000057619","MO000059600","MO000059675","MO000078269","MO000079414","MO000082439","MO000083628","MO000087697","MO000093601","MO000096389","MO000096735","MO000098252","MO000099216","MO000108541","MO000122411","MO000125685","MO000127661","MO000134203","MO000134205","MO000160907","MO000175927","MO000254044","MO000…	["ACT-isoform1(h)","ACT-isoform2(h)","ACT-isoform3(h)","C5aR(h)","COX2(h)","ER-alpha-L(h)","ER-alpha-S(h)","ER-alpha-isoform3(h)","ER-alpha-isoform4(h)","Fra-1(h)","HEF1-isoform1(h)","HEF1-isoform2(h)","HEF1-isoform3(h)","IL-4Ralpha-isoform1(h)","IL-4Ralpha-isoform2(h)","MATS1-isoform1(h)","MATS1-isoform2(h)","Mcl-1-p24(h)","Mcl-1-p27(h)","Mcl-1L(h)","Mcl-1S(h)","RALT(h)","SOCS-3(h)","Sh3p2(h)","…
MO000256191	MEK1-isoform2(h)	9.95	59	34845	0.517669	0.009	2.03289	240	["MO000018526","MO000018976","MO000018977","MO000019545","MO000019613","MO000020123","MO000020125","MO000027279","MO000042951","MO000042952","MO000056595","MO000057619","MO000058719","MO000059600","MO000059675","MO000060000","MO000078269","MO000079414","MO000080605","MO000080694","MO000082439","MO000083628","MO000087697","MO000093601","MO000096389","MO000096735","MO000098252","MO000098601","MO000…	["5'-nucleotidase(h)","5'-nucleotidase-isoform2(h)","AXL(h)","AXL-Short(h)","C5aR(h)","CD4(h)","COX2(h)","ER-alpha-L(h)","ER-alpha-S(h)","ER-alpha-isoform3(h)","ER-alpha-isoform4(h)","ETB(h)","ETB-B(h)","ETB-delta3(h)","Fra-1(h)","HEF1-isoform1(h)","HEF1-isoform2(h)","HEF1-isoform3(h)","IL-4Ralpha-isoform1(h)","IL-4Ralpha-isoform2(h)","MATS1-isoform1(h)","MATS1-isoform2(h)","MIP1B(h)","Mcl-1-p24(…
MO000032429	MEK2(h){p}	9.27	51	31959	0.382176	0.001	2.31269	242	["MO000018526","MO000018976","MO000018977","MO000019545","MO000019613","MO000020123","MO000020125","MO000027279","MO000042951","MO000042952","MO000056595","MO000057619","MO000059600","MO000059675","MO000078269","MO000079414","MO000080605","MO000080694","MO000082439","MO000083628","MO000087697","MO000093601","MO000096389","MO000096735","MO000098252","MO000098601","MO000099216","MO000108541","MO000…	["5'-nucleotidase(h)","5'-nucleotidase-isoform2(h)","C5aR(h)","COX2(h)","ER-alpha-L(h)","ER-alpha-S(h)","ER-alpha-isoform3(h)","ER-alpha-isoform4(h)","ETB(h)","ETB-B(h)","ETB-delta3(h)","Fra-1(h)","HEF1-isoform1(h)","HEF1-isoform2(h)","HEF1-isoform3(h)","IL-4Ralpha-isoform1(h)","IL-4Ralpha-isoform2(h)","MATS1-isoform1(h)","MATS1-isoform2(h)","Mcl-1-p24(h)","Mcl-1-p27(h)","Mcl-1L(h)","Mcl-1S(h)","…
MO000021287	TGFbeta1(h)	9.9	49	27398	0.290925	0.01	2.8518	243	["MO000018526","MO000019545","MO000019613","MO000020123","MO000020125","MO000027279","MO000042951","MO000042952","MO000056595","MO000057619","MO000059600","MO000059675","MO000078269","MO000079414","MO000080694","MO000082439","MO000083628","MO000087697","MO000093601","MO000096389","MO000096735","MO000098252","MO000099216","MO000108541","MO000117998","MO000122411","MO000125685","MO000127661","MO000…	["ACT-isoform1(h)","ACT-isoform2(h)","ACT-isoform3(h)","C5aR(h)","COX2(h)","ER-alpha-L(h)","ER-alpha-S(h)","ER-alpha-isoform3(h)","ER-alpha-isoform4(h)","ETB(h)","ETB-B(h)","ETB-delta3(h)","Fra-1(h)","HEF1-isoform1(h)","HEF1-isoform2(h)","HEF1-isoform3(h)","IBP-1(h)","IL-4Ralpha-isoform1(h)","IL-4Ralpha-isoform2(h)","MATS1-isoform1(h)","MATS1-isoform2(h)","Mcl-1-p24(h)","Mcl-1-p27(h)","Mcl-1L(h)"…
MO000058389	MEK1-isoform1(h)	9.95	59	34845	0.517664	0.015	1.9872	243	["MO000018526","MO000018976","MO000018977","MO000019545","MO000019613","MO000020123","MO000020125","MO000027279","MO000042951","MO000042952","MO000056595","MO000057619","MO000058719","MO000059600","MO000059675","MO000060000","MO000078269","MO000079414","MO000080605","MO000080694","MO000082439","MO000083628","MO000087697","MO000093601","MO000096389","MO000096735","MO000098252","MO000098601","MO000…	["5'-nucleotidase(h)","5'-nucleotidase-isoform2(h)","AXL(h)","AXL-Short(h)","C5aR(h)","CD4(h)","COX2(h)","ER-alpha-L(h)","ER-alpha-S(h)","ER-alpha-isoform3(h)","ER-alpha-isoform4(h)","ETB(h)","ETB-B(h)","ETB-delta3(h)","Fra-1(h)","HEF1-isoform1(h)","HEF1-isoform2(h)","HEF1-isoform3(h)","IL-4Ralpha-isoform1(h)","IL-4Ralpha-isoform2(h)","MATS1-isoform1(h)","MATS1-isoform2(h)","MIP1B(h)","Mcl-1-p24(…
MO000099216	prostacyclin synthase(h)	9.825	16	5472	0.214023	0	9.25684	244	["MO000018976","MO000018977","MO000019613","MO000027279","MO000042951","MO000042952","MO000056595","MO000078269","MO000079414","MO000080605","MO000096389","MO000099216","MO000134203","MO000134205","MO000255187","MO000255188"]	["COX2(h)","ER-alpha-L(h)","ER-alpha-S(h)","ER-alpha-isoform3(h)","ER-alpha-isoform4(h)","MATS1-isoform1(h)","MATS1-isoform2(h)","Mcl-1L(h)","Mcl-1S(h)","TPalpha(h)","TPalpha-S(h)","TPbeta(h)","c-Myc-isoform1(h)","c-Myc-isoform2(h)","cIAP-2(h)","prostacyclin synthase(h)"]
MO000187847	MEK1(h){pS218}{pS222}	9.27	51	31380	0.358768	0.008	2.38476	244	["MO000018526","MO000018976","MO000018977","MO000019545","MO000019613","MO000020123","MO000020125","MO000027279","MO000042951","MO000042952","MO000056595","MO000057619","MO000059600","MO000059675","MO000078269","MO000079414","MO000080605","MO000080694","MO000082439","MO000083628","MO000087697","MO000093601","MO000096389","MO000096735","MO000098252","MO000098601","MO000099216","MO000108541","MO000…	["5'-nucleotidase(h)","5'-nucleotidase-isoform2(h)","C5aR(h)","COX2(h)","ER-alpha-L(h)","ER-alpha-S(h)","ER-alpha-isoform3(h)","ER-alpha-isoform4(h)","ETB(h)","ETB-B(h)","ETB-delta3(h)","Fra-1(h)","HEF1-isoform1(h)","HEF1-isoform2(h)","HEF1-isoform3(h)","IL-4Ralpha-isoform1(h)","IL-4Ralpha-isoform2(h)","MATS1-isoform1(h)","MATS1-isoform2(h)","Mcl-1-p24(h)","Mcl-1-p27(h)","Mcl-1L(h)","Mcl-1S(h)","…
MO000080123	GM-CSF(h)	9.775	46	25377	0.237406	0.005	3.74172	248	["MO000018526","MO000019545","MO000019613","MO000020123","MO000020125","MO000027279","MO000042951","MO000042952","MO000056595","MO000057619","MO000059600","MO000059675","MO000078269","MO000079414","MO000080694","MO000082439","MO000083628","MO000087697","MO000093601","MO000096389","MO000096735","MO000098252","MO000099216","MO000108541","MO000122411","MO000125685","MO000132107","MO000134203","MO000…	["C5aR(h)","COX2(h)","ER-alpha-L(h)","ER-alpha-S(h)","ER-alpha-isoform3(h)","ER-alpha-isoform4(h)","ETB(h)","ETB-B(h)","ETB-delta3(h)","Fra-1(h)","HEF1-isoform1(h)","HEF1-isoform2(h)","HEF1-isoform3(h)","IL-4Ralpha-isoform1(h)","IL-4Ralpha-isoform2(h)","MATS1-isoform1(h)","MATS1-isoform2(h)","Mcl-1-p24(h)","Mcl-1-p27(h)","Mcl-1L(h)","Mcl-1S(h)","RALT(h)","RhoE(h)","SDF-1-Delta(h)","SDF-1-Epsilon(…
MO000059826	GHR-isoform1(h)	9.555	43	25428	0.257797	0.007	3.33232	249	["MO000018526","MO000019545","MO000019613","MO000020123","MO000020125","MO000027279","MO000042951","MO000042952","MO000056595","MO000057619","MO000059600","MO000059675","MO000078269","MO000079414","MO000080694","MO000082439","MO000083628","MO000087697","MO000093601","MO000096389","MO000096735","MO000098252","MO000099216","MO000122411","MO000125685","MO000134203","MO000134205","MO000138307","MO000…	["C5aR(h)","COX2(h)","ER-alpha-L(h)","ER-alpha-S(h)","ER-alpha-isoform3(h)","ER-alpha-isoform4(h)","ETB(h)","ETB-B(h)","ETB-delta3(h)","Fra-1(h)","HEF1-isoform1(h)","HEF1-isoform2(h)","HEF1-isoform3(h)","IL-4Ralpha-isoform1(h)","IL-4Ralpha-isoform2(h)","MATS1-isoform1(h)","MATS1-isoform2(h)","Mcl-1-p24(h)","Mcl-1-p27(h)","Mcl-1L(h)","Mcl-1S(h)","RALT(h)","RhoE(h)","SDF-1-Delta(h)","SDF-1-Epsilon(…
MO000082564	IL-2Rbeta(h)	9.1	42	30506	0.318002	0.012	2.60276	251	["MO000018526","MO000019545","MO000019613","MO000027279","MO000042951","MO000042952","MO000056595","MO000057619","MO000058719","MO000059600","MO000059675","MO000078269","MO000079414","MO000080694","MO000082439","MO000083628","MO000087697","MO000093601","MO000096389","MO000096735","MO000098252","MO000098601","MO000099216","MO000122411","MO000125685","MO000132107","MO000134203","MO000134205","MO000…	["5'-nucleotidase(h)","5'-nucleotidase-isoform2(h)","C5aR(h)","CD4(h)","COX2(h)","ER-alpha-L(h)","ER-alpha-S(h)","ER-alpha-isoform3(h)","ER-alpha-isoform4(h)","ETB(h)","ETB-B(h)","ETB-delta3(h)","Fra-1(h)","HEF1-isoform1(h)","HEF1-isoform2(h)","HEF1-isoform3(h)","IL-4Ralpha-isoform1(h)","IL-4Ralpha-isoform2(h)","MATS1-isoform1(h)","MATS1-isoform2(h)","Mcl-1-p24(h)","Mcl-1-p27(h)","Mcl-1L(h)","Mcl…
MO000171164	OSMRbeta-isoform2(h)	9.825	43	21313	0.227459	0.002	4.30347	254	["MO000018526","MO000019545","MO000019613","MO000020123","MO000020125","MO000027279","MO000042951","MO000042952","MO000056595","MO000057619","MO000059600","MO000059675","MO000078269","MO000079414","MO000080694","MO000082439","MO000083628","MO000087697","MO000093601","MO000096389","MO000096735","MO000098252","MO000099216","MO000108541","MO000122411","MO000125685","MO000134203","MO000134205","MO000…	["C5aR(h)","COX2(h)","ER-alpha-L(h)","ER-alpha-S(h)","ER-alpha-isoform3(h)","ER-alpha-isoform4(h)","ETB(h)","ETB-B(h)","ETB-delta3(h)","Fra-1(h)","HEF1-isoform1(h)","HEF1-isoform2(h)","HEF1-isoform3(h)","IL-4Ralpha-isoform1(h)","IL-4Ralpha-isoform2(h)","MATS1-isoform1(h)","MATS1-isoform2(h)","Mcl-1-p24(h)","Mcl-1-p27(h)","Mcl-1L(h)","Mcl-1S(h)","RALT(h)","SDF-1-Delta(h)","SDF-1-Epsilon(h)","SDF-1…
MO000281079	mmp2-isoform2(h)	9.9	40	21326	0.219965	0.002	4.7702	256	["MO000018976","MO000018977","MO000019545","MO000019613","MO000020123","MO000020125","MO000027279","MO000042951","MO000042952","MO000056595","MO000057619","MO000059600","MO000059675","MO000078269","MO000079414","MO000080605","MO000083628","MO000087697","MO000093601","MO000096389","MO000099216","MO000108541","MO000125685","MO000132107","MO000134203","MO000134205","MO000138307","MO000138465","MO000…	["COX2(h)","ER-alpha-L(h)","ER-alpha-S(h)","ER-alpha-isoform3(h)","ER-alpha-isoform4(h)","HEF1-isoform1(h)","HEF1-isoform2(h)","HEF1-isoform3(h)","IL-4Ralpha-isoform1(h)","IL-4Ralpha-isoform2(h)","MATS1-isoform1(h)","MATS1-isoform2(h)","Mcl-1L(h)","Mcl-1S(h)","RALT(h)","RhoE(h)","SDF-1-Delta(h)","SDF-1-Epsilon(h)","SDF-1-Gamma(h)","SDF-1-Theta(h)","SDF-1alpha(h)","SDF-1beta(h)","SOCS-3(h)","Sh3p2…
MO000060354	ERK2(h){pT185}{pY187}	9.275	45	28634	0.2946	0.008	2.7539	257	["MO000018526","MO000019545","MO000019613","MO000020123","MO000020125","MO000027279","MO000042951","MO000042952","MO000056595","MO000057619","MO000059600","MO000059675","MO000078269","MO000079414","MO000080694","MO000082439","MO000083628","MO000087697","MO000093601","MO000096389","MO000096735","MO000098252","MO000098601","MO000099216","MO000108541","MO000122411","MO000125685","MO000132107","MO000…	["5'-nucleotidase(h)","5'-nucleotidase-isoform2(h)","C5aR(h)","COX2(h)","ER-alpha-L(h)","ER-alpha-S(h)","ER-alpha-isoform3(h)","ER-alpha-isoform4(h)","ETB(h)","ETB-B(h)","ETB-delta3(h)","Fra-1(h)","HEF1-isoform1(h)","HEF1-isoform2(h)","HEF1-isoform3(h)","IL-4Ralpha-isoform1(h)","IL-4Ralpha-isoform2(h)","MATS1-isoform1(h)","MATS1-isoform2(h)","Mcl-1-p24(h)","Mcl-1-p27(h)","Mcl-1L(h)","Mcl-1S(h)","…
MO000311878	beta-arrestin2-isoform5(h)	9.225	52	26421	0.262491	0.009	3.06686	257	["MO000018526","MO000019545","MO000019613","MO000020123","MO000020125","MO000027279","MO000042951","MO000042952","MO000056595","MO000057619","MO000058719","MO000059600","MO000059675","MO000059924","MO000060000","MO000078269","MO000079414","MO000080694","MO000082439","MO000083628","MO000087697","MO000093601","MO000096389","MO000096735","MO000098252","MO000099216","MO000108541","MO000116135","MO000…	["ACT-isoform1(h)","ACT-isoform2(h)","ACT-isoform3(h)","C5aR(h)","CD4(h)","COX2(h)","ER-alpha-L(h)","ER-alpha-S(h)","ER-alpha-isoform3(h)","ER-alpha-isoform4(h)","ETB(h)","ETB-B(h)","ETB-delta3(h)","Fra-1(h)","HEF1-isoform1(h)","HEF1-isoform2(h)","HEF1-isoform3(h)","IL-4Ralpha-isoform1(h)","IL-4Ralpha-isoform2(h)","MATS1-isoform1(h)","MATS1-isoform2(h)","MIP1B(h)","Mcl-1-p24(h)","Mcl-1-p27(h)","M…
MO000096733	OSMRbeta-isoform1(h)	9.825	43	21313	0.227459	0.003	4.22109	258	["MO000018526","MO000019545","MO000019613","MO000020123","MO000020125","MO000027279","MO000042951","MO000042952","MO000056595","MO000057619","MO000059600","MO000059675","MO000078269","MO000079414","MO000080694","MO000082439","MO000083628","MO000087697","MO000093601","MO000096389","MO000096735","MO000098252","MO000099216","MO000108541","MO000122411","MO000125685","MO000134203","MO000134205","MO000…	["C5aR(h)","COX2(h)","ER-alpha-L(h)","ER-alpha-S(h)","ER-alpha-isoform3(h)","ER-alpha-isoform4(h)","ETB(h)","ETB-B(h)","ETB-delta3(h)","Fra-1(h)","HEF1-isoform1(h)","HEF1-isoform2(h)","HEF1-isoform3(h)","IL-4Ralpha-isoform1(h)","IL-4Ralpha-isoform2(h)","MATS1-isoform1(h)","MATS1-isoform2(h)","Mcl-1-p24(h)","Mcl-1-p27(h)","Mcl-1L(h)","Mcl-1S(h)","RALT(h)","SDF-1-Delta(h)","SDF-1-Epsilon(h)","SDF-1…
MO000256140	ERK5-isoform3(h)	9.795	64	34626	0.497946	0.008	1.94726	258	["MO000018526","MO000018976","MO000018977","MO000019545","MO000019613","MO000020123","MO000020125","MO000027279","MO000042951","MO000042952","MO000056595","MO000057619","MO000058719","MO000059600","MO000059675","MO000060000","MO000078269","MO000079414","MO000080605","MO000080694","MO000082439","MO000083628","MO000087697","MO000093601","MO000096389","MO000096735","MO000098252","MO000098601","MO000…	["5'-nucleotidase(h)","5'-nucleotidase-isoform2(h)","ACT-isoform1(h)","ACT-isoform2(h)","ACT-isoform3(h)","AXL(h)","AXL-Short(h)","C5aR(h)","CD4(h)","COX2(h)","ER-alpha-L(h)","ER-alpha-S(h)","ER-alpha-isoform3(h)","ER-alpha-isoform4(h)","ETB(h)","ETB-B(h)","ETB-delta3(h)","Fra-1(h)","HEF1-isoform1(h)","HEF1-isoform2(h)","HEF1-isoform3(h)","IL-4Ralpha-isoform1(h)","IL-4Ralpha-isoform2(h)","MATS1-i…
MO000032657	M3/6(h)	9.075	54	33284	0.414233	0.009	2.09042	259	["MO000018526","MO000018976","MO000018977","MO000019545","MO000019613","MO000020123","MO000020125","MO000027279","MO000042951","MO000042952","MO000056595","MO000057619","MO000059600","MO000059675","MO000078269","MO000079414","MO000080605","MO000080694","MO000082439","MO000083628","MO000087697","MO000093601","MO000096389","MO000096735","MO000098252","MO000098601","MO000099216","MO000108541","MO000…	["5'-nucleotidase(h)","5'-nucleotidase-isoform2(h)","AXL(h)","AXL-Short(h)","C5aR(h)","COX2(h)","ER-alpha-L(h)","ER-alpha-S(h)","ER-alpha-isoform3(h)","ER-alpha-isoform4(h)","ETB(h)","ETB-B(h)","ETB-delta3(h)","Fra-1(h)","HEF1-isoform1(h)","HEF1-isoform2(h)","HEF1-isoform3(h)","IL-4Ralpha-isoform1(h)","IL-4Ralpha-isoform2(h)","MATS1-isoform1(h)","MATS1-isoform2(h)","MIP1B(h)","Mcl-1-p24(h)","Mcl-…
MO000254282	beta-arrestin2-isoform3(h)	9.225	52	26421	0.262491	0.01	3.02634	263	["MO000018526","MO000019545","MO000019613","MO000020123","MO000020125","MO000027279","MO000042951","MO000042952","MO000056595","MO000057619","MO000058719","MO000059600","MO000059675","MO000059924","MO000060000","MO000078269","MO000079414","MO000080694","MO000082439","MO000083628","MO000087697","MO000093601","MO000096389","MO000096735","MO000098252","MO000099216","MO000108541","MO000116135","MO000…	["ACT-isoform1(h)","ACT-isoform2(h)","ACT-isoform3(h)","C5aR(h)","CD4(h)","COX2(h)","ER-alpha-L(h)","ER-alpha-S(h)","ER-alpha-isoform3(h)","ER-alpha-isoform4(h)","ETB(h)","ETB-B(h)","ETB-delta3(h)","Fra-1(h)","HEF1-isoform1(h)","HEF1-isoform2(h)","HEF1-isoform3(h)","IL-4Ralpha-isoform1(h)","IL-4Ralpha-isoform2(h)","MATS1-isoform1(h)","MATS1-isoform2(h)","MIP1B(h)","Mcl-1-p24(h)","Mcl-1-p27(h)","M…
MO000280951	beta-arrestin2-isoform4(h)	9.225	52	26421	0.262491	0.01	3.02619	263	["MO000018526","MO000019545","MO000019613","MO000020123","MO000020125","MO000027279","MO000042951","MO000042952","MO000056595","MO000057619","MO000058719","MO000059600","MO000059675","MO000059924","MO000060000","MO000078269","MO000079414","MO000080694","MO000082439","MO000083628","MO000087697","MO000093601","MO000096389","MO000096735","MO000098252","MO000099216","MO000108541","MO000116135","MO000…	["ACT-isoform1(h)","ACT-isoform2(h)","ACT-isoform3(h)","C5aR(h)","CD4(h)","COX2(h)","ER-alpha-L(h)","ER-alpha-S(h)","ER-alpha-isoform3(h)","ER-alpha-isoform4(h)","ETB(h)","ETB-B(h)","ETB-delta3(h)","Fra-1(h)","HEF1-isoform1(h)","HEF1-isoform2(h)","HEF1-isoform3(h)","IL-4Ralpha-isoform1(h)","IL-4Ralpha-isoform2(h)","MATS1-isoform1(h)","MATS1-isoform2(h)","MIP1B(h)","Mcl-1-p24(h)","Mcl-1-p27(h)","M…
MO000286538	mmp2-isoform3(h)	9.9	40	21326	0.219965	0.005	4.50886	263	["MO000018976","MO000018977","MO000019545","MO000019613","MO000020123","MO000020125","MO000027279","MO000042951","MO000042952","MO000056595","MO000057619","MO000059600","MO000059675","MO000078269","MO000079414","MO000080605","MO000083628","MO000087697","MO000093601","MO000096389","MO000099216","MO000108541","MO000125685","MO000132107","MO000134203","MO000134205","MO000138307","MO000138465","MO000…	["COX2(h)","ER-alpha-L(h)","ER-alpha-S(h)","ER-alpha-isoform3(h)","ER-alpha-isoform4(h)","HEF1-isoform1(h)","HEF1-isoform2(h)","HEF1-isoform3(h)","IL-4Ralpha-isoform1(h)","IL-4Ralpha-isoform2(h)","MATS1-isoform1(h)","MATS1-isoform2(h)","Mcl-1L(h)","Mcl-1S(h)","RALT(h)","RhoE(h)","SDF-1-Delta(h)","SDF-1-Epsilon(h)","SDF-1-Gamma(h)","SDF-1-Theta(h)","SDF-1alpha(h)","SDF-1beta(h)","SOCS-3(h)","Sh3p2…
MO000079049	ERK5-isoform1(h)	9.795	64	34971	0.524292	0.015	1.91342	264	["MO000018526","MO000018976","MO000018977","MO000019545","MO000019613","MO000020123","MO000020125","MO000027279","MO000042951","MO000042952","MO000056595","MO000057619","MO000058719","MO000059600","MO000059675","MO000060000","MO000078269","MO000079414","MO000080605","MO000080694","MO000082439","MO000083628","MO000087697","MO000093601","MO000096389","MO000096735","MO000098252","MO000098601","MO000…	["5'-nucleotidase(h)","5'-nucleotidase-isoform2(h)","ACT-isoform1(h)","ACT-isoform2(h)","ACT-isoform3(h)","AXL(h)","AXL-Short(h)","C5aR(h)","CD4(h)","COX2(h)","ER-alpha-L(h)","ER-alpha-S(h)","ER-alpha-isoform3(h)","ER-alpha-isoform4(h)","ETB(h)","ETB-B(h)","ETB-delta3(h)","Fra-1(h)","HEF1-isoform1(h)","HEF1-isoform2(h)","HEF1-isoform3(h)","IL-4Ralpha-isoform1(h)","IL-4Ralpha-isoform2(h)","MATS1-i…
MO000103238	tec(h)	9.76	48	30722	0.328786	0.024	2.45758	264	["MO000018526","MO000019545","MO000019613","MO000020123","MO000020125","MO000027279","MO000042951","MO000042952","MO000056595","MO000057619","MO000059600","MO000059675","MO000078269","MO000079414","MO000080694","MO000082439","MO000083628","MO000087697","MO000093601","MO000096389","MO000096735","MO000098252","MO000098601","MO000099216","MO000117998","MO000122411","MO000125685","MO000132107","MO000…	["5'-nucleotidase(h)","5'-nucleotidase-isoform2(h)","C5aR(h)","COX2(h)","ER-alpha-L(h)","ER-alpha-S(h)","ER-alpha-isoform3(h)","ER-alpha-isoform4(h)","ETB(h)","ETB-B(h)","ETB-delta3(h)","Fra-1(h)","HEF1-isoform1(h)","HEF1-isoform2(h)","HEF1-isoform3(h)","IBP-1(h)","IL-4Ralpha-isoform1(h)","IL-4Ralpha-isoform2(h)","MATS1-isoform1(h)","MATS1-isoform2(h)","Mcl-1-p24(h)","Mcl-1-p27(h)","Mcl-1L(h)","M…
MO000137422	ERK4(h)	9.795	62	32650	0.412931	0.008	2.05219	264	["MO000018526","MO000018976","MO000018977","MO000019545","MO000019613","MO000020123","MO000020125","MO000027279","MO000042951","MO000042952","MO000056595","MO000057619","MO000058719","MO000059600","MO000059675","MO000060000","MO000078269","MO000079414","MO000080605","MO000080694","MO000082439","MO000083628","MO000087697","MO000093601","MO000096389","MO000096735","MO000098252","MO000098601","MO000…	["5'-nucleotidase(h)","5'-nucleotidase-isoform2(h)","ACT-isoform1(h)","ACT-isoform2(h)","ACT-isoform3(h)","AXL(h)","AXL-Short(h)","C5aR(h)","CD4(h)","COX2(h)","ER-alpha-L(h)","ER-alpha-S(h)","ER-alpha-isoform3(h)","ER-alpha-isoform4(h)","ETB(h)","ETB-B(h)","ETB-delta3(h)","Fra-1(h)","HEF1-isoform1(h)","HEF1-isoform2(h)","HEF1-isoform3(h)","IL-4Ralpha-isoform1(h)","IL-4Ralpha-isoform2(h)","MATS1-i…
MO000117753	mmp2-isoform1(h)	9.9	42	21751	0.221194	0.007	4.29542	265	["MO000018976","MO000018977","MO000019545","MO000019613","MO000020123","MO000020125","MO000027279","MO000042951","MO000042952","MO000056595","MO000057619","MO000059600","MO000059675","MO000078269","MO000079414","MO000080605","MO000083628","MO000087697","MO000093601","MO000096389","MO000096735","MO000098252","MO000099216","MO000108541","MO000125685","MO000132107","MO000134203","MO000134205","MO000…	["COX2(h)","ER-alpha-L(h)","ER-alpha-S(h)","ER-alpha-isoform3(h)","ER-alpha-isoform4(h)","HEF1-isoform1(h)","HEF1-isoform2(h)","HEF1-isoform3(h)","IL-4Ralpha-isoform1(h)","IL-4Ralpha-isoform2(h)","MATS1-isoform1(h)","MATS1-isoform2(h)","Mcl-1-p24(h)","Mcl-1-p27(h)","Mcl-1L(h)","Mcl-1S(h)","RALT(h)","RhoE(h)","SDF-1-Delta(h)","SDF-1-Epsilon(h)","SDF-1-Gamma(h)","SDF-1-Theta(h)","SDF-1alpha(h)","SD…
MO000256139	ERK5-isoform2(h)	9.795	64	34626	0.497946	0.01	1.93798	265	["MO000018526","MO000018976","MO000018977","MO000019545","MO000019613","MO000020123","MO000020125","MO000027279","MO000042951","MO000042952","MO000056595","MO000057619","MO000058719","MO000059600","MO000059675","MO000060000","MO000078269","MO000079414","MO000080605","MO000080694","MO000082439","MO000083628","MO000087697","MO000093601","MO000096389","MO000096735","MO000098252","MO000098601","MO000…	["5'-nucleotidase(h)","5'-nucleotidase-isoform2(h)","ACT-isoform1(h)","ACT-isoform2(h)","ACT-isoform3(h)","AXL(h)","AXL-Short(h)","C5aR(h)","CD4(h)","COX2(h)","ER-alpha-L(h)","ER-alpha-S(h)","ER-alpha-isoform3(h)","ER-alpha-isoform4(h)","ETB(h)","ETB-B(h)","ETB-delta3(h)","Fra-1(h)","HEF1-isoform1(h)","HEF1-isoform2(h)","HEF1-isoform3(h)","IL-4Ralpha-isoform1(h)","IL-4Ralpha-isoform2(h)","MATS1-i…
MO000041654	JKAP-isoform1(h)	9.95	53	32301	0.366173	0.007	2.19931	266	["MO000018526","MO000018976","MO000018977","MO000019545","MO000019613","MO000020123","MO000020125","MO000027279","MO000042951","MO000042952","MO000056595","MO000057619","MO000059600","MO000059675","MO000078269","MO000079414","MO000080605","MO000080694","MO000082439","MO000083628","MO000087697","MO000093601","MO000096389","MO000096735","MO000098252","MO000098601","MO000099216","MO000108541","MO000…	["5'-nucleotidase(h)","5'-nucleotidase-isoform2(h)","AXL(h)","AXL-Short(h)","C5aR(h)","COX2(h)","ER-alpha-L(h)","ER-alpha-S(h)","ER-alpha-isoform3(h)","ER-alpha-isoform4(h)","ETB(h)","ETB-B(h)","ETB-delta3(h)","Fra-1(h)","HEF1-isoform1(h)","HEF1-isoform2(h)","HEF1-isoform3(h)","IL-4Ralpha-isoform1(h)","IL-4Ralpha-isoform2(h)","MATS1-isoform1(h)","MATS1-isoform2(h)","Mcl-1-p24(h)","Mcl-1-p27(h)","…
MO000167675	IL-5Ralpha(h):IL-5Rbeta(h)	9.915	43	24820	0.221743	0	3.91193	267	["MO000018526","MO000019545","MO000019613","MO000020123","MO000020125","MO000027279","MO000042951","MO000042952","MO000056595","MO000057619","MO000059600","MO000059675","MO000078269","MO000079414","MO000080694","MO000082439","MO000083628","MO000087697","MO000093601","MO000096389","MO000096735","MO000098252","MO000099216","MO000122411","MO000125685","MO000134203","MO000134205","MO000138307","MO000…	["C5aR(h)","COX2(h)","ER-alpha-L(h)","ER-alpha-S(h)","ER-alpha-isoform3(h)","ER-alpha-isoform4(h)","ETB(h)","ETB-B(h)","ETB-delta3(h)","Fra-1(h)","HEF1-isoform1(h)","HEF1-isoform2(h)","HEF1-isoform3(h)","IL-4Ralpha-isoform1(h)","IL-4Ralpha-isoform2(h)","MATS1-isoform1(h)","MATS1-isoform2(h)","Mcl-1-p24(h)","Mcl-1-p27(h)","Mcl-1L(h)","Mcl-1S(h)","RALT(h)","RhoE(h)","SDF-1-Delta(h)","SDF-1-Epsilon(…
MO000257806	TLR4-isoform3(h)	9.72	52	22520	0.217713	0	4.67424	268	["MO000018526","MO000018976","MO000018977","MO000019545","MO000019613","MO000020123","MO000020125","MO000027279","MO000042951","MO000042952","MO000056595","MO000057602","MO000057619","MO000059600","MO000059675","MO000078269","MO000079414","MO000080605","MO000080694","MO000082439","MO000083628","MO000087697","MO000093601","MO000096389","MO000096735","MO000098252","MO000099216","MO000108541","MO000…	["ACT-isoform1(h)","ACT-isoform2(h)","ACT-isoform3(h)","C5aR(h)","COX2(h)","ER-alpha-L(h)","ER-alpha-S(h)","ER-alpha-isoform3(h)","ER-alpha-isoform4(h)","ETB(h)","ETB-B(h)","ETB-delta3(h)","Fra-1(h)","HEF1-isoform1(h)","HEF1-isoform2(h)","HEF1-isoform3(h)","IL-4Ralpha-isoform1(h)","IL-4Ralpha-isoform2(h)","LD78-beta(h)","MATS1-isoform1(h)","MATS1-isoform2(h)","MIP1B(h)","MIP2(h)","Mcl-1-p24(h)","…
MO000022223	PAC-1(h)	9.435	54	31694	0.363551	0.007	2.19532	269	["MO000018526","MO000018976","MO000018977","MO000019545","MO000019613","MO000020123","MO000020125","MO000027279","MO000042951","MO000042952","MO000056595","MO000057619","MO000059600","MO000059675","MO000078269","MO000079414","MO000080605","MO000080694","MO000082439","MO000083628","MO000087697","MO000093601","MO000096389","MO000096735","MO000098252","MO000098601","MO000099216","MO000108541","MO000…	["5'-nucleotidase(h)","5'-nucleotidase-isoform2(h)","AXL(h)","AXL-Short(h)","C5aR(h)","COX2(h)","ER-alpha-L(h)","ER-alpha-S(h)","ER-alpha-isoform3(h)","ER-alpha-isoform4(h)","ETB(h)","ETB-B(h)","ETB-delta3(h)","Fra-1(h)","HEF1-isoform1(h)","HEF1-isoform2(h)","HEF1-isoform3(h)","IL-4Ralpha-isoform1(h)","IL-4Ralpha-isoform2(h)","MATS1-isoform1(h)","MATS1-isoform2(h)","MIP1B(h)","Mcl-1-p24(h)","Mcl-…
MO000256141	ERK5-isoform4(h)	9.795	64	34626	0.497946	0.011	1.92808	269	["MO000018526","MO000018976","MO000018977","MO000019545","MO000019613","MO000020123","MO000020125","MO000027279","MO000042951","MO000042952","MO000056595","MO000057619","MO000058719","MO000059600","MO000059675","MO000060000","MO000078269","MO000079414","MO000080605","MO000080694","MO000082439","MO000083628","MO000087697","MO000093601","MO000096389","MO000096735","MO000098252","MO000098601","MO000…	["5'-nucleotidase(h)","5'-nucleotidase-isoform2(h)","ACT-isoform1(h)","ACT-isoform2(h)","ACT-isoform3(h)","AXL(h)","AXL-Short(h)","C5aR(h)","CD4(h)","COX2(h)","ER-alpha-L(h)","ER-alpha-S(h)","ER-alpha-isoform3(h)","ER-alpha-isoform4(h)","ETB(h)","ETB-B(h)","ETB-delta3(h)","Fra-1(h)","HEF1-isoform1(h)","HEF1-isoform2(h)","HEF1-isoform3(h)","IL-4Ralpha-isoform1(h)","IL-4Ralpha-isoform2(h)","MATS1-i…
MO000257461	SIR2L6-isoform2(h)	9.985	41	23737	0.220219	0.002	4.12485	269	["MO000019545","MO000019613","MO000020123","MO000020125","MO000027279","MO000042951","MO000042952","MO000056595","MO000057602","MO000057619","MO000059675","MO000078269","MO000079414","MO000083628","MO000087697","MO000093601","MO000096389","MO000096735","MO000098252","MO000099216","MO000108541","MO000116135","MO000122411","MO000127661","MO000132107","MO000134203","MO000134205","MO000138307","MO000…	["ACT-isoform1(h)","ACT-isoform2(h)","ACT-isoform3(h)","C5aR(h)","COX2(h)","ER-alpha-L(h)","ER-alpha-S(h)","ER-alpha-isoform3(h)","ER-alpha-isoform4(h)","HEF1-isoform1(h)","HEF1-isoform2(h)","HEF1-isoform3(h)","LD78-beta(h)","MATS1-isoform1(h)","MATS1-isoform2(h)","MIP1B(h)","Mcl-1-p24(h)","Mcl-1-p27(h)","Mcl-1L(h)","Mcl-1S(h)","RALT(h)","RhoE(h)","SDF-1-Delta(h)","SDF-1-Epsilon(h)","SDF-1-Gamma(…
MO000130440	beta-arrestin2-isoform2(h)	9.225	52	26421	0.262491	0.013	2.9636	270	["MO000018526","MO000019545","MO000019613","MO000020123","MO000020125","MO000027279","MO000042951","MO000042952","MO000056595","MO000057619","MO000058719","MO000059600","MO000059675","MO000059924","MO000060000","MO000078269","MO000079414","MO000080694","MO000082439","MO000083628","MO000087697","MO000093601","MO000096389","MO000096735","MO000098252","MO000099216","MO000108541","MO000116135","MO000…	["ACT-isoform1(h)","ACT-isoform2(h)","ACT-isoform3(h)","C5aR(h)","CD4(h)","COX2(h)","ER-alpha-L(h)","ER-alpha-S(h)","ER-alpha-isoform3(h)","ER-alpha-isoform4(h)","ETB(h)","ETB-B(h)","ETB-delta3(h)","Fra-1(h)","HEF1-isoform1(h)","HEF1-isoform2(h)","HEF1-isoform3(h)","IL-4Ralpha-isoform1(h)","IL-4Ralpha-isoform2(h)","MATS1-isoform1(h)","MATS1-isoform2(h)","MIP1B(h)","Mcl-1-p24(h)","Mcl-1-p27(h)","M…
MO000176197	JKAP-isoform2(h)	9.95	53	32301	0.366173	0.009	2.15847	270	["MO000018526","MO000018976","MO000018977","MO000019545","MO000019613","MO000020123","MO000020125","MO000027279","MO000042951","MO000042952","MO000056595","MO000057619","MO000059600","MO000059675","MO000078269","MO000079414","MO000080605","MO000080694","MO000082439","MO000083628","MO000087697","MO000093601","MO000096389","MO000096735","MO000098252","MO000098601","MO000099216","MO000108541","MO000…	["5'-nucleotidase(h)","5'-nucleotidase-isoform2(h)","AXL(h)","AXL-Short(h)","C5aR(h)","COX2(h)","ER-alpha-L(h)","ER-alpha-S(h)","ER-alpha-isoform3(h)","ER-alpha-isoform4(h)","ETB(h)","ETB-B(h)","ETB-delta3(h)","Fra-1(h)","HEF1-isoform1(h)","HEF1-isoform2(h)","HEF1-isoform3(h)","IL-4Ralpha-isoform1(h)","IL-4Ralpha-isoform2(h)","MATS1-isoform1(h)","MATS1-isoform2(h)","Mcl-1-p24(h)","Mcl-1-p27(h)","…
MO000155499	TLR4-isoform2(h)	9.72	52	22520	0.217713	0.002	4.4946	271	["MO000018526","MO000018976","MO000018977","MO000019545","MO000019613","MO000020123","MO000020125","MO000027279","MO000042951","MO000042952","MO000056595","MO000057602","MO000057619","MO000059600","MO000059675","MO000078269","MO000079414","MO000080605","MO000080694","MO000082439","MO000083628","MO000087697","MO000093601","MO000096389","MO000096735","MO000098252","MO000099216","MO000108541","MO000…	["ACT-isoform1(h)","ACT-isoform2(h)","ACT-isoform3(h)","C5aR(h)","COX2(h)","ER-alpha-L(h)","ER-alpha-S(h)","ER-alpha-isoform3(h)","ER-alpha-isoform4(h)","ETB(h)","ETB-B(h)","ETB-delta3(h)","Fra-1(h)","HEF1-isoform1(h)","HEF1-isoform2(h)","HEF1-isoform3(h)","IL-4Ralpha-isoform1(h)","IL-4Ralpha-isoform2(h)","LD78-beta(h)","MATS1-isoform1(h)","MATS1-isoform2(h)","MIP1B(h)","MIP2(h)","Mcl-1-p24(h)","…
MO000089820	ATF-5(h)	9.825	15	2969	0.217381	0	4.51291	272	["MO000019545","MO000019613","MO000027279","MO000058719","MO000059675","MO000078269","MO000083628","MO000089820","MO000096389","MO000125685","MO000132107","MO000175927","MO000257847","MO000270900","MO000280977"]	["ATF-5(h)","CD4(h)","COX2(h)","HEF1-isoform1(h)","HEF1-isoform2(h)","HEF1-isoform3(h)","IL-4Ralpha-isoform1(h)","IL-4Ralpha-isoform2(h)","SOCS-3(h)","TNFR2-isoform1(h)","TNFR2-isoform2(h)","c-Ets-2(h)","c-Myc-isoform1(h)","c-Myc-isoform2(h)","cIAP-2(h)"]
MO000102436	CLAC-isoform1(h)	3.3	2	5	0.209291	0	12.1192	273	["MO000102436","MO000102451"]	["CLAC-isoform1(h)","CLAC-isoform1-p70(h)"]
MO000060189	beta-arrestin2-isoform1(h)	9.225	52	26421	0.262491	0.015	2.86575	275	["MO000018526","MO000019545","MO000019613","MO000020123","MO000020125","MO000027279","MO000042951","MO000042952","MO000056595","MO000057619","MO000058719","MO000059600","MO000059675","MO000059924","MO000060000","MO000078269","MO000079414","MO000080694","MO000082439","MO000083628","MO000087697","MO000093601","MO000096389","MO000096735","MO000098252","MO000099216","MO000108541","MO000116135","MO000…	["ACT-isoform1(h)","ACT-isoform2(h)","ACT-isoform3(h)","C5aR(h)","CD4(h)","COX2(h)","ER-alpha-L(h)","ER-alpha-S(h)","ER-alpha-isoform3(h)","ER-alpha-isoform4(h)","ETB(h)","ETB-B(h)","ETB-delta3(h)","Fra-1(h)","HEF1-isoform1(h)","HEF1-isoform2(h)","HEF1-isoform3(h)","IL-4Ralpha-isoform1(h)","IL-4Ralpha-isoform2(h)","MATS1-isoform1(h)","MATS1-isoform2(h)","MIP1B(h)","Mcl-1-p24(h)","Mcl-1-p27(h)","M…
MO000161959	IL-3Ralpha(h):IL-5Rbeta(h)	9.915	43	24821	0.221743	0.001	3.79411	275	["MO000018526","MO000019545","MO000019613","MO000020123","MO000020125","MO000027279","MO000042951","MO000042952","MO000056595","MO000057619","MO000059600","MO000059675","MO000078269","MO000079414","MO000080694","MO000082439","MO000083628","MO000087697","MO000093601","MO000096389","MO000096735","MO000098252","MO000099216","MO000122411","MO000125685","MO000134203","MO000134205","MO000138307","MO000…	["C5aR(h)","COX2(h)","ER-alpha-L(h)","ER-alpha-S(h)","ER-alpha-isoform3(h)","ER-alpha-isoform4(h)","ETB(h)","ETB-B(h)","ETB-delta3(h)","Fra-1(h)","HEF1-isoform1(h)","HEF1-isoform2(h)","HEF1-isoform3(h)","IL-4Ralpha-isoform1(h)","IL-4Ralpha-isoform2(h)","MATS1-isoform1(h)","MATS1-isoform2(h)","Mcl-1-p24(h)","Mcl-1-p27(h)","Mcl-1L(h)","Mcl-1S(h)","RALT(h)","RhoE(h)","SDF-1-Delta(h)","SDF-1-Epsilon(…
MO000255026	DUSP7-isoform2(h)	9.045	54	33575	0.400159	0.009	1.98527	275	["MO000018526","MO000018976","MO000018977","MO000019545","MO000019613","MO000020123","MO000020125","MO000027279","MO000042951","MO000042952","MO000056595","MO000057619","MO000059600","MO000059675","MO000078269","MO000079414","MO000080605","MO000080694","MO000082439","MO000083628","MO000087697","MO000093601","MO000096389","MO000096735","MO000098252","MO000098601","MO000099216","MO000108541","MO000…	["5'-nucleotidase(h)","5'-nucleotidase-isoform2(h)","AXL(h)","AXL-Short(h)","C5aR(h)","COX2(h)","ER-alpha-L(h)","ER-alpha-S(h)","ER-alpha-isoform3(h)","ER-alpha-isoform4(h)","ETB(h)","ETB-B(h)","ETB-delta3(h)","Fra-1(h)","HEF1-isoform1(h)","HEF1-isoform2(h)","HEF1-isoform3(h)","IL-4Ralpha-isoform1(h)","IL-4Ralpha-isoform2(h)","MATS1-isoform1(h)","MATS1-isoform2(h)","MIP1B(h)","Mcl-1-p24(h)","Mcl-…
MO000130949	gamma-c(h)	9.66	44	24061	0.234836	0.004	3.44291	276	["MO000018526","MO000019545","MO000019613","MO000020123","MO000020125","MO000027279","MO000042951","MO000042952","MO000056595","MO000057619","MO000059600","MO000059675","MO000078269","MO000079414","MO000080694","MO000082439","MO000083628","MO000087697","MO000093601","MO000096389","MO000096735","MO000098252","MO000099216","MO000122411","MO000125685","MO000132107","MO000134203","MO000134205","MO000…	["C5aR(h)","COX2(h)","ER-alpha-L(h)","ER-alpha-S(h)","ER-alpha-isoform3(h)","ER-alpha-isoform4(h)","ETB(h)","ETB-B(h)","ETB-delta3(h)","Fra-1(h)","HEF1-isoform1(h)","HEF1-isoform2(h)","HEF1-isoform3(h)","IL-4Ralpha-isoform1(h)","IL-4Ralpha-isoform2(h)","MATS1-isoform1(h)","MATS1-isoform2(h)","Mcl-1-p24(h)","Mcl-1-p27(h)","Mcl-1L(h)","Mcl-1S(h)","RALT(h)","SDF-1-Delta(h)","SDF-1-Epsilon(h)","SDF-1…
MO000102879	ptges(h)	9.925	44	27063	0.257965	0.003	2.96857	277	["MO000018526","MO000018976","MO000018977","MO000019545","MO000019613","MO000027279","MO000042951","MO000042952","MO000056595","MO000057619","MO000059600","MO000059675","MO000078269","MO000079414","MO000080605","MO000080694","MO000082439","MO000083628","MO000087697","MO000093601","MO000096389","MO000096735","MO000098252","MO000098601","MO000099216","MO000122411","MO000125685","MO000132107","MO000…	["5'-nucleotidase(h)","5'-nucleotidase-isoform2(h)","AXL(h)","AXL-Short(h)","C5aR(h)","COX2(h)","ER-alpha-L(h)","ER-alpha-S(h)","ER-alpha-isoform3(h)","ER-alpha-isoform4(h)","ETB(h)","ETB-B(h)","ETB-delta3(h)","Fra-1(h)","HEF1-isoform1(h)","HEF1-isoform2(h)","HEF1-isoform3(h)","IL-4Ralpha-isoform1(h)","IL-4Ralpha-isoform2(h)","MATS1-isoform1(h)","MATS1-isoform2(h)","Mcl-1-p24(h)","Mcl-1-p27(h)","…
MO000122100	duox1-isoform2(h)	9.87	46	21035	0.211371	0.003	5.75605	278	["MO000018526","MO000019545","MO000019613","MO000020123","MO000020125","MO000027279","MO000042951","MO000042952","MO000056595","MO000057602","MO000057619","MO000058719","MO000059600","MO000059675","MO000078269","MO000079414","MO000080694","MO000083628","MO000087697","MO000093601","MO000096389","MO000098252","MO000099216","MO000108541","MO000116135","MO000122411","MO000125685","MO000127661","MO000…	["ACT-isoform1(h)","ACT-isoform2(h)","ACT-isoform3(h)","C5aR(h)","CD4(h)","COX2(h)","ER-alpha-L(h)","ER-alpha-S(h)","ER-alpha-isoform3(h)","ER-alpha-isoform4(h)","ETB(h)","ETB-B(h)","ETB-delta3(h)","HEF1-isoform1(h)","HEF1-isoform2(h)","HEF1-isoform3(h)","IL-4Ralpha-isoform1(h)","IL-4Ralpha-isoform2(h)","LD78-beta(h)","MATS1-isoform1(h)","MATS1-isoform2(h)","MIP1B(h)","Mcl-1-p24(h)","Mcl-1L(h)","…
MO000103661	SLAM-isoform3(h)	9.6	51	28142	0.249063	0.004	3.05392	279	["MO000018526","MO000019545","MO000019613","MO000020123","MO000020125","MO000027279","MO000042951","MO000042952","MO000056595","MO000057602","MO000057619","MO000059600","MO000059675","MO000078269","MO000079414","MO000080694","MO000082439","MO000083628","MO000087697","MO000093601","MO000096389","MO000096735","MO000098252","MO000099216","MO000108541","MO000116135","MO000122411","MO000125685","MO000…	["ACT-isoform1(h)","ACT-isoform2(h)","ACT-isoform3(h)","C5aR(h)","COX2(h)","ER-alpha-L(h)","ER-alpha-S(h)","ER-alpha-isoform3(h)","ER-alpha-isoform4(h)","ETB(h)","ETB-B(h)","ETB-delta3(h)","Fra-1(h)","HEF1-isoform1(h)","HEF1-isoform2(h)","HEF1-isoform3(h)","IL-4Ralpha-isoform1(h)","IL-4Ralpha-isoform2(h)","LD78-beta(h)","MATS1-isoform1(h)","MATS1-isoform2(h)","MIP1B(h)","Mcl-1-p24(h)","Mcl-1-p27(…
MO000122098	duox1-isoform1(h)	9.87	46	21035	0.211371	0.003	5.73897	280	["MO000018526","MO000019545","MO000019613","MO000020123","MO000020125","MO000027279","MO000042951","MO000042952","MO000056595","MO000057602","MO000057619","MO000058719","MO000059600","MO000059675","MO000078269","MO000079414","MO000080694","MO000083628","MO000087697","MO000093601","MO000096389","MO000098252","MO000099216","MO000108541","MO000116135","MO000122411","MO000125685","MO000127661","MO000…	["ACT-isoform1(h)","ACT-isoform2(h)","ACT-isoform3(h)","C5aR(h)","CD4(h)","COX2(h)","ER-alpha-L(h)","ER-alpha-S(h)","ER-alpha-isoform3(h)","ER-alpha-isoform4(h)","ETB(h)","ETB-B(h)","ETB-delta3(h)","HEF1-isoform1(h)","HEF1-isoform2(h)","HEF1-isoform3(h)","IL-4Ralpha-isoform1(h)","IL-4Ralpha-isoform2(h)","LD78-beta(h)","MATS1-isoform1(h)","MATS1-isoform2(h)","MIP1B(h)","Mcl-1-p24(h)","Mcl-1L(h)","…
MO000141342	MKP3-isoform1(h)	9.95	53	33239	0.389257	0.014	1.97989	282	["MO000018526","MO000018976","MO000018977","MO000019545","MO000019613","MO000020123","MO000020125","MO000027279","MO000042951","MO000042952","MO000056595","MO000057619","MO000059600","MO000059675","MO000078269","MO000079414","MO000080605","MO000080694","MO000082439","MO000083628","MO000087697","MO000093601","MO000096389","MO000096735","MO000098252","MO000098601","MO000099216","MO000108541","MO000…	["5'-nucleotidase(h)","5'-nucleotidase-isoform2(h)","AXL(h)","AXL-Short(h)","C5aR(h)","COX2(h)","ER-alpha-L(h)","ER-alpha-S(h)","ER-alpha-isoform3(h)","ER-alpha-isoform4(h)","ETB(h)","ETB-B(h)","ETB-delta3(h)","Fra-1(h)","HEF1-isoform1(h)","HEF1-isoform2(h)","HEF1-isoform3(h)","IL-4Ralpha-isoform1(h)","IL-4Ralpha-isoform2(h)","MATS1-isoform1(h)","MATS1-isoform2(h)","Mcl-1-p24(h)","Mcl-1-p27(h)","…
MO000087763	TLR4-isoform1(h)	9.72	52	22522	0.217712	0.01	3.95685	283	["MO000018526","MO000018976","MO000018977","MO000019545","MO000019613","MO000020123","MO000020125","MO000027279","MO000042951","MO000042952","MO000056595","MO000057602","MO000057619","MO000059600","MO000059675","MO000078269","MO000079414","MO000080605","MO000080694","MO000082439","MO000083628","MO000087697","MO000093601","MO000096389","MO000096735","MO000098252","MO000099216","MO000108541","MO000…	["ACT-isoform1(h)","ACT-isoform2(h)","ACT-isoform3(h)","C5aR(h)","COX2(h)","ER-alpha-L(h)","ER-alpha-S(h)","ER-alpha-isoform3(h)","ER-alpha-isoform4(h)","ETB(h)","ETB-B(h)","ETB-delta3(h)","Fra-1(h)","HEF1-isoform1(h)","HEF1-isoform2(h)","HEF1-isoform3(h)","IL-4Ralpha-isoform1(h)","IL-4Ralpha-isoform2(h)","LD78-beta(h)","MATS1-isoform1(h)","MATS1-isoform2(h)","MIP1B(h)","MIP2(h)","Mcl-1-p24(h)","…
MO000083451	MULE-isoform1(h)	9.775	42	27033	0.281345	0.013	2.52479	284	["MO000018526","MO000019545","MO000019613","MO000020123","MO000020125","MO000027279","MO000042951","MO000042952","MO000056595","MO000057619","MO000059675","MO000078269","MO000079414","MO000080694","MO000082439","MO000083628","MO000087697","MO000093601","MO000096389","MO000096735","MO000098252","MO000099216","MO000108541","MO000122411","MO000125685","MO000132107","MO000134203","MO000134205","MO000…	["C5aR(h)","COX2(h)","ER-alpha-L(h)","ER-alpha-S(h)","ER-alpha-isoform3(h)","ER-alpha-isoform4(h)","ETB(h)","ETB-B(h)","ETB-delta3(h)","Fra-1(h)","HEF1-isoform1(h)","HEF1-isoform2(h)","HEF1-isoform3(h)","IL-4Ralpha-isoform1(h)","IL-4Ralpha-isoform2(h)","MATS1-isoform1(h)","MATS1-isoform2(h)","Mcl-1-p24(h)","Mcl-1-p27(h)","Mcl-1L(h)","Mcl-1S(h)","RALT(h)","RhoE(h)","SDF-1-Delta(h)","SDF-1-Epsilon(…
MO000103660	SLAM-isoform2(h)	9.6	51	28142	0.249063	0.005	2.99607	285	["MO000018526","MO000019545","MO000019613","MO000020123","MO000020125","MO000027279","MO000042951","MO000042952","MO000056595","MO000057602","MO000057619","MO000059600","MO000059675","MO000078269","MO000079414","MO000080694","MO000082439","MO000083628","MO000087697","MO000093601","MO000096389","MO000096735","MO000098252","MO000099216","MO000108541","MO000116135","MO000122411","MO000125685","MO000…	["ACT-isoform1(h)","ACT-isoform2(h)","ACT-isoform3(h)","C5aR(h)","COX2(h)","ER-alpha-L(h)","ER-alpha-S(h)","ER-alpha-isoform3(h)","ER-alpha-isoform4(h)","ETB(h)","ETB-B(h)","ETB-delta3(h)","Fra-1(h)","HEF1-isoform1(h)","HEF1-isoform2(h)","HEF1-isoform3(h)","IL-4Ralpha-isoform1(h)","IL-4Ralpha-isoform2(h)","LD78-beta(h)","MATS1-isoform1(h)","MATS1-isoform2(h)","MIP1B(h)","Mcl-1-p24(h)","Mcl-1-p27(…
MO000141348	MKP3-isoform2(h)	9.95	53	33239	0.389257	0.015	1.97061	285	["MO000018526","MO000018976","MO000018977","MO000019545","MO000019613","MO000020123","MO000020125","MO000027279","MO000042951","MO000042952","MO000056595","MO000057619","MO000059600","MO000059675","MO000078269","MO000079414","MO000080605","MO000080694","MO000082439","MO000083628","MO000087697","MO000093601","MO000096389","MO000096735","MO000098252","MO000098601","MO000099216","MO000108541","MO000…	["5'-nucleotidase(h)","5'-nucleotidase-isoform2(h)","AXL(h)","AXL-Short(h)","C5aR(h)","COX2(h)","ER-alpha-L(h)","ER-alpha-S(h)","ER-alpha-isoform3(h)","ER-alpha-isoform4(h)","ETB(h)","ETB-B(h)","ETB-delta3(h)","Fra-1(h)","HEF1-isoform1(h)","HEF1-isoform2(h)","HEF1-isoform3(h)","IL-4Ralpha-isoform1(h)","IL-4Ralpha-isoform2(h)","MATS1-isoform1(h)","MATS1-isoform2(h)","Mcl-1-p24(h)","Mcl-1-p27(h)","…
MO000057444	Jak1(h)	9.9	51	32590	0.425406	0.017	1.91833	287	["MO000018526","MO000018976","MO000018977","MO000019545","MO000019613","MO000020123","MO000020125","MO000027279","MO000042951","MO000042952","MO000056595","MO000057619","MO000059600","MO000059675","MO000078269","MO000079414","MO000080605","MO000080694","MO000082439","MO000083628","MO000087697","MO000093601","MO000096389","MO000096735","MO000098252","MO000098601","MO000099216","MO000108541","MO000…	["5'-nucleotidase(h)","5'-nucleotidase-isoform2(h)","C5aR(h)","COX2(h)","ER-alpha-L(h)","ER-alpha-S(h)","ER-alpha-isoform3(h)","ER-alpha-isoform4(h)","ETB(h)","ETB-B(h)","ETB-delta3(h)","Fra-1(h)","HEF1-isoform1(h)","HEF1-isoform2(h)","HEF1-isoform3(h)","IL-4Ralpha-isoform1(h)","IL-4Ralpha-isoform2(h)","MATS1-isoform1(h)","MATS1-isoform2(h)","Mcl-1-p24(h)","Mcl-1-p27(h)","Mcl-1L(h)","Mcl-1S(h)","…
MO000125548	AT1A(h)	9.555	43	27120	0.261114	0.008	2.82719	288	["MO000018526","MO000019545","MO000019613","MO000020123","MO000020125","MO000027279","MO000042951","MO000042952","MO000056595","MO000057619","MO000059600","MO000059675","MO000078269","MO000079414","MO000080694","MO000082439","MO000083628","MO000087697","MO000093601","MO000096389","MO000096735","MO000098252","MO000099216","MO000122411","MO000125685","MO000134203","MO000134205","MO000138307","MO000…	["C5aR(h)","COX2(h)","ER-alpha-L(h)","ER-alpha-S(h)","ER-alpha-isoform3(h)","ER-alpha-isoform4(h)","ETB(h)","ETB-B(h)","ETB-delta3(h)","Fra-1(h)","HEF1-isoform1(h)","HEF1-isoform2(h)","HEF1-isoform3(h)","IL-4Ralpha-isoform1(h)","IL-4Ralpha-isoform2(h)","MATS1-isoform1(h)","MATS1-isoform2(h)","Mcl-1-p24(h)","Mcl-1-p27(h)","Mcl-1L(h)","Mcl-1S(h)","RALT(h)","RhoE(h)","SDF-1-Delta(h)","SDF-1-Epsilon(…
MO000154446	IL-5Rbeta(h):GM-CSFRalpha(h)	9.915	43	24820	0.221743	0.003	3.60569	288	["MO000018526","MO000019545","MO000019613","MO000020123","MO000020125","MO000027279","MO000042951","MO000042952","MO000056595","MO000057619","MO000059600","MO000059675","MO000078269","MO000079414","MO000080694","MO000082439","MO000083628","MO000087697","MO000093601","MO000096389","MO000096735","MO000098252","MO000099216","MO000122411","MO000125685","MO000134203","MO000134205","MO000138307","MO000…	["C5aR(h)","COX2(h)","ER-alpha-L(h)","ER-alpha-S(h)","ER-alpha-isoform3(h)","ER-alpha-isoform4(h)","ETB(h)","ETB-B(h)","ETB-delta3(h)","Fra-1(h)","HEF1-isoform1(h)","HEF1-isoform2(h)","HEF1-isoform3(h)","IL-4Ralpha-isoform1(h)","IL-4Ralpha-isoform2(h)","MATS1-isoform1(h)","MATS1-isoform2(h)","Mcl-1-p24(h)","Mcl-1-p27(h)","Mcl-1L(h)","Mcl-1S(h)","RALT(h)","RhoE(h)","SDF-1-Delta(h)","SDF-1-Epsilon(…
MO000165075	IL-3Ralpha(h):IL-5Rbeta-isoform1(h)	9.915	43	24821	0.221743	0.003	3.64131	288	["MO000018526","MO000019545","MO000019613","MO000020123","MO000020125","MO000027279","MO000042951","MO000042952","MO000056595","MO000057619","MO000059600","MO000059675","MO000078269","MO000079414","MO000080694","MO000082439","MO000083628","MO000087697","MO000093601","MO000096389","MO000096735","MO000098252","MO000099216","MO000122411","MO000125685","MO000134203","MO000134205","MO000138307","MO000…	["C5aR(h)","COX2(h)","ER-alpha-L(h)","ER-alpha-S(h)","ER-alpha-isoform3(h)","ER-alpha-isoform4(h)","ETB(h)","ETB-B(h)","ETB-delta3(h)","Fra-1(h)","HEF1-isoform1(h)","HEF1-isoform2(h)","HEF1-isoform3(h)","IL-4Ralpha-isoform1(h)","IL-4Ralpha-isoform2(h)","MATS1-isoform1(h)","MATS1-isoform2(h)","Mcl-1-p24(h)","Mcl-1-p27(h)","Mcl-1L(h)","Mcl-1S(h)","RALT(h)","RhoE(h)","SDF-1-Delta(h)","SDF-1-Epsilon(…
MO000082741	IL-1alpha(h)	9.825	48	26265	0.23941	0.001	3.22569	290	["MO000019545","MO000019613","MO000020123","MO000020125","MO000027279","MO000042951","MO000042952","MO000056595","MO000057619","MO000059600","MO000059675","MO000059924","MO000060000","MO000078269","MO000079414","MO000082439","MO000083628","MO000087697","MO000093601","MO000096389","MO000096735","MO000098252","MO000099216","MO000108541","MO000122411","MO000125685","MO000127661","MO000132107","MO000…	["ACT-isoform1(h)","ACT-isoform2(h)","ACT-isoform3(h)","C5aR(h)","COX2(h)","ER-alpha-L(h)","ER-alpha-S(h)","ER-alpha-isoform3(h)","ER-alpha-isoform4(h)","Fra-1(h)","HEF1-isoform1(h)","HEF1-isoform2(h)","HEF1-isoform3(h)","IL-4Ralpha-isoform1(h)","IL-4Ralpha-isoform2(h)","MATS1-isoform1(h)","MATS1-isoform2(h)","Mcl-1-p24(h)","Mcl-1-p27(h)","Mcl-1L(h)","Mcl-1S(h)","RALT(h)","RhoE(h)","SDF-1-Delta(h…
MO000137304	DUSP5(h)	9.95	53	33258	0.389204	0.013	1.94436	290	["MO000018526","MO000018976","MO000018977","MO000019545","MO000019613","MO000020123","MO000020125","MO000027279","MO000042951","MO000042952","MO000056595","MO000057619","MO000059600","MO000059675","MO000078269","MO000079414","MO000080605","MO000080694","MO000082439","MO000083628","MO000087697","MO000093601","MO000096389","MO000096735","MO000098252","MO000098601","MO000099216","MO000108541","MO000…	["5'-nucleotidase(h)","5'-nucleotidase-isoform2(h)","AXL(h)","AXL-Short(h)","C5aR(h)","COX2(h)","ER-alpha-L(h)","ER-alpha-S(h)","ER-alpha-isoform3(h)","ER-alpha-isoform4(h)","ETB(h)","ETB-B(h)","ETB-delta3(h)","Fra-1(h)","HEF1-isoform1(h)","HEF1-isoform2(h)","HEF1-isoform3(h)","IL-4Ralpha-isoform1(h)","IL-4Ralpha-isoform2(h)","MATS1-isoform1(h)","MATS1-isoform2(h)","Mcl-1-p24(h)","Mcl-1-p27(h)","…
MO000167178	ptprh-isoform1(h)	9.435	40	30495	0.289023	0.013	2.40209	291	["MO000018526","MO000019545","MO000019613","MO000027279","MO000042951","MO000042952","MO000056595","MO000057619","MO000059600","MO000059675","MO000078269","MO000079414","MO000080694","MO000082439","MO000083628","MO000087697","MO000093601","MO000096389","MO000096735","MO000098252","MO000099216","MO000116135","MO000122411","MO000125685","MO000132107","MO000134203","MO000134205","MO000138307","MO000…	["C5aR(h)","COX2(h)","ER-alpha-L(h)","ER-alpha-S(h)","ER-alpha-isoform3(h)","ER-alpha-isoform4(h)","ETB(h)","ETB-B(h)","ETB-delta3(h)","Fra-1(h)","HEF1-isoform1(h)","HEF1-isoform2(h)","HEF1-isoform3(h)","IL-4Ralpha-isoform1(h)","IL-4Ralpha-isoform2(h)","MATS1-isoform1(h)","MATS1-isoform2(h)","MIP1B(h)","Mcl-1-p24(h)","Mcl-1-p27(h)","Mcl-1L(h)","Mcl-1S(h)","RALT(h)","RhoE(h)","SOCS-3(h)","Sh3p2(h)…
MO000103659	SLAM-isoform1(h)	9.6	51	28142	0.249062	0.006	2.9264	293	["MO000018526","MO000019545","MO000019613","MO000020123","MO000020125","MO000027279","MO000042951","MO000042952","MO000056595","MO000057602","MO000057619","MO000059600","MO000059675","MO000078269","MO000079414","MO000080694","MO000082439","MO000083628","MO000087697","MO000093601","MO000096389","MO000096735","MO000098252","MO000099216","MO000108541","MO000116135","MO000122411","MO000125685","MO000…	["ACT-isoform1(h)","ACT-isoform2(h)","ACT-isoform3(h)","C5aR(h)","COX2(h)","ER-alpha-L(h)","ER-alpha-S(h)","ER-alpha-isoform3(h)","ER-alpha-isoform4(h)","ETB(h)","ETB-B(h)","ETB-delta3(h)","Fra-1(h)","HEF1-isoform1(h)","HEF1-isoform2(h)","HEF1-isoform3(h)","IL-4Ralpha-isoform1(h)","IL-4Ralpha-isoform2(h)","LD78-beta(h)","MATS1-isoform1(h)","MATS1-isoform2(h)","MIP1B(h)","Mcl-1-p24(h)","Mcl-1-p27(…
MO000124376	VEGF-183(h)	9.87	47	26162	0.228478	0.002	3.36614	294	["MO000018526","MO000019545","MO000019613","MO000020123","MO000020125","MO000027279","MO000042951","MO000042952","MO000056595","MO000057619","MO000059600","MO000059675","MO000078269","MO000079414","MO000080694","MO000082439","MO000083628","MO000087697","MO000093601","MO000096389","MO000096735","MO000098252","MO000099216","MO000108541","MO000116135","MO000122411","MO000125685","MO000132107","MO000…	["C5aR(h)","COX2(h)","ER-alpha-L(h)","ER-alpha-S(h)","ER-alpha-isoform3(h)","ER-alpha-isoform4(h)","ETB(h)","ETB-B(h)","ETB-delta3(h)","Fra-1(h)","HEF1-isoform1(h)","HEF1-isoform2(h)","HEF1-isoform3(h)","IL-4Ralpha-isoform1(h)","IL-4Ralpha-isoform2(h)","MATS1-isoform1(h)","MATS1-isoform2(h)","MIP1B(h)","Mcl-1-p24(h)","Mcl-1-p27(h)","Mcl-1L(h)","Mcl-1S(h)","RALT(h)","RhoE(h)","SDF-1-Delta(h)","SDF…
MO000286717	PTP-PEST-isoform2(h)	9.45	54	31743	0.353335	0.026	2.10914	295	["MO000018526","MO000019545","MO000019613","MO000020123","MO000020125","MO000027279","MO000042951","MO000042952","MO000056595","MO000057619","MO000059600","MO000059675","MO000059924","MO000060000","MO000078269","MO000079414","MO000080694","MO000082439","MO000083628","MO000087697","MO000093601","MO000096389","MO000096735","MO000098252","MO000098601","MO000099216","MO000108541","MO000116135","MO000…	["5'-nucleotidase(h)","5'-nucleotidase-isoform2(h)","C5aR(h)","COX2(h)","ER-alpha-L(h)","ER-alpha-S(h)","ER-alpha-isoform3(h)","ER-alpha-isoform4(h)","ETB(h)","ETB-B(h)","ETB-delta3(h)","Fra-1(h)","HEF1-isoform1(h)","HEF1-isoform2(h)","HEF1-isoform3(h)","IL-4Ralpha-isoform1(h)","IL-4Ralpha-isoform2(h)","MATS1-isoform1(h)","MATS1-isoform2(h)","MIP1B(h)","Mcl-1-p24(h)","Mcl-1-p27(h)","Mcl-1L(h)","M…
MO000092847	MAPKAPK2-isoform2(h)	9.045	55	32691	0.443239	0.019	1.85962	296	["MO000018526","MO000019545","MO000019613","MO000020123","MO000020125","MO000027279","MO000042951","MO000042952","MO000056595","MO000057619","MO000059600","MO000059675","MO000060000","MO000078269","MO000079414","MO000080694","MO000082439","MO000083628","MO000087697","MO000093601","MO000096389","MO000096735","MO000098252","MO000098601","MO000099216","MO000108541","MO000117998","MO000122411","MO000…	["5'-nucleotidase(h)","5'-nucleotidase-isoform2(h)","AXL(h)","AXL-Short(h)","C5aR(h)","COX2(h)","ER-alpha-L(h)","ER-alpha-S(h)","ER-alpha-isoform3(h)","ER-alpha-isoform4(h)","ETB(h)","ETB-B(h)","ETB-delta3(h)","Fra-1(h)","HEF1-isoform1(h)","HEF1-isoform2(h)","HEF1-isoform3(h)","IBP-1(h)","IL-4Ralpha-isoform1(h)","IL-4Ralpha-isoform2(h)","MATS1-isoform1(h)","MATS1-isoform2(h)","Mcl-1-p24(h)","Mcl-…
MO000256137	ERK1-isoform2(h)	9.9	65	35972	0.646043	0.007	1.36408	296	["MO000018526","MO000018976","MO000018977","MO000019545","MO000019613","MO000020123","MO000020125","MO000027279","MO000042951","MO000042952","MO000056595","MO000057619","MO000058719","MO000059600","MO000059675","MO000060000","MO000078269","MO000079414","MO000080605","MO000080694","MO000082439","MO000083628","MO000087697","MO000093601","MO000096389","MO000096735","MO000098252","MO000098601","MO000…	["5'-nucleotidase(h)","5'-nucleotidase-isoform2(h)","ACT-isoform1(h)","ACT-isoform2(h)","ACT-isoform3(h)","AXL(h)","AXL-Short(h)","C5aR(h)","CD4(h)","COX2(h)","ER-alpha-L(h)","ER-alpha-S(h)","ER-alpha-isoform3(h)","ER-alpha-isoform4(h)","ETB(h)","ETB-B(h)","ETB-delta3(h)","Fra-1(h)","HEF1-isoform1(h)","HEF1-isoform2(h)","HEF1-isoform3(h)","IBP-1(h)","IL-4Ralpha-isoform1(h)","IL-4Ralpha-isoform2(h…
MO000256934	prlr-isoform8(h)	9.99	48	31334	0.334858	0.023	2.17828	296	["MO000018526","MO000019545","MO000019613","MO000020123","MO000020125","MO000027279","MO000042951","MO000042952","MO000056595","MO000057619","MO000059600","MO000059675","MO000078269","MO000079414","MO000080694","MO000082439","MO000083628","MO000087697","MO000093601","MO000096389","MO000096735","MO000098252","MO000098601","MO000099216","MO000116135","MO000122411","MO000125685","MO000132107","MO000…	["5'-nucleotidase(h)","5'-nucleotidase-isoform2(h)","C5aR(h)","COX2(h)","ER-alpha-L(h)","ER-alpha-S(h)","ER-alpha-isoform3(h)","ER-alpha-isoform4(h)","ETB(h)","ETB-B(h)","ETB-delta3(h)","Fra-1(h)","HEF1-isoform1(h)","HEF1-isoform2(h)","HEF1-isoform3(h)","IL-4Ralpha-isoform1(h)","IL-4Ralpha-isoform2(h)","MATS1-isoform1(h)","MATS1-isoform2(h)","MIP1B(h)","Mcl-1-p24(h)","Mcl-1-p27(h)","Mcl-1L(h)","M…
MO000021173	H-Ras(h):GTP:NO:Raf-1(h)	9.95	51	28480	0.280896	0.009	2.43163	297	["MO000018526","MO000018976","MO000018977","MO000019545","MO000019613","MO000020123","MO000020125","MO000027279","MO000042951","MO000042952","MO000056595","MO000057619","MO000059600","MO000059675","MO000078269","MO000079414","MO000080605","MO000080694","MO000082439","MO000083628","MO000087697","MO000093601","MO000096389","MO000096735","MO000098252","MO000098601","MO000099216","MO000108541","MO000…	["5'-nucleotidase(h)","5'-nucleotidase-isoform2(h)","C5aR(h)","COX2(h)","ER-alpha-L(h)","ER-alpha-S(h)","ER-alpha-isoform3(h)","ER-alpha-isoform4(h)","ETB(h)","ETB-B(h)","ETB-delta3(h)","Fra-1(h)","HEF1-isoform1(h)","HEF1-isoform2(h)","HEF1-isoform3(h)","IL-4Ralpha-isoform1(h)","IL-4Ralpha-isoform2(h)","MATS1-isoform1(h)","MATS1-isoform2(h)","Mcl-1-p24(h)","Mcl-1-p27(h)","Mcl-1L(h)","Mcl-1S(h)","…
MO000059786	Caspase(h)	9.795	57	33413	0.468999	0.032	1.80453	297	["MO000018526","MO000019545","MO000019613","MO000020123","MO000020125","MO000027279","MO000042951","MO000042952","MO000056595","MO000057619","MO000059600","MO000059675","MO000059924","MO000060000","MO000078269","MO000079414","MO000080694","MO000082439","MO000083628","MO000087697","MO000093601","MO000096389","MO000096735","MO000098252","MO000098601","MO000099216","MO000108541","MO000116135","MO000…	["5'-nucleotidase(h)","5'-nucleotidase-isoform2(h)","AXL(h)","AXL-Short(h)","C5aR(h)","COX2(h)","ER-alpha-L(h)","ER-alpha-S(h)","ER-alpha-isoform3(h)","ER-alpha-isoform4(h)","ETB(h)","ETB-B(h)","ETB-delta3(h)","Fra-1(h)","HEF1-isoform1(h)","HEF1-isoform2(h)","HEF1-isoform3(h)","IBP-1(h)","IL-4Ralpha-isoform1(h)","IL-4Ralpha-isoform2(h)","MATS1-isoform1(h)","MATS1-isoform2(h)","MIP1B(h)","Mcl-1-p2…
MO000256138	ERK1-isoform3(h)	9.9	65	35972	0.646043	0.006	1.36321	298	["MO000018526","MO000018976","MO000018977","MO000019545","MO000019613","MO000020123","MO000020125","MO000027279","MO000042951","MO000042952","MO000056595","MO000057619","MO000058719","MO000059600","MO000059675","MO000060000","MO000078269","MO000079414","MO000080605","MO000080694","MO000082439","MO000083628","MO000087697","MO000093601","MO000096389","MO000096735","MO000098252","MO000098601","MO000…	["5'-nucleotidase(h)","5'-nucleotidase-isoform2(h)","ACT-isoform1(h)","ACT-isoform2(h)","ACT-isoform3(h)","AXL(h)","AXL-Short(h)","C5aR(h)","CD4(h)","COX2(h)","ER-alpha-L(h)","ER-alpha-S(h)","ER-alpha-isoform3(h)","ER-alpha-isoform4(h)","ETB(h)","ETB-B(h)","ETB-delta3(h)","Fra-1(h)","HEF1-isoform1(h)","HEF1-isoform2(h)","HEF1-isoform3(h)","IBP-1(h)","IL-4Ralpha-isoform1(h)","IL-4Ralpha-isoform2(h…
MO000124375	VEGF-206(h)	9.87	47	26162	0.228478	0.001	3.4011	299	["MO000018526","MO000019545","MO000019613","MO000020123","MO000020125","MO000027279","MO000042951","MO000042952","MO000056595","MO000057619","MO000059600","MO000059675","MO000078269","MO000079414","MO000080694","MO000082439","MO000083628","MO000087697","MO000093601","MO000096389","MO000096735","MO000098252","MO000099216","MO000108541","MO000116135","MO000122411","MO000125685","MO000132107","MO000…	["C5aR(h)","COX2(h)","ER-alpha-L(h)","ER-alpha-S(h)","ER-alpha-isoform3(h)","ER-alpha-isoform4(h)","ETB(h)","ETB-B(h)","ETB-delta3(h)","Fra-1(h)","HEF1-isoform1(h)","HEF1-isoform2(h)","HEF1-isoform3(h)","IL-4Ralpha-isoform1(h)","IL-4Ralpha-isoform2(h)","MATS1-isoform1(h)","MATS1-isoform2(h)","MIP1B(h)","Mcl-1-p24(h)","Mcl-1-p27(h)","Mcl-1L(h)","Mcl-1S(h)","RALT(h)","RhoE(h)","SDF-1-Delta(h)","SDF…
MO000281005	MKP-2-isoform2(h)	9.24	54	33779	0.429631	0.016	1.86196	299	["MO000018526","MO000018976","MO000018977","MO000019545","MO000019613","MO000020123","MO000020125","MO000027279","MO000042951","MO000042952","MO000056595","MO000057619","MO000059600","MO000059675","MO000078269","MO000079414","MO000080605","MO000080694","MO000082439","MO000083628","MO000087697","MO000093601","MO000096389","MO000096735","MO000098252","MO000098601","MO000099216","MO000108541","MO000…	["5'-nucleotidase(h)","5'-nucleotidase-isoform2(h)","AXL(h)","AXL-Short(h)","C5aR(h)","COX2(h)","ER-alpha-L(h)","ER-alpha-S(h)","ER-alpha-isoform3(h)","ER-alpha-isoform4(h)","ETB(h)","ETB-B(h)","ETB-delta3(h)","Fra-1(h)","HEF1-isoform1(h)","HEF1-isoform2(h)","HEF1-isoform3(h)","IL-4Ralpha-isoform1(h)","IL-4Ralpha-isoform2(h)","MATS1-isoform1(h)","MATS1-isoform2(h)","MIP1B(h)","Mcl-1-p24(h)","Mcl-…
MO000056883	ERK1-isoform1(h)	9.9	65	35977	0.645848	0.018	1.2847	300	["MO000018526","MO000018976","MO000018977","MO000019545","MO000019613","MO000020123","MO000020125","MO000027279","MO000042951","MO000042952","MO000056595","MO000057619","MO000058719","MO000059600","MO000059675","MO000060000","MO000078269","MO000079414","MO000080605","MO000080694","MO000082439","MO000083628","MO000087697","MO000093601","MO000096389","MO000096735","MO000098252","MO000098601","MO000…	["5'-nucleotidase(h)","5'-nucleotidase-isoform2(h)","ACT-isoform1(h)","ACT-isoform2(h)","ACT-isoform3(h)","AXL(h)","AXL-Short(h)","C5aR(h)","CD4(h)","COX2(h)","ER-alpha-L(h)","ER-alpha-S(h)","ER-alpha-isoform3(h)","ER-alpha-isoform4(h)","ETB(h)","ETB-B(h)","ETB-delta3(h)","Fra-1(h)","HEF1-isoform1(h)","HEF1-isoform2(h)","HEF1-isoform3(h)","IBP-1(h)","IL-4Ralpha-isoform1(h)","IL-4Ralpha-isoform2(h…
MO000092846	MAPKAPK2-isoform1(h)	9.045	55	32691	0.443239	0.022	1.82955	300	["MO000018526","MO000019545","MO000019613","MO000020123","MO000020125","MO000027279","MO000042951","MO000042952","MO000056595","MO000057619","MO000059600","MO000059675","MO000060000","MO000078269","MO000079414","MO000080694","MO000082439","MO000083628","MO000087697","MO000093601","MO000096389","MO000096735","MO000098252","MO000098601","MO000099216","MO000108541","MO000117998","MO000122411","MO000…	["5'-nucleotidase(h)","5'-nucleotidase-isoform2(h)","AXL(h)","AXL-Short(h)","C5aR(h)","COX2(h)","ER-alpha-L(h)","ER-alpha-S(h)","ER-alpha-isoform3(h)","ER-alpha-isoform4(h)","ETB(h)","ETB-B(h)","ETB-delta3(h)","Fra-1(h)","HEF1-isoform1(h)","HEF1-isoform2(h)","HEF1-isoform3(h)","IBP-1(h)","IL-4Ralpha-isoform1(h)","IL-4Ralpha-isoform2(h)","MATS1-isoform1(h)","MATS1-isoform2(h)","Mcl-1-p24(h)","Mcl-…
MO000103095	Cot(h){p}	9.875	51	29068	0.285609	0.014	2.36308	300	["MO000018526","MO000018976","MO000018977","MO000019545","MO000019613","MO000020123","MO000020125","MO000027279","MO000042951","MO000042952","MO000056595","MO000057619","MO000059600","MO000059675","MO000078269","MO000079414","MO000080605","MO000080694","MO000082439","MO000083628","MO000087697","MO000093601","MO000096389","MO000096735","MO000098252","MO000098601","MO000099216","MO000108541","MO000…	["5'-nucleotidase(h)","5'-nucleotidase-isoform2(h)","C5aR(h)","COX2(h)","ER-alpha-L(h)","ER-alpha-S(h)","ER-alpha-isoform3(h)","ER-alpha-isoform4(h)","ETB(h)","ETB-B(h)","ETB-delta3(h)","Fra-1(h)","HEF1-isoform1(h)","HEF1-isoform2(h)","HEF1-isoform3(h)","IL-4Ralpha-isoform1(h)","IL-4Ralpha-isoform2(h)","MATS1-isoform1(h)","MATS1-isoform2(h)","Mcl-1-p24(h)","Mcl-1-p27(h)","Mcl-1L(h)","Mcl-1S(h)","…
MO000256928	prlr-isoform2(h)	9.99	48	31334	0.334858	0.024	2.15201	300	["MO000018526","MO000019545","MO000019613","MO000020123","MO000020125","MO000027279","MO000042951","MO000042952","MO000056595","MO000057619","MO000059600","MO000059675","MO000078269","MO000079414","MO000080694","MO000082439","MO000083628","MO000087697","MO000093601","MO000096389","MO000096735","MO000098252","MO000098601","MO000099216","MO000116135","MO000122411","MO000125685","MO000132107","MO000…	["5'-nucleotidase(h)","5'-nucleotidase-isoform2(h)","C5aR(h)","COX2(h)","ER-alpha-L(h)","ER-alpha-S(h)","ER-alpha-isoform3(h)","ER-alpha-isoform4(h)","ETB(h)","ETB-B(h)","ETB-delta3(h)","Fra-1(h)","HEF1-isoform1(h)","HEF1-isoform2(h)","HEF1-isoform3(h)","IL-4Ralpha-isoform1(h)","IL-4Ralpha-isoform2(h)","MATS1-isoform1(h)","MATS1-isoform2(h)","MIP1B(h)","Mcl-1-p24(h)","Mcl-1-p27(h)","Mcl-1L(h)","M…
MO000256930	prlr-isoform4(h)	9.99	48	31334	0.334858	0.024	2.15488	300	["MO000018526","MO000019545","MO000019613","MO000020123","MO000020125","MO000027279","MO000042951","MO000042952","MO000056595","MO000057619","MO000059600","MO000059675","MO000078269","MO000079414","MO000080694","MO000082439","MO000083628","MO000087697","MO000093601","MO000096389","MO000096735","MO000098252","MO000098601","MO000099216","MO000116135","MO000122411","MO000125685","MO000132107","MO000…	["5'-nucleotidase(h)","5'-nucleotidase-isoform2(h)","C5aR(h)","COX2(h)","ER-alpha-L(h)","ER-alpha-S(h)","ER-alpha-isoform3(h)","ER-alpha-isoform4(h)","ETB(h)","ETB-B(h)","ETB-delta3(h)","Fra-1(h)","HEF1-isoform1(h)","HEF1-isoform2(h)","HEF1-isoform3(h)","IL-4Ralpha-isoform1(h)","IL-4Ralpha-isoform2(h)","MATS1-isoform1(h)","MATS1-isoform2(h)","MIP1B(h)","Mcl-1-p24(h)","Mcl-1-p27(h)","Mcl-1L(h)","M…
MO000256933	prlr-isoform7(h)	9.99	48	31334	0.334858	0.024	2.1539	300	["MO000018526","MO000019545","MO000019613","MO000020123","MO000020125","MO000027279","MO000042951","MO000042952","MO000056595","MO000057619","MO000059600","MO000059675","MO000078269","MO000079414","MO000080694","MO000082439","MO000083628","MO000087697","MO000093601","MO000096389","MO000096735","MO000098252","MO000098601","MO000099216","MO000116135","MO000122411","MO000125685","MO000132107","MO000…	["5'-nucleotidase(h)","5'-nucleotidase-isoform2(h)","C5aR(h)","COX2(h)","ER-alpha-L(h)","ER-alpha-S(h)","ER-alpha-isoform3(h)","ER-alpha-isoform4(h)","ETB(h)","ETB-B(h)","ETB-delta3(h)","Fra-1(h)","HEF1-isoform1(h)","HEF1-isoform2(h)","HEF1-isoform3(h)","IL-4Ralpha-isoform1(h)","IL-4Ralpha-isoform2(h)","MATS1-isoform1(h)","MATS1-isoform2(h)","MIP1B(h)","Mcl-1-p24(h)","Mcl-1-p27(h)","Mcl-1L(h)","M…
MO000259154	VEGF-A-L-VEGF121(h)	9.87	47	26162	0.228478	0.002	3.31035	300	["MO000018526","MO000019545","MO000019613","MO000020123","MO000020125","MO000027279","MO000042951","MO000042952","MO000056595","MO000057619","MO000059600","MO000059675","MO000078269","MO000079414","MO000080694","MO000082439","MO000083628","MO000087697","MO000093601","MO000096389","MO000096735","MO000098252","MO000099216","MO000108541","MO000116135","MO000122411","MO000125685","MO000132107","MO000…	["C5aR(h)","COX2(h)","ER-alpha-L(h)","ER-alpha-S(h)","ER-alpha-isoform3(h)","ER-alpha-isoform4(h)","ETB(h)","ETB-B(h)","ETB-delta3(h)","Fra-1(h)","HEF1-isoform1(h)","HEF1-isoform2(h)","HEF1-isoform3(h)","IL-4Ralpha-isoform1(h)","IL-4Ralpha-isoform2(h)","MATS1-isoform1(h)","MATS1-isoform2(h)","MIP1B(h)","Mcl-1-p24(h)","Mcl-1-p27(h)","Mcl-1L(h)","Mcl-1S(h)","RALT(h)","RhoE(h)","SDF-1-Delta(h)","SDF…
MO000042526	NRG1-beta1(h)	9.825	35	28615	0.267627	0.013	2.55283	301	["MO000018526","MO000019545","MO000019613","MO000027279","MO000042951","MO000042952","MO000056595","MO000057619","MO000059600","MO000059675","MO000078269","MO000079414","MO000080694","MO000082439","MO000083628","MO000087697","MO000093601","MO000096389","MO000096735","MO000098252","MO000099216","MO000108541","MO000122411","MO000125685","MO000132107","MO000134203","MO000134205","MO000138307","MO000…	["C5aR(h)","COX2(h)","ER-alpha-L(h)","ER-alpha-S(h)","ER-alpha-isoform3(h)","ER-alpha-isoform4(h)","ETB(h)","ETB-B(h)","ETB-delta3(h)","Fra-1(h)","HEF1-isoform1(h)","HEF1-isoform2(h)","HEF1-isoform3(h)","IL-4Ralpha-isoform1(h)","IL-4Ralpha-isoform2(h)","MATS1-isoform1(h)","MATS1-isoform2(h)","Mcl-1-p24(h)","Mcl-1-p27(h)","Mcl-1L(h)","Mcl-1S(h)","RALT(h)","RhoE(h)","SOCS-3(h)","Sh3p2(h)","TNFR2-is…
MO000020949	VEGF-145(h)	9.87	47	26162	0.228477	0.001	3.40193	302	["MO000018526","MO000019545","MO000019613","MO000020123","MO000020125","MO000027279","MO000042951","MO000042952","MO000056595","MO000057619","MO000059600","MO000059675","MO000078269","MO000079414","MO000080694","MO000082439","MO000083628","MO000087697","MO000093601","MO000096389","MO000096735","MO000098252","MO000099216","MO000108541","MO000116135","MO000122411","MO000125685","MO000132107","MO000…	["C5aR(h)","COX2(h)","ER-alpha-L(h)","ER-alpha-S(h)","ER-alpha-isoform3(h)","ER-alpha-isoform4(h)","ETB(h)","ETB-B(h)","ETB-delta3(h)","Fra-1(h)","HEF1-isoform1(h)","HEF1-isoform2(h)","HEF1-isoform3(h)","IL-4Ralpha-isoform1(h)","IL-4Ralpha-isoform2(h)","MATS1-isoform1(h)","MATS1-isoform2(h)","MIP1B(h)","Mcl-1-p24(h)","Mcl-1-p27(h)","Mcl-1L(h)","Mcl-1S(h)","RALT(h)","RhoE(h)","SDF-1-Delta(h)","SDF…
MO000056959	PTP-PEST(h)	9.45	54	31743	0.353335	0.03	2.05271	302	["MO000018526","MO000019545","MO000019613","MO000020123","MO000020125","MO000027279","MO000042951","MO000042952","MO000056595","MO000057619","MO000059600","MO000059675","MO000059924","MO000060000","MO000078269","MO000079414","MO000080694","MO000082439","MO000083628","MO000087697","MO000093601","MO000096389","MO000096735","MO000098252","MO000098601","MO000099216","MO000108541","MO000116135","MO000…	["5'-nucleotidase(h)","5'-nucleotidase-isoform2(h)","C5aR(h)","COX2(h)","ER-alpha-L(h)","ER-alpha-S(h)","ER-alpha-isoform3(h)","ER-alpha-isoform4(h)","ETB(h)","ETB-B(h)","ETB-delta3(h)","Fra-1(h)","HEF1-isoform1(h)","HEF1-isoform2(h)","HEF1-isoform3(h)","IL-4Ralpha-isoform1(h)","IL-4Ralpha-isoform2(h)","MATS1-isoform1(h)","MATS1-isoform2(h)","MIP1B(h)","Mcl-1-p24(h)","Mcl-1-p27(h)","Mcl-1L(h)","M…
MO000259155	VEGF-A-L-VEGF189(h)	9.87	47	26162	0.228478	0.002	3.31761	302	["MO000018526","MO000019545","MO000019613","MO000020123","MO000020125","MO000027279","MO000042951","MO000042952","MO000056595","MO000057619","MO000059600","MO000059675","MO000078269","MO000079414","MO000080694","MO000082439","MO000083628","MO000087697","MO000093601","MO000096389","MO000096735","MO000098252","MO000099216","MO000108541","MO000116135","MO000122411","MO000125685","MO000132107","MO000…	["C5aR(h)","COX2(h)","ER-alpha-L(h)","ER-alpha-S(h)","ER-alpha-isoform3(h)","ER-alpha-isoform4(h)","ETB(h)","ETB-B(h)","ETB-delta3(h)","Fra-1(h)","HEF1-isoform1(h)","HEF1-isoform2(h)","HEF1-isoform3(h)","IL-4Ralpha-isoform1(h)","IL-4Ralpha-isoform2(h)","MATS1-isoform1(h)","MATS1-isoform2(h)","MIP1B(h)","Mcl-1-p24(h)","Mcl-1-p27(h)","Mcl-1L(h)","Mcl-1S(h)","RALT(h)","RhoE(h)","SDF-1-Delta(h)","SDF…
MO000083038	VEGF-165b(h)	9.87	47	26162	0.228478	0.002	3.32234	303	["MO000018526","MO000019545","MO000019613","MO000020123","MO000020125","MO000027279","MO000042951","MO000042952","MO000056595","MO000057619","MO000059600","MO000059675","MO000078269","MO000079414","MO000080694","MO000082439","MO000083628","MO000087697","MO000093601","MO000096389","MO000096735","MO000098252","MO000099216","MO000108541","MO000116135","MO000122411","MO000125685","MO000132107","MO000…	["C5aR(h)","COX2(h)","ER-alpha-L(h)","ER-alpha-S(h)","ER-alpha-isoform3(h)","ER-alpha-isoform4(h)","ETB(h)","ETB-B(h)","ETB-delta3(h)","Fra-1(h)","HEF1-isoform1(h)","HEF1-isoform2(h)","HEF1-isoform3(h)","IL-4Ralpha-isoform1(h)","IL-4Ralpha-isoform2(h)","MATS1-isoform1(h)","MATS1-isoform2(h)","MIP1B(h)","Mcl-1-p24(h)","Mcl-1-p27(h)","Mcl-1L(h)","Mcl-1S(h)","RALT(h)","RhoE(h)","SDF-1-Delta(h)","SDF…
MO000141330	MKP-2-isoform1(h)	9.24	54	33779	0.429631	0.018	1.84696	303	["MO000018526","MO000018976","MO000018977","MO000019545","MO000019613","MO000020123","MO000020125","MO000027279","MO000042951","MO000042952","MO000056595","MO000057619","MO000059600","MO000059675","MO000078269","MO000079414","MO000080605","MO000080694","MO000082439","MO000083628","MO000087697","MO000093601","MO000096389","MO000096735","MO000098252","MO000098601","MO000099216","MO000108541","MO000…	["5'-nucleotidase(h)","5'-nucleotidase-isoform2(h)","AXL(h)","AXL-Short(h)","C5aR(h)","COX2(h)","ER-alpha-L(h)","ER-alpha-S(h)","ER-alpha-isoform3(h)","ER-alpha-isoform4(h)","ETB(h)","ETB-B(h)","ETB-delta3(h)","Fra-1(h)","HEF1-isoform1(h)","HEF1-isoform2(h)","HEF1-isoform3(h)","IL-4Ralpha-isoform1(h)","IL-4Ralpha-isoform2(h)","MATS1-isoform1(h)","MATS1-isoform2(h)","MIP1B(h)","Mcl-1-p24(h)","Mcl-…
MO000179694	IL-16-isoform2(h)	9.6	47	16700	0.203599	0.003	5.47136	303	["MO000019545","MO000019613","MO000020123","MO000020125","MO000027279","MO000042951","MO000042952","MO000056595","MO000057602","MO000057619","MO000058719","MO000059675","MO000059924","MO000060000","MO000078269","MO000079414","MO000083628","MO000087697","MO000096389","MO000096735","MO000098252","MO000099216","MO000108541","MO000116135","MO000122411","MO000125685","MO000127661","MO000132107","MO000…	["ACT-isoform1(h)","ACT-isoform2(h)","ACT-isoform3(h)","C5aR(h)","CD4(h)","COX2(h)","ER-alpha-L(h)","ER-alpha-S(h)","ER-alpha-isoform3(h)","ER-alpha-isoform4(h)","HEF1-isoform1(h)","HEF1-isoform2(h)","HEF1-isoform3(h)","IL-4Ralpha-isoform1(h)","IL-4Ralpha-isoform2(h)","LD78-beta(h)","MATS1-isoform1(h)","MATS1-isoform2(h)","MIP1B(h)","Mcl-1-p24(h)","Mcl-1-p27(h)","Mcl-1L(h)","Mcl-1S(h)","SDF-1-Del…
MO000179693	IL-16-isoform1(h)	9.6	47	16700	0.203599	0.004	5.26411	305	["MO000019545","MO000019613","MO000020123","MO000020125","MO000027279","MO000042951","MO000042952","MO000056595","MO000057602","MO000057619","MO000058719","MO000059675","MO000059924","MO000060000","MO000078269","MO000079414","MO000083628","MO000087697","MO000096389","MO000096735","MO000098252","MO000099216","MO000108541","MO000116135","MO000122411","MO000125685","MO000127661","MO000132107","MO000…	["ACT-isoform1(h)","ACT-isoform2(h)","ACT-isoform3(h)","C5aR(h)","CD4(h)","COX2(h)","ER-alpha-L(h)","ER-alpha-S(h)","ER-alpha-isoform3(h)","ER-alpha-isoform4(h)","HEF1-isoform1(h)","HEF1-isoform2(h)","HEF1-isoform3(h)","IL-4Ralpha-isoform1(h)","IL-4Ralpha-isoform2(h)","LD78-beta(h)","MATS1-isoform1(h)","MATS1-isoform2(h)","MIP1B(h)","Mcl-1-p24(h)","Mcl-1-p27(h)","Mcl-1L(h)","Mcl-1S(h)","SDF-1-Del…
MO000256932	prlr-isoform6(h)	9.99	48	31334	0.334858	0.025	2.12532	307	["MO000018526","MO000019545","MO000019613","MO000020123","MO000020125","MO000027279","MO000042951","MO000042952","MO000056595","MO000057619","MO000059600","MO000059675","MO000078269","MO000079414","MO000080694","MO000082439","MO000083628","MO000087697","MO000093601","MO000096389","MO000096735","MO000098252","MO000098601","MO000099216","MO000116135","MO000122411","MO000125685","MO000132107","MO000…	["5'-nucleotidase(h)","5'-nucleotidase-isoform2(h)","C5aR(h)","COX2(h)","ER-alpha-L(h)","ER-alpha-S(h)","ER-alpha-isoform3(h)","ER-alpha-isoform4(h)","ETB(h)","ETB-B(h)","ETB-delta3(h)","Fra-1(h)","HEF1-isoform1(h)","HEF1-isoform2(h)","HEF1-isoform3(h)","IL-4Ralpha-isoform1(h)","IL-4Ralpha-isoform2(h)","MATS1-isoform1(h)","MATS1-isoform2(h)","MIP1B(h)","Mcl-1-p24(h)","Mcl-1-p27(h)","Mcl-1L(h)","M…
MO000258054	VEGF-A-VEGF121(h)	9.87	47	26162	0.228478	0.002	3.32556	307	["MO000018526","MO000019545","MO000019613","MO000020123","MO000020125","MO000027279","MO000042951","MO000042952","MO000056595","MO000057619","MO000059600","MO000059675","MO000078269","MO000079414","MO000080694","MO000082439","MO000083628","MO000087697","MO000093601","MO000096389","MO000096735","MO000098252","MO000099216","MO000108541","MO000116135","MO000122411","MO000125685","MO000132107","MO000…	["C5aR(h)","COX2(h)","ER-alpha-L(h)","ER-alpha-S(h)","ER-alpha-isoform3(h)","ER-alpha-isoform4(h)","ETB(h)","ETB-B(h)","ETB-delta3(h)","Fra-1(h)","HEF1-isoform1(h)","HEF1-isoform2(h)","HEF1-isoform3(h)","IL-4Ralpha-isoform1(h)","IL-4Ralpha-isoform2(h)","MATS1-isoform1(h)","MATS1-isoform2(h)","MIP1B(h)","Mcl-1-p24(h)","Mcl-1-p27(h)","Mcl-1L(h)","Mcl-1S(h)","RALT(h)","RhoE(h)","SDF-1-Delta(h)","SDF…
MO000083035	VEGF-148(h)	9.87	47	26162	0.228478	0.003	3.24503	308	["MO000018526","MO000019545","MO000019613","MO000020123","MO000020125","MO000027279","MO000042951","MO000042952","MO000056595","MO000057619","MO000059600","MO000059675","MO000078269","MO000079414","MO000080694","MO000082439","MO000083628","MO000087697","MO000093601","MO000096389","MO000096735","MO000098252","MO000099216","MO000108541","MO000116135","MO000122411","MO000125685","MO000132107","MO000…	["C5aR(h)","COX2(h)","ER-alpha-L(h)","ER-alpha-S(h)","ER-alpha-isoform3(h)","ER-alpha-isoform4(h)","ETB(h)","ETB-B(h)","ETB-delta3(h)","Fra-1(h)","HEF1-isoform1(h)","HEF1-isoform2(h)","HEF1-isoform3(h)","IL-4Ralpha-isoform1(h)","IL-4Ralpha-isoform2(h)","MATS1-isoform1(h)","MATS1-isoform2(h)","MIP1B(h)","Mcl-1-p24(h)","Mcl-1-p27(h)","Mcl-1L(h)","Mcl-1S(h)","RALT(h)","RhoE(h)","SDF-1-Delta(h)","SDF…
MO000101844	CIS-1B(h)	9.87	43	26769	0.241135	0.005	2.8322	312	["MO000018526","MO000019545","MO000019613","MO000020123","MO000020125","MO000027279","MO000042951","MO000042952","MO000056595","MO000057619","MO000059600","MO000059675","MO000078269","MO000079414","MO000080694","MO000082439","MO000083628","MO000087697","MO000093601","MO000096389","MO000096735","MO000098252","MO000099216","MO000122411","MO000125685","MO000134203","MO000134205","MO000138307","MO000…	["C5aR(h)","COX2(h)","ER-alpha-L(h)","ER-alpha-S(h)","ER-alpha-isoform3(h)","ER-alpha-isoform4(h)","ETB(h)","ETB-B(h)","ETB-delta3(h)","Fra-1(h)","HEF1-isoform1(h)","HEF1-isoform2(h)","HEF1-isoform3(h)","IL-4Ralpha-isoform1(h)","IL-4Ralpha-isoform2(h)","MATS1-isoform1(h)","MATS1-isoform2(h)","Mcl-1-p24(h)","Mcl-1-p27(h)","Mcl-1L(h)","Mcl-1S(h)","RALT(h)","RhoE(h)","SDF-1-Delta(h)","SDF-1-Epsilon(…
MO000256929	prlr-isoform3(h)	9.99	48	31334	0.334858	0.026	2.10369	312	["MO000018526","MO000019545","MO000019613","MO000020123","MO000020125","MO000027279","MO000042951","MO000042952","MO000056595","MO000057619","MO000059600","MO000059675","MO000078269","MO000079414","MO000080694","MO000082439","MO000083628","MO000087697","MO000093601","MO000096389","MO000096735","MO000098252","MO000098601","MO000099216","MO000116135","MO000122411","MO000125685","MO000132107","MO000…	["5'-nucleotidase(h)","5'-nucleotidase-isoform2(h)","C5aR(h)","COX2(h)","ER-alpha-L(h)","ER-alpha-S(h)","ER-alpha-isoform3(h)","ER-alpha-isoform4(h)","ETB(h)","ETB-B(h)","ETB-delta3(h)","Fra-1(h)","HEF1-isoform1(h)","HEF1-isoform2(h)","HEF1-isoform3(h)","IL-4Ralpha-isoform1(h)","IL-4Ralpha-isoform2(h)","MATS1-isoform1(h)","MATS1-isoform2(h)","MIP1B(h)","Mcl-1-p24(h)","Mcl-1-p27(h)","Mcl-1L(h)","M…
MO000271492	TC-PTP-isoform3(h)	9.435	46	30800	0.324544	0.033	2.15266	312	["MO000018526","MO000019545","MO000019613","MO000020123","MO000020125","MO000027279","MO000042951","MO000042952","MO000056595","MO000057619","MO000059600","MO000059675","MO000078269","MO000079414","MO000080694","MO000082439","MO000083628","MO000087697","MO000093601","MO000096389","MO000096735","MO000098252","MO000099216","MO000108541","MO000122411","MO000125685","MO000132107","MO000134203","MO000…	["C5aR(h)","COX2(h)","ER-alpha-L(h)","ER-alpha-S(h)","ER-alpha-isoform3(h)","ER-alpha-isoform4(h)","ETB(h)","ETB-B(h)","ETB-delta3(h)","Fra-1(h)","HEF1-isoform1(h)","HEF1-isoform2(h)","HEF1-isoform3(h)","IL-4Ralpha-isoform1(h)","IL-4Ralpha-isoform2(h)","MATS1-isoform1(h)","MATS1-isoform2(h)","Mcl-1-p24(h)","Mcl-1-p27(h)","Mcl-1L(h)","Mcl-1S(h)","RALT(h)","RhoE(h)","SDF-1-Delta(h)","SDF-1-Epsilon(…
MO000031003	ERK1(h){p}	9.15	49	32635	0.402504	0.035	1.72822	315	["MO000018526","MO000019545","MO000019613","MO000020123","MO000020125","MO000027279","MO000042951","MO000042952","MO000056595","MO000057619","MO000059600","MO000059675","MO000078269","MO000079414","MO000080694","MO000082439","MO000083628","MO000087697","MO000093601","MO000096389","MO000096735","MO000098252","MO000098601","MO000099216","MO000108541","MO000116135","MO000122411","MO000125685","MO000…	["5'-nucleotidase(h)","5'-nucleotidase-isoform2(h)","C5aR(h)","COX2(h)","ER-alpha-L(h)","ER-alpha-S(h)","ER-alpha-isoform3(h)","ER-alpha-isoform4(h)","ETB(h)","ETB-B(h)","ETB-delta3(h)","Fra-1(h)","HEF1-isoform1(h)","HEF1-isoform2(h)","HEF1-isoform3(h)","IL-4Ralpha-isoform1(h)","IL-4Ralpha-isoform2(h)","MATS1-isoform1(h)","MATS1-isoform2(h)","MIP1B(h)","Mcl-1-p24(h)","Mcl-1-p27(h)","Mcl-1L(h)","M…
MO000256931	prlr-isoform5(h)	9.99	48	31334	0.334858	0.026	2.10187	315	["MO000018526","MO000019545","MO000019613","MO000020123","MO000020125","MO000027279","MO000042951","MO000042952","MO000056595","MO000057619","MO000059600","MO000059675","MO000078269","MO000079414","MO000080694","MO000082439","MO000083628","MO000087697","MO000093601","MO000096389","MO000096735","MO000098252","MO000098601","MO000099216","MO000116135","MO000122411","MO000125685","MO000132107","MO000…	["5'-nucleotidase(h)","5'-nucleotidase-isoform2(h)","C5aR(h)","COX2(h)","ER-alpha-L(h)","ER-alpha-S(h)","ER-alpha-isoform3(h)","ER-alpha-isoform4(h)","ETB(h)","ETB-B(h)","ETB-delta3(h)","Fra-1(h)","HEF1-isoform1(h)","HEF1-isoform2(h)","HEF1-isoform3(h)","IL-4Ralpha-isoform1(h)","IL-4Ralpha-isoform2(h)","MATS1-isoform1(h)","MATS1-isoform2(h)","MIP1B(h)","Mcl-1-p24(h)","Mcl-1-p27(h)","Mcl-1L(h)","M…
MO000020908	TC-PTPb(h)	9.435	46	30801	0.324543	0.034	2.11967	318	["MO000018526","MO000019545","MO000019613","MO000020123","MO000020125","MO000027279","MO000042951","MO000042952","MO000056595","MO000057619","MO000059600","MO000059675","MO000078269","MO000079414","MO000080694","MO000082439","MO000083628","MO000087697","MO000093601","MO000096389","MO000096735","MO000098252","MO000099216","MO000108541","MO000122411","MO000125685","MO000132107","MO000134203","MO000…	["C5aR(h)","COX2(h)","ER-alpha-L(h)","ER-alpha-S(h)","ER-alpha-isoform3(h)","ER-alpha-isoform4(h)","ETB(h)","ETB-B(h)","ETB-delta3(h)","Fra-1(h)","HEF1-isoform1(h)","HEF1-isoform2(h)","HEF1-isoform3(h)","IL-4Ralpha-isoform1(h)","IL-4Ralpha-isoform2(h)","MATS1-isoform1(h)","MATS1-isoform2(h)","Mcl-1-p24(h)","Mcl-1-p27(h)","Mcl-1L(h)","Mcl-1S(h)","RALT(h)","RhoE(h)","SDF-1-Delta(h)","SDF-1-Epsilon(…
MO000043924	prlr-isoform1(h)	9.99	48	31334	0.334857	0.026	2.08843	318	["MO000018526","MO000019545","MO000019613","MO000020123","MO000020125","MO000027279","MO000042951","MO000042952","MO000056595","MO000057619","MO000059600","MO000059675","MO000078269","MO000079414","MO000080694","MO000082439","MO000083628","MO000087697","MO000093601","MO000096389","MO000096735","MO000098252","MO000098601","MO000099216","MO000116135","MO000122411","MO000125685","MO000132107","MO000…	["5'-nucleotidase(h)","5'-nucleotidase-isoform2(h)","C5aR(h)","COX2(h)","ER-alpha-L(h)","ER-alpha-S(h)","ER-alpha-isoform3(h)","ER-alpha-isoform4(h)","ETB(h)","ETB-B(h)","ETB-delta3(h)","Fra-1(h)","HEF1-isoform1(h)","HEF1-isoform2(h)","HEF1-isoform3(h)","IL-4Ralpha-isoform1(h)","IL-4Ralpha-isoform2(h)","MATS1-isoform1(h)","MATS1-isoform2(h)","MIP1B(h)","Mcl-1-p24(h)","Mcl-1-p27(h)","Mcl-1L(h)","M…
MO000081934	VEGF-189(h)	9.87	47	26162	0.228478	0.005	3.11461	318	["MO000018526","MO000019545","MO000019613","MO000020123","MO000020125","MO000027279","MO000042951","MO000042952","MO000056595","MO000057619","MO000059600","MO000059675","MO000078269","MO000079414","MO000080694","MO000082439","MO000083628","MO000087697","MO000093601","MO000096389","MO000096735","MO000098252","MO000099216","MO000108541","MO000116135","MO000122411","MO000125685","MO000132107","MO000…	["C5aR(h)","COX2(h)","ER-alpha-L(h)","ER-alpha-S(h)","ER-alpha-isoform3(h)","ER-alpha-isoform4(h)","ETB(h)","ETB-B(h)","ETB-delta3(h)","Fra-1(h)","HEF1-isoform1(h)","HEF1-isoform2(h)","HEF1-isoform3(h)","IL-4Ralpha-isoform1(h)","IL-4Ralpha-isoform2(h)","MATS1-isoform1(h)","MATS1-isoform2(h)","MIP1B(h)","Mcl-1-p24(h)","Mcl-1-p27(h)","Mcl-1L(h)","Mcl-1S(h)","RALT(h)","RhoE(h)","SDF-1-Delta(h)","SDF…
MO000160994	FGF-2-isoform2(h)	9.735	54	26258	0.230654	0.004	3.02373	318	["MO000018526","MO000018976","MO000018977","MO000019545","MO000019613","MO000020123","MO000020125","MO000027279","MO000042951","MO000042952","MO000056595","MO000057619","MO000059600","MO000059675","MO000078269","MO000079414","MO000080605","MO000080694","MO000082439","MO000083628","MO000087697","MO000093601","MO000096389","MO000096735","MO000098252","MO000099216","MO000108541","MO000117998","MO000…	["BMP1-isoform1(h)","BMP1-isoform3(h)","BMP1-isoform4(h)","BMP1-isoform5(h)","BMP1-isoform6(h)","BMP1-isoform7(h)","C5aR(h)","COX2(h)","ER-alpha-L(h)","ER-alpha-S(h)","ER-alpha-isoform3(h)","ER-alpha-isoform4(h)","ETB(h)","ETB-B(h)","ETB-delta3(h)","Fra-1(h)","HEF1-isoform1(h)","HEF1-isoform2(h)","HEF1-isoform3(h)","IBP-1(h)","IL-4Ralpha-isoform1(h)","IL-4Ralpha-isoform2(h)","MATS1-isoform1(h)","…
MO000101839	CIS-1(h)	9.87	43	26769	0.241135	0.006	2.76567	319	["MO000018526","MO000019545","MO000019613","MO000020123","MO000020125","MO000027279","MO000042951","MO000042952","MO000056595","MO000057619","MO000059600","MO000059675","MO000078269","MO000079414","MO000080694","MO000082439","MO000083628","MO000087697","MO000093601","MO000096389","MO000096735","MO000098252","MO000099216","MO000122411","MO000125685","MO000134203","MO000134205","MO000138307","MO000…	["C5aR(h)","COX2(h)","ER-alpha-L(h)","ER-alpha-S(h)","ER-alpha-isoform3(h)","ER-alpha-isoform4(h)","ETB(h)","ETB-B(h)","ETB-delta3(h)","Fra-1(h)","HEF1-isoform1(h)","HEF1-isoform2(h)","HEF1-isoform3(h)","IL-4Ralpha-isoform1(h)","IL-4Ralpha-isoform2(h)","MATS1-isoform1(h)","MATS1-isoform2(h)","Mcl-1-p24(h)","Mcl-1-p27(h)","Mcl-1L(h)","Mcl-1S(h)","RALT(h)","RhoE(h)","SDF-1-Delta(h)","SDF-1-Epsilon(…
MO000259152	VEGF-A-VEGF111(h)	9.87	47	26162	0.228478	0.005	3.15518	319	["MO000018526","MO000019545","MO000019613","MO000020123","MO000020125","MO000027279","MO000042951","MO000042952","MO000056595","MO000057619","MO000059600","MO000059675","MO000078269","MO000079414","MO000080694","MO000082439","MO000083628","MO000087697","MO000093601","MO000096389","MO000096735","MO000098252","MO000099216","MO000108541","MO000116135","MO000122411","MO000125685","MO000132107","MO000…	["C5aR(h)","COX2(h)","ER-alpha-L(h)","ER-alpha-S(h)","ER-alpha-isoform3(h)","ER-alpha-isoform4(h)","ETB(h)","ETB-B(h)","ETB-delta3(h)","Fra-1(h)","HEF1-isoform1(h)","HEF1-isoform2(h)","HEF1-isoform3(h)","IL-4Ralpha-isoform1(h)","IL-4Ralpha-isoform2(h)","MATS1-isoform1(h)","MATS1-isoform2(h)","MIP1B(h)","Mcl-1-p24(h)","Mcl-1-p27(h)","Mcl-1L(h)","Mcl-1S(h)","RALT(h)","RhoE(h)","SDF-1-Delta(h)","SDF…
MO000259153	VEGF-A-L-VEGF165(h)	9.87	47	26162	0.228478	0.004	3.16223	319	["MO000018526","MO000019545","MO000019613","MO000020123","MO000020125","MO000027279","MO000042951","MO000042952","MO000056595","MO000057619","MO000059600","MO000059675","MO000078269","MO000079414","MO000080694","MO000082439","MO000083628","MO000087697","MO000093601","MO000096389","MO000096735","MO000098252","MO000099216","MO000108541","MO000116135","MO000122411","MO000125685","MO000132107","MO000…	["C5aR(h)","COX2(h)","ER-alpha-L(h)","ER-alpha-S(h)","ER-alpha-isoform3(h)","ER-alpha-isoform4(h)","ETB(h)","ETB-B(h)","ETB-delta3(h)","Fra-1(h)","HEF1-isoform1(h)","HEF1-isoform2(h)","HEF1-isoform3(h)","IL-4Ralpha-isoform1(h)","IL-4Ralpha-isoform2(h)","MATS1-isoform1(h)","MATS1-isoform2(h)","MIP1B(h)","Mcl-1-p24(h)","Mcl-1-p27(h)","Mcl-1L(h)","Mcl-1S(h)","RALT(h)","RhoE(h)","SDF-1-Delta(h)","SDF…
MO000271497	CD148-isoform2(h)	9.45	52	33434	0.405323	0.037	1.69137	319	["MO000018526","MO000018976","MO000018977","MO000019545","MO000019613","MO000020123","MO000020125","MO000027279","MO000042951","MO000042952","MO000056595","MO000057619","MO000058719","MO000059600","MO000059675","MO000078269","MO000079414","MO000080605","MO000080694","MO000082439","MO000083628","MO000087697","MO000093601","MO000096389","MO000096735","MO000098252","MO000098601","MO000099216","MO000…	["5'-nucleotidase(h)","5'-nucleotidase-isoform2(h)","C5aR(h)","CD4(h)","COX2(h)","ER-alpha-L(h)","ER-alpha-S(h)","ER-alpha-isoform3(h)","ER-alpha-isoform4(h)","ETB(h)","ETB-B(h)","ETB-delta3(h)","Fra-1(h)","HEF1-isoform1(h)","HEF1-isoform2(h)","HEF1-isoform3(h)","IL-4Ralpha-isoform1(h)","IL-4Ralpha-isoform2(h)","MATS1-isoform1(h)","MATS1-isoform2(h)","Mcl-1-p24(h)","Mcl-1-p27(h)","Mcl-1L(h)","Mcl…
MO000175968	FGF-2-isoform1(h)	9.735	54	26258	0.230654	0.005	2.98021	321	["MO000018526","MO000018976","MO000018977","MO000019545","MO000019613","MO000020123","MO000020125","MO000027279","MO000042951","MO000042952","MO000056595","MO000057619","MO000059600","MO000059675","MO000078269","MO000079414","MO000080605","MO000080694","MO000082439","MO000083628","MO000087697","MO000093601","MO000096389","MO000096735","MO000098252","MO000099216","MO000108541","MO000117998","MO000…	["BMP1-isoform1(h)","BMP1-isoform3(h)","BMP1-isoform4(h)","BMP1-isoform5(h)","BMP1-isoform6(h)","BMP1-isoform7(h)","C5aR(h)","COX2(h)","ER-alpha-L(h)","ER-alpha-S(h)","ER-alpha-isoform3(h)","ER-alpha-isoform4(h)","ETB(h)","ETB-B(h)","ETB-delta3(h)","Fra-1(h)","HEF1-isoform1(h)","HEF1-isoform2(h)","HEF1-isoform3(h)","IBP-1(h)","IL-4Ralpha-isoform1(h)","IL-4Ralpha-isoform2(h)","MATS1-isoform1(h)","…
MO000034953	IL-4Ralpha(h):gamma-c(h)	9.915	43	25542	0.23284	0.001	2.9146	322	["MO000018526","MO000019545","MO000019613","MO000020123","MO000020125","MO000027279","MO000042951","MO000042952","MO000056595","MO000057619","MO000059600","MO000059675","MO000078269","MO000079414","MO000080694","MO000082439","MO000083628","MO000087697","MO000093601","MO000096389","MO000096735","MO000098252","MO000099216","MO000122411","MO000125685","MO000134203","MO000134205","MO000138307","MO000…	["C5aR(h)","COX2(h)","ER-alpha-L(h)","ER-alpha-S(h)","ER-alpha-isoform3(h)","ER-alpha-isoform4(h)","ETB(h)","ETB-B(h)","ETB-delta3(h)","Fra-1(h)","HEF1-isoform1(h)","HEF1-isoform2(h)","HEF1-isoform3(h)","IL-4Ralpha-isoform1(h)","IL-4Ralpha-isoform2(h)","MATS1-isoform1(h)","MATS1-isoform2(h)","Mcl-1-p24(h)","Mcl-1-p27(h)","Mcl-1L(h)","Mcl-1S(h)","RALT(h)","RhoE(h)","SDF-1-Delta(h)","SDF-1-Epsilon(…
MO000101845	CIS-1C(h)	9.87	43	26769	0.241135	0.008	2.67837	323	["MO000018526","MO000019545","MO000019613","MO000020123","MO000020125","MO000027279","MO000042951","MO000042952","MO000056595","MO000057619","MO000059600","MO000059675","MO000078269","MO000079414","MO000080694","MO000082439","MO000083628","MO000087697","MO000093601","MO000096389","MO000096735","MO000098252","MO000099216","MO000122411","MO000125685","MO000134203","MO000134205","MO000138307","MO000…	["C5aR(h)","COX2(h)","ER-alpha-L(h)","ER-alpha-S(h)","ER-alpha-isoform3(h)","ER-alpha-isoform4(h)","ETB(h)","ETB-B(h)","ETB-delta3(h)","Fra-1(h)","HEF1-isoform1(h)","HEF1-isoform2(h)","HEF1-isoform3(h)","IL-4Ralpha-isoform1(h)","IL-4Ralpha-isoform2(h)","MATS1-isoform1(h)","MATS1-isoform2(h)","Mcl-1-p24(h)","Mcl-1-p27(h)","Mcl-1L(h)","Mcl-1S(h)","RALT(h)","RhoE(h)","SDF-1-Delta(h)","SDF-1-Epsilon(…
MO000259156	VEGF-A-L-VEGF206(h)	9.87	47	26162	0.228478	0.005	3.13812	323	["MO000018526","MO000019545","MO000019613","MO000020123","MO000020125","MO000027279","MO000042951","MO000042952","MO000056595","MO000057619","MO000059600","MO000059675","MO000078269","MO000079414","MO000080694","MO000082439","MO000083628","MO000087697","MO000093601","MO000096389","MO000096735","MO000098252","MO000099216","MO000108541","MO000116135","MO000122411","MO000125685","MO000132107","MO000…	["C5aR(h)","COX2(h)","ER-alpha-L(h)","ER-alpha-S(h)","ER-alpha-isoform3(h)","ER-alpha-isoform4(h)","ETB(h)","ETB-B(h)","ETB-delta3(h)","Fra-1(h)","HEF1-isoform1(h)","HEF1-isoform2(h)","HEF1-isoform3(h)","IL-4Ralpha-isoform1(h)","IL-4Ralpha-isoform2(h)","MATS1-isoform1(h)","MATS1-isoform2(h)","MIP1B(h)","Mcl-1-p24(h)","Mcl-1-p27(h)","Mcl-1L(h)","Mcl-1S(h)","RALT(h)","RhoE(h)","SDF-1-Delta(h)","SDF…
MO000008124	Mos(h)	9.95	53	33353	0.394847	0.029	1.70598	324	["MO000018526","MO000018976","MO000018977","MO000019545","MO000019613","MO000020123","MO000020125","MO000027279","MO000042951","MO000042952","MO000056595","MO000057619","MO000059600","MO000059675","MO000078269","MO000079414","MO000080605","MO000080694","MO000082439","MO000083628","MO000087697","MO000093601","MO000096389","MO000096735","MO000098252","MO000098601","MO000099216","MO000108541","MO000…	["5'-nucleotidase(h)","5'-nucleotidase-isoform2(h)","AXL(h)","AXL-Short(h)","C5aR(h)","COX2(h)","ER-alpha-L(h)","ER-alpha-S(h)","ER-alpha-isoform3(h)","ER-alpha-isoform4(h)","ETB(h)","ETB-B(h)","ETB-delta3(h)","Fra-1(h)","HEF1-isoform1(h)","HEF1-isoform2(h)","HEF1-isoform3(h)","IL-4Ralpha-isoform1(h)","IL-4Ralpha-isoform2(h)","MATS1-isoform1(h)","MATS1-isoform2(h)","Mcl-1-p24(h)","Mcl-1-p27(h)","…
MO000087406	prolactin(h)	9.87	43	25197	0.214546	0.004	3.4502	325	["MO000018526","MO000019545","MO000019613","MO000020123","MO000020125","MO000027279","MO000042951","MO000042952","MO000056595","MO000057619","MO000059600","MO000059675","MO000078269","MO000079414","MO000080694","MO000082439","MO000083628","MO000087697","MO000093601","MO000096389","MO000096735","MO000098252","MO000099216","MO000122411","MO000125685","MO000134203","MO000134205","MO000138307","MO000…	["C5aR(h)","COX2(h)","ER-alpha-L(h)","ER-alpha-S(h)","ER-alpha-isoform3(h)","ER-alpha-isoform4(h)","ETB(h)","ETB-B(h)","ETB-delta3(h)","Fra-1(h)","HEF1-isoform1(h)","HEF1-isoform2(h)","HEF1-isoform3(h)","IL-4Ralpha-isoform1(h)","IL-4Ralpha-isoform2(h)","MATS1-isoform1(h)","MATS1-isoform2(h)","Mcl-1-p24(h)","Mcl-1-p27(h)","Mcl-1L(h)","Mcl-1S(h)","RALT(h)","RhoE(h)","SDF-1-Delta(h)","SDF-1-Epsilon(…
MO000032711	DUSP7-isoform1(h)	8.85	54	33847	0.4015	0.044	1.59103	327	["MO000018526","MO000018976","MO000018977","MO000019545","MO000019613","MO000020123","MO000020125","MO000027279","MO000042951","MO000042952","MO000056595","MO000057619","MO000059600","MO000059675","MO000078269","MO000079414","MO000080605","MO000080694","MO000082439","MO000083628","MO000087697","MO000093601","MO000096389","MO000096735","MO000098252","MO000098601","MO000099216","MO000108541","MO000…	["5'-nucleotidase(h)","5'-nucleotidase-isoform2(h)","AXL(h)","AXL-Short(h)","C5aR(h)","COX2(h)","ER-alpha-L(h)","ER-alpha-S(h)","ER-alpha-isoform3(h)","ER-alpha-isoform4(h)","ETB(h)","ETB-B(h)","ETB-delta3(h)","Fra-1(h)","HEF1-isoform1(h)","HEF1-isoform2(h)","HEF1-isoform3(h)","IL-4Ralpha-isoform1(h)","IL-4Ralpha-isoform2(h)","MATS1-isoform1(h)","MATS1-isoform2(h)","MIP1B(h)","Mcl-1-p24(h)","Mcl-…
MO000033817	Jak1(h){pY}	9.9	44	22928	0.240303	0.009	2.80871	327	["MO000018526","MO000019545","MO000019613","MO000020123","MO000020125","MO000027279","MO000042951","MO000042952","MO000056595","MO000057619","MO000059600","MO000059675","MO000078269","MO000079414","MO000080694","MO000082439","MO000083628","MO000087697","MO000096389","MO000096735","MO000098252","MO000098601","MO000108541","MO000122411","MO000125685","MO000134203","MO000134205","MO000138307","MO000…	["5'-nucleotidase(h)","5'-nucleotidase-isoform2(h)","C5aR(h)","COX2(h)","ER-alpha-L(h)","ER-alpha-S(h)","ER-alpha-isoform3(h)","ER-alpha-isoform4(h)","ETB(h)","ETB-B(h)","ETB-delta3(h)","Fra-1(h)","HEF1-isoform1(h)","HEF1-isoform2(h)","HEF1-isoform3(h)","IL-4Ralpha-isoform1(h)","IL-4Ralpha-isoform2(h)","MATS1-isoform1(h)","MATS1-isoform2(h)","Mcl-1-p24(h)","Mcl-1-p27(h)","Mcl-1L(h)","Mcl-1S(h)","…
MO000160995	FGF-2-isoform4(h)	9.735	54	26258	0.230654	0.005	2.95941	327	["MO000018526","MO000018976","MO000018977","MO000019545","MO000019613","MO000020123","MO000020125","MO000027279","MO000042951","MO000042952","MO000056595","MO000057619","MO000059600","MO000059675","MO000078269","MO000079414","MO000080605","MO000080694","MO000082439","MO000083628","MO000087697","MO000093601","MO000096389","MO000096735","MO000098252","MO000099216","MO000108541","MO000117998","MO000…	["BMP1-isoform1(h)","BMP1-isoform3(h)","BMP1-isoform4(h)","BMP1-isoform5(h)","BMP1-isoform6(h)","BMP1-isoform7(h)","C5aR(h)","COX2(h)","ER-alpha-L(h)","ER-alpha-S(h)","ER-alpha-isoform3(h)","ER-alpha-isoform4(h)","ETB(h)","ETB-B(h)","ETB-delta3(h)","Fra-1(h)","HEF1-isoform1(h)","HEF1-isoform2(h)","HEF1-isoform3(h)","IBP-1(h)","IL-4Ralpha-isoform1(h)","IL-4Ralpha-isoform2(h)","MATS1-isoform1(h)","…
MO000152697	MEK1(h){pS}	9.27	51	31911	0.361493	0.025	1.88473	328	["MO000018526","MO000018976","MO000018977","MO000019545","MO000019613","MO000020123","MO000020125","MO000027279","MO000042951","MO000042952","MO000056595","MO000057619","MO000059600","MO000059675","MO000078269","MO000079414","MO000080605","MO000080694","MO000082439","MO000083628","MO000087697","MO000093601","MO000096389","MO000096735","MO000098252","MO000098601","MO000099216","MO000108541","MO000…	["5'-nucleotidase(h)","5'-nucleotidase-isoform2(h)","C5aR(h)","COX2(h)","ER-alpha-L(h)","ER-alpha-S(h)","ER-alpha-isoform3(h)","ER-alpha-isoform4(h)","ETB(h)","ETB-B(h)","ETB-delta3(h)","Fra-1(h)","HEF1-isoform1(h)","HEF1-isoform2(h)","HEF1-isoform3(h)","IL-4Ralpha-isoform1(h)","IL-4Ralpha-isoform2(h)","MATS1-isoform1(h)","MATS1-isoform2(h)","Mcl-1-p24(h)","Mcl-1-p27(h)","Mcl-1L(h)","Mcl-1S(h)","…
MO000019545	c-Ets-2(h)	8.85	7	2545	0.205351	0	4.07153	329	["MO000019545","MO000019613","MO000027279","MO000096389","MO000108541","MO000132107","MO000257847"]	["COX2(h)","TNFR2-isoform1(h)","TNFR2-isoform2(h)","alpha2M(h)","c-Ets-2(h)","c-Myc-isoform1(h)","c-Myc-isoform2(h)"]
MO000057786	cathepsin G(h)	9.24	38	27018	0.246275	0.025	2.5371	330	["MO000018526","MO000019545","MO000019613","MO000027279","MO000042951","MO000042952","MO000056595","MO000057602","MO000057619","MO000059600","MO000059675","MO000078269","MO000079414","MO000080694","MO000082439","MO000083628","MO000087697","MO000093601","MO000096389","MO000096735","MO000098252","MO000108541","MO000122411","MO000125685","MO000132107","MO000134203","MO000134205","MO000138307","MO000…	["C5aR(h)","COX2(h)","ER-alpha-L(h)","ER-alpha-S(h)","ER-alpha-isoform3(h)","ER-alpha-isoform4(h)","ETB(h)","ETB-B(h)","ETB-delta3(h)","Fra-1(h)","HEF1-isoform1(h)","HEF1-isoform2(h)","HEF1-isoform3(h)","IL-4Ralpha-isoform1(h)","IL-4Ralpha-isoform2(h)","LD78-beta(h)","MATS1-isoform1(h)","MATS1-isoform2(h)","Mcl-1-p24(h)","Mcl-1-p27(h)","Mcl-1L(h)","Mcl-1S(h)","RALT(h)","RhoE(h)","SOCS-3(h)","Sh3p…
MO000084423	pak2(h)	9.27	48	33090	0.395317	0.048	1.65343	330	["MO000018526","MO000019545","MO000019613","MO000020123","MO000020125","MO000027279","MO000042951","MO000042952","MO000056595","MO000057619","MO000059600","MO000059675","MO000078269","MO000079414","MO000080694","MO000082439","MO000083628","MO000087697","MO000093601","MO000096389","MO000096735","MO000098252","MO000098601","MO000099216","MO000108541","MO000122411","MO000125685","MO000132107","MO000…	["5'-nucleotidase(h)","5'-nucleotidase-isoform2(h)","C5aR(h)","COX2(h)","ER-alpha-L(h)","ER-alpha-S(h)","ER-alpha-isoform3(h)","ER-alpha-isoform4(h)","ETB(h)","ETB-B(h)","ETB-delta3(h)","Fra-1(h)","HEF1-isoform1(h)","HEF1-isoform2(h)","HEF1-isoform3(h)","IL-4Ralpha-isoform1(h)","IL-4Ralpha-isoform2(h)","MATS1-isoform1(h)","MATS1-isoform2(h)","Mcl-1-p24(h)","Mcl-1-p27(h)","Mcl-1L(h)","Mcl-1S(h)","…
MO000087762	TLR2(h)	9.45	34	17253	0.202493	0.011	4.43142	331	["MO000019545","MO000019613","MO000027279","MO000042951","MO000042952","MO000056595","MO000057619","MO000059675","MO000078269","MO000079414","MO000082439","MO000083628","MO000087697","MO000093601","MO000096389","MO000096735","MO000098252","MO000099216","MO000108541","MO000116135","MO000122411","MO000125685","MO000132107","MO000134203","MO000134205","MO000138307","MO000160907","MO000175927","MO000…	["C5aR(h)","COX2(h)","ER-alpha-L(h)","ER-alpha-S(h)","ER-alpha-isoform3(h)","ER-alpha-isoform4(h)","Fra-1(h)","HEF1-isoform1(h)","HEF1-isoform2(h)","HEF1-isoform3(h)","IL-4Ralpha-isoform1(h)","IL-4Ralpha-isoform2(h)","MATS1-isoform1(h)","MATS1-isoform2(h)","MIP1B(h)","Mcl-1-p24(h)","Mcl-1-p27(h)","Mcl-1L(h)","Mcl-1S(h)","RALT(h)","RhoE(h)","SOCS-3(h)","TNFR2-isoform1(h)","TNFR2-isoform2(h)","alph…
MO000286664	PDGFB-isoform2(h)	9.72	42	24946	0.21232	0.003	3.43595	331	["MO000018526","MO000019545","MO000019613","MO000020123","MO000020125","MO000027279","MO000042951","MO000042952","MO000056595","MO000057619","MO000059600","MO000059675","MO000078269","MO000079414","MO000080694","MO000082439","MO000083628","MO000087697","MO000093601","MO000096389","MO000096735","MO000098252","MO000099216","MO000108541","MO000122411","MO000125685","MO000134203","MO000134205","MO000…	["C5aR(h)","COX2(h)","ER-alpha-L(h)","ER-alpha-S(h)","ER-alpha-isoform3(h)","ER-alpha-isoform4(h)","ETB(h)","ETB-B(h)","ETB-delta3(h)","Fra-1(h)","HEF1-isoform1(h)","HEF1-isoform2(h)","HEF1-isoform3(h)","IL-4Ralpha-isoform1(h)","IL-4Ralpha-isoform2(h)","MATS1-isoform1(h)","MATS1-isoform2(h)","Mcl-1-p24(h)","Mcl-1-p27(h)","Mcl-1L(h)","Mcl-1S(h)","RALT(h)","RhoE(h)","SDF-1-Delta(h)","SDF-1-Epsilon(…
MO000286026	A-Raf-isoform2(h)	9.12	51	32303	0.368907	0.033	1.78249	332	["MO000018526","MO000018976","MO000018977","MO000019545","MO000019613","MO000020123","MO000020125","MO000027279","MO000042951","MO000042952","MO000056595","MO000057619","MO000059600","MO000059675","MO000078269","MO000079414","MO000080605","MO000080694","MO000082439","MO000083628","MO000087697","MO000093601","MO000096389","MO000096735","MO000098252","MO000098601","MO000099216","MO000108541","MO000…	["5'-nucleotidase(h)","5'-nucleotidase-isoform2(h)","C5aR(h)","COX2(h)","ER-alpha-L(h)","ER-alpha-S(h)","ER-alpha-isoform3(h)","ER-alpha-isoform4(h)","ETB(h)","ETB-B(h)","ETB-delta3(h)","Fra-1(h)","HEF1-isoform1(h)","HEF1-isoform2(h)","HEF1-isoform3(h)","IL-4Ralpha-isoform1(h)","IL-4Ralpha-isoform2(h)","MATS1-isoform1(h)","MATS1-isoform2(h)","Mcl-1-p24(h)","Mcl-1-p27(h)","Mcl-1L(h)","Mcl-1S(h)","…
MO000078211	GH-isoform1(h)	9.87	48	25153	0.218255	0.013	3.25258	333	["MO000018526","MO000019545","MO000019613","MO000020123","MO000020125","MO000027279","MO000042951","MO000042952","MO000056595","MO000057619","MO000059600","MO000059675","MO000078269","MO000079414","MO000080694","MO000082439","MO000083628","MO000087697","MO000093601","MO000096389","MO000096735","MO000098252","MO000099216","MO000108541","MO000117998","MO000122411","MO000125685","MO000127661","MO000…	["ACT-isoform1(h)","ACT-isoform2(h)","ACT-isoform3(h)","C5aR(h)","COX2(h)","ER-alpha-L(h)","ER-alpha-S(h)","ER-alpha-isoform3(h)","ER-alpha-isoform4(h)","ETB(h)","ETB-B(h)","ETB-delta3(h)","Fra-1(h)","HEF1-isoform1(h)","HEF1-isoform2(h)","HEF1-isoform3(h)","IBP-1(h)","IL-4Ralpha-isoform1(h)","IL-4Ralpha-isoform2(h)","MATS1-isoform1(h)","MATS1-isoform2(h)","Mcl-1-p24(h)","Mcl-1-p27(h)","Mcl-1L(h)"…
MO000082450	HIF-1alpha-isoform2(h)	9.6	42	19345	0.206401	0.003	3.76455	333	["MO000019545","MO000019613","MO000020123","MO000020125","MO000027279","MO000042951","MO000042952","MO000056595","MO000057602","MO000057619","MO000059675","MO000078269","MO000079414","MO000083628","MO000087697","MO000093601","MO000096389","MO000096735","MO000098252","MO000099216","MO000108541","MO000116135","MO000122411","MO000125685","MO000127661","MO000132107","MO000134203","MO000134205","MO000…	["ACT-isoform1(h)","ACT-isoform2(h)","ACT-isoform3(h)","C5aR(h)","COX2(h)","ER-alpha-L(h)","ER-alpha-S(h)","ER-alpha-isoform3(h)","ER-alpha-isoform4(h)","HEF1-isoform1(h)","HEF1-isoform2(h)","HEF1-isoform3(h)","IL-4Ralpha-isoform1(h)","IL-4Ralpha-isoform2(h)","LD78-beta(h)","MATS1-isoform1(h)","MATS1-isoform2(h)","MIP1B(h)","Mcl-1-p24(h)","Mcl-1-p27(h)","Mcl-1L(h)","Mcl-1S(h)","RALT(h)","SDF-1-De…
MO000008230	A-Raf(h)	9.12	51	32303	0.368907	0.034	1.76057	334	["MO000018526","MO000018976","MO000018977","MO000019545","MO000019613","MO000020123","MO000020125","MO000027279","MO000042951","MO000042952","MO000056595","MO000057619","MO000059600","MO000059675","MO000078269","MO000079414","MO000080605","MO000080694","MO000082439","MO000083628","MO000087697","MO000093601","MO000096389","MO000096735","MO000098252","MO000098601","MO000099216","MO000108541","MO000…	["5'-nucleotidase(h)","5'-nucleotidase-isoform2(h)","C5aR(h)","COX2(h)","ER-alpha-L(h)","ER-alpha-S(h)","ER-alpha-isoform3(h)","ER-alpha-isoform4(h)","ETB(h)","ETB-B(h)","ETB-delta3(h)","Fra-1(h)","HEF1-isoform1(h)","HEF1-isoform2(h)","HEF1-isoform3(h)","IL-4Ralpha-isoform1(h)","IL-4Ralpha-isoform2(h)","MATS1-isoform1(h)","MATS1-isoform2(h)","Mcl-1-p24(h)","Mcl-1-p27(h)","Mcl-1L(h)","Mcl-1S(h)","…
MO000090791	RPTPzeta-L(h)	9.9	46	30652	0.303037	0.034	2.0626	334	["MO000018526","MO000018976","MO000018977","MO000019545","MO000019613","MO000027279","MO000042951","MO000042952","MO000056595","MO000057619","MO000058719","MO000059600","MO000059675","MO000078269","MO000079414","MO000080605","MO000080694","MO000082439","MO000083628","MO000087697","MO000093601","MO000096389","MO000096735","MO000098252","MO000098601","MO000108541","MO000116135","MO000122411","MO000…	["5'-nucleotidase(h)","5'-nucleotidase-isoform2(h)","C5aR(h)","CD4(h)","COX2(h)","ER-alpha-L(h)","ER-alpha-S(h)","ER-alpha-isoform3(h)","ER-alpha-isoform4(h)","ETB(h)","ETB-B(h)","ETB-delta3(h)","Fra-1(h)","HEF1-isoform1(h)","HEF1-isoform2(h)","HEF1-isoform3(h)","IL-4Ralpha-isoform1(h)","IL-4Ralpha-isoform2(h)","MATS1-isoform1(h)","MATS1-isoform2(h)","MIP1B(h)","Mcl-1-p24(h)","Mcl-1-p27(h)","Mcl-…
MO000078213	GH-isoform3(h)	9.87	48	25153	0.218255	0.014	3.18692	335	["MO000018526","MO000019545","MO000019613","MO000020123","MO000020125","MO000027279","MO000042951","MO000042952","MO000056595","MO000057619","MO000059600","MO000059675","MO000078269","MO000079414","MO000080694","MO000082439","MO000083628","MO000087697","MO000093601","MO000096389","MO000096735","MO000098252","MO000099216","MO000108541","MO000117998","MO000122411","MO000125685","MO000127661","MO000…	["ACT-isoform1(h)","ACT-isoform2(h)","ACT-isoform3(h)","C5aR(h)","COX2(h)","ER-alpha-L(h)","ER-alpha-S(h)","ER-alpha-isoform3(h)","ER-alpha-isoform4(h)","ETB(h)","ETB-B(h)","ETB-delta3(h)","Fra-1(h)","HEF1-isoform1(h)","HEF1-isoform2(h)","HEF1-isoform3(h)","IBP-1(h)","IL-4Ralpha-isoform1(h)","IL-4Ralpha-isoform2(h)","MATS1-isoform1(h)","MATS1-isoform2(h)","Mcl-1-p24(h)","Mcl-1-p27(h)","Mcl-1L(h)"…
MO000021174	MEK1(h){p}	9.27	51	31911	0.361471	0.029	1.80871	337	["MO000018526","MO000018976","MO000018977","MO000019545","MO000019613","MO000020123","MO000020125","MO000027279","MO000042951","MO000042952","MO000056595","MO000057619","MO000059600","MO000059675","MO000078269","MO000079414","MO000080605","MO000080694","MO000082439","MO000083628","MO000087697","MO000093601","MO000096389","MO000096735","MO000098252","MO000098601","MO000099216","MO000108541","MO000…	["5'-nucleotidase(h)","5'-nucleotidase-isoform2(h)","C5aR(h)","COX2(h)","ER-alpha-L(h)","ER-alpha-S(h)","ER-alpha-isoform3(h)","ER-alpha-isoform4(h)","ETB(h)","ETB-B(h)","ETB-delta3(h)","Fra-1(h)","HEF1-isoform1(h)","HEF1-isoform2(h)","HEF1-isoform3(h)","IL-4Ralpha-isoform1(h)","IL-4Ralpha-isoform2(h)","MATS1-isoform1(h)","MATS1-isoform2(h)","Mcl-1-p24(h)","Mcl-1-p27(h)","Mcl-1L(h)","Mcl-1S(h)","…
MO000078212	GH-isoform2(h)	9.87	48	25153	0.218255	0.014	3.17031	337	["MO000018526","MO000019545","MO000019613","MO000020123","MO000020125","MO000027279","MO000042951","MO000042952","MO000056595","MO000057619","MO000059600","MO000059675","MO000078269","MO000079414","MO000080694","MO000082439","MO000083628","MO000087697","MO000093601","MO000096389","MO000096735","MO000098252","MO000099216","MO000108541","MO000117998","MO000122411","MO000125685","MO000127661","MO000…	["ACT-isoform1(h)","ACT-isoform2(h)","ACT-isoform3(h)","C5aR(h)","COX2(h)","ER-alpha-L(h)","ER-alpha-S(h)","ER-alpha-isoform3(h)","ER-alpha-isoform4(h)","ETB(h)","ETB-B(h)","ETB-delta3(h)","Fra-1(h)","HEF1-isoform1(h)","HEF1-isoform2(h)","HEF1-isoform3(h)","IBP-1(h)","IL-4Ralpha-isoform1(h)","IL-4Ralpha-isoform2(h)","MATS1-isoform1(h)","MATS1-isoform2(h)","Mcl-1-p24(h)","Mcl-1-p27(h)","Mcl-1L(h)"…
MO000103118	SOCS-5(h)	9.915	43	26268	0.232706	0.006	2.80586	337	["MO000018526","MO000019545","MO000019613","MO000020123","MO000020125","MO000027279","MO000042951","MO000042952","MO000056595","MO000057619","MO000059600","MO000059675","MO000078269","MO000079414","MO000080694","MO000082439","MO000083628","MO000087697","MO000093601","MO000096389","MO000096735","MO000098252","MO000099216","MO000122411","MO000125685","MO000134203","MO000134205","MO000138307","MO000…	["C5aR(h)","COX2(h)","ER-alpha-L(h)","ER-alpha-S(h)","ER-alpha-isoform3(h)","ER-alpha-isoform4(h)","ETB(h)","ETB-B(h)","ETB-delta3(h)","Fra-1(h)","HEF1-isoform1(h)","HEF1-isoform2(h)","HEF1-isoform3(h)","IL-4Ralpha-isoform1(h)","IL-4Ralpha-isoform2(h)","MATS1-isoform1(h)","MATS1-isoform2(h)","Mcl-1-p24(h)","Mcl-1-p27(h)","Mcl-1L(h)","Mcl-1S(h)","RALT(h)","RhoE(h)","SDF-1-Delta(h)","SDF-1-Epsilon(…
MO000078214	GH-isoform4(h)	9.87	48	25153	0.218255	0.014	3.15944	338	["MO000018526","MO000019545","MO000019613","MO000020123","MO000020125","MO000027279","MO000042951","MO000042952","MO000056595","MO000057619","MO000059600","MO000059675","MO000078269","MO000079414","MO000080694","MO000082439","MO000083628","MO000087697","MO000093601","MO000096389","MO000096735","MO000098252","MO000099216","MO000108541","MO000117998","MO000122411","MO000125685","MO000127661","MO000…	["ACT-isoform1(h)","ACT-isoform2(h)","ACT-isoform3(h)","C5aR(h)","COX2(h)","ER-alpha-L(h)","ER-alpha-S(h)","ER-alpha-isoform3(h)","ER-alpha-isoform4(h)","ETB(h)","ETB-B(h)","ETB-delta3(h)","Fra-1(h)","HEF1-isoform1(h)","HEF1-isoform2(h)","HEF1-isoform3(h)","IBP-1(h)","IL-4Ralpha-isoform1(h)","IL-4Ralpha-isoform2(h)","MATS1-isoform1(h)","MATS1-isoform2(h)","Mcl-1-p24(h)","Mcl-1-p27(h)","Mcl-1L(h)"…
MO000139411	Caspase-4-isoform1(h)	9.99	60	30402	0.288407	0.019	2.10839	339	["MO000018526","MO000019545","MO000019613","MO000020123","MO000020125","MO000027279","MO000042951","MO000042952","MO000056595","MO000057619","MO000058719","MO000059600","MO000059675","MO000060000","MO000078269","MO000079414","MO000080694","MO000082439","MO000083628","MO000087697","MO000093601","MO000096389","MO000096735","MO000098252","MO000098601","MO000099216","MO000108541","MO000116135","MO000…	["5'-nucleotidase(h)","5'-nucleotidase-isoform2(h)","ACT-isoform1(h)","ACT-isoform2(h)","ACT-isoform3(h)","AXL(h)","AXL-Short(h)","C5aR(h)","CD4(h)","COX2(h)","ER-alpha-L(h)","ER-alpha-S(h)","ER-alpha-isoform3(h)","ER-alpha-isoform4(h)","ETB(h)","ETB-B(h)","ETB-delta3(h)","Fra-1(h)","HEF1-isoform1(h)","HEF1-isoform2(h)","HEF1-isoform3(h)","IBP-1(h)","IL-4Ralpha-isoform1(h)","IL-4Ralpha-isoform2(h…
MO000058278	FGF-2-isoform3(h)	9.735	54	26258	0.230653	0.009	2.82033	342	["MO000018526","MO000018976","MO000018977","MO000019545","MO000019613","MO000020123","MO000020125","MO000027279","MO000042951","MO000042952","MO000056595","MO000057619","MO000059600","MO000059675","MO000078269","MO000079414","MO000080605","MO000080694","MO000082439","MO000083628","MO000087697","MO000093601","MO000096389","MO000096735","MO000098252","MO000099216","MO000108541","MO000117998","MO000…	["BMP1-isoform1(h)","BMP1-isoform3(h)","BMP1-isoform4(h)","BMP1-isoform5(h)","BMP1-isoform6(h)","BMP1-isoform7(h)","C5aR(h)","COX2(h)","ER-alpha-L(h)","ER-alpha-S(h)","ER-alpha-isoform3(h)","ER-alpha-isoform4(h)","ETB(h)","ETB-B(h)","ETB-delta3(h)","Fra-1(h)","HEF1-isoform1(h)","HEF1-isoform2(h)","HEF1-isoform3(h)","IBP-1(h)","IL-4Ralpha-isoform1(h)","IL-4Ralpha-isoform2(h)","MATS1-isoform1(h)","…
MO000079128	B-Raf(h)	9.22	53	32533	0.376045	0.045	1.60029	342	["MO000018526","MO000018976","MO000018977","MO000019545","MO000019613","MO000020123","MO000020125","MO000027279","MO000042951","MO000042952","MO000056595","MO000057619","MO000059600","MO000059675","MO000078269","MO000079414","MO000080605","MO000080694","MO000082439","MO000083628","MO000087697","MO000093601","MO000096389","MO000096735","MO000098252","MO000098601","MO000099216","MO000108541","MO000…	["5'-nucleotidase(h)","5'-nucleotidase-isoform2(h)","AXL(h)","AXL-Short(h)","C5aR(h)","COX2(h)","ER-alpha-L(h)","ER-alpha-S(h)","ER-alpha-isoform3(h)","ER-alpha-isoform4(h)","ETB(h)","ETB-B(h)","ETB-delta3(h)","Fra-1(h)","HEF1-isoform1(h)","HEF1-isoform2(h)","HEF1-isoform3(h)","IL-4Ralpha-isoform1(h)","IL-4Ralpha-isoform2(h)","MATS1-isoform1(h)","MATS1-isoform2(h)","Mcl-1-p24(h)","Mcl-1-p27(h)","…
MO000286885	GH-isoform5(h)	9.87	48	25153	0.218255	0.015	3.15842	343	["MO000018526","MO000019545","MO000019613","MO000020123","MO000020125","MO000027279","MO000042951","MO000042952","MO000056595","MO000057619","MO000059600","MO000059675","MO000078269","MO000079414","MO000080694","MO000082439","MO000083628","MO000087697","MO000093601","MO000096389","MO000096735","MO000098252","MO000099216","MO000108541","MO000117998","MO000122411","MO000125685","MO000127661","MO000…	["ACT-isoform1(h)","ACT-isoform2(h)","ACT-isoform3(h)","C5aR(h)","COX2(h)","ER-alpha-L(h)","ER-alpha-S(h)","ER-alpha-isoform3(h)","ER-alpha-isoform4(h)","ETB(h)","ETB-B(h)","ETB-delta3(h)","Fra-1(h)","HEF1-isoform1(h)","HEF1-isoform2(h)","HEF1-isoform3(h)","IBP-1(h)","IL-4Ralpha-isoform1(h)","IL-4Ralpha-isoform2(h)","MATS1-isoform1(h)","MATS1-isoform2(h)","Mcl-1-p24(h)","Mcl-1-p27(h)","Mcl-1L(h)"…
MO000115413	PDGFB-isoform1(h)	9.72	42	24946	0.21232	0.005	3.28602	344	["MO000018526","MO000019545","MO000019613","MO000020123","MO000020125","MO000027279","MO000042951","MO000042952","MO000056595","MO000057619","MO000059600","MO000059675","MO000078269","MO000079414","MO000080694","MO000082439","MO000083628","MO000087697","MO000093601","MO000096389","MO000096735","MO000098252","MO000099216","MO000108541","MO000122411","MO000125685","MO000134203","MO000134205","MO000…	["C5aR(h)","COX2(h)","ER-alpha-L(h)","ER-alpha-S(h)","ER-alpha-isoform3(h)","ER-alpha-isoform4(h)","ETB(h)","ETB-B(h)","ETB-delta3(h)","Fra-1(h)","HEF1-isoform1(h)","HEF1-isoform2(h)","HEF1-isoform3(h)","IL-4Ralpha-isoform1(h)","IL-4Ralpha-isoform2(h)","MATS1-isoform1(h)","MATS1-isoform2(h)","Mcl-1-p24(h)","Mcl-1-p27(h)","Mcl-1L(h)","Mcl-1S(h)","RALT(h)","RhoE(h)","SDF-1-Delta(h)","SDF-1-Epsilon(…
MO000286388	HIF-1alpha-isoform3(h)	9.6	42	19345	0.206401	0.007	3.6047	346	["MO000019545","MO000019613","MO000020123","MO000020125","MO000027279","MO000042951","MO000042952","MO000056595","MO000057602","MO000057619","MO000059675","MO000078269","MO000079414","MO000083628","MO000087697","MO000093601","MO000096389","MO000096735","MO000098252","MO000099216","MO000108541","MO000116135","MO000122411","MO000125685","MO000127661","MO000132107","MO000134203","MO000134205","MO000…	["ACT-isoform1(h)","ACT-isoform2(h)","ACT-isoform3(h)","C5aR(h)","COX2(h)","ER-alpha-L(h)","ER-alpha-S(h)","ER-alpha-isoform3(h)","ER-alpha-isoform4(h)","HEF1-isoform1(h)","HEF1-isoform2(h)","HEF1-isoform3(h)","IL-4Ralpha-isoform1(h)","IL-4Ralpha-isoform2(h)","LD78-beta(h)","MATS1-isoform1(h)","MATS1-isoform2(h)","MIP1B(h)","Mcl-1-p24(h)","Mcl-1-p27(h)","Mcl-1L(h)","Mcl-1S(h)","RALT(h)","SDF-1-De…
MO000017291	integrins	9.63	44	30590	0.29803	0.035	1.978	348	["MO000018526","MO000019545","MO000019613","MO000027279","MO000042951","MO000042952","MO000056595","MO000057619","MO000058719","MO000059600","MO000059675","MO000078269","MO000079414","MO000080694","MO000082439","MO000083628","MO000087697","MO000093601","MO000096389","MO000096735","MO000098252","MO000098601","MO000099216","MO000122411","MO000125685","MO000132107","MO000134203","MO000134205","MO000…	["5'-nucleotidase(h)","5'-nucleotidase-isoform2(h)","AXL(h)","AXL-Short(h)","C5aR(h)","CD4(h)","COX2(h)","ER-alpha-L(h)","ER-alpha-S(h)","ER-alpha-isoform3(h)","ER-alpha-isoform4(h)","ETB(h)","ETB-B(h)","ETB-delta3(h)","Fra-1(h)","HEF1-isoform1(h)","HEF1-isoform2(h)","HEF1-isoform3(h)","IL-4Ralpha-isoform1(h)","IL-4Ralpha-isoform2(h)","MATS1-isoform1(h)","MATS1-isoform2(h)","Mcl-1-p24(h)","Mcl-1-…
MO000119643	beta2-integrin(h)	9.63	42	28542	0.271555	0.033	2.18766	349	["MO000018526","MO000019545","MO000019613","MO000027279","MO000042951","MO000042952","MO000056595","MO000057619","MO000059600","MO000059675","MO000078269","MO000079414","MO000080694","MO000082439","MO000083628","MO000087697","MO000093601","MO000096389","MO000096735","MO000098252","MO000099216","MO000116135","MO000122411","MO000125685","MO000132107","MO000134203","MO000134205","MO000134564","MO000…	["AXL(h)","AXL-Short(h)","C5aR(h)","COX2(h)","ER-alpha-L(h)","ER-alpha-S(h)","ER-alpha-isoform3(h)","ER-alpha-isoform4(h)","ETB(h)","ETB-B(h)","ETB-delta3(h)","Fra-1(h)","HEF1-isoform1(h)","HEF1-isoform2(h)","HEF1-isoform3(h)","IL-4Ralpha-isoform1(h)","IL-4Ralpha-isoform2(h)","MATS1-isoform1(h)","MATS1-isoform2(h)","MIP1B(h)","Mcl-1-p24(h)","Mcl-1-p27(h)","Mcl-1L(h)","Mcl-1S(h)","RALT(h)","RhoE(h…
MO000016807	Ras:GTP:Raf{p}	9.96	46	25980	0.24539	0.004	2.36661	351	["MO000018526","MO000019545","MO000019613","MO000020123","MO000020125","MO000027279","MO000042951","MO000042952","MO000056595","MO000057619","MO000059600","MO000059675","MO000078269","MO000079414","MO000080694","MO000082439","MO000083628","MO000087697","MO000093601","MO000096389","MO000096735","MO000098252","MO000099216","MO000108541","MO000122411","MO000125685","MO000132107","MO000134203","MO000…	["C5aR(h)","COX2(h)","ER-alpha-L(h)","ER-alpha-S(h)","ER-alpha-isoform3(h)","ER-alpha-isoform4(h)","ETB(h)","ETB-B(h)","ETB-delta3(h)","Fra-1(h)","HEF1-isoform1(h)","HEF1-isoform2(h)","HEF1-isoform3(h)","IL-4Ralpha-isoform1(h)","IL-4Ralpha-isoform2(h)","MATS1-isoform1(h)","MATS1-isoform2(h)","Mcl-1-p24(h)","Mcl-1-p27(h)","Mcl-1L(h)","Mcl-1S(h)","RALT(h)","RhoE(h)","SDF-1-Delta(h)","SDF-1-Epsilon(…
MO000038806	PKCdelta:DAG:Raf-1	9.96	46	25980	0.245391	0.004	2.36658	351	["MO000018526","MO000019545","MO000019613","MO000020123","MO000020125","MO000027279","MO000042951","MO000042952","MO000056595","MO000057619","MO000059600","MO000059675","MO000078269","MO000079414","MO000080694","MO000082439","MO000083628","MO000087697","MO000093601","MO000096389","MO000096735","MO000098252","MO000099216","MO000108541","MO000122411","MO000125685","MO000132107","MO000134203","MO000…	["C5aR(h)","COX2(h)","ER-alpha-L(h)","ER-alpha-S(h)","ER-alpha-isoform3(h)","ER-alpha-isoform4(h)","ETB(h)","ETB-B(h)","ETB-delta3(h)","Fra-1(h)","HEF1-isoform1(h)","HEF1-isoform2(h)","HEF1-isoform3(h)","IL-4Ralpha-isoform1(h)","IL-4Ralpha-isoform2(h)","MATS1-isoform1(h)","MATS1-isoform2(h)","Mcl-1-p24(h)","Mcl-1-p27(h)","Mcl-1L(h)","Mcl-1S(h)","RALT(h)","RhoE(h)","SDF-1-Delta(h)","SDF-1-Epsilon(…
MO000080227	PTEN(h)	9.435	48	29667	0.298904	0.041	1.94349	353	["MO000018526","MO000019545","MO000019613","MO000020123","MO000020125","MO000027279","MO000042951","MO000042952","MO000056595","MO000057619","MO000059600","MO000059675","MO000078269","MO000079414","MO000080694","MO000082439","MO000083628","MO000087697","MO000093601","MO000096389","MO000096735","MO000098252","MO000098601","MO000099216","MO000108541","MO000122411","MO000125685","MO000132107","MO000…	["5'-nucleotidase(h)","5'-nucleotidase-isoform2(h)","C5aR(h)","COX2(h)","ER-alpha-L(h)","ER-alpha-S(h)","ER-alpha-isoform3(h)","ER-alpha-isoform4(h)","ETB(h)","ETB-B(h)","ETB-delta3(h)","Fra-1(h)","HEF1-isoform1(h)","HEF1-isoform2(h)","HEF1-isoform3(h)","IL-4Ralpha-isoform1(h)","IL-4Ralpha-isoform2(h)","MATS1-isoform1(h)","MATS1-isoform2(h)","Mcl-1-p24(h)","Mcl-1-p27(h)","Mcl-1L(h)","Mcl-1S(h)","…
MO000139419	Caspase-5-isoform1(h)	9.99	60	30402	0.2884	0.023	1.96238	356	["MO000018526","MO000019545","MO000019613","MO000020123","MO000020125","MO000027279","MO000042951","MO000042952","MO000056595","MO000057619","MO000058719","MO000059600","MO000059675","MO000060000","MO000078269","MO000079414","MO000080694","MO000082439","MO000083628","MO000087697","MO000093601","MO000096389","MO000096735","MO000098252","MO000098601","MO000099216","MO000108541","MO000116135","MO000…	["5'-nucleotidase(h)","5'-nucleotidase-isoform2(h)","ACT-isoform1(h)","ACT-isoform2(h)","ACT-isoform3(h)","AXL(h)","AXL-Short(h)","C5aR(h)","CD4(h)","COX2(h)","ER-alpha-L(h)","ER-alpha-S(h)","ER-alpha-isoform3(h)","ER-alpha-isoform4(h)","ETB(h)","ETB-B(h)","ETB-delta3(h)","Fra-1(h)","HEF1-isoform1(h)","HEF1-isoform2(h)","HEF1-isoform3(h)","IBP-1(h)","IL-4Ralpha-isoform1(h)","IL-4Ralpha-isoform2(h…
MO000081897	NRG1-SMDF(h)	8.85	33	27949	0.241078	0.011	2.35141	364	["MO000018526","MO000019545","MO000019613","MO000027279","MO000042951","MO000042952","MO000056595","MO000057619","MO000059600","MO000059675","MO000078269","MO000079414","MO000080694","MO000082439","MO000083628","MO000087697","MO000093601","MO000096389","MO000096735","MO000098252","MO000099216","MO000108541","MO000122411","MO000125685","MO000134203","MO000134205","MO000138307","MO000175927","MO000…	["C5aR(h)","COX2(h)","ER-alpha-L(h)","ER-alpha-S(h)","ER-alpha-isoform3(h)","ER-alpha-isoform4(h)","ETB(h)","ETB-B(h)","ETB-delta3(h)","Fra-1(h)","HEF1-isoform1(h)","HEF1-isoform2(h)","HEF1-isoform3(h)","IL-4Ralpha-isoform1(h)","IL-4Ralpha-isoform2(h)","MATS1-isoform1(h)","MATS1-isoform2(h)","Mcl-1-p24(h)","Mcl-1-p27(h)","Mcl-1L(h)","Mcl-1S(h)","RALT(h)","RhoE(h)","SOCS-3(h)","Sh3p2(h)","alpha2M(…
MO000088493	NRG1-Alpha3(h)	8.85	33	27949	0.241078	0.011	2.34915	364	["MO000018526","MO000019545","MO000019613","MO000027279","MO000042951","MO000042952","MO000056595","MO000057619","MO000059600","MO000059675","MO000078269","MO000079414","MO000080694","MO000082439","MO000083628","MO000087697","MO000093601","MO000096389","MO000096735","MO000098252","MO000099216","MO000108541","MO000122411","MO000125685","MO000134203","MO000134205","MO000138307","MO000175927","MO000…	["C5aR(h)","COX2(h)","ER-alpha-L(h)","ER-alpha-S(h)","ER-alpha-isoform3(h)","ER-alpha-isoform4(h)","ETB(h)","ETB-B(h)","ETB-delta3(h)","Fra-1(h)","HEF1-isoform1(h)","HEF1-isoform2(h)","HEF1-isoform3(h)","IL-4Ralpha-isoform1(h)","IL-4Ralpha-isoform2(h)","MATS1-isoform1(h)","MATS1-isoform2(h)","Mcl-1-p24(h)","Mcl-1-p27(h)","Mcl-1L(h)","Mcl-1S(h)","RALT(h)","RhoE(h)","SOCS-3(h)","Sh3p2(h)","alpha2M(…
MO000030922	Chk1(h){p}	9.775	42	23374	0.23101	0.004	2.46008	367	["MO000018526","MO000019545","MO000019613","MO000020123","MO000020125","MO000027279","MO000042951","MO000042952","MO000056595","MO000057619","MO000059675","MO000078269","MO000079414","MO000080694","MO000082439","MO000083628","MO000087697","MO000093601","MO000096389","MO000096735","MO000098252","MO000099216","MO000108541","MO000122411","MO000125685","MO000132107","MO000134203","MO000134205","MO000…	["C5aR(h)","COX2(h)","ER-alpha-L(h)","ER-alpha-S(h)","ER-alpha-isoform3(h)","ER-alpha-isoform4(h)","ETB(h)","ETB-B(h)","ETB-delta3(h)","Fra-1(h)","HEF1-isoform1(h)","HEF1-isoform2(h)","HEF1-isoform3(h)","IL-4Ralpha-isoform1(h)","IL-4Ralpha-isoform2(h)","MATS1-isoform1(h)","MATS1-isoform2(h)","Mcl-1-p24(h)","Mcl-1-p27(h)","Mcl-1L(h)","Mcl-1S(h)","RALT(h)","RhoE(h)","SDF-1-Delta(h)","SDF-1-Epsilon(…
MO000058214	Raf(h){p}	9.96	46	25980	0.245387	0.006	2.30805	368	["MO000018526","MO000019545","MO000019613","MO000020123","MO000020125","MO000027279","MO000042951","MO000042952","MO000056595","MO000057619","MO000059600","MO000059675","MO000078269","MO000079414","MO000080694","MO000082439","MO000083628","MO000087697","MO000093601","MO000096389","MO000096735","MO000098252","MO000099216","MO000108541","MO000122411","MO000125685","MO000132107","MO000134203","MO000…	["C5aR(h)","COX2(h)","ER-alpha-L(h)","ER-alpha-S(h)","ER-alpha-isoform3(h)","ER-alpha-isoform4(h)","ETB(h)","ETB-B(h)","ETB-delta3(h)","Fra-1(h)","HEF1-isoform1(h)","HEF1-isoform2(h)","HEF1-isoform3(h)","IL-4Ralpha-isoform1(h)","IL-4Ralpha-isoform2(h)","MATS1-isoform1(h)","MATS1-isoform2(h)","Mcl-1-p24(h)","Mcl-1-p27(h)","Mcl-1L(h)","Mcl-1S(h)","RALT(h)","RhoE(h)","SDF-1-Delta(h)","SDF-1-Epsilon(…
MO000117516	MT3-MMP-L(h)	9.88	46	24121	0.216661	0.006	2.87121	369	["MO000018976","MO000018977","MO000019545","MO000019613","MO000020123","MO000020125","MO000027279","MO000042951","MO000042952","MO000056595","MO000057619","MO000058719","MO000059600","MO000059675","MO000078269","MO000079414","MO000080605","MO000083628","MO000087697","MO000093601","MO000096389","MO000096735","MO000098252","MO000099216","MO000108541","MO000116135","MO000125685","MO000132107","MO000…	["CD4(h)","COX2(h)","ER-alpha-L(h)","ER-alpha-S(h)","ER-alpha-isoform3(h)","ER-alpha-isoform4(h)","HEF1-isoform1(h)","HEF1-isoform2(h)","HEF1-isoform3(h)","IL-4Ralpha-isoform1(h)","IL-4Ralpha-isoform2(h)","MATS1-isoform1(h)","MATS1-isoform2(h)","MIP1B(h)","Mcl-1-p24(h)","Mcl-1-p27(h)","Mcl-1L(h)","Mcl-1S(h)","RALT(h)","RhoE(h)","SDF-1-Delta(h)","SDF-1-Epsilon(h)","SDF-1-Gamma(h)","SDF-1-Theta(h)"…
MO000216469	NRG1(h)	8.85	33	27949	0.241078	0.011	2.34819	369	["MO000018526","MO000019545","MO000019613","MO000027279","MO000042951","MO000042952","MO000056595","MO000057619","MO000059600","MO000059675","MO000078269","MO000079414","MO000080694","MO000082439","MO000083628","MO000087697","MO000093601","MO000096389","MO000096735","MO000098252","MO000099216","MO000108541","MO000122411","MO000125685","MO000134203","MO000134205","MO000138307","MO000175927","MO000…	["C5aR(h)","COX2(h)","ER-alpha-L(h)","ER-alpha-S(h)","ER-alpha-isoform3(h)","ER-alpha-isoform4(h)","ETB(h)","ETB-B(h)","ETB-delta3(h)","Fra-1(h)","HEF1-isoform1(h)","HEF1-isoform2(h)","HEF1-isoform3(h)","IL-4Ralpha-isoform1(h)","IL-4Ralpha-isoform2(h)","MATS1-isoform1(h)","MATS1-isoform2(h)","Mcl-1-p24(h)","Mcl-1-p27(h)","Mcl-1L(h)","Mcl-1S(h)","RALT(h)","RhoE(h)","SOCS-3(h)","Sh3p2(h)","alpha2M(…
MO000117517	MT3-MMP-S(h)	9.88	46	24121	0.216661	0.007	2.84849	373	["MO000018976","MO000018977","MO000019545","MO000019613","MO000020123","MO000020125","MO000027279","MO000042951","MO000042952","MO000056595","MO000057619","MO000058719","MO000059600","MO000059675","MO000078269","MO000079414","MO000080605","MO000083628","MO000087697","MO000093601","MO000096389","MO000096735","MO000098252","MO000099216","MO000108541","MO000116135","MO000125685","MO000132107","MO000…	["CD4(h)","COX2(h)","ER-alpha-L(h)","ER-alpha-S(h)","ER-alpha-isoform3(h)","ER-alpha-isoform4(h)","HEF1-isoform1(h)","HEF1-isoform2(h)","HEF1-isoform3(h)","IL-4Ralpha-isoform1(h)","IL-4Ralpha-isoform2(h)","MATS1-isoform1(h)","MATS1-isoform2(h)","MIP1B(h)","Mcl-1-p24(h)","Mcl-1-p27(h)","Mcl-1L(h)","Mcl-1S(h)","RALT(h)","RhoE(h)","SDF-1-Delta(h)","SDF-1-Epsilon(h)","SDF-1-Gamma(h)","SDF-1-Theta(h)"…
MO000088491	NRG1-alpha1A(h)	8.85	33	27949	0.241077	0.012	2.34052	374	["MO000018526","MO000019545","MO000019613","MO000027279","MO000042951","MO000042952","MO000056595","MO000057619","MO000059600","MO000059675","MO000078269","MO000079414","MO000080694","MO000082439","MO000083628","MO000087697","MO000093601","MO000096389","MO000096735","MO000098252","MO000099216","MO000108541","MO000122411","MO000125685","MO000134203","MO000134205","MO000138307","MO000175927","MO000…	["C5aR(h)","COX2(h)","ER-alpha-L(h)","ER-alpha-S(h)","ER-alpha-isoform3(h)","ER-alpha-isoform4(h)","ETB(h)","ETB-B(h)","ETB-delta3(h)","Fra-1(h)","HEF1-isoform1(h)","HEF1-isoform2(h)","HEF1-isoform3(h)","IL-4Ralpha-isoform1(h)","IL-4Ralpha-isoform2(h)","MATS1-isoform1(h)","MATS1-isoform2(h)","Mcl-1-p24(h)","Mcl-1-p27(h)","Mcl-1L(h)","Mcl-1S(h)","RALT(h)","RhoE(h)","SOCS-3(h)","Sh3p2(h)","alpha2M(…
MO000170834	DEFA3(h)	9.765	37	24609	0.221432	0.005	2.66683	375	["MO000018526","MO000019545","MO000019613","MO000027279","MO000042951","MO000042952","MO000056595","MO000057619","MO000059600","MO000059675","MO000078269","MO000079414","MO000080694","MO000082439","MO000083628","MO000087697","MO000093601","MO000096389","MO000096735","MO000098252","MO000099216","MO000122411","MO000125685","MO000132107","MO000134203","MO000134205","MO000138307","MO000138465","MO000…	["C5aR(h)","COX2(h)","ER-alpha-L(h)","ER-alpha-S(h)","ER-alpha-isoform3(h)","ER-alpha-isoform4(h)","ETB(h)","ETB-B(h)","ETB-delta3(h)","Fra-1(h)","HEF1-isoform1(h)","HEF1-isoform2(h)","HEF1-isoform3(h)","IL-4Ralpha-isoform1(h)","IL-4Ralpha-isoform2(h)","MATS1-isoform1(h)","MATS1-isoform2(h)","Mcl-1-p24(h)","Mcl-1-p27(h)","Mcl-1L(h)","Mcl-1S(h)","RALT(h)","RhoE(h)","SOCS-3(h)","Sh3p2(h)","TNFR2-is…
MO000082449	HIF-1alpha-isoform1(h)	9.6	42	19345	0.206395	0.013	3.26027	377	["MO000019545","MO000019613","MO000020123","MO000020125","MO000027279","MO000042951","MO000042952","MO000056595","MO000057602","MO000057619","MO000059675","MO000078269","MO000079414","MO000083628","MO000087697","MO000093601","MO000096389","MO000096735","MO000098252","MO000099216","MO000108541","MO000116135","MO000122411","MO000125685","MO000127661","MO000132107","MO000134203","MO000134205","MO000…	["ACT-isoform1(h)","ACT-isoform2(h)","ACT-isoform3(h)","C5aR(h)","COX2(h)","ER-alpha-L(h)","ER-alpha-S(h)","ER-alpha-isoform3(h)","ER-alpha-isoform4(h)","HEF1-isoform1(h)","HEF1-isoform2(h)","HEF1-isoform3(h)","IL-4Ralpha-isoform1(h)","IL-4Ralpha-isoform2(h)","LD78-beta(h)","MATS1-isoform1(h)","MATS1-isoform2(h)","MIP1B(h)","Mcl-1-p24(h)","Mcl-1-p27(h)","Mcl-1L(h)","Mcl-1S(h)","RALT(h)","SDF-1-De…
MO000259053	NRG1-isoform11(h)	8.85	33	27949	0.241078	0.012	2.30894	377	["MO000018526","MO000019545","MO000019613","MO000027279","MO000042951","MO000042952","MO000056595","MO000057619","MO000059600","MO000059675","MO000078269","MO000079414","MO000080694","MO000082439","MO000083628","MO000087697","MO000093601","MO000096389","MO000096735","MO000098252","MO000099216","MO000108541","MO000122411","MO000125685","MO000134203","MO000134205","MO000138307","MO000175927","MO000…	["C5aR(h)","COX2(h)","ER-alpha-L(h)","ER-alpha-S(h)","ER-alpha-isoform3(h)","ER-alpha-isoform4(h)","ETB(h)","ETB-B(h)","ETB-delta3(h)","Fra-1(h)","HEF1-isoform1(h)","HEF1-isoform2(h)","HEF1-isoform3(h)","IL-4Ralpha-isoform1(h)","IL-4Ralpha-isoform2(h)","MATS1-isoform1(h)","MATS1-isoform2(h)","Mcl-1-p24(h)","Mcl-1-p27(h)","Mcl-1L(h)","Mcl-1S(h)","RALT(h)","RhoE(h)","SOCS-3(h)","Sh3p2(h)","alpha2M(…
MO000088506	NRG1-beta3(h)	8.85	33	27949	0.241075	0.015	2.3	382	["MO000018526","MO000019545","MO000019613","MO000027279","MO000042951","MO000042952","MO000056595","MO000057619","MO000059600","MO000059675","MO000078269","MO000079414","MO000080694","MO000082439","MO000083628","MO000087697","MO000093601","MO000096389","MO000096735","MO000098252","MO000099216","MO000108541","MO000122411","MO000125685","MO000134203","MO000134205","MO000138307","MO000175927","MO000…	["C5aR(h)","COX2(h)","ER-alpha-L(h)","ER-alpha-S(h)","ER-alpha-isoform3(h)","ER-alpha-isoform4(h)","ETB(h)","ETB-B(h)","ETB-delta3(h)","Fra-1(h)","HEF1-isoform1(h)","HEF1-isoform2(h)","HEF1-isoform3(h)","IL-4Ralpha-isoform1(h)","IL-4Ralpha-isoform2(h)","MATS1-isoform1(h)","MATS1-isoform2(h)","Mcl-1-p24(h)","Mcl-1-p27(h)","Mcl-1L(h)","Mcl-1S(h)","RALT(h)","RhoE(h)","SOCS-3(h)","Sh3p2(h)","alpha2M(…
MO000088508	NRG1-GGF2(h)	8.85	33	27949	0.241078	0.012	2.29474	382	["MO000018526","MO000019545","MO000019613","MO000027279","MO000042951","MO000042952","MO000056595","MO000057619","MO000059600","MO000059675","MO000078269","MO000079414","MO000080694","MO000082439","MO000083628","MO000087697","MO000093601","MO000096389","MO000096735","MO000098252","MO000099216","MO000108541","MO000122411","MO000125685","MO000134203","MO000134205","MO000138307","MO000175927","MO000…	["C5aR(h)","COX2(h)","ER-alpha-L(h)","ER-alpha-S(h)","ER-alpha-isoform3(h)","ER-alpha-isoform4(h)","ETB(h)","ETB-B(h)","ETB-delta3(h)","Fra-1(h)","HEF1-isoform1(h)","HEF1-isoform2(h)","HEF1-isoform3(h)","IL-4Ralpha-isoform1(h)","IL-4Ralpha-isoform2(h)","MATS1-isoform1(h)","MATS1-isoform2(h)","Mcl-1-p24(h)","Mcl-1-p27(h)","Mcl-1L(h)","Mcl-1S(h)","RALT(h)","RhoE(h)","SOCS-3(h)","Sh3p2(h)","alpha2M(…
MO000258330	DEFA1(h)	9.765	37	24609	0.221433	0.005	2.59064	382	["MO000018526","MO000019545","MO000019613","MO000027279","MO000042951","MO000042952","MO000056595","MO000057619","MO000059600","MO000059675","MO000078269","MO000079414","MO000080694","MO000082439","MO000083628","MO000087697","MO000093601","MO000096389","MO000096735","MO000098252","MO000099216","MO000122411","MO000125685","MO000132107","MO000134203","MO000134205","MO000138307","MO000138465","MO000…	["C5aR(h)","COX2(h)","ER-alpha-L(h)","ER-alpha-S(h)","ER-alpha-isoform3(h)","ER-alpha-isoform4(h)","ETB(h)","ETB-B(h)","ETB-delta3(h)","Fra-1(h)","HEF1-isoform1(h)","HEF1-isoform2(h)","HEF1-isoform3(h)","IL-4Ralpha-isoform1(h)","IL-4Ralpha-isoform2(h)","MATS1-isoform1(h)","MATS1-isoform2(h)","Mcl-1-p24(h)","Mcl-1-p27(h)","Mcl-1L(h)","Mcl-1S(h)","RALT(h)","RhoE(h)","SOCS-3(h)","Sh3p2(h)","TNFR2-is…
MO000312383	NRG1-isoform12(h)	8.85	33	27949	0.241078	0.013	2.24714	382	["MO000018526","MO000019545","MO000019613","MO000027279","MO000042951","MO000042952","MO000056595","MO000057619","MO000059600","MO000059675","MO000078269","MO000079414","MO000080694","MO000082439","MO000083628","MO000087697","MO000093601","MO000096389","MO000096735","MO000098252","MO000099216","MO000108541","MO000122411","MO000125685","MO000134203","MO000134205","MO000138307","MO000175927","MO000…	["C5aR(h)","COX2(h)","ER-alpha-L(h)","ER-alpha-S(h)","ER-alpha-isoform3(h)","ER-alpha-isoform4(h)","ETB(h)","ETB-B(h)","ETB-delta3(h)","Fra-1(h)","HEF1-isoform1(h)","HEF1-isoform2(h)","HEF1-isoform3(h)","IL-4Ralpha-isoform1(h)","IL-4Ralpha-isoform2(h)","MATS1-isoform1(h)","MATS1-isoform2(h)","Mcl-1-p24(h)","Mcl-1-p27(h)","Mcl-1L(h)","Mcl-1S(h)","RALT(h)","RhoE(h)","SOCS-3(h)","Sh3p2(h)","alpha2M(…
MO000128346	kallikrein-6-isoform1(h)	9.735	47	28341	0.252824	0.026	2.12184	385	["MO000018526","MO000019545","MO000019613","MO000020123","MO000020125","MO000027279","MO000042951","MO000042952","MO000056595","MO000057602","MO000057619","MO000058719","MO000059600","MO000059675","MO000078269","MO000079414","MO000080694","MO000082439","MO000083628","MO000087697","MO000093601","MO000096389","MO000096735","MO000098252","MO000099216","MO000108541","MO000116135","MO000122411","MO000…	["C5aR(h)","CD4(h)","COX2(h)","ER-alpha-L(h)","ER-alpha-S(h)","ER-alpha-isoform3(h)","ER-alpha-isoform4(h)","ETB(h)","ETB-B(h)","ETB-delta3(h)","Fra-1(h)","HEF1-isoform1(h)","HEF1-isoform2(h)","HEF1-isoform3(h)","IL-4Ralpha-isoform1(h)","IL-4Ralpha-isoform2(h)","LD78-beta(h)","MATS1-isoform1(h)","MATS1-isoform2(h)","MIP1B(h)","Mcl-1-p24(h)","Mcl-1-p27(h)","Mcl-1L(h)","Mcl-1S(h)","RALT(h)","RhoE(h…
MO000056263	Src:p110alpha:p85alpha{pY}:AR (NR3C4)	9.87	56	30716	0.30649	0.037	1.69787	386	["MO000018526","MO000019545","MO000019613","MO000020123","MO000020125","MO000027279","MO000042951","MO000042952","MO000056595","MO000057619","MO000059600","MO000059675","MO000060000","MO000078269","MO000079414","MO000080694","MO000082439","MO000083628","MO000087697","MO000093601","MO000096389","MO000096735","MO000098252","MO000098601","MO000099216","MO000108541","MO000116135","MO000117998","MO000…	["5'-nucleotidase(h)","5'-nucleotidase-isoform2(h)","AXL(h)","AXL-Short(h)","C5aR(h)","COX2(h)","ER-alpha-L(h)","ER-alpha-S(h)","ER-alpha-isoform3(h)","ER-alpha-isoform4(h)","ETB(h)","ETB-B(h)","ETB-delta3(h)","Fra-1(h)","HEF1-isoform1(h)","HEF1-isoform2(h)","HEF1-isoform3(h)","IBP-1(h)","IL-4Ralpha-isoform1(h)","IL-4Ralpha-isoform2(h)","MATS1-isoform1(h)","MATS1-isoform2(h)","MIP1B(h)","Mcl-1-p2…
MO000088492	NRG1-alpha2B(h)	8.85	33	27949	0.241078	0.014	2.20438	388	["MO000018526","MO000019545","MO000019613","MO000027279","MO000042951","MO000042952","MO000056595","MO000057619","MO000059600","MO000059675","MO000078269","MO000079414","MO000080694","MO000082439","MO000083628","MO000087697","MO000093601","MO000096389","MO000096735","MO000098252","MO000099216","MO000108541","MO000122411","MO000125685","MO000134203","MO000134205","MO000138307","MO000175927","MO000…	["C5aR(h)","COX2(h)","ER-alpha-L(h)","ER-alpha-S(h)","ER-alpha-isoform3(h)","ER-alpha-isoform4(h)","ETB(h)","ETB-B(h)","ETB-delta3(h)","Fra-1(h)","HEF1-isoform1(h)","HEF1-isoform2(h)","HEF1-isoform3(h)","IL-4Ralpha-isoform1(h)","IL-4Ralpha-isoform2(h)","MATS1-isoform1(h)","MATS1-isoform2(h)","Mcl-1-p24(h)","Mcl-1-p27(h)","Mcl-1L(h)","Mcl-1S(h)","RALT(h)","RhoE(h)","SOCS-3(h)","Sh3p2(h)","alpha2M(…
MO000032058	Raf(h):AKT(h)	9.89	55	29346	0.268944	0.016	1.93481	392	["MO000018526","MO000019545","MO000019613","MO000020123","MO000020125","MO000027279","MO000042951","MO000042952","MO000056595","MO000057619","MO000059600","MO000059675","MO000060000","MO000078269","MO000079414","MO000080694","MO000082439","MO000083628","MO000087697","MO000093601","MO000096389","MO000096735","MO000098252","MO000098601","MO000099216","MO000108541","MO000117998","MO000122411","MO000…	["5'-nucleotidase(h)","5'-nucleotidase-isoform2(h)","AXL(h)","AXL-Short(h)","C5aR(h)","COX2(h)","ER-alpha-L(h)","ER-alpha-S(h)","ER-alpha-isoform3(h)","ER-alpha-isoform4(h)","ETB(h)","ETB-B(h)","ETB-delta3(h)","Fra-1(h)","HEF1-isoform1(h)","HEF1-isoform2(h)","HEF1-isoform3(h)","IBP-1(h)","IL-4Ralpha-isoform1(h)","IL-4Ralpha-isoform2(h)","MATS1-isoform1(h)","MATS1-isoform2(h)","Mcl-1-p24(h)","Mcl-…
MO000083456	MULE-xbb1(h)	9.995	33	19672	0.203046	0.005	3.22319	392	["MO000019545","MO000019613","MO000020123","MO000020125","MO000027279","MO000042951","MO000042952","MO000056595","MO000057619","MO000078269","MO000079414","MO000082439","MO000083628","MO000087697","MO000093601","MO000096389","MO000096735","MO000098252","MO000099216","MO000108541","MO000125685","MO000134203","MO000134205","MO000138307","MO000175927","MO000255187","MO000255188","MO000257355","MO000…	["COX2(h)","ER-alpha-L(h)","ER-alpha-S(h)","ER-alpha-isoform3(h)","ER-alpha-isoform4(h)","Fra-1(h)","HEF1-isoform1(h)","HEF1-isoform2(h)","HEF1-isoform3(h)","IL-4Ralpha-isoform1(h)","IL-4Ralpha-isoform2(h)","MATS1-isoform1(h)","MATS1-isoform2(h)","Mcl-1-p24(h)","Mcl-1-p27(h)","Mcl-1L(h)","Mcl-1S(h)","RALT(h)","RhoE(h)","SDF-1-Delta(h)","SDF-1-Epsilon(h)","SDF-1-Gamma(h)","SDF-1-Theta(h)","SDF-1al…
MO000120841	cd40-isoform1(h)	9.9	50	24157	0.210043	0.012	3.01731	392	["MO000018526","MO000019545","MO000019613","MO000020123","MO000020125","MO000027279","MO000042951","MO000042952","MO000056595","MO000057619","MO000059600","MO000059675","MO000059924","MO000078269","MO000079414","MO000080694","MO000082439","MO000083628","MO000087697","MO000093601","MO000096389","MO000096735","MO000098252","MO000098844","MO000098848","MO000099216","MO000108541","MO000117998","MO000…	["C5aR(h)","COX2(h)","ER-alpha-L(h)","ER-alpha-S(h)","ER-alpha-isoform3(h)","ER-alpha-isoform4(h)","ETB(h)","ETB-B(h)","ETB-delta3(h)","Fra-1(h)","HEF1-isoform1(h)","HEF1-isoform2(h)","HEF1-isoform3(h)","IBP-1(h)","IL-4Ralpha-isoform1(h)","IL-4Ralpha-isoform2(h)","MATS1-isoform1(h)","MATS1-isoform2(h)","Mcl-1-p24(h)","Mcl-1-p27(h)","Mcl-1L(h)","Mcl-1S(h)","RALT(h)","RhoE(h)","SDF-1-Delta(h)","SDF…
MO000173794	PHD3(h)	9.9	55	26648	0.227014	0.018	2.42835	392	["MO000018526","MO000019545","MO000019613","MO000020123","MO000020125","MO000027279","MO000042951","MO000042952","MO000056595","MO000057619","MO000059600","MO000059675","MO000078269","MO000079414","MO000080694","MO000082439","MO000083628","MO000087697","MO000093465","MO000093601","MO000096389","MO000096735","MO000098252","MO000098601","MO000099216","MO000108541","MO000116135","MO000122411","MO000…	["5'-nucleotidase(h)","5'-nucleotidase-isoform2(h)","ACT-isoform1(h)","ACT-isoform2(h)","ACT-isoform3(h)","AXL(h)","AXL-Short(h)","C5aR(h)","COX2(h)","ER-alpha-L(h)","ER-alpha-S(h)","ER-alpha-isoform3(h)","ER-alpha-isoform4(h)","ETB(h)","ETB-B(h)","ETB-delta3(h)","Fra-1(h)","HEF1-isoform1(h)","HEF1-isoform2(h)","HEF1-isoform3(h)","IL-4Ralpha-isoform1(h)","IL-4Ralpha-isoform2(h)","MATS1-isoform1(h…
MO000154924	plk2(h)	9.895	45	27060	0.232911	0.014	2.27616	395	["MO000018526","MO000019545","MO000019613","MO000020123","MO000020125","MO000027279","MO000042951","MO000042952","MO000056595","MO000057619","MO000058719","MO000059600","MO000059675","MO000078269","MO000079414","MO000080694","MO000082439","MO000083628","MO000087697","MO000093601","MO000096389","MO000096735","MO000098252","MO000099216","MO000108541","MO000122411","MO000125685","MO000132107","MO000…	["C5aR(h)","CD4(h)","COX2(h)","ER-alpha-L(h)","ER-alpha-S(h)","ER-alpha-isoform3(h)","ER-alpha-isoform4(h)","ETB(h)","ETB-B(h)","ETB-delta3(h)","Fra-1(h)","HEF1-isoform1(h)","HEF1-isoform2(h)","HEF1-isoform3(h)","IL-4Ralpha-isoform1(h)","IL-4Ralpha-isoform2(h)","MATS1-isoform1(h)","MATS1-isoform2(h)","Mcl-1-p24(h)","Mcl-1-p27(h)","Mcl-1L(h)","Mcl-1S(h)","RALT(h)","RhoE(h)","SDF-1-Delta(h)","SDF-1…
MO000089935	MULE-isoform3(h)	9.995	33	19672	0.20304	0.006	3.16943	397	["MO000019545","MO000019613","MO000020123","MO000020125","MO000027279","MO000042951","MO000042952","MO000056595","MO000057619","MO000078269","MO000079414","MO000082439","MO000083628","MO000087697","MO000093601","MO000096389","MO000096735","MO000098252","MO000099216","MO000108541","MO000125685","MO000134203","MO000134205","MO000138307","MO000175927","MO000255187","MO000255188","MO000257355","MO000…	["COX2(h)","ER-alpha-L(h)","ER-alpha-S(h)","ER-alpha-isoform3(h)","ER-alpha-isoform4(h)","Fra-1(h)","HEF1-isoform1(h)","HEF1-isoform2(h)","HEF1-isoform3(h)","IL-4Ralpha-isoform1(h)","IL-4Ralpha-isoform2(h)","MATS1-isoform1(h)","MATS1-isoform2(h)","Mcl-1-p24(h)","Mcl-1-p27(h)","Mcl-1L(h)","Mcl-1S(h)","RALT(h)","RhoE(h)","SDF-1-Delta(h)","SDF-1-Epsilon(h)","SDF-1-Gamma(h)","SDF-1-Theta(h)","SDF-1al…
MO000120843	cd40-isoform2(h)	9.9	50	24157	0.210043	0.015	2.87412	401	["MO000018526","MO000019545","MO000019613","MO000020123","MO000020125","MO000027279","MO000042951","MO000042952","MO000056595","MO000057619","MO000059600","MO000059675","MO000059924","MO000078269","MO000079414","MO000080694","MO000082439","MO000083628","MO000087697","MO000093601","MO000096389","MO000096735","MO000098252","MO000098844","MO000098848","MO000099216","MO000108541","MO000117998","MO000…	["C5aR(h)","COX2(h)","ER-alpha-L(h)","ER-alpha-S(h)","ER-alpha-isoform3(h)","ER-alpha-isoform4(h)","ETB(h)","ETB-B(h)","ETB-delta3(h)","Fra-1(h)","HEF1-isoform1(h)","HEF1-isoform2(h)","HEF1-isoform3(h)","IBP-1(h)","IL-4Ralpha-isoform1(h)","IL-4Ralpha-isoform2(h)","MATS1-isoform1(h)","MATS1-isoform2(h)","Mcl-1-p24(h)","Mcl-1-p27(h)","Mcl-1L(h)","Mcl-1S(h)","RALT(h)","RhoE(h)","SDF-1-Delta(h)","SDF…
MO000255581	MULE-isoform2(h)	9.995	33	19672	0.203046	0.007	3.1444	401	["MO000019545","MO000019613","MO000020123","MO000020125","MO000027279","MO000042951","MO000042952","MO000056595","MO000057619","MO000078269","MO000079414","MO000082439","MO000083628","MO000087697","MO000093601","MO000096389","MO000096735","MO000098252","MO000099216","MO000108541","MO000125685","MO000134203","MO000134205","MO000138307","MO000175927","MO000255187","MO000255188","MO000257355","MO000…	["COX2(h)","ER-alpha-L(h)","ER-alpha-S(h)","ER-alpha-isoform3(h)","ER-alpha-isoform4(h)","Fra-1(h)","HEF1-isoform1(h)","HEF1-isoform2(h)","HEF1-isoform3(h)","IL-4Ralpha-isoform1(h)","IL-4Ralpha-isoform2(h)","MATS1-isoform1(h)","MATS1-isoform2(h)","Mcl-1-p24(h)","Mcl-1-p27(h)","Mcl-1L(h)","Mcl-1S(h)","RALT(h)","RhoE(h)","SDF-1-Delta(h)","SDF-1-Epsilon(h)","SDF-1-Gamma(h)","SDF-1-Theta(h)","SDF-1al…
MO000279367	AKT(h){aceK}	9.89	55	29346	0.268945	0.016	1.88986	403	["MO000018526","MO000019545","MO000019613","MO000020123","MO000020125","MO000027279","MO000042951","MO000042952","MO000056595","MO000057619","MO000059600","MO000059675","MO000060000","MO000078269","MO000079414","MO000080694","MO000082439","MO000083628","MO000087697","MO000093601","MO000096389","MO000096735","MO000098252","MO000098601","MO000099216","MO000108541","MO000117998","MO000122411","MO000…	["5'-nucleotidase(h)","5'-nucleotidase-isoform2(h)","AXL(h)","AXL-Short(h)","C5aR(h)","COX2(h)","ER-alpha-L(h)","ER-alpha-S(h)","ER-alpha-isoform3(h)","ER-alpha-isoform4(h)","ETB(h)","ETB-B(h)","ETB-delta3(h)","Fra-1(h)","HEF1-isoform1(h)","HEF1-isoform2(h)","HEF1-isoform3(h)","IBP-1(h)","IL-4Ralpha-isoform1(h)","IL-4Ralpha-isoform2(h)","MATS1-isoform1(h)","MATS1-isoform2(h)","Mcl-1-p24(h)","Mcl-…
MO000088503	NRG1-beta2(h)	8.85	33	28042	0.241027	0.017	2.14987	405	["MO000018526","MO000019545","MO000019613","MO000027279","MO000042951","MO000042952","MO000056595","MO000057619","MO000059600","MO000059675","MO000078269","MO000079414","MO000080694","MO000082439","MO000083628","MO000087697","MO000093601","MO000096389","MO000096735","MO000098252","MO000099216","MO000108541","MO000122411","MO000125685","MO000134203","MO000134205","MO000138307","MO000175927","MO000…	["C5aR(h)","COX2(h)","ER-alpha-L(h)","ER-alpha-S(h)","ER-alpha-isoform3(h)","ER-alpha-isoform4(h)","ETB(h)","ETB-B(h)","ETB-delta3(h)","Fra-1(h)","HEF1-isoform1(h)","HEF1-isoform2(h)","HEF1-isoform3(h)","IL-4Ralpha-isoform1(h)","IL-4Ralpha-isoform2(h)","MATS1-isoform1(h)","MATS1-isoform2(h)","Mcl-1-p24(h)","Mcl-1-p27(h)","Mcl-1L(h)","Mcl-1S(h)","RALT(h)","RhoE(h)","SOCS-3(h)","Sh3p2(h)","alpha2M(…
MO000032009	Raf-1(h){pS338}	9.66	46	27395	0.258393	0.017	1.92824	407	["MO000018526","MO000019545","MO000019613","MO000020123","MO000020125","MO000027279","MO000042951","MO000042952","MO000056595","MO000057619","MO000059600","MO000059675","MO000078269","MO000079414","MO000080694","MO000082439","MO000083628","MO000087697","MO000093601","MO000096389","MO000096735","MO000098252","MO000099216","MO000108541","MO000122411","MO000125685","MO000132107","MO000134203","MO000…	["C5aR(h)","COX2(h)","ER-alpha-L(h)","ER-alpha-S(h)","ER-alpha-isoform3(h)","ER-alpha-isoform4(h)","ETB(h)","ETB-B(h)","ETB-delta3(h)","Fra-1(h)","HEF1-isoform1(h)","HEF1-isoform2(h)","HEF1-isoform3(h)","IL-4Ralpha-isoform1(h)","IL-4Ralpha-isoform2(h)","MATS1-isoform1(h)","MATS1-isoform2(h)","Mcl-1-p24(h)","Mcl-1-p27(h)","Mcl-1L(h)","Mcl-1S(h)","RALT(h)","RhoE(h)","SDF-1-Delta(h)","SDF-1-Epsilon(…
MO000020446	Caspase-4(h)	9.99	56	29983	0.280355	0.048	1.68003	412	["MO000018526","MO000019545","MO000019613","MO000020123","MO000020125","MO000027279","MO000042951","MO000042952","MO000056595","MO000057619","MO000059600","MO000059675","MO000060000","MO000078269","MO000079414","MO000080694","MO000082439","MO000083628","MO000087697","MO000093601","MO000096389","MO000096735","MO000098252","MO000098601","MO000099216","MO000108541","MO000116135","MO000117998","MO000…	["5'-nucleotidase(h)","5'-nucleotidase-isoform2(h)","AXL(h)","AXL-Short(h)","C5aR(h)","COX2(h)","ER-alpha-L(h)","ER-alpha-S(h)","ER-alpha-isoform3(h)","ER-alpha-isoform4(h)","ETB(h)","ETB-B(h)","ETB-delta3(h)","Fra-1(h)","HEF1-isoform1(h)","HEF1-isoform2(h)","HEF1-isoform3(h)","IBP-1(h)","IL-4Ralpha-isoform1(h)","IL-4Ralpha-isoform2(h)","MATS1-isoform1(h)","MATS1-isoform2(h)","MIP1B(h)","Mcl-1-p2…
MO000082600	IL-4-isoform1(h)	9.99	40	25936	0.203638	0.004	2.84756	420	["MO000018526","MO000019545","MO000019613","MO000027279","MO000042951","MO000042952","MO000056595","MO000057619","MO000059600","MO000059675","MO000078269","MO000079414","MO000080694","MO000082439","MO000083628","MO000087697","MO000093601","MO000096389","MO000096735","MO000098252","MO000099216","MO000108541","MO000122411","MO000125685","MO000132107","MO000134203","MO000134205","MO000138307","MO000…	["C5aR(h)","COX2(h)","ER-alpha-L(h)","ER-alpha-S(h)","ER-alpha-isoform3(h)","ER-alpha-isoform4(h)","ETB(h)","ETB-B(h)","ETB-delta3(h)","Fra-1(h)","HEF1-isoform1(h)","HEF1-isoform2(h)","HEF1-isoform3(h)","IL-4Ralpha-isoform1(h)","IL-4Ralpha-isoform2(h)","MATS1-isoform1(h)","MATS1-isoform2(h)","Mcl-1-p24(h)","Mcl-1-p27(h)","Mcl-1L(h)","Mcl-1S(h)","RALT(h)","RhoE(h)","SOCS-3(h)","Sh3p2(h)","TNFR2-is…
MO000165409	IL-4-isoform2(h)	9.99	40	25936	0.203638	0.004	2.84572	420	["MO000018526","MO000019545","MO000019613","MO000027279","MO000042951","MO000042952","MO000056595","MO000057619","MO000059600","MO000059675","MO000078269","MO000079414","MO000080694","MO000082439","MO000083628","MO000087697","MO000093601","MO000096389","MO000096735","MO000098252","MO000099216","MO000108541","MO000122411","MO000125685","MO000132107","MO000134203","MO000134205","MO000138307","MO000…	["C5aR(h)","COX2(h)","ER-alpha-L(h)","ER-alpha-S(h)","ER-alpha-isoform3(h)","ER-alpha-isoform4(h)","ETB(h)","ETB-B(h)","ETB-delta3(h)","Fra-1(h)","HEF1-isoform1(h)","HEF1-isoform2(h)","HEF1-isoform3(h)","IL-4Ralpha-isoform1(h)","IL-4Ralpha-isoform2(h)","MATS1-isoform1(h)","MATS1-isoform2(h)","Mcl-1-p24(h)","Mcl-1-p27(h)","Mcl-1L(h)","Mcl-1S(h)","RALT(h)","RhoE(h)","SOCS-3(h)","Sh3p2(h)","TNFR2-is…
MO000125993	AT2(h)	9.555	53	29372	0.267592	0.045	1.47936	435	["MO000018526","MO000018714","MO000019545","MO000019613","MO000020123","MO000020125","MO000027279","MO000042951","MO000042952","MO000056595","MO000057619","MO000059600","MO000059675","MO000078269","MO000079414","MO000080694","MO000082439","MO000083628","MO000087697","MO000093601","MO000096389","MO000096735","MO000098252","MO000099216","MO000108541","MO000122411","MO000125685","MO000132107","MO000…	["AXL(h)","AXL-Short(h)","C5aR(h)","COX2(h)","ER-alpha-L(h)","ER-alpha-S(h)","ER-alpha-isoform3(h)","ER-alpha-isoform4(h)","ETB(h)","ETB-B(h)","ETB-delta3(h)","Fra-1(h)","HEF1-isoform1(h)","HEF1-isoform2(h)","HEF1-isoform3(h)","IL-4Ralpha-isoform1(h)","IL-4Ralpha-isoform2(h)","MATS1-isoform1(h)","MATS1-isoform2(h)","Mcl-1-p24(h)","Mcl-1-p27(h)","Mcl-1L(h)","Mcl-1S(h)","RALT(h)","RhoE(h)","SDF-1-D…
MO000016669	IFNRI	9.825	42	23962	0.206717	0.003	2.45807	445	["MO000018526","MO000019545","MO000019613","MO000020123","MO000020125","MO000027279","MO000042951","MO000042952","MO000056595","MO000057619","MO000059600","MO000059675","MO000078269","MO000079414","MO000080694","MO000082439","MO000083628","MO000087697","MO000093601","MO000096389","MO000096735","MO000098252","MO000122411","MO000125685","MO000134203","MO000134205","MO000138307","MO000138465","MO000…	["C5aR(h)","COX2(h)","ER-alpha-L(h)","ER-alpha-S(h)","ER-alpha-isoform3(h)","ER-alpha-isoform4(h)","ETB(h)","ETB-B(h)","ETB-delta3(h)","Fra-1(h)","HEF1-isoform1(h)","HEF1-isoform2(h)","HEF1-isoform3(h)","IL-4Ralpha-isoform1(h)","IL-4Ralpha-isoform2(h)","MATS1-isoform1(h)","MATS1-isoform2(h)","Mcl-1-p24(h)","Mcl-1-p27(h)","Mcl-1L(h)","Mcl-1S(h)","RALT(h)","RhoE(h)","SDF-1-Delta(h)","SDF-1-Epsilon(…
MO000059526	thrombin(h)	9.855	47	30375	0.257588	0.042	1.6721	448	["MO000018526","MO000019545","MO000019613","MO000020123","MO000020125","MO000027279","MO000042951","MO000042952","MO000056595","MO000057619","MO000059600","MO000059675","MO000078269","MO000079414","MO000080694","MO000082439","MO000083628","MO000087697","MO000093601","MO000096389","MO000096735","MO000098252","MO000098601","MO000099216","MO000108541","MO000122411","MO000125685","MO000134203","MO000…	["5'-nucleotidase(h)","5'-nucleotidase-isoform2(h)","C5aR(h)","COX2(h)","CYP2C9(h)","ER-alpha-L(h)","ER-alpha-S(h)","ER-alpha-isoform3(h)","ER-alpha-isoform4(h)","ETB(h)","ETB-B(h)","ETB-delta3(h)","Fra-1(h)","HEF1-isoform1(h)","HEF1-isoform2(h)","HEF1-isoform3(h)","IL-4Ralpha-isoform1(h)","IL-4Ralpha-isoform2(h)","MATS1-isoform1(h)","MATS1-isoform2(h)","Mcl-1-p24(h)","Mcl-1-p27(h)","Mcl-1L(h)","…
MO000281382	(ATIP-isoform3)2:SHP-1	9.915	37	23391	0.201937	0.001	2.60146	451	["MO000018526","MO000019545","MO000019613","MO000027279","MO000042951","MO000042952","MO000056595","MO000057619","MO000059600","MO000059675","MO000078269","MO000079414","MO000080694","MO000082439","MO000083628","MO000087697","MO000093601","MO000096389","MO000096735","MO000098252","MO000099216","MO000122411","MO000125685","MO000132107","MO000134203","MO000134205","MO000138307","MO000138465","MO000…	["C5aR(h)","COX2(h)","ER-alpha-L(h)","ER-alpha-S(h)","ER-alpha-isoform3(h)","ER-alpha-isoform4(h)","ETB(h)","ETB-B(h)","ETB-delta3(h)","Fra-1(h)","HEF1-isoform1(h)","HEF1-isoform2(h)","HEF1-isoform3(h)","IL-4Ralpha-isoform1(h)","IL-4Ralpha-isoform2(h)","MATS1-isoform1(h)","MATS1-isoform2(h)","Mcl-1-p24(h)","Mcl-1-p27(h)","Mcl-1L(h)","Mcl-1S(h)","RALT(h)","RhoE(h)","SOCS-3(h)","Sh3p2(h)","TNFR2-is…
MO000280542	(angiotensin II)2:(AT2 receptor)2	9.915	37	23385	0.201941	0.001	2.56681	454	["MO000018526","MO000019545","MO000019613","MO000027279","MO000042951","MO000042952","MO000056595","MO000057619","MO000059600","MO000059675","MO000078269","MO000079414","MO000080694","MO000082439","MO000083628","MO000087697","MO000093601","MO000096389","MO000096735","MO000098252","MO000099216","MO000122411","MO000125685","MO000132107","MO000134203","MO000134205","MO000138307","MO000138465","MO000…	["C5aR(h)","COX2(h)","ER-alpha-L(h)","ER-alpha-S(h)","ER-alpha-isoform3(h)","ER-alpha-isoform4(h)","ETB(h)","ETB-B(h)","ETB-delta3(h)","Fra-1(h)","HEF1-isoform1(h)","HEF1-isoform2(h)","HEF1-isoform3(h)","IL-4Ralpha-isoform1(h)","IL-4Ralpha-isoform2(h)","MATS1-isoform1(h)","MATS1-isoform2(h)","Mcl-1-p24(h)","Mcl-1-p27(h)","Mcl-1L(h)","Mcl-1S(h)","RALT(h)","RhoE(h)","SOCS-3(h)","Sh3p2(h)","TNFR2-is…
MO000121328	Dyrk1A-isoform1(h)	9.895	33	24818	0.205809	0.027	2.36605	462	["MO000019545","MO000019613","MO000027279","MO000042951","MO000042952","MO000056595","MO000057619","MO000058719","MO000059600","MO000059675","MO000078269","MO000079414","MO000082439","MO000083628","MO000093601","MO000096389","MO000096735","MO000098252","MO000099216","MO000125685","MO000132107","MO000134203","MO000134205","MO000138307","MO000138465","MO000138467","MO000175927","MO000254519","MO000…	["CD4(h)","COX2(h)","ER-alpha-L(h)","ER-alpha-S(h)","ER-alpha-isoform3(h)","ER-alpha-isoform4(h)","Fra-1(h)","HEF1-isoform1(h)","HEF1-isoform2(h)","HEF1-isoform3(h)","IL-4Ralpha-isoform1(h)","IL-4Ralpha-isoform2(h)","MATS1-isoform1(h)","MATS1-isoform2(h)","Mcl-1-p24(h)","Mcl-1-p27(h)","Mcl-1L(h)","Mcl-1S(h)","RALT(h)","RhoE(h)","SOCS-3(h)","Sh3p2(h)","TNFR2-isoform1(h)","TNFR2-isoform2(h)","c-Ets…
MO000121330	Dyrk1A-isoform3(h)	9.895	33	24818	0.205809	0.027	2.35843	466	["MO000019545","MO000019613","MO000027279","MO000042951","MO000042952","MO000056595","MO000057619","MO000058719","MO000059600","MO000059675","MO000078269","MO000079414","MO000082439","MO000083628","MO000093601","MO000096389","MO000096735","MO000098252","MO000099216","MO000125685","MO000132107","MO000134203","MO000134205","MO000138307","MO000138465","MO000138467","MO000175927","MO000254519","MO000…	["CD4(h)","COX2(h)","ER-alpha-L(h)","ER-alpha-S(h)","ER-alpha-isoform3(h)","ER-alpha-isoform4(h)","Fra-1(h)","HEF1-isoform1(h)","HEF1-isoform2(h)","HEF1-isoform3(h)","IL-4Ralpha-isoform1(h)","IL-4Ralpha-isoform2(h)","MATS1-isoform1(h)","MATS1-isoform2(h)","Mcl-1-p24(h)","Mcl-1-p27(h)","Mcl-1L(h)","Mcl-1S(h)","RALT(h)","RhoE(h)","SOCS-3(h)","Sh3p2(h)","TNFR2-isoform1(h)","TNFR2-isoform2(h)","c-Ets…
MO000017252	IL-10R	9.825	42	23608	0.200048	0.002	2.45078	470	["MO000018526","MO000019545","MO000019613","MO000020123","MO000020125","MO000027279","MO000042951","MO000042952","MO000056595","MO000057619","MO000059600","MO000059675","MO000078269","MO000079414","MO000080694","MO000082439","MO000083628","MO000087697","MO000093601","MO000096389","MO000096735","MO000098252","MO000122411","MO000125685","MO000134203","MO000134205","MO000138307","MO000138465","MO000…	["C5aR(h)","COX2(h)","ER-alpha-L(h)","ER-alpha-S(h)","ER-alpha-isoform3(h)","ER-alpha-isoform4(h)","ETB(h)","ETB-B(h)","ETB-delta3(h)","Fra-1(h)","HEF1-isoform1(h)","HEF1-isoform2(h)","HEF1-isoform3(h)","IL-4Ralpha-isoform1(h)","IL-4Ralpha-isoform2(h)","MATS1-isoform1(h)","MATS1-isoform2(h)","Mcl-1-p24(h)","Mcl-1-p27(h)","Mcl-1L(h)","Mcl-1S(h)","RALT(h)","RhoE(h)","SDF-1-Delta(h)","SDF-1-Epsilon(…
MO000121331	Dyrk1A-isoform4(h)	9.895	33	24818	0.205809	0.028	2.31839	473	["MO000019545","MO000019613","MO000027279","MO000042951","MO000042952","MO000056595","MO000057619","MO000058719","MO000059600","MO000059675","MO000078269","MO000079414","MO000082439","MO000083628","MO000093601","MO000096389","MO000096735","MO000098252","MO000099216","MO000125685","MO000132107","MO000134203","MO000134205","MO000138307","MO000138465","MO000138467","MO000175927","MO000254519","MO000…	["CD4(h)","COX2(h)","ER-alpha-L(h)","ER-alpha-S(h)","ER-alpha-isoform3(h)","ER-alpha-isoform4(h)","Fra-1(h)","HEF1-isoform1(h)","HEF1-isoform2(h)","HEF1-isoform3(h)","IL-4Ralpha-isoform1(h)","IL-4Ralpha-isoform2(h)","MATS1-isoform1(h)","MATS1-isoform2(h)","Mcl-1-p24(h)","Mcl-1-p27(h)","Mcl-1L(h)","Mcl-1S(h)","RALT(h)","RhoE(h)","SOCS-3(h)","Sh3p2(h)","TNFR2-isoform1(h)","TNFR2-isoform2(h)","c-Ets…
MO000125274	kallikrein-2-isoform1(h)	9.51	46	25852	0.211015	0.03	2.21652	473	["MO000019545","MO000019613","MO000020123","MO000020125","MO000027279","MO000042951","MO000042952","MO000056595","MO000057619","MO000058719","MO000059600","MO000059675","MO000078269","MO000079414","MO000082439","MO000083628","MO000087697","MO000093601","MO000096389","MO000096735","MO000098252","MO000099216","MO000108541","MO000125685","MO000127661","MO000132107","MO000134203","MO000134205","MO000…	["ACT-isoform1(h)","ACT-isoform2(h)","ACT-isoform3(h)","CD4(h)","COX2(h)","ER-alpha-L(h)","ER-alpha-S(h)","ER-alpha-isoform3(h)","ER-alpha-isoform4(h)","Fra-1(h)","HEF1-isoform1(h)","HEF1-isoform2(h)","HEF1-isoform3(h)","IL-4Ralpha-isoform1(h)","IL-4Ralpha-isoform2(h)","MATS1-isoform1(h)","MATS1-isoform2(h)","Mcl-1-p24(h)","Mcl-1-p27(h)","Mcl-1L(h)","Mcl-1S(h)","RALT(h)","RhoE(h)","SDF-1-Delta(h)…
MO000281059	kallikrein-2-isoform4(h)	9.51	46	25852	0.211015	0.03	2.21244	473	["MO000019545","MO000019613","MO000020123","MO000020125","MO000027279","MO000042951","MO000042952","MO000056595","MO000057619","MO000058719","MO000059600","MO000059675","MO000078269","MO000079414","MO000082439","MO000083628","MO000087697","MO000093601","MO000096389","MO000096735","MO000098252","MO000099216","MO000108541","MO000125685","MO000127661","MO000132107","MO000134203","MO000134205","MO000…	["ACT-isoform1(h)","ACT-isoform2(h)","ACT-isoform3(h)","CD4(h)","COX2(h)","ER-alpha-L(h)","ER-alpha-S(h)","ER-alpha-isoform3(h)","ER-alpha-isoform4(h)","Fra-1(h)","HEF1-isoform1(h)","HEF1-isoform2(h)","HEF1-isoform3(h)","IL-4Ralpha-isoform1(h)","IL-4Ralpha-isoform2(h)","MATS1-isoform1(h)","MATS1-isoform2(h)","Mcl-1-p24(h)","Mcl-1-p27(h)","Mcl-1L(h)","Mcl-1S(h)","RALT(h)","RhoE(h)","SDF-1-Delta(h)…
MO000125278	kallikrein-2-isoform2(h)	9.51	46	25852	0.211015	0.03	2.2063	476	["MO000019545","MO000019613","MO000020123","MO000020125","MO000027279","MO000042951","MO000042952","MO000056595","MO000057619","MO000058719","MO000059600","MO000059675","MO000078269","MO000079414","MO000082439","MO000083628","MO000087697","MO000093601","MO000096389","MO000096735","MO000098252","MO000099216","MO000108541","MO000125685","MO000127661","MO000132107","MO000134203","MO000134205","MO000…	["ACT-isoform1(h)","ACT-isoform2(h)","ACT-isoform3(h)","CD4(h)","COX2(h)","ER-alpha-L(h)","ER-alpha-S(h)","ER-alpha-isoform3(h)","ER-alpha-isoform4(h)","Fra-1(h)","HEF1-isoform1(h)","HEF1-isoform2(h)","HEF1-isoform3(h)","IL-4Ralpha-isoform1(h)","IL-4Ralpha-isoform2(h)","MATS1-isoform1(h)","MATS1-isoform2(h)","Mcl-1-p24(h)","Mcl-1-p27(h)","Mcl-1L(h)","Mcl-1S(h)","RALT(h)","RhoE(h)","SDF-1-Delta(h)…
MO000130104	p38beta(h){p}	10	46	26573	0.238994	0.039	1.60496	480	["MO000018526","MO000019545","MO000019613","MO000020123","MO000020125","MO000027279","MO000042951","MO000042952","MO000056595","MO000057619","MO000059600","MO000059675","MO000078269","MO000079414","MO000080694","MO000082439","MO000083628","MO000087697","MO000093601","MO000096389","MO000096735","MO000098252","MO000099216","MO000108541","MO000122411","MO000125685","MO000132107","MO000134203","MO000…	["AXL(h)","AXL-Short(h)","C5aR(h)","COX2(h)","ER-alpha-L(h)","ER-alpha-S(h)","ER-alpha-isoform3(h)","ER-alpha-isoform4(h)","ETB(h)","ETB-B(h)","ETB-delta3(h)","Fra-1(h)","HEF1-isoform1(h)","HEF1-isoform2(h)","HEF1-isoform3(h)","IL-4Ralpha-isoform1(h)","IL-4Ralpha-isoform2(h)","MATS1-isoform1(h)","MATS1-isoform2(h)","Mcl-1-p24(h)","Mcl-1-p27(h)","Mcl-1L(h)","Mcl-1S(h)","RALT(h)","RhoE(h)","SDF-1-D…
MO000121329	Dyrk1A-isoform2(h)	9.895	33	24818	0.205809	0.029	2.29495	481	["MO000019545","MO000019613","MO000027279","MO000042951","MO000042952","MO000056595","MO000057619","MO000058719","MO000059600","MO000059675","MO000078269","MO000079414","MO000082439","MO000083628","MO000093601","MO000096389","MO000096735","MO000098252","MO000099216","MO000125685","MO000132107","MO000134203","MO000134205","MO000138307","MO000138465","MO000138467","MO000175927","MO000254519","MO000…	["CD4(h)","COX2(h)","ER-alpha-L(h)","ER-alpha-S(h)","ER-alpha-isoform3(h)","ER-alpha-isoform4(h)","Fra-1(h)","HEF1-isoform1(h)","HEF1-isoform2(h)","HEF1-isoform3(h)","IL-4Ralpha-isoform1(h)","IL-4Ralpha-isoform2(h)","MATS1-isoform1(h)","MATS1-isoform2(h)","Mcl-1-p24(h)","Mcl-1-p27(h)","Mcl-1L(h)","Mcl-1S(h)","RALT(h)","RhoE(h)","SOCS-3(h)","Sh3p2(h)","TNFR2-isoform1(h)","TNFR2-isoform2(h)","c-Ets…
MO000019522	IL-22R1:IL-10R2	9.825	42	23608	0.200048	0.005	2.33171	491	["MO000018526","MO000019545","MO000019613","MO000020123","MO000020125","MO000027279","MO000042951","MO000042952","MO000056595","MO000057619","MO000059600","MO000059675","MO000078269","MO000079414","MO000080694","MO000082439","MO000083628","MO000087697","MO000093601","MO000096389","MO000096735","MO000098252","MO000122411","MO000125685","MO000134203","MO000134205","MO000138307","MO000138465","MO000…	["C5aR(h)","COX2(h)","ER-alpha-L(h)","ER-alpha-S(h)","ER-alpha-isoform3(h)","ER-alpha-isoform4(h)","ETB(h)","ETB-B(h)","ETB-delta3(h)","Fra-1(h)","HEF1-isoform1(h)","HEF1-isoform2(h)","HEF1-isoform3(h)","IL-4Ralpha-isoform1(h)","IL-4Ralpha-isoform2(h)","MATS1-isoform1(h)","MATS1-isoform2(h)","Mcl-1-p24(h)","Mcl-1-p27(h)","Mcl-1L(h)","Mcl-1S(h)","RALT(h)","RhoE(h)","SDF-1-Delta(h)","SDF-1-Epsilon(…
MO000121326	Dyrk1A-Long(h)	9.895	33	24820	0.205808	0.031	2.20587	491	["MO000019545","MO000019613","MO000027279","MO000042951","MO000042952","MO000056595","MO000057619","MO000058719","MO000059600","MO000059675","MO000078269","MO000079414","MO000082439","MO000083628","MO000093601","MO000096389","MO000096735","MO000098252","MO000099216","MO000125685","MO000132107","MO000134203","MO000134205","MO000138307","MO000138465","MO000138467","MO000175927","MO000254519","MO000…	["CD4(h)","COX2(h)","ER-alpha-L(h)","ER-alpha-S(h)","ER-alpha-isoform3(h)","ER-alpha-isoform4(h)","Fra-1(h)","HEF1-isoform1(h)","HEF1-isoform2(h)","HEF1-isoform3(h)","IL-4Ralpha-isoform1(h)","IL-4Ralpha-isoform2(h)","MATS1-isoform1(h)","MATS1-isoform2(h)","Mcl-1-p24(h)","Mcl-1-p27(h)","Mcl-1L(h)","Mcl-1S(h)","RALT(h)","RhoE(h)","SOCS-3(h)","Sh3p2(h)","TNFR2-isoform1(h)","TNFR2-isoform2(h)","c-Ets…
MO000083712	fibronectin-xbb13(h)	9.855	49	25918	0.211974	0.044	1.94132	493	["MO000018526","MO000018976","MO000018977","MO000019545","MO000019613","MO000020123","MO000020125","MO000027279","MO000042951","MO000042952","MO000056595","MO000057619","MO000058719","MO000059600","MO000059675","MO000078269","MO000079414","MO000080605","MO000080694","MO000082439","MO000083628","MO000093601","MO000096389","MO000096735","MO000098252","MO000099216","MO000108541","MO000122411","MO000…	["C5aR(h)","CD4(h)","COX2(h)","ER-alpha-L(h)","ER-alpha-S(h)","ER-alpha-isoform3(h)","ER-alpha-isoform4(h)","ETB(h)","ETB-B(h)","ETB-delta3(h)","Fra-1(h)","HEF1-isoform1(h)","HEF1-isoform2(h)","HEF1-isoform3(h)","IL-4Ralpha-isoform1(h)","IL-4Ralpha-isoform2(h)","MATS1-isoform1(h)","MATS1-isoform2(h)","Mcl-1-p24(h)","Mcl-1-p27(h)","Mcl-1L(h)","Mcl-1S(h)","RALT(h)","RhoE(h)","SDF-1-Delta(h)","SDF-1…
MO000125279	kallikrein-2-isoform3(h)	9.51	46	25852	0.211015	0.033	2.10838	496	["MO000019545","MO000019613","MO000020123","MO000020125","MO000027279","MO000042951","MO000042952","MO000056595","MO000057619","MO000058719","MO000059600","MO000059675","MO000078269","MO000079414","MO000082439","MO000083628","MO000087697","MO000093601","MO000096389","MO000096735","MO000098252","MO000099216","MO000108541","MO000125685","MO000127661","MO000132107","MO000134203","MO000134205","MO000…	["ACT-isoform1(h)","ACT-isoform2(h)","ACT-isoform3(h)","CD4(h)","COX2(h)","ER-alpha-L(h)","ER-alpha-S(h)","ER-alpha-isoform3(h)","ER-alpha-isoform4(h)","Fra-1(h)","HEF1-isoform1(h)","HEF1-isoform2(h)","HEF1-isoform3(h)","IL-4Ralpha-isoform1(h)","IL-4Ralpha-isoform2(h)","MATS1-isoform1(h)","MATS1-isoform2(h)","Mcl-1-p24(h)","Mcl-1-p27(h)","Mcl-1L(h)","Mcl-1S(h)","RALT(h)","RhoE(h)","SDF-1-Delta(h)…
MO000258978	fibronectin-isoform14(h)	9.855	49	25918	0.211974	0.044	1.94125	500	["MO000018526","MO000018976","MO000018977","MO000019545","MO000019613","MO000020123","MO000020125","MO000027279","MO000042951","MO000042952","MO000056595","MO000057619","MO000058719","MO000059600","MO000059675","MO000078269","MO000079414","MO000080605","MO000080694","MO000082439","MO000083628","MO000093601","MO000096389","MO000096735","MO000098252","MO000099216","MO000108541","MO000122411","MO000…	["C5aR(h)","CD4(h)","COX2(h)","ER-alpha-L(h)","ER-alpha-S(h)","ER-alpha-isoform3(h)","ER-alpha-isoform4(h)","ETB(h)","ETB-B(h)","ETB-delta3(h)","Fra-1(h)","HEF1-isoform1(h)","HEF1-isoform2(h)","HEF1-isoform3(h)","IL-4Ralpha-isoform1(h)","IL-4Ralpha-isoform2(h)","MATS1-isoform1(h)","MATS1-isoform2(h)","Mcl-1-p24(h)","Mcl-1-p27(h)","Mcl-1L(h)","Mcl-1S(h)","RALT(h)","RhoE(h)","SDF-1-Delta(h)","SDF-1…
MO000090115	fibronectin-11(h)	9.855	49	25918	0.211974	0.044	1.94125	502	["MO000018526","MO000018976","MO000018977","MO000019545","MO000019613","MO000020123","MO000020125","MO000027279","MO000042951","MO000042952","MO000056595","MO000057619","MO000058719","MO000059600","MO000059675","MO000078269","MO000079414","MO000080605","MO000080694","MO000082439","MO000083628","MO000093601","MO000096389","MO000096735","MO000098252","MO000099216","MO000108541","MO000122411","MO000…	["C5aR(h)","CD4(h)","COX2(h)","ER-alpha-L(h)","ER-alpha-S(h)","ER-alpha-isoform3(h)","ER-alpha-isoform4(h)","ETB(h)","ETB-B(h)","ETB-delta3(h)","Fra-1(h)","HEF1-isoform1(h)","HEF1-isoform2(h)","HEF1-isoform3(h)","IL-4Ralpha-isoform1(h)","IL-4Ralpha-isoform2(h)","MATS1-isoform1(h)","MATS1-isoform2(h)","Mcl-1-p24(h)","Mcl-1-p27(h)","Mcl-1L(h)","Mcl-1S(h)","RALT(h)","RhoE(h)","SDF-1-Delta(h)","SDF-1…
MO000312130	fibronectin-isoform17(h)	9.855	49	25918	0.211974	0.044	1.94126	503	["MO000018526","MO000018976","MO000018977","MO000019545","MO000019613","MO000020123","MO000020125","MO000027279","MO000042951","MO000042952","MO000056595","MO000057619","MO000058719","MO000059600","MO000059675","MO000078269","MO000079414","MO000080605","MO000080694","MO000082439","MO000083628","MO000093601","MO000096389","MO000096735","MO000098252","MO000099216","MO000108541","MO000122411","MO000…	["C5aR(h)","CD4(h)","COX2(h)","ER-alpha-L(h)","ER-alpha-S(h)","ER-alpha-isoform3(h)","ER-alpha-isoform4(h)","ETB(h)","ETB-B(h)","ETB-delta3(h)","Fra-1(h)","HEF1-isoform1(h)","HEF1-isoform2(h)","HEF1-isoform3(h)","IL-4Ralpha-isoform1(h)","IL-4Ralpha-isoform2(h)","MATS1-isoform1(h)","MATS1-isoform2(h)","Mcl-1-p24(h)","Mcl-1-p27(h)","Mcl-1L(h)","Mcl-1S(h)","RALT(h)","RhoE(h)","SDF-1-Delta(h)","SDF-1…
MO000090106	fibronectin-2(h)	9.855	49	25918	0.211974	0.044	1.94124	508	["MO000018526","MO000018976","MO000018977","MO000019545","MO000019613","MO000020123","MO000020125","MO000027279","MO000042951","MO000042952","MO000056595","MO000057619","MO000058719","MO000059600","MO000059675","MO000078269","MO000079414","MO000080605","MO000080694","MO000082439","MO000083628","MO000093601","MO000096389","MO000096735","MO000098252","MO000099216","MO000108541","MO000122411","MO000…	["C5aR(h)","CD4(h)","COX2(h)","ER-alpha-L(h)","ER-alpha-S(h)","ER-alpha-isoform3(h)","ER-alpha-isoform4(h)","ETB(h)","ETB-B(h)","ETB-delta3(h)","Fra-1(h)","HEF1-isoform1(h)","HEF1-isoform2(h)","HEF1-isoform3(h)","IL-4Ralpha-isoform1(h)","IL-4Ralpha-isoform2(h)","MATS1-isoform1(h)","MATS1-isoform2(h)","Mcl-1-p24(h)","Mcl-1-p27(h)","Mcl-1L(h)","Mcl-1S(h)","RALT(h)","RhoE(h)","SDF-1-Delta(h)","SDF-1…
MO000090112	fibronectin-8(h)	9.855	49	25918	0.211974	0.046	1.90861	509	["MO000018526","MO000018976","MO000018977","MO000019545","MO000019613","MO000020123","MO000020125","MO000027279","MO000042951","MO000042952","MO000056595","MO000057619","MO000058719","MO000059600","MO000059675","MO000078269","MO000079414","MO000080605","MO000080694","MO000082439","MO000083628","MO000093601","MO000096389","MO000096735","MO000098252","MO000099216","MO000108541","MO000122411","MO000…	["C5aR(h)","CD4(h)","COX2(h)","ER-alpha-L(h)","ER-alpha-S(h)","ER-alpha-isoform3(h)","ER-alpha-isoform4(h)","ETB(h)","ETB-B(h)","ETB-delta3(h)","Fra-1(h)","HEF1-isoform1(h)","HEF1-isoform2(h)","HEF1-isoform3(h)","IL-4Ralpha-isoform1(h)","IL-4Ralpha-isoform2(h)","MATS1-isoform1(h)","MATS1-isoform2(h)","Mcl-1-p24(h)","Mcl-1-p27(h)","Mcl-1L(h)","Mcl-1S(h)","RALT(h)","RhoE(h)","SDF-1-Delta(h)","SDF-1…
MO000090113	fibronectin-9(h)	9.855	49	25918	0.211974	0.045	1.92243	511	["MO000018526","MO000018976","MO000018977","MO000019545","MO000019613","MO000020123","MO000020125","MO000027279","MO000042951","MO000042952","MO000056595","MO000057619","MO000058719","MO000059600","MO000059675","MO000078269","MO000079414","MO000080605","MO000080694","MO000082439","MO000083628","MO000093601","MO000096389","MO000096735","MO000098252","MO000099216","MO000108541","MO000122411","MO000…	["C5aR(h)","CD4(h)","COX2(h)","ER-alpha-L(h)","ER-alpha-S(h)","ER-alpha-isoform3(h)","ER-alpha-isoform4(h)","ETB(h)","ETB-B(h)","ETB-delta3(h)","Fra-1(h)","HEF1-isoform1(h)","HEF1-isoform2(h)","HEF1-isoform3(h)","IL-4Ralpha-isoform1(h)","IL-4Ralpha-isoform2(h)","MATS1-isoform1(h)","MATS1-isoform2(h)","Mcl-1-p24(h)","Mcl-1-p27(h)","Mcl-1L(h)","Mcl-1S(h)","RALT(h)","RhoE(h)","SDF-1-Delta(h)","SDF-1…
MO000090116	fibronectin-12(h)	9.855	49	25918	0.211974	0.044	1.94123	511	["MO000018526","MO000018976","MO000018977","MO000019545","MO000019613","MO000020123","MO000020125","MO000027279","MO000042951","MO000042952","MO000056595","MO000057619","MO000058719","MO000059600","MO000059675","MO000078269","MO000079414","MO000080605","MO000080694","MO000082439","MO000083628","MO000093601","MO000096389","MO000096735","MO000098252","MO000099216","MO000108541","MO000122411","MO000…	["C5aR(h)","CD4(h)","COX2(h)","ER-alpha-L(h)","ER-alpha-S(h)","ER-alpha-isoform3(h)","ER-alpha-isoform4(h)","ETB(h)","ETB-B(h)","ETB-delta3(h)","Fra-1(h)","HEF1-isoform1(h)","HEF1-isoform2(h)","HEF1-isoform3(h)","IL-4Ralpha-isoform1(h)","IL-4Ralpha-isoform2(h)","MATS1-isoform1(h)","MATS1-isoform2(h)","Mcl-1-p24(h)","Mcl-1-p27(h)","Mcl-1L(h)","Mcl-1S(h)","RALT(h)","RhoE(h)","SDF-1-Delta(h)","SDF-1…
MO000090105	fibronectin-1(h)	9.855	49	25918	0.211974	0.046	1.90025	512	["MO000018526","MO000018976","MO000018977","MO000019545","MO000019613","MO000020123","MO000020125","MO000027279","MO000042951","MO000042952","MO000056595","MO000057619","MO000058719","MO000059600","MO000059675","MO000078269","MO000079414","MO000080605","MO000080694","MO000082439","MO000083628","MO000093601","MO000096389","MO000096735","MO000098252","MO000099216","MO000108541","MO000122411","MO000…	["C5aR(h)","CD4(h)","COX2(h)","ER-alpha-L(h)","ER-alpha-S(h)","ER-alpha-isoform3(h)","ER-alpha-isoform4(h)","ETB(h)","ETB-B(h)","ETB-delta3(h)","Fra-1(h)","HEF1-isoform1(h)","HEF1-isoform2(h)","HEF1-isoform3(h)","IL-4Ralpha-isoform1(h)","IL-4Ralpha-isoform2(h)","MATS1-isoform1(h)","MATS1-isoform2(h)","Mcl-1-p24(h)","Mcl-1-p27(h)","Mcl-1L(h)","Mcl-1S(h)","RALT(h)","RhoE(h)","SDF-1-Delta(h)","SDF-1…
MO000312129	fibronectin-isoform16(h)	9.855	49	25918	0.211974	0.046	1.88764	517	["MO000018526","MO000018976","MO000018977","MO000019545","MO000019613","MO000020123","MO000020125","MO000027279","MO000042951","MO000042952","MO000056595","MO000057619","MO000058719","MO000059600","MO000059675","MO000078269","MO000079414","MO000080605","MO000080694","MO000082439","MO000083628","MO000093601","MO000096389","MO000096735","MO000098252","MO000099216","MO000108541","MO000122411","MO000…	["C5aR(h)","CD4(h)","COX2(h)","ER-alpha-L(h)","ER-alpha-S(h)","ER-alpha-isoform3(h)","ER-alpha-isoform4(h)","ETB(h)","ETB-B(h)","ETB-delta3(h)","Fra-1(h)","HEF1-isoform1(h)","HEF1-isoform2(h)","HEF1-isoform3(h)","IL-4Ralpha-isoform1(h)","IL-4Ralpha-isoform2(h)","MATS1-isoform1(h)","MATS1-isoform2(h)","Mcl-1-p24(h)","Mcl-1-p27(h)","Mcl-1L(h)","Mcl-1S(h)","RALT(h)","RhoE(h)","SDF-1-Delta(h)","SDF-1…
MO000090108	fibronectin-4(h)	9.855	49	25918	0.211974	0.047	1.8888	520	["MO000018526","MO000018976","MO000018977","MO000019545","MO000019613","MO000020123","MO000020125","MO000027279","MO000042951","MO000042952","MO000056595","MO000057619","MO000058719","MO000059600","MO000059675","MO000078269","MO000079414","MO000080605","MO000080694","MO000082439","MO000083628","MO000093601","MO000096389","MO000096735","MO000098252","MO000099216","MO000108541","MO000122411","MO000…	["C5aR(h)","CD4(h)","COX2(h)","ER-alpha-L(h)","ER-alpha-S(h)","ER-alpha-isoform3(h)","ER-alpha-isoform4(h)","ETB(h)","ETB-B(h)","ETB-delta3(h)","Fra-1(h)","HEF1-isoform1(h)","HEF1-isoform2(h)","HEF1-isoform3(h)","IL-4Ralpha-isoform1(h)","IL-4Ralpha-isoform2(h)","MATS1-isoform1(h)","MATS1-isoform2(h)","Mcl-1-p24(h)","Mcl-1-p27(h)","Mcl-1L(h)","Mcl-1S(h)","RALT(h)","RhoE(h)","SDF-1-Delta(h)","SDF-1…
MO000090111	fibronectin-7(h)	9.855	49	25918	0.211974	0.046	1.89454	522	["MO000018526","MO000018976","MO000018977","MO000019545","MO000019613","MO000020123","MO000020125","MO000027279","MO000042951","MO000042952","MO000056595","MO000057619","MO000058719","MO000059600","MO000059675","MO000078269","MO000079414","MO000080605","MO000080694","MO000082439","MO000083628","MO000093601","MO000096389","MO000096735","MO000098252","MO000099216","MO000108541","MO000122411","MO000…	["C5aR(h)","CD4(h)","COX2(h)","ER-alpha-L(h)","ER-alpha-S(h)","ER-alpha-isoform3(h)","ER-alpha-isoform4(h)","ETB(h)","ETB-B(h)","ETB-delta3(h)","Fra-1(h)","HEF1-isoform1(h)","HEF1-isoform2(h)","HEF1-isoform3(h)","IL-4Ralpha-isoform1(h)","IL-4Ralpha-isoform2(h)","MATS1-isoform1(h)","MATS1-isoform2(h)","Mcl-1-p24(h)","Mcl-1-p27(h)","Mcl-1L(h)","Mcl-1S(h)","RALT(h)","RhoE(h)","SDF-1-Delta(h)","SDF-1…
MO000258979	fibronectin-isoform15(h)	9.855	49	25918	0.211974	0.048	1.84973	522	["MO000018526","MO000018976","MO000018977","MO000019545","MO000019613","MO000020123","MO000020125","MO000027279","MO000042951","MO000042952","MO000056595","MO000057619","MO000058719","MO000059600","MO000059675","MO000078269","MO000079414","MO000080605","MO000080694","MO000082439","MO000083628","MO000093601","MO000096389","MO000096735","MO000098252","MO000099216","MO000108541","MO000122411","MO000…	["C5aR(h)","CD4(h)","COX2(h)","ER-alpha-L(h)","ER-alpha-S(h)","ER-alpha-isoform3(h)","ER-alpha-isoform4(h)","ETB(h)","ETB-B(h)","ETB-delta3(h)","Fra-1(h)","HEF1-isoform1(h)","HEF1-isoform2(h)","HEF1-isoform3(h)","IL-4Ralpha-isoform1(h)","IL-4Ralpha-isoform2(h)","MATS1-isoform1(h)","MATS1-isoform2(h)","Mcl-1-p24(h)","Mcl-1-p27(h)","Mcl-1L(h)","Mcl-1S(h)","RALT(h)","RhoE(h)","SDF-1-Delta(h)","SDF-1…
MO000090107	fibronectin-3(h)	9.855	49	25918	0.211974	0.046	1.8947	525	["MO000018526","MO000018976","MO000018977","MO000019545","MO000019613","MO000020123","MO000020125","MO000027279","MO000042951","MO000042952","MO000056595","MO000057619","MO000058719","MO000059600","MO000059675","MO000078269","MO000079414","MO000080605","MO000080694","MO000082439","MO000083628","MO000093601","MO000096389","MO000096735","MO000098252","MO000099216","MO000108541","MO000122411","MO000…	["C5aR(h)","CD4(h)","COX2(h)","ER-alpha-L(h)","ER-alpha-S(h)","ER-alpha-isoform3(h)","ER-alpha-isoform4(h)","ETB(h)","ETB-B(h)","ETB-delta3(h)","Fra-1(h)","HEF1-isoform1(h)","HEF1-isoform2(h)","HEF1-isoform3(h)","IL-4Ralpha-isoform1(h)","IL-4Ralpha-isoform2(h)","MATS1-isoform1(h)","MATS1-isoform2(h)","Mcl-1-p24(h)","Mcl-1-p27(h)","Mcl-1L(h)","Mcl-1S(h)","RALT(h)","RhoE(h)","SDF-1-Delta(h)","SDF-1…
MO000090114	fibronectin-10(h)	9.855	49	25918	0.211974	0.046	1.89238	526	["MO000018526","MO000018976","MO000018977","MO000019545","MO000019613","MO000020123","MO000020125","MO000027279","MO000042951","MO000042952","MO000056595","MO000057619","MO000058719","MO000059600","MO000059675","MO000078269","MO000079414","MO000080605","MO000080694","MO000082439","MO000083628","MO000093601","MO000096389","MO000096735","MO000098252","MO000099216","MO000108541","MO000122411","MO000…	["C5aR(h)","CD4(h)","COX2(h)","ER-alpha-L(h)","ER-alpha-S(h)","ER-alpha-isoform3(h)","ER-alpha-isoform4(h)","ETB(h)","ETB-B(h)","ETB-delta3(h)","Fra-1(h)","HEF1-isoform1(h)","HEF1-isoform2(h)","HEF1-isoform3(h)","IL-4Ralpha-isoform1(h)","IL-4Ralpha-isoform2(h)","MATS1-isoform1(h)","MATS1-isoform2(h)","Mcl-1-p24(h)","Mcl-1-p27(h)","Mcl-1L(h)","Mcl-1S(h)","RALT(h)","RhoE(h)","SDF-1-Delta(h)","SDF-1…
MO000090110	fibronectin-6(h)	9.855	49	25918	0.211974	0.047	1.88301	527	["MO000018526","MO000018976","MO000018977","MO000019545","MO000019613","MO000020123","MO000020125","MO000027279","MO000042951","MO000042952","MO000056595","MO000057619","MO000058719","MO000059600","MO000059675","MO000078269","MO000079414","MO000080605","MO000080694","MO000082439","MO000083628","MO000093601","MO000096389","MO000096735","MO000098252","MO000099216","MO000108541","MO000122411","MO000…	["C5aR(h)","CD4(h)","COX2(h)","ER-alpha-L(h)","ER-alpha-S(h)","ER-alpha-isoform3(h)","ER-alpha-isoform4(h)","ETB(h)","ETB-B(h)","ETB-delta3(h)","Fra-1(h)","HEF1-isoform1(h)","HEF1-isoform2(h)","HEF1-isoform3(h)","IL-4Ralpha-isoform1(h)","IL-4Ralpha-isoform2(h)","MATS1-isoform1(h)","MATS1-isoform2(h)","Mcl-1-p24(h)","Mcl-1-p27(h)","Mcl-1L(h)","Mcl-1S(h)","RALT(h)","RhoE(h)","SDF-1-Delta(h)","SDF-1…
MO000166795	Lck-L(h){pY394}	9.355	38	26263	0.213964	0.029	1.7036	527	["MO000018526","MO000019545","MO000019613","MO000027279","MO000042951","MO000042952","MO000056595","MO000057619","MO000059600","MO000059675","MO000078269","MO000079414","MO000080694","MO000082439","MO000083628","MO000087697","MO000093601","MO000096389","MO000096735","MO000098252","MO000099216","MO000122411","MO000125685","MO000132107","MO000134203","MO000134205","MO000138465","MO000138467","MO000…	["C5aR(h)","COX2(h)","ER-alpha-L(h)","ER-alpha-S(h)","ER-alpha-isoform3(h)","ER-alpha-isoform4(h)","ETB(h)","ETB-B(h)","ETB-delta3(h)","Fra-1(h)","HEF1-isoform1(h)","HEF1-isoform2(h)","HEF1-isoform3(h)","IL-4Ralpha-isoform1(h)","IL-4Ralpha-isoform2(h)","MATS1-isoform1(h)","MATS1-isoform2(h)","Mcl-1-p24(h)","Mcl-1-p27(h)","Mcl-1L(h)","Mcl-1S(h)","RALT(h)","SOCS-3(h)","Sh3p2(h)","TNFR2-isoform1(h)"…
MO000188147	PAK1{pS199}{pS204}{pT423}:Rac1:GTP	9.99	41	26074	0.213844	0.048	1.69606	530	["MO000018526","MO000019545","MO000019613","MO000020123","MO000020125","MO000027279","MO000042951","MO000042952","MO000056595","MO000057619","MO000059600","MO000059675","MO000078269","MO000079414","MO000080694","MO000082439","MO000083628","MO000087697","MO000093601","MO000096389","MO000096735","MO000098252","MO000099216","MO000108541","MO000122411","MO000125685","MO000132107","MO000134203","MO000…	["C5aR(h)","COX2(h)","ER-alpha-L(h)","ER-alpha-S(h)","ER-alpha-isoform3(h)","ER-alpha-isoform4(h)","ETB(h)","ETB-B(h)","ETB-delta3(h)","Fra-1(h)","HEF1-isoform1(h)","HEF1-isoform2(h)","HEF1-isoform3(h)","IL-4Ralpha-isoform1(h)","IL-4Ralpha-isoform2(h)","MATS1-isoform1(h)","MATS1-isoform2(h)","Mcl-1-p24(h)","Mcl-1-p27(h)","Mcl-1L(h)","Mcl-1S(h)","RALT(h)","RhoE(h)","SDF-1-Delta(h)","SDF-1-Epsilon(…
MO000090109	fibronectin-5(h)	9.855	49	25918	0.211974	0.047	1.86887	532	["MO000018526","MO000018976","MO000018977","MO000019545","MO000019613","MO000020123","MO000020125","MO000027279","MO000042951","MO000042952","MO000056595","MO000057619","MO000058719","MO000059600","MO000059675","MO000078269","MO000079414","MO000080605","MO000080694","MO000082439","MO000083628","MO000093601","MO000096389","MO000096735","MO000098252","MO000099216","MO000108541","MO000122411","MO000…	["C5aR(h)","CD4(h)","COX2(h)","ER-alpha-L(h)","ER-alpha-S(h)","ER-alpha-isoform3(h)","ER-alpha-isoform4(h)","ETB(h)","ETB-B(h)","ETB-delta3(h)","Fra-1(h)","HEF1-isoform1(h)","HEF1-isoform2(h)","HEF1-isoform3(h)","IL-4Ralpha-isoform1(h)","IL-4Ralpha-isoform2(h)","MATS1-isoform1(h)","MATS1-isoform2(h)","Mcl-1-p24(h)","Mcl-1-p27(h)","Mcl-1L(h)","Mcl-1S(h)","RALT(h)","RhoE(h)","SDF-1-Delta(h)","SDF-1…
MO000117976	mCD8alpha(h)	9.565	38	25090	0.201079	0.015	2.00258	532	["MO000018526","MO000019545","MO000019613","MO000027279","MO000042951","MO000042952","MO000056595","MO000057619","MO000059600","MO000059675","MO000078269","MO000079414","MO000080694","MO000082439","MO000083628","MO000087697","MO000093601","MO000096389","MO000096735","MO000098252","MO000099216","MO000122411","MO000125685","MO000132107","MO000134203","MO000134205","MO000138465","MO000138467","MO000…	["C5aR(h)","COX2(h)","ER-alpha-L(h)","ER-alpha-S(h)","ER-alpha-isoform3(h)","ER-alpha-isoform4(h)","ETB(h)","ETB-B(h)","ETB-delta3(h)","Fra-1(h)","HEF1-isoform1(h)","HEF1-isoform2(h)","HEF1-isoform3(h)","IL-4Ralpha-isoform1(h)","IL-4Ralpha-isoform2(h)","MATS1-isoform1(h)","MATS1-isoform2(h)","Mcl-1-p24(h)","Mcl-1-p27(h)","Mcl-1L(h)","Mcl-1S(h)","RALT(h)","SOCS-3(h)","Sh3p2(h)","TNFR2-isoform1(h)"…
MO000258977	fibronectin-isoform13(h)	9.855	49	25918	0.211974	0.046	1.88735	532	["MO000018526","MO000018976","MO000018977","MO000019545","MO000019613","MO000020123","MO000020125","MO000027279","MO000042951","MO000042952","MO000056595","MO000057619","MO000058719","MO000059600","MO000059675","MO000078269","MO000079414","MO000080605","MO000080694","MO000082439","MO000083628","MO000093601","MO000096389","MO000096735","MO000098252","MO000099216","MO000108541","MO000122411","MO000…	["C5aR(h)","CD4(h)","COX2(h)","ER-alpha-L(h)","ER-alpha-S(h)","ER-alpha-isoform3(h)","ER-alpha-isoform4(h)","ETB(h)","ETB-B(h)","ETB-delta3(h)","Fra-1(h)","HEF1-isoform1(h)","HEF1-isoform2(h)","HEF1-isoform3(h)","IL-4Ralpha-isoform1(h)","IL-4Ralpha-isoform2(h)","MATS1-isoform1(h)","MATS1-isoform2(h)","Mcl-1-p24(h)","Mcl-1-p27(h)","Mcl-1L(h)","Mcl-1S(h)","RALT(h)","RhoE(h)","SDF-1-Delta(h)","SDF-1…
MO000059062	CD51-isoform1(h)	9.585	37	25647	0.202804	0.035	1.9577	534	["MO000018526","MO000019545","MO000019613","MO000027279","MO000042951","MO000042952","MO000056595","MO000057619","MO000059600","MO000059675","MO000078269","MO000079414","MO000080694","MO000082439","MO000083628","MO000087697","MO000093601","MO000096389","MO000096735","MO000098252","MO000099216","MO000108541","MO000117998","MO000122411","MO000125685","MO000134203","MO000134205","MO000138307","MO000…	["C5aR(h)","COX2(h)","ER-alpha-L(h)","ER-alpha-S(h)","ER-alpha-isoform3(h)","ER-alpha-isoform4(h)","ETB(h)","ETB-B(h)","ETB-delta3(h)","Fra-1(h)","HEF1-isoform1(h)","HEF1-isoform2(h)","HEF1-isoform3(h)","IBP-1(h)","IL-4Ralpha-isoform1(h)","IL-4Ralpha-isoform2(h)","MATS1-isoform1(h)","MATS1-isoform2(h)","Mcl-1-p24(h)","Mcl-1-p27(h)","Mcl-1L(h)","Mcl-1S(h)","RALT(h)","RhoE(h)","SOCS-3(h)","Sh3p2(h)…
MO000279336	Rac1:GTP:pak2	9.99	41	25999	0.210951	0.039	1.72951	552	["MO000018526","MO000019545","MO000019613","MO000020123","MO000020125","MO000027279","MO000042951","MO000042952","MO000056595","MO000057619","MO000059600","MO000059675","MO000078269","MO000079414","MO000080694","MO000082439","MO000083628","MO000087697","MO000093601","MO000096389","MO000096735","MO000098252","MO000099216","MO000108541","MO000122411","MO000125685","MO000132107","MO000134203","MO000…	["C5aR(h)","COX2(h)","ER-alpha-L(h)","ER-alpha-S(h)","ER-alpha-isoform3(h)","ER-alpha-isoform4(h)","ETB(h)","ETB-B(h)","ETB-delta3(h)","Fra-1(h)","HEF1-isoform1(h)","HEF1-isoform2(h)","HEF1-isoform3(h)","IL-4Ralpha-isoform1(h)","IL-4Ralpha-isoform2(h)","MATS1-isoform1(h)","MATS1-isoform2(h)","Mcl-1-p24(h)","Mcl-1-p27(h)","Mcl-1L(h)","Mcl-1S(h)","RALT(h)","RhoE(h)","SDF-1-Delta(h)","SDF-1-Epsilon(…
MO000117979	sCD8alpha(h)	9.565	38	25090	0.201079	0.017	1.92159	553	["MO000018526","MO000019545","MO000019613","MO000027279","MO000042951","MO000042952","MO000056595","MO000057619","MO000059600","MO000059675","MO000078269","MO000079414","MO000080694","MO000082439","MO000083628","MO000087697","MO000093601","MO000096389","MO000096735","MO000098252","MO000099216","MO000122411","MO000125685","MO000132107","MO000134203","MO000134205","MO000138465","MO000138467","MO000…	["C5aR(h)","COX2(h)","ER-alpha-L(h)","ER-alpha-S(h)","ER-alpha-isoform3(h)","ER-alpha-isoform4(h)","ETB(h)","ETB-B(h)","ETB-delta3(h)","Fra-1(h)","HEF1-isoform1(h)","HEF1-isoform2(h)","HEF1-isoform3(h)","IL-4Ralpha-isoform1(h)","IL-4Ralpha-isoform2(h)","MATS1-isoform1(h)","MATS1-isoform2(h)","Mcl-1-p24(h)","Mcl-1-p27(h)","Mcl-1L(h)","Mcl-1S(h)","RALT(h)","SOCS-3(h)","Sh3p2(h)","TNFR2-isoform1(h)"…
The Score value of each master regulatory molecule reflects how well this molecule is connected with other molecules in the database, and how many molecules from the input list (“reached from set”) are present in the network of this master molecule (“reachable total”). The “reached from set” molecules are listed in the column “Hit names”. The molecules with the highest Score are therefore a prior…
