# Supplementary material for: Gene networks and transcriptional regulators associated with liver cancer development and progression
Source: BMC Med Genomics. 2021 Feb 4;14:41. doi: 10.1186/s12920-021-00883-5 (PMC7863452; doi:10.1186/s12920-021-00883-5)
Supplement: Supplementary file 14 — Additional file 14. Master regulator molecules of genes downregulated in GE2-hepatocellular carcinoma (HCC). Significantly down regulated genes in GE2-HCC (n=13) versus NT (n=17) samples with mean fold change (FC) ≤ -2 and false discovery rate (FDR) ≤ 0.05 were identified (Additional file 5) and used as an input gene list for bioinformatics analyses. Master regulator molecules in the signal transduction pathways, at a distance of up to 10 steps upstream of the dysregulated genes, were identified using the curated database of pathways and protein interactions TRANSPATH®. [file 12920_2021_883_MOESM14_ESM.xls]

## Sheet: GE2_DOWN_Regulators upstream
ID	Master molecule name	Maximal radius	Reached from set	Reachable total	Score	FDR	Z-Score	Ranks sum	Hits	Hit names	Explanations for column values are given at the bottom of the table
MO000060089	TNF-alpha(h)	9.99	147	31594	0.378929	0	8.70454	67	["MO000020123","MO000020125","MO000022269","MO000032452","MO000034329","MO000036201","MO000037502","MO000037503","MO000041783","MO000041784","MO000041785","MO000041786","MO000042236","MO000042238","MO000056595","MO000057787","MO000058224","MO000058849","MO000058921","MO000059020","MO000059100","MO000059826","MO000059924","MO000079414","MO000079546","MO000079681","MO000080033","MO000081388","MO000…	["3-oxo-5-alpha-steroid 4-dehydrogenase 1(h)","ADAMTS-1(h)","AR-isoform1(h)","AR-isoform2(h)","AR-p18(h)","AR-p34(h)","AR-p47(h)","AR-p50(h)","AR-p60(h)","AR-p87(h)","Biglycan(h)","C3a(h)","C3b(h)","C3b-p43(h)","C3b-p46(h)","C3b-p68(h)","CD14(h)","CD81(h)","CFTR-isoform1(h)","CFTR-isoform2(h)","CFTR-isoform3(h)","COX2(h)","ER-alpha-L(h)","ER-alpha-S(h)","ER-alpha-isoform3(h)","ER-alpha-isoform4(h…
MO000129717	GPRK5(h)	9.79	96	24575	0.361888	0	9.98343	73	["MO000018976","MO000018977","MO000020123","MO000020125","MO000034329","MO000041783","MO000041784","MO000041785","MO000041786","MO000042236","MO000042238","MO000056595","MO000057787","MO000058224","MO000058849","MO000058921","MO000059020","MO000059100","MO000059826","MO000060000","MO000079414","MO000079546","MO000079681","MO000080033","MO000080605","MO000083474","MO000083475","MO000089574","MO000…	["AR-isoform1(h)","AR-isoform2(h)","AR-p18(h)","AR-p34(h)","AR-p47(h)","AR-p50(h)","AR-p60(h)","AR-p87(h)","CCL21a(h)","CFTR-isoform1(h)","CFTR-isoform2(h)","CFTR-isoform3(h)","COX2(h)","ER-alpha-L(h)","ER-alpha-S(h)","ER-alpha-isoform3(h)","ER-alpha-isoform4(h)","ET-1(h)","FOSB-isoform2(h)","FosB(h)","GHR-isoform1(h)","GHR-isoform2(h)","GHR-isoform3(h)","GHR-isoform4(h)","GPRK5(h)","IGFBP-3-isof…
MO000134024	IL-10(h)	9.81	134	28887	0.406534	0	6.791	73	["MO000018976","MO000018977","MO000020123","MO000020125","MO000032452","MO000034329","MO000036201","MO000037502","MO000037503","MO000041783","MO000041784","MO000041785","MO000041786","MO000042236","MO000042238","MO000056595","MO000057787","MO000058224","MO000058849","MO000058921","MO000059020","MO000059100","MO000059826","MO000079414","MO000079546","MO000079681","MO000080033","MO000080605","MO000…	["3-oxo-5-alpha-steroid 4-dehydrogenase 1(h)","ADAMTS-1(h)","AR-isoform1(h)","AR-isoform2(h)","AR-p18(h)","AR-p34(h)","AR-p47(h)","AR-p50(h)","AR-p60(h)","AR-p87(h)","Biglycan(h)","C3b-p43(h)","C3b-p46(h)","C3b-p68(h)","CCL21a(h)","CD14(h)","CD81(h)","COX2(h)","EMILIN-1(h)","ER-alpha-L(h)","ER-alpha-S(h)","ER-alpha-isoform3(h)","ER-alpha-isoform4(h)","ET-1(h)","FOSB-isoform2(h)","FosB(h)","GHR-is…
MO000054152	mTOR(h):rictor(h)	9.925	162	34479	0.475417	0.009	4.00925	77	["MO000018976","MO000018977","MO000020123","MO000020125","MO000032452","MO000034329","MO000036201","MO000037502","MO000037503","MO000041783","MO000041784","MO000041785","MO000041786","MO000042236","MO000042238","MO000042526","MO000056595","MO000057787","MO000058224","MO000058849","MO000058921","MO000059020","MO000059100","MO000059826","MO000060000","MO000079414","MO000079546","MO000079681","MO000…	["3-oxo-5-alpha-steroid 4-dehydrogenase 1(h)","AR-isoform1(h)","AR-isoform2(h)","AR-p18(h)","AR-p34(h)","AR-p47(h)","AR-p50(h)","AR-p60(h)","AR-p87(h)","Aquaporin1-isoform1(h)","Aquaporin1-isoform2(h)","Aquaporin1-isoform3(h)","Aquaporin1-isoform4(h)","Biglycan(h)","CCL21a(h)","CD14(h)","CFTR-isoform1(h)","CFTR-isoform2(h)","CFTR-isoform3(h)","COX2(h)","ER-alpha-L(h)","ER-alpha-S(h)","ER-alpha-is…
MO000083769	MKP-1(h)	9.87	156	34284	0.440335	0.002	4.0265	86	["MO000018976","MO000018977","MO000020123","MO000020125","MO000032452","MO000034329","MO000036201","MO000037502","MO000037503","MO000041783","MO000041784","MO000041785","MO000041786","MO000042236","MO000042238","MO000042526","MO000056595","MO000057787","MO000058224","MO000058849","MO000058921","MO000059020","MO000059100","MO000059826","MO000079414","MO000079546","MO000079681","MO000080033","MO000…	["3-ketoacyl-CoA thiolase, mitochondrial(h)","3-ketoacyl-CoA thiolase, peroxisomal(h)","3-ketoacyl-CoA thiolase, peroxisomal-isoform2(h)","AR-isoform1(h)","AR-isoform2(h)","AR-p18(h)","AR-p34(h)","AR-p47(h)","AR-p50(h)","AR-p60(h)","AR-p87(h)","Aquaporin1-isoform1(h)","Aquaporin1-isoform2(h)","Aquaporin1-isoform3(h)","Aquaporin1-isoform4(h)","Biglycan(h)","CD14(h)","CD81(h)","CFTR-isoform1(h)","C…
MO000141330	MKP-2-isoform1(h)	9.87	158	33779	0.416777	0.001	4.05338	93	["MO000018976","MO000018977","MO000020123","MO000020125","MO000032452","MO000034329","MO000036201","MO000037502","MO000037503","MO000041783","MO000041784","MO000041785","MO000041786","MO000042236","MO000042238","MO000042526","MO000056595","MO000057787","MO000058224","MO000058849","MO000058921","MO000059020","MO000059100","MO000059826","MO000079414","MO000079546","MO000079681","MO000080033","MO000…	["3-ketoacyl-CoA thiolase, mitochondrial(h)","3-ketoacyl-CoA thiolase, peroxisomal(h)","3-ketoacyl-CoA thiolase, peroxisomal-isoform2(h)","3-oxo-5-alpha-steroid 4-dehydrogenase 1(h)","AR-isoform1(h)","AR-isoform2(h)","AR-p18(h)","AR-p34(h)","AR-p47(h)","AR-p50(h)","AR-p60(h)","AR-p87(h)","Aquaporin1-isoform1(h)","Aquaporin1-isoform2(h)","Aquaporin1-isoform3(h)","Aquaporin1-isoform4(h)","Biglycan(…
MO000080033	IL-6(h)	9.96	122	26578	0.34509	0	8.4107	94	["MO000020123","MO000020125","MO000022269","MO000032452","MO000034329","MO000036201","MO000037502","MO000037503","MO000041783","MO000041784","MO000041785","MO000041786","MO000042236","MO000042238","MO000056595","MO000057787","MO000058224","MO000058849","MO000058921","MO000059020","MO000059100","MO000059826","MO000079414","MO000079546","MO000079681","MO000080033","MO000081388","MO000083474","MO000…	["3-oxo-5-alpha-steroid 4-dehydrogenase 1(h)","AR-isoform1(h)","AR-isoform2(h)","AR-p18(h)","AR-p34(h)","AR-p47(h)","AR-p50(h)","AR-p60(h)","AR-p87(h)","C3a(h)","C3b(h)","C3b-p43(h)","C3b-p46(h)","C3b-p68(h)","CD81(h)","CFTR-isoform1(h)","CFTR-isoform2(h)","CFTR-isoform3(h)","COX2(h)","CYP2C19(h)","CYP2C9(h)","ER-alpha-L(h)","ER-alpha-S(h)","ER-alpha-isoform3(h)","ER-alpha-isoform4(h)","ET-1(h)",…
MO000081768	PACE(h)	9.9	152	31551	0.379218	0	5.25602	95	["MO000020123","MO000020125","MO000022269","MO000032452","MO000034329","MO000036201","MO000037502","MO000037503","MO000041783","MO000041784","MO000041785","MO000041786","MO000042236","MO000042238","MO000042526","MO000056595","MO000057787","MO000058224","MO000058849","MO000058921","MO000059020","MO000059100","MO000059826","MO000060000","MO000079414","MO000079546","MO000079681","MO000080033","MO000…	["ADAMTS-1(h)","AR-isoform1(h)","AR-isoform2(h)","AR-p18(h)","AR-p34(h)","AR-p47(h)","AR-p50(h)","AR-p60(h)","AR-p87(h)","BMP5(h)","Biglycan(h)","C3a(h)","C3b(h)","C3b-p43(h)","C3b-p46(h)","C3b-p68(h)","C3c(h)","CCL21a(h)","CD81(h)","CFTR-isoform1(h)","CFTR-isoform2(h)","CFTR-isoform3(h)","COX2(h)","ER-alpha-L(h)","ER-alpha-S(h)","ER-alpha-isoform3(h)","ER-alpha-isoform4(h)","ET-1(h)","FOSB-isofo…
MO000255880	RSK3-isoform3(h)	9.975	121	30869	0.393758	0	4.68445	96	["MO000020123","MO000020125","MO000032452","MO000036201","MO000037502","MO000037503","MO000041783","MO000041784","MO000041785","MO000041786","MO000042236","MO000042238","MO000056595","MO000057787","MO000058224","MO000058849","MO000058921","MO000059020","MO000059100","MO000059826","MO000079414","MO000079546","MO000079681","MO000080033","MO000083474","MO000083475","MO000086117","MO000086119","MO000…	["AR-isoform1(h)","AR-isoform2(h)","AR-p18(h)","AR-p34(h)","AR-p47(h)","AR-p50(h)","AR-p60(h)","AR-p87(h)","Aquaporin1-isoform1(h)","Aquaporin1-isoform2(h)","Aquaporin1-isoform3(h)","Aquaporin1-isoform4(h)","CD14(h)","CFTR-isoform1(h)","CFTR-isoform2(h)","CFTR-isoform3(h)","COX2(h)","ER-alpha-L(h)","ER-alpha-S(h)","ER-alpha-isoform3(h)","ER-alpha-isoform4(h)","ET-1(h)","FOSB-isoform2(h)","FosB(h)…
MO000057787	RSK3-isoform1(h)	9.975	121	30869	0.393758	0.001	4.64135	97	["MO000020123","MO000020125","MO000032452","MO000036201","MO000037502","MO000037503","MO000041783","MO000041784","MO000041785","MO000041786","MO000042236","MO000042238","MO000056595","MO000057787","MO000058224","MO000058849","MO000058921","MO000059020","MO000059100","MO000059826","MO000079414","MO000079546","MO000079681","MO000080033","MO000083474","MO000083475","MO000086117","MO000086119","MO000…	["AR-isoform1(h)","AR-isoform2(h)","AR-p18(h)","AR-p34(h)","AR-p47(h)","AR-p50(h)","AR-p60(h)","AR-p87(h)","Aquaporin1-isoform1(h)","Aquaporin1-isoform2(h)","Aquaporin1-isoform3(h)","Aquaporin1-isoform4(h)","CD14(h)","CFTR-isoform1(h)","CFTR-isoform2(h)","CFTR-isoform3(h)","COX2(h)","ER-alpha-L(h)","ER-alpha-S(h)","ER-alpha-isoform3(h)","ER-alpha-isoform4(h)","ET-1(h)","FOSB-isoform2(h)","FosB(h)…
MO000099197	ILK(h)	9.96	178	34980	0.533194	0	3.43477	98	["MO000018976","MO000018977","MO000020123","MO000020125","MO000032452","MO000034329","MO000036201","MO000037502","MO000037503","MO000041783","MO000041784","MO000041785","MO000041786","MO000042236","MO000042238","MO000042526","MO000056595","MO000057787","MO000058224","MO000058849","MO000058921","MO000059020","MO000059100","MO000059826","MO000060000","MO000079414","MO000079546","MO000079681","MO000…	["3-ketoacyl-CoA thiolase, mitochondrial(h)","3-ketoacyl-CoA thiolase, peroxisomal(h)","3-ketoacyl-CoA thiolase, peroxisomal-isoform2(h)","3-oxo-5-alpha-steroid 4-dehydrogenase 1(h)","AR-isoform1(h)","AR-isoform2(h)","AR-p18(h)","AR-p34(h)","AR-p47(h)","AR-p50(h)","AR-p60(h)","AR-p87(h)","Aquaporin1-isoform1(h)","Aquaporin1-isoform2(h)","Aquaporin1-isoform3(h)","Aquaporin1-isoform4(h)","Biglycan(…
MO000255879	RSK3-isoform2(h)	9.975	121	30869	0.393758	0	4.66681	98	["MO000020123","MO000020125","MO000032452","MO000036201","MO000037502","MO000037503","MO000041783","MO000041784","MO000041785","MO000041786","MO000042236","MO000042238","MO000056595","MO000057787","MO000058224","MO000058849","MO000058921","MO000059020","MO000059100","MO000059826","MO000079414","MO000079546","MO000079681","MO000080033","MO000083474","MO000083475","MO000086117","MO000086119","MO000…	["AR-isoform1(h)","AR-isoform2(h)","AR-p18(h)","AR-p34(h)","AR-p47(h)","AR-p50(h)","AR-p60(h)","AR-p87(h)","Aquaporin1-isoform1(h)","Aquaporin1-isoform2(h)","Aquaporin1-isoform3(h)","Aquaporin1-isoform4(h)","CD14(h)","CFTR-isoform1(h)","CFTR-isoform2(h)","CFTR-isoform3(h)","COX2(h)","ER-alpha-L(h)","ER-alpha-S(h)","ER-alpha-isoform3(h)","ER-alpha-isoform4(h)","ET-1(h)","FOSB-isoform2(h)","FosB(h)…
MO000281005	MKP-2-isoform2(h)	9.87	158	33779	0.416777	0.004	3.89828	100	["MO000018976","MO000018977","MO000020123","MO000020125","MO000032452","MO000034329","MO000036201","MO000037502","MO000037503","MO000041783","MO000041784","MO000041785","MO000041786","MO000042236","MO000042238","MO000042526","MO000056595","MO000057787","MO000058224","MO000058849","MO000058921","MO000059020","MO000059100","MO000059826","MO000079414","MO000079546","MO000079681","MO000080033","MO000…	["3-ketoacyl-CoA thiolase, mitochondrial(h)","3-ketoacyl-CoA thiolase, peroxisomal(h)","3-ketoacyl-CoA thiolase, peroxisomal-isoform2(h)","3-oxo-5-alpha-steroid 4-dehydrogenase 1(h)","AR-isoform1(h)","AR-isoform2(h)","AR-p18(h)","AR-p34(h)","AR-p47(h)","AR-p50(h)","AR-p60(h)","AR-p87(h)","Aquaporin1-isoform1(h)","Aquaporin1-isoform2(h)","Aquaporin1-isoform3(h)","Aquaporin1-isoform4(h)","Biglycan(…
MO000121450	MKK5-isoform1(h)	9.95	184	34402	0.477302	0.002	3.44072	109	["MO000018976","MO000018977","MO000020123","MO000020125","MO000032452","MO000034329","MO000036201","MO000037502","MO000037503","MO000041783","MO000041784","MO000041785","MO000041786","MO000042236","MO000042238","MO000042526","MO000056595","MO000057787","MO000058224","MO000058849","MO000058921","MO000059020","MO000059100","MO000059826","MO000060000","MO000079414","MO000079546","MO000079681","MO000…	["3-ketoacyl-CoA thiolase, mitochondrial(h)","3-ketoacyl-CoA thiolase, peroxisomal(h)","3-ketoacyl-CoA thiolase, peroxisomal-isoform2(h)","3-oxo-5-alpha-steroid 4-dehydrogenase 1(h)","4-hydroxyphenylpyruvate dioxygenase(h)","4-hydroxyphenylpyruvate dioxygenase-isoform2(h)","AR-isoform1(h)","AR-isoform2(h)","AR-p18(h)","AR-p34(h)","AR-p47(h)","AR-p50(h)","AR-p60(h)","AR-p87(h)","Aquaporin1-isoform…
MO000078407	MKK5-isoform2(h)	9.95	180	34310	0.474345	0.003	3.45619	113	["MO000018976","MO000018977","MO000020123","MO000020125","MO000032452","MO000034329","MO000036201","MO000037502","MO000037503","MO000041783","MO000041784","MO000041785","MO000041786","MO000042236","MO000042238","MO000042526","MO000056595","MO000057787","MO000058224","MO000058849","MO000058921","MO000059020","MO000059100","MO000059826","MO000060000","MO000079414","MO000079546","MO000079681","MO000…	["3-ketoacyl-CoA thiolase, mitochondrial(h)","3-ketoacyl-CoA thiolase, peroxisomal(h)","3-ketoacyl-CoA thiolase, peroxisomal-isoform2(h)","3-oxo-5-alpha-steroid 4-dehydrogenase 1(h)","4-hydroxyphenylpyruvate dioxygenase(h)","4-hydroxyphenylpyruvate dioxygenase-isoform2(h)","AR-isoform1(h)","AR-isoform2(h)","AR-p18(h)","AR-p34(h)","AR-p47(h)","AR-p50(h)","AR-p60(h)","AR-p87(h)","Aquaporin1-isoform…
MO000271299	MKK5-isoform4(h)	9.95	180	34310	0.474345	0.005	3.43464	114	["MO000018976","MO000018977","MO000020123","MO000020125","MO000032452","MO000034329","MO000036201","MO000037502","MO000037503","MO000041783","MO000041784","MO000041785","MO000041786","MO000042236","MO000042238","MO000042526","MO000056595","MO000057787","MO000058224","MO000058849","MO000058921","MO000059020","MO000059100","MO000059826","MO000060000","MO000079414","MO000079546","MO000079681","MO000…	["3-ketoacyl-CoA thiolase, mitochondrial(h)","3-ketoacyl-CoA thiolase, peroxisomal(h)","3-ketoacyl-CoA thiolase, peroxisomal-isoform2(h)","3-oxo-5-alpha-steroid 4-dehydrogenase 1(h)","4-hydroxyphenylpyruvate dioxygenase(h)","4-hydroxyphenylpyruvate dioxygenase-isoform2(h)","AR-isoform1(h)","AR-isoform2(h)","AR-p18(h)","AR-p34(h)","AR-p47(h)","AR-p50(h)","AR-p60(h)","AR-p87(h)","Aquaporin1-isoform…
MO000058401	MEK2(h)	9.95	180	34323	0.474354	0.004	3.36783	120	["MO000018976","MO000018977","MO000020123","MO000020125","MO000032452","MO000034329","MO000036201","MO000037502","MO000037503","MO000041783","MO000041784","MO000041785","MO000041786","MO000042236","MO000042238","MO000042526","MO000056595","MO000057787","MO000058224","MO000058849","MO000058921","MO000059020","MO000059100","MO000059826","MO000060000","MO000079414","MO000079546","MO000079681","MO000…	["3-ketoacyl-CoA thiolase, mitochondrial(h)","3-ketoacyl-CoA thiolase, peroxisomal(h)","3-ketoacyl-CoA thiolase, peroxisomal-isoform2(h)","3-oxo-5-alpha-steroid 4-dehydrogenase 1(h)","4-hydroxyphenylpyruvate dioxygenase(h)","4-hydroxyphenylpyruvate dioxygenase-isoform2(h)","AR-isoform1(h)","AR-isoform2(h)","AR-p18(h)","AR-p34(h)","AR-p47(h)","AR-p50(h)","AR-p60(h)","AR-p87(h)","Aquaporin1-isoform…
MO000256193	MKK5-C(h)	9.95	180	34310	0.474345	0.006	3.35285	123	["MO000018976","MO000018977","MO000020123","MO000020125","MO000032452","MO000034329","MO000036201","MO000037502","MO000037503","MO000041783","MO000041784","MO000041785","MO000041786","MO000042236","MO000042238","MO000042526","MO000056595","MO000057787","MO000058224","MO000058849","MO000058921","MO000059020","MO000059100","MO000059826","MO000060000","MO000079414","MO000079546","MO000079681","MO000…	["3-ketoacyl-CoA thiolase, mitochondrial(h)","3-ketoacyl-CoA thiolase, peroxisomal(h)","3-ketoacyl-CoA thiolase, peroxisomal-isoform2(h)","3-oxo-5-alpha-steroid 4-dehydrogenase 1(h)","4-hydroxyphenylpyruvate dioxygenase(h)","4-hydroxyphenylpyruvate dioxygenase-isoform2(h)","AR-isoform1(h)","AR-isoform2(h)","AR-p18(h)","AR-p34(h)","AR-p47(h)","AR-p50(h)","AR-p60(h)","AR-p87(h)","Aquaporin1-isoform…
MO000255026	DUSP7-isoform2(h)	9.96	153	33575	0.38865	0.004	3.74634	126	["MO000018976","MO000018977","MO000020123","MO000020125","MO000032452","MO000034329","MO000036201","MO000037502","MO000037503","MO000041783","MO000041784","MO000041785","MO000041786","MO000042236","MO000042238","MO000042526","MO000056595","MO000057787","MO000058224","MO000058849","MO000058921","MO000059020","MO000059100","MO000059826","MO000079414","MO000079546","MO000079681","MO000080033","MO000…	["3-ketoacyl-CoA thiolase, mitochondrial(h)","3-ketoacyl-CoA thiolase, peroxisomal(h)","3-ketoacyl-CoA thiolase, peroxisomal-isoform2(h)","AR-isoform1(h)","AR-isoform2(h)","AR-p18(h)","AR-p34(h)","AR-p47(h)","AR-p50(h)","AR-p60(h)","AR-p87(h)","Aquaporin1-isoform1(h)","Aquaporin1-isoform2(h)","Aquaporin1-isoform3(h)","Aquaporin1-isoform4(h)","Biglycan(h)","CD14(h)","CD81(h)","CFTR-isoform1(h)","C…
MO000256191	MEK1-isoform2(h)	9.95	183	34845	0.483241	0.008	3.02585	130	["MO000018976","MO000018977","MO000020123","MO000020125","MO000032452","MO000034329","MO000036201","MO000037502","MO000037503","MO000041783","MO000041784","MO000041785","MO000041786","MO000042236","MO000042238","MO000042526","MO000056595","MO000057787","MO000058224","MO000058849","MO000058921","MO000059020","MO000059100","MO000059826","MO000060000","MO000079414","MO000079546","MO000079681","MO000…	["3-ketoacyl-CoA thiolase, mitochondrial(h)","3-ketoacyl-CoA thiolase, peroxisomal(h)","3-ketoacyl-CoA thiolase, peroxisomal-isoform2(h)","3-oxo-5-alpha-steroid 4-dehydrogenase 1(h)","4-hydroxyphenylpyruvate dioxygenase(h)","4-hydroxyphenylpyruvate dioxygenase-isoform2(h)","AR-isoform1(h)","AR-isoform2(h)","AR-p18(h)","AR-p34(h)","AR-p47(h)","AR-p50(h)","AR-p60(h)","AR-p87(h)","Aquaporin1-isoform…
MO000117396	MT1-MMP(h)	9.95	130	28014	0.296745	0	7.67164	140	["MO000018976","MO000018977","MO000020123","MO000020125","MO000032452","MO000034329","MO000036201","MO000037502","MO000037503","MO000041783","MO000041784","MO000041785","MO000041786","MO000042236","MO000042238","MO000056595","MO000057787","MO000058224","MO000058849","MO000058921","MO000059020","MO000059100","MO000059826","MO000079414","MO000079546","MO000079681","MO000080033","MO000080605","MO000…	["3-ketoacyl-CoA thiolase, mitochondrial(h)","3-ketoacyl-CoA thiolase, peroxisomal(h)","3-ketoacyl-CoA thiolase, peroxisomal-isoform2(h)","ADAMTS-1(h)","AR-isoform1(h)","AR-isoform2(h)","AR-p18(h)","AR-p34(h)","AR-p47(h)","AR-p50(h)","AR-p60(h)","AR-p87(h)","Biglycan(h)","CD14(h)","CD81(h)","CFTR-isoform1(h)","CFTR-isoform2(h)","CFTR-isoform3(h)","COX2(h)","EMILIN-1(h)","ER-alpha-L(h)","ER-alpha-…
MO000137301	VHR(h)	9.87	165	34351	0.425991	0.008	3.26362	140	["MO000018976","MO000018977","MO000020123","MO000020125","MO000032452","MO000034329","MO000036201","MO000037502","MO000037503","MO000041783","MO000041784","MO000041785","MO000041786","MO000042236","MO000042238","MO000042526","MO000056595","MO000057787","MO000058224","MO000058849","MO000058921","MO000059020","MO000059100","MO000059826","MO000079414","MO000079546","MO000079681","MO000080033","MO000…	["3-ketoacyl-CoA thiolase, mitochondrial(h)","3-ketoacyl-CoA thiolase, peroxisomal(h)","3-ketoacyl-CoA thiolase, peroxisomal-isoform2(h)","3-oxo-5-alpha-steroid 4-dehydrogenase 1(h)","AR-isoform1(h)","AR-isoform2(h)","AR-p18(h)","AR-p34(h)","AR-p47(h)","AR-p50(h)","AR-p60(h)","AR-p87(h)","Aquaporin1-isoform1(h)","Aquaporin1-isoform2(h)","Aquaporin1-isoform3(h)","Aquaporin1-isoform4(h)","Biglycan(…
MO000059924	SOCS-2(h)	9.985	134	30456	0.328734	0.007	4.78281	141	["MO000020123","MO000020125","MO000032452","MO000036201","MO000037502","MO000037503","MO000041783","MO000041784","MO000041785","MO000041786","MO000042236","MO000042238","MO000042526","MO000056595","MO000057787","MO000058224","MO000058849","MO000058921","MO000059020","MO000059100","MO000059826","MO000059924","MO000079414","MO000079546","MO000079681","MO000080033","MO000081388","MO000081897","MO000…	["AR-isoform1(h)","AR-isoform2(h)","AR-p18(h)","AR-p34(h)","AR-p47(h)","AR-p50(h)","AR-p60(h)","AR-p87(h)","Biglycan(h)","CD14(h)","CFTR-isoform1(h)","CFTR-isoform2(h)","CFTR-isoform3(h)","COX2(h)","ER-alpha-L(h)","ER-alpha-S(h)","ER-alpha-isoform3(h)","ER-alpha-isoform4(h)","ET-1(h)","Egr-2(h)","Egr-2-Short(h)","FOSB-isoform2(h)","FosB(h)","GHR-isoform1(h)","GHR-isoform2(h)","GHR-isoform3(h)","G…
MO000138307	RhoE(h)	9.795	109	25915	0.278691	0	10.0832	142	["MO000020123","MO000020125","MO000032452","MO000036201","MO000037502","MO000037503","MO000041783","MO000041784","MO000041785","MO000041786","MO000042236","MO000042238","MO000056595","MO000057787","MO000058224","MO000058849","MO000058921","MO000059020","MO000059100","MO000059826","MO000079414","MO000079546","MO000079681","MO000080033","MO000083474","MO000083475","MO000085777","MO000086117","MO000…	["AR-isoform1(h)","AR-isoform2(h)","AR-p18(h)","AR-p34(h)","AR-p47(h)","AR-p50(h)","AR-p60(h)","AR-p87(h)","Aquaporin1-isoform1(h)","Aquaporin1-isoform2(h)","Aquaporin1-isoform3(h)","Aquaporin1-isoform4(h)","Biglycan(h)","CD14(h)","CFTR-isoform1(h)","CFTR-isoform2(h)","CFTR-isoform3(h)","COX2(h)","ER-alpha-L(h)","ER-alpha-S(h)","ER-alpha-isoform3(h)","ER-alpha-isoform4(h)","ET-1(h)","FOSB-isoform…
MO000058389	MEK1-isoform1(h)	9.95	183	34845	0.483236	0.012	2.899	145	["MO000018976","MO000018977","MO000020123","MO000020125","MO000032452","MO000034329","MO000036201","MO000037502","MO000037503","MO000041783","MO000041784","MO000041785","MO000041786","MO000042236","MO000042238","MO000042526","MO000056595","MO000057787","MO000058224","MO000058849","MO000058921","MO000059020","MO000059100","MO000059826","MO000060000","MO000079414","MO000079546","MO000079681","MO000…	["3-ketoacyl-CoA thiolase, mitochondrial(h)","3-ketoacyl-CoA thiolase, peroxisomal(h)","3-ketoacyl-CoA thiolase, peroxisomal-isoform2(h)","3-oxo-5-alpha-steroid 4-dehydrogenase 1(h)","4-hydroxyphenylpyruvate dioxygenase(h)","4-hydroxyphenylpyruvate dioxygenase-isoform2(h)","AR-isoform1(h)","AR-isoform2(h)","AR-p18(h)","AR-p34(h)","AR-p47(h)","AR-p50(h)","AR-p60(h)","AR-p87(h)","Aquaporin1-isoform…
MO000128346	kallikrein-6-isoform1(h)	9.87	115	28341	0.293771	0	7.21311	146	["MO000020123","MO000020125","MO000032452","MO000034329","MO000037502","MO000037503","MO000041783","MO000041784","MO000041785","MO000041786","MO000042236","MO000042238","MO000056595","MO000057787","MO000058224","MO000058849","MO000058921","MO000059020","MO000059100","MO000059826","MO000079414","MO000079546","MO000079681","MO000080033","MO000081388","MO000083474","MO000083475","MO000087697","MO000…	["3-ketoacyl-CoA thiolase, mitochondrial(h)","3-ketoacyl-CoA thiolase, peroxisomal(h)","3-ketoacyl-CoA thiolase, peroxisomal-isoform2(h)","AR-isoform1(h)","AR-isoform2(h)","AR-p18(h)","AR-p34(h)","AR-p47(h)","AR-p50(h)","AR-p60(h)","AR-p87(h)","CFTR-isoform1(h)","CFTR-isoform2(h)","CFTR-isoform3(h)","COX2(h)","ER-alpha-L(h)","ER-alpha-S(h)","ER-alpha-isoform3(h)","ER-alpha-isoform4(h)","ET-1(h)",…
MO000141348	MKP3-isoform2(h)	9.96	151	33239	0.367914	0.004	3.53694	150	["MO000018976","MO000018977","MO000020123","MO000020125","MO000032452","MO000034329","MO000036201","MO000037502","MO000037503","MO000041783","MO000041784","MO000041785","MO000041786","MO000042236","MO000042238","MO000042526","MO000056595","MO000057787","MO000058224","MO000058849","MO000058921","MO000059020","MO000059100","MO000059826","MO000079414","MO000079546","MO000079681","MO000080033","MO000…	["3-ketoacyl-CoA thiolase, mitochondrial(h)","3-ketoacyl-CoA thiolase, peroxisomal(h)","3-ketoacyl-CoA thiolase, peroxisomal-isoform2(h)","AR-isoform1(h)","AR-isoform2(h)","AR-p18(h)","AR-p34(h)","AR-p47(h)","AR-p50(h)","AR-p60(h)","AR-p87(h)","Aquaporin1-isoform1(h)","Aquaporin1-isoform2(h)","Aquaporin1-isoform3(h)","Aquaporin1-isoform4(h)","Biglycan(h)","CD81(h)","CFTR-isoform1(h)","CFTR-isofor…
MO000078619	IFNgamma(h)	9.9	161	31048	0.305975	0.006	5.75314	151	["MO000020123","MO000020125","MO000022269","MO000032452","MO000034329","MO000037502","MO000037503","MO000041783","MO000041784","MO000041785","MO000041786","MO000042236","MO000042238","MO000042526","MO000056595","MO000057787","MO000058224","MO000058849","MO000058921","MO000059020","MO000059100","MO000059826","MO000079414","MO000079546","MO000079681","MO000080033","MO000081388","MO000081897","MO000…	["3-oxo-5-alpha-steroid 4-dehydrogenase 1(h)","ADAMTS-1(h)","AR-isoform1(h)","AR-isoform2(h)","AR-p18(h)","AR-p34(h)","AR-p47(h)","AR-p50(h)","AR-p60(h)","AR-p87(h)","Biglycan(h)","C3a(h)","C3b(h)","C3b-p43(h)","C3b-p46(h)","C3b-p68(h)","CD14(h)","CFTR-isoform1(h)","CFTR-isoform2(h)","CFTR-isoform3(h)","COX2(h)","CYP2C19(h)","CYP2C9(h)","ER-alpha-L(h)","ER-alpha-S(h)","ER-alpha-isoform3(h)","ER-a…
MO000141342	MKP3-isoform1(h)	9.96	151	33239	0.367914	0.005	3.51621	152	["MO000018976","MO000018977","MO000020123","MO000020125","MO000032452","MO000034329","MO000036201","MO000037502","MO000037503","MO000041783","MO000041784","MO000041785","MO000041786","MO000042236","MO000042238","MO000042526","MO000056595","MO000057787","MO000058224","MO000058849","MO000058921","MO000059020","MO000059100","MO000059826","MO000079414","MO000079546","MO000079681","MO000080033","MO000…	["3-ketoacyl-CoA thiolase, mitochondrial(h)","3-ketoacyl-CoA thiolase, peroxisomal(h)","3-ketoacyl-CoA thiolase, peroxisomal-isoform2(h)","AR-isoform1(h)","AR-isoform2(h)","AR-p18(h)","AR-p34(h)","AR-p47(h)","AR-p50(h)","AR-p60(h)","AR-p87(h)","Aquaporin1-isoform1(h)","Aquaporin1-isoform2(h)","Aquaporin1-isoform3(h)","Aquaporin1-isoform4(h)","Biglycan(h)","CD81(h)","CFTR-isoform1(h)","CFTR-isofor…
MO000151508	IL-17A(h)	9.9	125	30191	0.287281	0	6.32858	157	["MO000020123","MO000020125","MO000022269","MO000032452","MO000034329","MO000036201","MO000037502","MO000037503","MO000041783","MO000041784","MO000041785","MO000041786","MO000042236","MO000042238","MO000056595","MO000057787","MO000058224","MO000058849","MO000058921","MO000059020","MO000059100","MO000059826","MO000079414","MO000079546","MO000079681","MO000080033","MO000083474","MO000083475","MO000…	["ADAMTS-1(h)","AR-isoform1(h)","AR-isoform2(h)","AR-p18(h)","AR-p34(h)","AR-p47(h)","AR-p50(h)","AR-p60(h)","AR-p87(h)","Biglycan(h)","C3a(h)","C3b(h)","C3b-p43(h)","C3b-p46(h)","C3b-p68(h)","CCL21a(h)","CD14(h)","CFTR-isoform1(h)","CFTR-isoform2(h)","CFTR-isoform3(h)","COX2(h)","ER-alpha-L(h)","ER-alpha-S(h)","ER-alpha-isoform3(h)","ER-alpha-isoform4(h)","ET-1(h)","FOSB-isoform2(h)","FosB(h)","…
MO000110915	Matrin(h)	9.925	105	19530	0.271541	0	8.07481	158	["MO000018976","MO000018977","MO000020123","MO000020125","MO000032452","MO000034329","MO000037502","MO000037503","MO000041783","MO000041784","MO000041785","MO000041786","MO000042236","MO000042238","MO000056595","MO000057787","MO000058224","MO000058849","MO000058921","MO000059020","MO000059826","MO000079414","MO000079546","MO000079681","MO000080033","MO000080605","MO000081388","MO000083474","MO000…	["AR-isoform1(h)","AR-isoform2(h)","AR-p18(h)","AR-p34(h)","AR-p47(h)","AR-p50(h)","AR-p60(h)","AR-p87(h)","CD81(h)","CFTR-isoform1(h)","CFTR-isoform2(h)","CFTR-isoform3(h)","COX2(h)","EMILIN-1(h)","ER-alpha-L(h)","ER-alpha-S(h)","ER-alpha-isoform3(h)","ER-alpha-isoform4(h)","ET-1(h)","FOSB-isoform2(h)","FosB(h)","GHR-isoform1(h)","GHR-isoform2(h)","GHR-isoform3(h)","GHR-isoform4(h)","IL-18Ralpha…
MO000137304	DUSP5(h)	9.96	151	33258	0.367866	0.005	3.46043	158	["MO000018976","MO000018977","MO000020123","MO000020125","MO000032452","MO000034329","MO000036201","MO000037502","MO000037503","MO000041783","MO000041784","MO000041785","MO000041786","MO000042236","MO000042238","MO000042526","MO000056595","MO000057787","MO000058224","MO000058849","MO000058921","MO000059020","MO000059100","MO000059826","MO000079414","MO000079546","MO000079681","MO000080033","MO000…	["3-ketoacyl-CoA thiolase, mitochondrial(h)","3-ketoacyl-CoA thiolase, peroxisomal(h)","3-ketoacyl-CoA thiolase, peroxisomal-isoform2(h)","AR-isoform1(h)","AR-isoform2(h)","AR-p18(h)","AR-p34(h)","AR-p47(h)","AR-p50(h)","AR-p60(h)","AR-p87(h)","Aquaporin1-isoform1(h)","Aquaporin1-isoform2(h)","Aquaporin1-isoform3(h)","Aquaporin1-isoform4(h)","Biglycan(h)","CD81(h)","CFTR-isoform1(h)","CFTR-isofor…
MO000256146	JNK2-Alpha-1(h)	9.99	145	31613	0.414337	0	2.97907	159	["MO000020123","MO000020125","MO000032452","MO000034329","MO000036201","MO000037502","MO000037503","MO000041783","MO000041784","MO000041785","MO000041786","MO000042236","MO000042238","MO000056595","MO000057787","MO000058224","MO000058849","MO000058921","MO000059020","MO000059100","MO000059826","MO000079414","MO000079546","MO000079681","MO000080033","MO000083474","MO000083475","MO000085777","MO000…	["3-oxo-5-alpha-steroid 4-dehydrogenase 1(h)","AR-isoform1(h)","AR-isoform2(h)","AR-p18(h)","AR-p34(h)","AR-p47(h)","AR-p50(h)","AR-p60(h)","AR-p87(h)","Aquaporin1-isoform1(h)","Aquaporin1-isoform2(h)","Aquaporin1-isoform3(h)","Aquaporin1-isoform4(h)","Biglycan(h)","C3b-p43(h)","C3b-p46(h)","C3b-p68(h)","CD14(h)","CD81(h)","CFTR-isoform1(h)","CFTR-isoform2(h)","CFTR-isoform3(h)","COX2(h)","EMILIN…
MO000079051	ERK5(h){p}	9.96	117	30636	0.304188	0.005	4.74909	161	["MO000020123","MO000020125","MO000032452","MO000037502","MO000037503","MO000041783","MO000041784","MO000041785","MO000041786","MO000042236","MO000042238","MO000056595","MO000057787","MO000058224","MO000058849","MO000058921","MO000059020","MO000059100","MO000059826","MO000079414","MO000079546","MO000079681","MO000080033","MO000081388","MO000083474","MO000083475","MO000087697","MO000088252","MO000…	["AR-isoform1(h)","AR-isoform2(h)","AR-p18(h)","AR-p34(h)","AR-p47(h)","AR-p50(h)","AR-p60(h)","AR-p87(h)","Aquaporin1-isoform1(h)","Aquaporin1-isoform2(h)","Aquaporin1-isoform3(h)","Aquaporin1-isoform4(h)","CD14(h)","CFTR-isoform1(h)","CFTR-isoform2(h)","CFTR-isoform3(h)","COX2(h)","ER-alpha-L(h)","ER-alpha-S(h)","ER-alpha-isoform3(h)","ER-alpha-isoform4(h)","ET-1(h)","Egr-2(h)","Egr-2-Short(h)"…
MO000081388	TSP-1(h)	9.99	93	24640	0.273453	0	7.34903	164	["MO000020123","MO000020125","MO000041783","MO000041784","MO000041785","MO000041786","MO000042236","MO000042238","MO000056595","MO000057787","MO000058224","MO000058849","MO000058921","MO000059020","MO000059100","MO000059826","MO000079414","MO000079546","MO000079681","MO000080033","MO000081388","MO000083474","MO000083475","MO000087697","MO000089574","MO000089861","MO000089867","MO000089873","MO000…	["AR-isoform1(h)","AR-isoform2(h)","AR-p18(h)","AR-p34(h)","AR-p47(h)","AR-p50(h)","AR-p60(h)","AR-p87(h)","CD14(h)","CD81(h)","CFTR-isoform1(h)","CFTR-isoform2(h)","CFTR-isoform3(h)","COX2(h)","EMILIN-1(h)","ER-alpha-L(h)","ER-alpha-S(h)","ER-alpha-isoform3(h)","ER-alpha-isoform4(h)","ET-1(h)","FOSB-isoform2(h)","FosB(h)","GHR-isoform1(h)","GHR-isoform2(h)","GHR-isoform3(h)","GHR-isoform4(h)","I…
MO000082393	JNK2alpha-1(h)	9.99	145	31613	0.414335	0	2.97934	164	["MO000020123","MO000020125","MO000032452","MO000034329","MO000036201","MO000037502","MO000037503","MO000041783","MO000041784","MO000041785","MO000041786","MO000042236","MO000042238","MO000056595","MO000057787","MO000058224","MO000058849","MO000058921","MO000059020","MO000059100","MO000059826","MO000079414","MO000079546","MO000079681","MO000080033","MO000083474","MO000083475","MO000085777","MO000…	["3-oxo-5-alpha-steroid 4-dehydrogenase 1(h)","AR-isoform1(h)","AR-isoform2(h)","AR-p18(h)","AR-p34(h)","AR-p47(h)","AR-p50(h)","AR-p60(h)","AR-p87(h)","Aquaporin1-isoform1(h)","Aquaporin1-isoform2(h)","Aquaporin1-isoform3(h)","Aquaporin1-isoform4(h)","Biglycan(h)","C3b-p43(h)","C3b-p46(h)","C3b-p68(h)","CD14(h)","CD81(h)","CFTR-isoform1(h)","CFTR-isoform2(h)","CFTR-isoform3(h)","COX2(h)","EMILIN…
MO000082386	JNK2beta-2(h)	9.99	145	31613	0.414337	0.001	2.94596	165	["MO000020123","MO000020125","MO000032452","MO000034329","MO000036201","MO000037502","MO000037503","MO000041783","MO000041784","MO000041785","MO000041786","MO000042236","MO000042238","MO000056595","MO000057787","MO000058224","MO000058849","MO000058921","MO000059020","MO000059100","MO000059826","MO000079414","MO000079546","MO000079681","MO000080033","MO000083474","MO000083475","MO000085777","MO000…	["3-oxo-5-alpha-steroid 4-dehydrogenase 1(h)","AR-isoform1(h)","AR-isoform2(h)","AR-p18(h)","AR-p34(h)","AR-p47(h)","AR-p50(h)","AR-p60(h)","AR-p87(h)","Aquaporin1-isoform1(h)","Aquaporin1-isoform2(h)","Aquaporin1-isoform3(h)","Aquaporin1-isoform4(h)","Biglycan(h)","C3b-p43(h)","C3b-p46(h)","C3b-p68(h)","CD14(h)","CD81(h)","CFTR-isoform1(h)","CFTR-isoform2(h)","CFTR-isoform3(h)","COX2(h)","EMILIN…
MO000256147	JNK2-Beta-1(h)	9.99	145	31613	0.414337	0.001	2.94065	165	["MO000020123","MO000020125","MO000032452","MO000034329","MO000036201","MO000037502","MO000037503","MO000041783","MO000041784","MO000041785","MO000041786","MO000042236","MO000042238","MO000056595","MO000057787","MO000058224","MO000058849","MO000058921","MO000059020","MO000059100","MO000059826","MO000079414","MO000079546","MO000079681","MO000080033","MO000083474","MO000083475","MO000085777","MO000…	["3-oxo-5-alpha-steroid 4-dehydrogenase 1(h)","AR-isoform1(h)","AR-isoform2(h)","AR-p18(h)","AR-p34(h)","AR-p47(h)","AR-p50(h)","AR-p60(h)","AR-p87(h)","Aquaporin1-isoform1(h)","Aquaporin1-isoform2(h)","Aquaporin1-isoform3(h)","Aquaporin1-isoform4(h)","Biglycan(h)","C3b-p43(h)","C3b-p46(h)","C3b-p68(h)","CD14(h)","CD81(h)","CFTR-isoform1(h)","CFTR-isoform2(h)","CFTR-isoform3(h)","COX2(h)","EMILIN…
MO000032711	DUSP7-isoform1(h)	9.96	154	33847	0.392491	0.008	3.12306	166	["MO000018976","MO000018977","MO000020123","MO000020125","MO000032452","MO000034329","MO000036201","MO000037502","MO000037503","MO000041783","MO000041784","MO000041785","MO000041786","MO000042236","MO000042238","MO000042526","MO000056595","MO000057787","MO000058224","MO000058849","MO000058921","MO000059020","MO000059100","MO000059826","MO000079414","MO000079546","MO000079681","MO000080033","MO000…	["3-ketoacyl-CoA thiolase, mitochondrial(h)","3-ketoacyl-CoA thiolase, peroxisomal(h)","3-ketoacyl-CoA thiolase, peroxisomal-isoform2(h)","AR-isoform1(h)","AR-isoform2(h)","AR-p18(h)","AR-p34(h)","AR-p47(h)","AR-p50(h)","AR-p60(h)","AR-p87(h)","Aquaporin1-isoform1(h)","Aquaporin1-isoform2(h)","Aquaporin1-isoform3(h)","Aquaporin1-isoform4(h)","Biglycan(h)","CD14(h)","CD81(h)","CFTR-isoform1(h)","C…
MO000256149	JNK2-isoform5(h)	9.99	145	31613	0.414337	0.002	2.96413	166	["MO000020123","MO000020125","MO000032452","MO000034329","MO000036201","MO000037502","MO000037503","MO000041783","MO000041784","MO000041785","MO000041786","MO000042236","MO000042238","MO000056595","MO000057787","MO000058224","MO000058849","MO000058921","MO000059020","MO000059100","MO000059826","MO000079414","MO000079546","MO000079681","MO000080033","MO000083474","MO000083475","MO000085777","MO000…	["3-oxo-5-alpha-steroid 4-dehydrogenase 1(h)","AR-isoform1(h)","AR-isoform2(h)","AR-p18(h)","AR-p34(h)","AR-p47(h)","AR-p50(h)","AR-p60(h)","AR-p87(h)","Aquaporin1-isoform1(h)","Aquaporin1-isoform2(h)","Aquaporin1-isoform3(h)","Aquaporin1-isoform4(h)","Biglycan(h)","C3b-p43(h)","C3b-p46(h)","C3b-p68(h)","CD14(h)","CD81(h)","CFTR-isoform1(h)","CFTR-isoform2(h)","CFTR-isoform3(h)","COX2(h)","EMILIN…
MO000126134	MKP-5-isoform1(h)	9.825	138	33457	0.402513	0.007	2.98529	167	["MO000018976","MO000018977","MO000020123","MO000020125","MO000032452","MO000036201","MO000037502","MO000037503","MO000041783","MO000041784","MO000041785","MO000041786","MO000042236","MO000042238","MO000056595","MO000057787","MO000058224","MO000058849","MO000058921","MO000059020","MO000059100","MO000059826","MO000079414","MO000079546","MO000079681","MO000080033","MO000080605","MO000081388","MO000…	["AR-isoform1(h)","AR-isoform2(h)","AR-p18(h)","AR-p34(h)","AR-p47(h)","AR-p50(h)","AR-p60(h)","AR-p87(h)","Aquaporin1-isoform1(h)","Aquaporin1-isoform2(h)","Aquaporin1-isoform3(h)","Aquaporin1-isoform4(h)","Biglycan(h)","CD14(h)","CD81(h)","CFTR-isoform1(h)","CFTR-isoform2(h)","CFTR-isoform3(h)","COX2(h)","ER-alpha-L(h)","ER-alpha-S(h)","ER-alpha-isoform3(h)","ER-alpha-isoform4(h)","ET-1(h)","FO…
MO000126623	TACE(h)	9.975	129	29004	0.318161	0	3.94653	167	["MO000020123","MO000020125","MO000032452","MO000034329","MO000036201","MO000037502","MO000037503","MO000041783","MO000041784","MO000041785","MO000041786","MO000042236","MO000042238","MO000056595","MO000057787","MO000058224","MO000058849","MO000058921","MO000059020","MO000059100","MO000059826","MO000079414","MO000079546","MO000079681","MO000080033","MO000083474","MO000083475","MO000086117","MO000…	["3-ketoacyl-CoA thiolase, mitochondrial(h)","3-ketoacyl-CoA thiolase, peroxisomal(h)","3-ketoacyl-CoA thiolase, peroxisomal-isoform2(h)","ADAMTS-1(h)","AR-isoform1(h)","AR-isoform2(h)","AR-p18(h)","AR-p34(h)","AR-p47(h)","AR-p50(h)","AR-p60(h)","AR-p87(h)","Aquaporin1-isoform1(h)","Aquaporin1-isoform2(h)","Aquaporin1-isoform3(h)","Aquaporin1-isoform4(h)","Biglycan(h)","CD14(h)","CFTR-isoform1(h)…
MO000131926	ACLP-isoform1(h)	9.98	119	28403	0.26637	0.002	7.77682	168	["MO000018976","MO000018977","MO000032452","MO000036201","MO000041783","MO000041784","MO000041785","MO000041786","MO000042236","MO000042238","MO000042526","MO000056595","MO000057787","MO000058224","MO000058849","MO000058921","MO000059020","MO000059826","MO000079414","MO000079546","MO000079681","MO000080033","MO000080605","MO000081388","MO000081897","MO000083474","MO000083475","MO000085777","MO000…	["ACLP-isoform1(h)","AR-isoform1(h)","AR-isoform2(h)","AR-p18(h)","AR-p34(h)","AR-p47(h)","AR-p50(h)","AR-p60(h)","AR-p87(h)","Biglycan(h)","CD81(h)","CFTR-isoform1(h)","CFTR-isoform2(h)","CFTR-isoform3(h)","COX2(h)","ER-alpha-L(h)","ER-alpha-S(h)","ER-alpha-isoform3(h)","ER-alpha-isoform4(h)","ET-1(h)","FOSB-isoform2(h)","FosB(h)","GHR-isoform1(h)","GHR-isoform2(h)","GHR-isoform3(h)","GHR-isofor…
MO000082394	JNK2beta-1(h)	9.99	145	31613	0.414337	0.002	2.93534	169	["MO000020123","MO000020125","MO000032452","MO000034329","MO000036201","MO000037502","MO000037503","MO000041783","MO000041784","MO000041785","MO000041786","MO000042236","MO000042238","MO000056595","MO000057787","MO000058224","MO000058849","MO000058921","MO000059020","MO000059100","MO000059826","MO000079414","MO000079546","MO000079681","MO000080033","MO000083474","MO000083475","MO000085777","MO000…	["3-oxo-5-alpha-steroid 4-dehydrogenase 1(h)","AR-isoform1(h)","AR-isoform2(h)","AR-p18(h)","AR-p34(h)","AR-p47(h)","AR-p50(h)","AR-p60(h)","AR-p87(h)","Aquaporin1-isoform1(h)","Aquaporin1-isoform2(h)","Aquaporin1-isoform3(h)","Aquaporin1-isoform4(h)","Biglycan(h)","C3b-p43(h)","C3b-p46(h)","C3b-p68(h)","CD14(h)","CD81(h)","CFTR-isoform1(h)","CFTR-isoform2(h)","CFTR-isoform3(h)","COX2(h)","EMILIN…
MO000256148	JNK2-Beta-2(h)	9.99	145	31613	0.414337	0	2.86996	175	["MO000020123","MO000020125","MO000032452","MO000034329","MO000036201","MO000037502","MO000037503","MO000041783","MO000041784","MO000041785","MO000041786","MO000042236","MO000042238","MO000056595","MO000057787","MO000058224","MO000058849","MO000058921","MO000059020","MO000059100","MO000059826","MO000079414","MO000079546","MO000079681","MO000080033","MO000083474","MO000083475","MO000085777","MO000…	["3-oxo-5-alpha-steroid 4-dehydrogenase 1(h)","AR-isoform1(h)","AR-isoform2(h)","AR-p18(h)","AR-p34(h)","AR-p47(h)","AR-p50(h)","AR-p60(h)","AR-p87(h)","Aquaporin1-isoform1(h)","Aquaporin1-isoform2(h)","Aquaporin1-isoform3(h)","Aquaporin1-isoform4(h)","Biglycan(h)","C3b-p43(h)","C3b-p46(h)","C3b-p68(h)","CD14(h)","CD81(h)","CFTR-isoform1(h)","CFTR-isoform2(h)","CFTR-isoform3(h)","COX2(h)","EMILIN…
MO000131940	ACLP-isoform2(h)	9.98	119	28403	0.26637	0.003	7.15269	176	["MO000018976","MO000018977","MO000032452","MO000036201","MO000041783","MO000041784","MO000041785","MO000041786","MO000042236","MO000042238","MO000042526","MO000056595","MO000057787","MO000058224","MO000058849","MO000058921","MO000059020","MO000059826","MO000079414","MO000079546","MO000079681","MO000080033","MO000080605","MO000081388","MO000081897","MO000083474","MO000083475","MO000085777","MO000…	["ACLP-isoform2(h)","AR-isoform1(h)","AR-isoform2(h)","AR-p18(h)","AR-p34(h)","AR-p47(h)","AR-p50(h)","AR-p60(h)","AR-p87(h)","Biglycan(h)","CD81(h)","CFTR-isoform1(h)","CFTR-isoform2(h)","CFTR-isoform3(h)","COX2(h)","ER-alpha-L(h)","ER-alpha-S(h)","ER-alpha-isoform3(h)","ER-alpha-isoform4(h)","ET-1(h)","FOSB-isoform2(h)","FosB(h)","GHR-isoform1(h)","GHR-isoform2(h)","GHR-isoform3(h)","GHR-isofor…
MO000096389	COX2(h)	9.9	95	17588	0.253196	0	12.4372	177	["MO000018976","MO000018977","MO000020123","MO000020125","MO000032452","MO000034329","MO000041783","MO000041784","MO000041785","MO000041786","MO000042236","MO000042238","MO000056595","MO000057787","MO000058224","MO000058849","MO000058921","MO000059020","MO000059826","MO000079414","MO000079546","MO000079681","MO000080033","MO000080605","MO000083474","MO000083475","MO000085777","MO000089574","MO000…	["AR-isoform1(h)","AR-isoform2(h)","AR-p18(h)","AR-p47(h)","AR-p60(h)","AR-p87(h)","C3b-p43(h)","C3b-p46(h)","C3b-p68(h)","COX2(h)","ER-alpha-L(h)","ER-alpha-S(h)","ER-alpha-isoform3(h)","ER-alpha-isoform4(h)","FOSB-isoform2(h)","FosB(h)","GHR-isoform1(h)","GHR-isoform2(h)","GHR-isoform3(h)","GHR-isoform4(h)","HGF-isoform1(h)","HGF-isoform2(h)","HGF-isoform3(h)","HGF-isoform4(h)","HGF-isoform5(h)…
MO000254118	TACE-B(h)	9.975	125	27846	0.268034	0.001	6.27204	178	["MO000020123","MO000020125","MO000032452","MO000034329","MO000036201","MO000037502","MO000037503","MO000041783","MO000041784","MO000041785","MO000041786","MO000042236","MO000042238","MO000056595","MO000057787","MO000058224","MO000058849","MO000058921","MO000059020","MO000059100","MO000059826","MO000079414","MO000079546","MO000079681","MO000080033","MO000083474","MO000083475","MO000086117","MO000…	["3-ketoacyl-CoA thiolase, mitochondrial(h)","3-ketoacyl-CoA thiolase, peroxisomal(h)","3-ketoacyl-CoA thiolase, peroxisomal-isoform2(h)","ADAMTS-1(h)","AR-isoform1(h)","AR-isoform2(h)","AR-p18(h)","AR-p34(h)","AR-p47(h)","AR-p50(h)","AR-p60(h)","AR-p87(h)","Biglycan(h)","CD14(h)","CFTR-isoform1(h)","CFTR-isoform2(h)","CFTR-isoform3(h)","COX2(h)","ER-alpha-L(h)","ER-alpha-S(h)","ER-alpha-isoform3…
MO000109636	TGC-isoform2(h)	9.99	129	28941	0.285985	0.001	4.5685	179	["MO000018976","MO000018977","MO000020123","MO000020125","MO000032452","MO000034329","MO000036201","MO000041783","MO000041784","MO000041785","MO000041786","MO000042236","MO000042238","MO000056595","MO000057787","MO000058224","MO000058849","MO000058921","MO000059020","MO000059100","MO000059826","MO000079414","MO000079546","MO000079681","MO000080033","MO000080605","MO000081388","MO000083474","MO000…	["3-ketoacyl-CoA thiolase, mitochondrial(h)","3-ketoacyl-CoA thiolase, peroxisomal(h)","3-ketoacyl-CoA thiolase, peroxisomal-isoform2(h)","AR-isoform1(h)","AR-isoform2(h)","AR-p18(h)","AR-p34(h)","AR-p47(h)","AR-p50(h)","AR-p60(h)","AR-p87(h)","CD14(h)","CD81(h)","CFTR-isoform1(h)","CFTR-isoform2(h)","CFTR-isoform3(h)","COX2(h)","EMILIN-1(h)","ER-alpha-L(h)","ER-alpha-S(h)","ER-alpha-isoform3(h)"…
MO000109637	TGC-isoform3(h)	9.99	129	28941	0.285985	0	4.57311	179	["MO000018976","MO000018977","MO000020123","MO000020125","MO000032452","MO000034329","MO000036201","MO000041783","MO000041784","MO000041785","MO000041786","MO000042236","MO000042238","MO000056595","MO000057787","MO000058224","MO000058849","MO000058921","MO000059020","MO000059100","MO000059826","MO000079414","MO000079546","MO000079681","MO000080033","MO000080605","MO000081388","MO000083474","MO000…	["3-ketoacyl-CoA thiolase, mitochondrial(h)","3-ketoacyl-CoA thiolase, peroxisomal(h)","3-ketoacyl-CoA thiolase, peroxisomal-isoform2(h)","AR-isoform1(h)","AR-isoform2(h)","AR-p18(h)","AR-p34(h)","AR-p47(h)","AR-p50(h)","AR-p60(h)","AR-p87(h)","CD14(h)","CD81(h)","CFTR-isoform1(h)","CFTR-isoform2(h)","CFTR-isoform3(h)","COX2(h)","EMILIN-1(h)","ER-alpha-L(h)","ER-alpha-S(h)","ER-alpha-isoform3(h)"…
MO000082601	Jak3-isoform2(h)	9.975	158	33830	0.408038	0.009	2.8599	181	["MO000018976","MO000018977","MO000020123","MO000020125","MO000032452","MO000034329","MO000036201","MO000037502","MO000037503","MO000041783","MO000041784","MO000041785","MO000041786","MO000042236","MO000042238","MO000042526","MO000056595","MO000057787","MO000058224","MO000058849","MO000058921","MO000059020","MO000059100","MO000059826","MO000079414","MO000079546","MO000079681","MO000080033","MO000…	["3-ketoacyl-CoA thiolase, mitochondrial(h)","3-ketoacyl-CoA thiolase, peroxisomal(h)","3-ketoacyl-CoA thiolase, peroxisomal-isoform2(h)","3-oxo-5-alpha-steroid 4-dehydrogenase 1(h)","AR-isoform1(h)","AR-isoform2(h)","AR-p18(h)","AR-p34(h)","AR-p47(h)","AR-p50(h)","AR-p60(h)","AR-p87(h)","Aquaporin1-isoform1(h)","Aquaporin1-isoform2(h)","Aquaporin1-isoform3(h)","Aquaporin1-isoform4(h)","Biglycan(…
MO000102624	Jak3-isoform1(h)	9.975	158	33830	0.408039	0.008	2.85908	181	["MO000018976","MO000018977","MO000020123","MO000020125","MO000032452","MO000034329","MO000036201","MO000037502","MO000037503","MO000041783","MO000041784","MO000041785","MO000041786","MO000042236","MO000042238","MO000042526","MO000056595","MO000057787","MO000058224","MO000058849","MO000058921","MO000059020","MO000059100","MO000059826","MO000079414","MO000079546","MO000079681","MO000080033","MO000…	["3-ketoacyl-CoA thiolase, mitochondrial(h)","3-ketoacyl-CoA thiolase, peroxisomal(h)","3-ketoacyl-CoA thiolase, peroxisomal-isoform2(h)","3-oxo-5-alpha-steroid 4-dehydrogenase 1(h)","AR-isoform1(h)","AR-isoform2(h)","AR-p18(h)","AR-p34(h)","AR-p47(h)","AR-p50(h)","AR-p60(h)","AR-p87(h)","Aquaporin1-isoform1(h)","Aquaporin1-isoform2(h)","Aquaporin1-isoform3(h)","Aquaporin1-isoform4(h)","Biglycan(…
MO000059055	beta3A-integrin(h)	9.985	117	31195	0.28182	0.004	4.74092	182	["MO000020123","MO000020125","MO000032452","MO000034329","MO000036201","MO000037502","MO000037503","MO000041783","MO000041784","MO000041785","MO000041786","MO000042236","MO000042238","MO000056595","MO000057787","MO000058224","MO000058849","MO000058921","MO000059020","MO000059100","MO000059826","MO000079414","MO000079546","MO000079681","MO000080033","MO000081388","MO000083474","MO000083475","MO000…	["AR-isoform1(h)","AR-isoform2(h)","AR-p18(h)","AR-p34(h)","AR-p47(h)","AR-p50(h)","AR-p60(h)","AR-p87(h)","CD14(h)","CD81(h)","CFTR-isoform1(h)","CFTR-isoform2(h)","CFTR-isoform3(h)","COX2(h)","EMILIN-1(h)","ER-alpha-L(h)","ER-alpha-S(h)","ER-alpha-isoform3(h)","ER-alpha-isoform4(h)","ET-1(h)","FOSB-isoform2(h)","FosB(h)","GHR-isoform1(h)","GHR-isoform2(h)","GHR-isoform3(h)","GHR-isoform4(h)","G…
MO000117560	beta3C-integrin(h)	9.985	117	31195	0.28182	0.005	4.69279	182	["MO000020123","MO000020125","MO000032452","MO000034329","MO000036201","MO000037502","MO000037503","MO000041783","MO000041784","MO000041785","MO000041786","MO000042236","MO000042238","MO000056595","MO000057787","MO000058224","MO000058849","MO000058921","MO000059020","MO000059100","MO000059826","MO000079414","MO000079546","MO000079681","MO000080033","MO000081388","MO000083474","MO000083475","MO000…	["AR-isoform1(h)","AR-isoform2(h)","AR-p18(h)","AR-p34(h)","AR-p47(h)","AR-p50(h)","AR-p60(h)","AR-p87(h)","CD14(h)","CD81(h)","CFTR-isoform1(h)","CFTR-isoform2(h)","CFTR-isoform3(h)","COX2(h)","EMILIN-1(h)","ER-alpha-L(h)","ER-alpha-S(h)","ER-alpha-isoform3(h)","ER-alpha-isoform4(h)","ET-1(h)","FOSB-isoform2(h)","FosB(h)","GHR-isoform1(h)","GHR-isoform2(h)","GHR-isoform3(h)","GHR-isoform4(h)","G…
MO000109635	TGC-isoform1(h)	9.99	129	28978	0.285962	0.002	4.4299	183	["MO000018976","MO000018977","MO000020123","MO000020125","MO000032452","MO000034329","MO000036201","MO000041783","MO000041784","MO000041785","MO000041786","MO000042236","MO000042238","MO000056595","MO000057787","MO000058224","MO000058849","MO000058921","MO000059020","MO000059100","MO000059826","MO000079414","MO000079546","MO000079681","MO000080033","MO000080605","MO000081388","MO000083474","MO000…	["3-ketoacyl-CoA thiolase, mitochondrial(h)","3-ketoacyl-CoA thiolase, peroxisomal(h)","3-ketoacyl-CoA thiolase, peroxisomal-isoform2(h)","AR-isoform1(h)","AR-isoform2(h)","AR-p18(h)","AR-p34(h)","AR-p47(h)","AR-p50(h)","AR-p60(h)","AR-p87(h)","CD14(h)","CD81(h)","CFTR-isoform1(h)","CFTR-isoform2(h)","CFTR-isoform3(h)","COX2(h)","EMILIN-1(h)","ER-alpha-L(h)","ER-alpha-S(h)","ER-alpha-isoform3(h)"…
MO000316028	nek10:Raf-1{pS338}:MEK1{pS218}{pS222}	9.66	133	31380	0.309101	0.006	3.78752	185	["MO000018976","MO000018977","MO000020123","MO000020125","MO000032452","MO000034329","MO000036201","MO000037502","MO000037503","MO000041783","MO000041784","MO000041785","MO000041786","MO000042236","MO000042238","MO000042526","MO000056595","MO000057787","MO000058224","MO000058849","MO000058921","MO000059020","MO000059100","MO000059826","MO000079414","MO000079546","MO000079681","MO000080033","MO000…	["AR-isoform1(h)","AR-isoform2(h)","AR-p18(h)","AR-p34(h)","AR-p47(h)","AR-p50(h)","AR-p60(h)","AR-p87(h)","Aquaporin1-isoform1(h)","Aquaporin1-isoform2(h)","Aquaporin1-isoform3(h)","Aquaporin1-isoform4(h)","Biglycan(h)","CD81(h)","CFTR-isoform1(h)","CFTR-isoform2(h)","CFTR-isoform3(h)","COX2(h)","ER-alpha-L(h)","ER-alpha-S(h)","ER-alpha-isoform3(h)","ER-alpha-isoform4(h)","ET-1(h)","FOSB-isoform…
MO000281381	(angiotensin II)2:(AT2 receptor)2:(ATIP-isoform3)2:SHP-1	9.66	133	31380	0.309101	0.006	3.74789	186	["MO000018976","MO000018977","MO000020123","MO000020125","MO000032452","MO000034329","MO000036201","MO000037502","MO000037503","MO000041783","MO000041784","MO000041785","MO000041786","MO000042236","MO000042238","MO000042526","MO000056595","MO000057787","MO000058224","MO000058849","MO000058921","MO000059020","MO000059100","MO000059826","MO000079414","MO000079546","MO000079681","MO000080033","MO000…	["AR-isoform1(h)","AR-isoform2(h)","AR-p18(h)","AR-p34(h)","AR-p47(h)","AR-p50(h)","AR-p60(h)","AR-p87(h)","Aquaporin1-isoform1(h)","Aquaporin1-isoform2(h)","Aquaporin1-isoform3(h)","Aquaporin1-isoform4(h)","Biglycan(h)","CD81(h)","CFTR-isoform1(h)","CFTR-isoform2(h)","CFTR-isoform3(h)","COX2(h)","ER-alpha-L(h)","ER-alpha-S(h)","ER-alpha-isoform3(h)","ER-alpha-isoform4(h)","ET-1(h)","FOSB-isoform…
MO000152697	MEK1(h){pS}	9.66	135	31911	0.339678	0.008	3.37854	187	["MO000018976","MO000018977","MO000020123","MO000020125","MO000032452","MO000034329","MO000036201","MO000037502","MO000037503","MO000041783","MO000041784","MO000041785","MO000041786","MO000042236","MO000042238","MO000042526","MO000056595","MO000057787","MO000058224","MO000058849","MO000058921","MO000059020","MO000059100","MO000059826","MO000079414","MO000079546","MO000079681","MO000080033","MO000…	["AR-isoform1(h)","AR-isoform2(h)","AR-p18(h)","AR-p34(h)","AR-p47(h)","AR-p50(h)","AR-p60(h)","AR-p87(h)","Aquaporin1-isoform1(h)","Aquaporin1-isoform2(h)","Aquaporin1-isoform3(h)","Aquaporin1-isoform4(h)","Biglycan(h)","CD81(h)","CFTR-isoform1(h)","CFTR-isoform2(h)","CFTR-isoform3(h)","COX2(h)","ER-alpha-L(h)","ER-alpha-S(h)","ER-alpha-isoform3(h)","ER-alpha-isoform4(h)","ET-1(h)","FOSB-isoform…
MO000030882	JNK3alpha1(h)	9.95	118	28828	0.311388	0.001	3.59098	189	["MO000020123","MO000020125","MO000032452","MO000034329","MO000036201","MO000037502","MO000037503","MO000041783","MO000041784","MO000041785","MO000041786","MO000042236","MO000042238","MO000056595","MO000057787","MO000058224","MO000058849","MO000058921","MO000059020","MO000059100","MO000059826","MO000079414","MO000079546","MO000079681","MO000080033","MO000083474","MO000083475","MO000086117","MO000…	["AR-isoform1(h)","AR-isoform2(h)","AR-p18(h)","AR-p34(h)","AR-p47(h)","AR-p50(h)","AR-p60(h)","AR-p87(h)","CD14(h)","CD81(h)","CFTR-isoform1(h)","CFTR-isoform2(h)","CFTR-isoform3(h)","COX2(h)","EMILIN-1(h)","ER-alpha-L(h)","ER-alpha-S(h)","ER-alpha-isoform3(h)","ER-alpha-isoform4(h)","ET-1(h)","FOSB-isoform2(h)","FosB(h)","GHR-isoform1(h)","GHR-isoform2(h)","GHR-isoform3(h)","GHR-isoform4(h)","I…
MO000056388	JNK3alpha2(h)	9.95	118	28828	0.311383	0.001	3.65721	189	["MO000020123","MO000020125","MO000032452","MO000034329","MO000036201","MO000037502","MO000037503","MO000041783","MO000041784","MO000041785","MO000041786","MO000042236","MO000042238","MO000056595","MO000057787","MO000058224","MO000058849","MO000058921","MO000059020","MO000059100","MO000059826","MO000079414","MO000079546","MO000079681","MO000080033","MO000083474","MO000083475","MO000086117","MO000…	["AR-isoform1(h)","AR-isoform2(h)","AR-p18(h)","AR-p34(h)","AR-p47(h)","AR-p50(h)","AR-p60(h)","AR-p87(h)","CD14(h)","CD81(h)","CFTR-isoform1(h)","CFTR-isoform2(h)","CFTR-isoform3(h)","COX2(h)","EMILIN-1(h)","ER-alpha-L(h)","ER-alpha-S(h)","ER-alpha-isoform3(h)","ER-alpha-isoform4(h)","ET-1(h)","FOSB-isoform2(h)","FosB(h)","GHR-isoform1(h)","GHR-isoform2(h)","GHR-isoform3(h)","GHR-isoform4(h)","I…
MO000032429	MEK2(h){p}	9.66	138	31959	0.342607	0.006	3.28997	190	["MO000018976","MO000018977","MO000020123","MO000020125","MO000032452","MO000034329","MO000036201","MO000037502","MO000037503","MO000041783","MO000041784","MO000041785","MO000041786","MO000042236","MO000042238","MO000042526","MO000056595","MO000057787","MO000058224","MO000058849","MO000058921","MO000059020","MO000059100","MO000059826","MO000079414","MO000079546","MO000079681","MO000080033","MO000…	["3-oxo-5-alpha-steroid 4-dehydrogenase 1(h)","AR-isoform1(h)","AR-isoform2(h)","AR-p18(h)","AR-p34(h)","AR-p47(h)","AR-p50(h)","AR-p60(h)","AR-p87(h)","Aquaporin1-isoform1(h)","Aquaporin1-isoform2(h)","Aquaporin1-isoform3(h)","Aquaporin1-isoform4(h)","Biglycan(h)","CD81(h)","CFTR-isoform1(h)","CFTR-isoform2(h)","CFTR-isoform3(h)","COX2(h)","ER-alpha-L(h)","ER-alpha-S(h)","ER-alpha-isoform3(h)","…
MO000117557	beta3B-integrin(h)	9.985	117	31195	0.28182	0.01	4.17651	191	["MO000020123","MO000020125","MO000032452","MO000034329","MO000036201","MO000037502","MO000037503","MO000041783","MO000041784","MO000041785","MO000041786","MO000042236","MO000042238","MO000056595","MO000057787","MO000058224","MO000058849","MO000058921","MO000059020","MO000059100","MO000059826","MO000079414","MO000079546","MO000079681","MO000080033","MO000081388","MO000083474","MO000083475","MO000…	["AR-isoform1(h)","AR-isoform2(h)","AR-p18(h)","AR-p34(h)","AR-p47(h)","AR-p50(h)","AR-p60(h)","AR-p87(h)","CD14(h)","CD81(h)","CFTR-isoform1(h)","CFTR-isoform2(h)","CFTR-isoform3(h)","COX2(h)","EMILIN-1(h)","ER-alpha-L(h)","ER-alpha-S(h)","ER-alpha-isoform3(h)","ER-alpha-isoform4(h)","ET-1(h)","FOSB-isoform2(h)","FosB(h)","GHR-isoform1(h)","GHR-isoform2(h)","GHR-isoform3(h)","GHR-isoform4(h)","G…
MO000122463	mTOR(h):rictor(h):mLST8(h):SIN1(h)	9.925	156	33918	0.437443	0.016	2.65076	191	["MO000020123","MO000020125","MO000032452","MO000034329","MO000036201","MO000037502","MO000037503","MO000041783","MO000041784","MO000041785","MO000041786","MO000042236","MO000042238","MO000042526","MO000056595","MO000057787","MO000058224","MO000058849","MO000058921","MO000059020","MO000059100","MO000059826","MO000060000","MO000079414","MO000079546","MO000079681","MO000080033","MO000081388","MO000…	["AR-isoform1(h)","AR-isoform2(h)","AR-p18(h)","AR-p34(h)","AR-p47(h)","AR-p50(h)","AR-p60(h)","AR-p87(h)","Aquaporin1-isoform1(h)","Aquaporin1-isoform2(h)","Aquaporin1-isoform3(h)","Aquaporin1-isoform4(h)","Biglycan(h)","CCL21a(h)","CD14(h)","CFTR-isoform1(h)","CFTR-isoform2(h)","CFTR-isoform3(h)","COX2(h)","Complement C7(h)","ER-alpha-L(h)","ER-alpha-S(h)","ER-alpha-isoform3(h)","ER-alpha-isofo…
MO000152489	capsaicin	6.75	8	191	0.298154	0	3.8477	191	["MO000096325","MO000100514","MO000100516","MO000100523","MO000100583","MO000207708","MO000207709","MO000270963"]	["CD14(h)","CYP2C19(h)","CYP2C9(h)","cytochrome P450 1A2-isoform1(h)","cytochrome P450 1A2-isoform2(h)","cytochrome P450 2B6(h)","cytochrome P450 2C8-isoform1(h)","cytochrome P450 2C8-isoform2(h)"]
MO000256151	JNK3-isoform4(h)	9.95	118	28828	0.311388	0.004	3.58364	191	["MO000020123","MO000020125","MO000032452","MO000034329","MO000036201","MO000037502","MO000037503","MO000041783","MO000041784","MO000041785","MO000041786","MO000042236","MO000042238","MO000056595","MO000057787","MO000058224","MO000058849","MO000058921","MO000059020","MO000059100","MO000059826","MO000079414","MO000079546","MO000079681","MO000080033","MO000083474","MO000083475","MO000086117","MO000…	["AR-isoform1(h)","AR-isoform2(h)","AR-p18(h)","AR-p34(h)","AR-p47(h)","AR-p50(h)","AR-p60(h)","AR-p87(h)","CD14(h)","CD81(h)","CFTR-isoform1(h)","CFTR-isoform2(h)","CFTR-isoform3(h)","COX2(h)","EMILIN-1(h)","ER-alpha-L(h)","ER-alpha-S(h)","ER-alpha-isoform3(h)","ER-alpha-isoform4(h)","ET-1(h)","FOSB-isoform2(h)","FosB(h)","GHR-isoform1(h)","GHR-isoform2(h)","GHR-isoform3(h)","GHR-isoform4(h)","I…
MO000156441	ET-1(h)	9.775	84	20549	0.240992	0	12.7344	192	["MO000018976","MO000018977","MO000020123","MO000020125","MO000032452","MO000034329","MO000041783","MO000041784","MO000041785","MO000041786","MO000042236","MO000042238","MO000056595","MO000057787","MO000058224","MO000058849","MO000058921","MO000059020","MO000059826","MO000079414","MO000079546","MO000079681","MO000080033","MO000080605","MO000083474","MO000083475","MO000087697","MO000089574","MO000…	["AR-isoform1(h)","AR-isoform2(h)","AR-p18(h)","AR-p34(h)","AR-p47(h)","AR-p50(h)","AR-p60(h)","AR-p87(h)","CFTR-isoform1(h)","CFTR-isoform2(h)","CFTR-isoform3(h)","COX2(h)","ER-alpha-L(h)","ER-alpha-S(h)","ER-alpha-isoform3(h)","ER-alpha-isoform4(h)","ET-1(h)","FOSB-isoform2(h)","FosB(h)","GHR-isoform1(h)","GHR-isoform2(h)","GHR-isoform3(h)","GHR-isoform4(h)","IL-6(h)","JunB(h)","MCP-1(h)","MIP2…
MO000096672	OSM(h)	9.985	120	23492	0.244597	0	9.92159	194	["MO000020123","MO000020125","MO000032452","MO000034329","MO000036201","MO000037502","MO000037503","MO000041783","MO000041784","MO000041785","MO000041786","MO000042236","MO000042238","MO000056595","MO000057787","MO000058224","MO000058849","MO000058921","MO000059020","MO000059100","MO000059826","MO000079414","MO000079546","MO000079681","MO000080033","MO000083474","MO000083475","MO000085777","MO000…	["AR-isoform1(h)","AR-isoform2(h)","AR-p18(h)","AR-p34(h)","AR-p47(h)","AR-p50(h)","AR-p60(h)","AR-p87(h)","C3b-p43(h)","C3b-p46(h)","C3b-p68(h)","CFTR-isoform1(h)","CFTR-isoform2(h)","CFTR-isoform3(h)","COX2(h)","CYP2C19(h)","CYP2C9(h)","ER-alpha-L(h)","ER-alpha-S(h)","ER-alpha-isoform3(h)","ER-alpha-isoform4(h)","ET-1(h)","FOSB-isoform2(h)","FosB(h)","GHR-isoform1(h)","GHR-isoform2(h)","GHR-iso…
MO000120842	CD154(h)	9.9	133	25171	0.247089	0	8.79586	194	["MO000020123","MO000020125","MO000032452","MO000034329","MO000037502","MO000037503","MO000041783","MO000041784","MO000041785","MO000041786","MO000042236","MO000042238","MO000056595","MO000057787","MO000058224","MO000058849","MO000058921","MO000059020","MO000059100","MO000059826","MO000059924","MO000079414","MO000079546","MO000079681","MO000080033","MO000081388","MO000083474","MO000083475","MO000…	["3-oxo-5-alpha-steroid 4-dehydrogenase 1(h)","ADAMTS-1(h)","AR-isoform1(h)","AR-isoform2(h)","AR-p18(h)","AR-p34(h)","AR-p47(h)","AR-p50(h)","AR-p60(h)","AR-p87(h)","Biglycan(h)","C3b-p43(h)","C3b-p46(h)","C3b-p68(h)","CCL21a(h)","CD14(h)","CD81(h)","CFTR-isoform1(h)","CFTR-isoform2(h)","CFTR-isoform3(h)","COX2(h)","ER-alpha-L(h)","ER-alpha-S(h)","ER-alpha-isoform3(h)","ER-alpha-isoform4(h)","ET…
MO000256150	JNK3-isoform3(h)	9.95	118	28828	0.311388	0.004	3.54398	195	["MO000020123","MO000020125","MO000032452","MO000034329","MO000036201","MO000037502","MO000037503","MO000041783","MO000041784","MO000041785","MO000041786","MO000042236","MO000042238","MO000056595","MO000057787","MO000058224","MO000058849","MO000058921","MO000059020","MO000059100","MO000059826","MO000079414","MO000079546","MO000079681","MO000080033","MO000083474","MO000083475","MO000086117","MO000…	["AR-isoform1(h)","AR-isoform2(h)","AR-p18(h)","AR-p34(h)","AR-p47(h)","AR-p50(h)","AR-p60(h)","AR-p87(h)","CD14(h)","CD81(h)","CFTR-isoform1(h)","CFTR-isoform2(h)","CFTR-isoform3(h)","COX2(h)","EMILIN-1(h)","ER-alpha-L(h)","ER-alpha-S(h)","ER-alpha-isoform3(h)","ER-alpha-isoform4(h)","ET-1(h)","FOSB-isoform2(h)","FosB(h)","GHR-isoform1(h)","GHR-isoform2(h)","GHR-isoform3(h)","GHR-isoform4(h)","I…
MO000056390	JNK3beta(h)	9.95	118	28828	0.311388	0.005	3.50415	197	["MO000020123","MO000020125","MO000032452","MO000034329","MO000036201","MO000037502","MO000037503","MO000041783","MO000041784","MO000041785","MO000041786","MO000042236","MO000042238","MO000056595","MO000057787","MO000058224","MO000058849","MO000058921","MO000059020","MO000059100","MO000059826","MO000079414","MO000079546","MO000079681","MO000080033","MO000083474","MO000083475","MO000086117","MO000…	["AR-isoform1(h)","AR-isoform2(h)","AR-p18(h)","AR-p34(h)","AR-p47(h)","AR-p50(h)","AR-p60(h)","AR-p87(h)","CD14(h)","CD81(h)","CFTR-isoform1(h)","CFTR-isoform2(h)","CFTR-isoform3(h)","COX2(h)","EMILIN-1(h)","ER-alpha-L(h)","ER-alpha-S(h)","ER-alpha-isoform3(h)","ER-alpha-isoform4(h)","ET-1(h)","FOSB-isoform2(h)","FosB(h)","GHR-isoform1(h)","GHR-isoform2(h)","GHR-isoform3(h)","GHR-isoform4(h)","I…
MO000021174	MEK1(h){p}	9.66	135	31911	0.339659	0.009	3.19405	199	["MO000018976","MO000018977","MO000020123","MO000020125","MO000032452","MO000034329","MO000036201","MO000037502","MO000037503","MO000041783","MO000041784","MO000041785","MO000041786","MO000042236","MO000042238","MO000042526","MO000056595","MO000057787","MO000058224","MO000058849","MO000058921","MO000059020","MO000059100","MO000059826","MO000079414","MO000079546","MO000079681","MO000080033","MO000…	["AR-isoform1(h)","AR-isoform2(h)","AR-p18(h)","AR-p34(h)","AR-p47(h)","AR-p50(h)","AR-p60(h)","AR-p87(h)","Aquaporin1-isoform1(h)","Aquaporin1-isoform2(h)","Aquaporin1-isoform3(h)","Aquaporin1-isoform4(h)","Biglycan(h)","CD81(h)","CFTR-isoform1(h)","CFTR-isoform2(h)","CFTR-isoform3(h)","COX2(h)","ER-alpha-L(h)","ER-alpha-S(h)","ER-alpha-isoform3(h)","ER-alpha-isoform4(h)","ET-1(h)","FOSB-isoform…
MO000103285	MKP-7(h)	9.9	118	30764	0.282247	0.009	3.93458	199	["MO000020123","MO000020125","MO000032452","MO000036201","MO000037502","MO000037503","MO000041783","MO000041784","MO000041785","MO000041786","MO000042236","MO000042238","MO000056595","MO000057787","MO000058224","MO000058849","MO000058921","MO000059020","MO000059100","MO000059826","MO000079414","MO000079546","MO000079681","MO000080033","MO000081388","MO000083474","MO000083475","MO000086117","MO000…	["AR-isoform1(h)","AR-isoform2(h)","AR-p18(h)","AR-p34(h)","AR-p47(h)","AR-p50(h)","AR-p60(h)","AR-p87(h)","Aquaporin1-isoform1(h)","Aquaporin1-isoform2(h)","Aquaporin1-isoform3(h)","Aquaporin1-isoform4(h)","Biglycan(h)","CD14(h)","CD81(h)","CFTR-isoform1(h)","CFTR-isoform2(h)","CFTR-isoform3(h)","COX2(h)","ER-alpha-L(h)","ER-alpha-S(h)","ER-alpha-isoform3(h)","ER-alpha-isoform4(h)","ET-1(h)","FO…
MO000287109	Hsp70-1-isoform2(h)	9.98	124	28838	0.284452	0.002	3.79248	201	["MO000020123","MO000020125","MO000032452","MO000036201","MO000037502","MO000037503","MO000041783","MO000041784","MO000041785","MO000041786","MO000042236","MO000042238","MO000056595","MO000057787","MO000058224","MO000058849","MO000058921","MO000059020","MO000059100","MO000059826","MO000079414","MO000079546","MO000079681","MO000080033","MO000083474","MO000083475","MO000085777","MO000086117","MO000…	["AR-isoform1(h)","AR-isoform2(h)","AR-p18(h)","AR-p34(h)","AR-p47(h)","AR-p50(h)","AR-p60(h)","AR-p87(h)","Aquaporin1-isoform1(h)","Aquaporin1-isoform2(h)","Aquaporin1-isoform3(h)","Aquaporin1-isoform4(h)","CD14(h)","CD81(h)","CFTR-isoform1(h)","CFTR-isoform2(h)","CFTR-isoform3(h)","COX2(h)","ER-alpha-L(h)","ER-alpha-S(h)","ER-alpha-isoform3(h)","ER-alpha-isoform4(h)","ET-1(h)","Egr-2(h)","Egr-2…
MO000256763	PDGFRalpha-isoform2(h)	9.88	118	31740	0.301843	0.004	3.55359	202	["MO000020123","MO000020125","MO000032452","MO000036201","MO000041783","MO000041784","MO000041785","MO000041786","MO000042236","MO000042238","MO000042526","MO000056595","MO000057787","MO000058224","MO000058849","MO000058921","MO000059020","MO000059100","MO000059826","MO000079414","MO000079546","MO000079681","MO000080033","MO000081388","MO000081897","MO000083474","MO000083475","MO000085777","MO000…	["AR-isoform1(h)","AR-isoform2(h)","AR-p18(h)","AR-p34(h)","AR-p47(h)","AR-p50(h)","AR-p60(h)","AR-p87(h)","CD14(h)","CFTR-isoform1(h)","CFTR-isoform2(h)","CFTR-isoform3(h)","COX2(h)","ER-alpha-L(h)","ER-alpha-S(h)","ER-alpha-isoform3(h)","ER-alpha-isoform4(h)","ET-1(h)","FOSB-isoform2(h)","FosB(h)","GHR-isoform1(h)","GHR-isoform2(h)","GHR-isoform3(h)","GHR-isoform4(h)","HGF-isoform1(h)","HGF-iso…
MO000058229	MEK(h){p}	9.96	136	29773	0.266385	0.007	4.36243	205	["MO000018976","MO000018977","MO000020123","MO000020125","MO000032452","MO000034329","MO000036201","MO000037502","MO000037503","MO000041783","MO000041784","MO000041785","MO000041786","MO000042236","MO000042238","MO000042526","MO000056595","MO000057787","MO000058224","MO000058849","MO000058921","MO000059020","MO000059100","MO000059826","MO000079414","MO000079546","MO000079681","MO000080033","MO000…	["3-oxo-5-alpha-steroid 4-dehydrogenase 1(h)","AR-isoform1(h)","AR-isoform2(h)","AR-p18(h)","AR-p34(h)","AR-p47(h)","AR-p50(h)","AR-p60(h)","AR-p87(h)","Aquaporin1-isoform1(h)","Aquaporin1-isoform2(h)","Aquaporin1-isoform3(h)","Aquaporin1-isoform4(h)","Biglycan(h)","CD81(h)","CFTR-isoform1(h)","CFTR-isoform2(h)","CFTR-isoform3(h)","COX2(h)","ER-alpha-L(h)","ER-alpha-S(h)","ER-alpha-isoform3(h)","…
MO000059526	thrombin(h)	9.9	141	30375	0.253166	0.005	6.58228	206	["MO000020123","MO000020125","MO000032452","MO000034329","MO000036201","MO000037502","MO000037503","MO000041783","MO000041784","MO000041785","MO000041786","MO000042236","MO000042238","MO000056595","MO000057787","MO000058224","MO000058849","MO000058921","MO000059020","MO000059100","MO000059826","MO000079414","MO000079546","MO000079681","MO000080033","MO000081388","MO000083474","MO000083475","MO000…	["AR-isoform1(h)","AR-isoform2(h)","AR-p18(h)","AR-p34(h)","AR-p47(h)","AR-p50(h)","AR-p60(h)","AR-p87(h)","CD14(h)","CD81(h)","CFTR-isoform1(h)","CFTR-isoform2(h)","CFTR-isoform3(h)","COX2(h)","CYP2C19(h)","CYP2C9(h)","ER-alpha-L(h)","ER-alpha-S(h)","ER-alpha-isoform3(h)","ER-alpha-isoform4(h)","ET-1(h)","Egr-2(h)","Egr-2-Short(h)","FOSB-isoform2(h)","FosB(h)","GHR-isoform1(h)","GHR-isoform2(h)"…
MO000187847	MEK1(h){pS218}{pS222}	9.66	133	31380	0.309086	0.01	3.46661	206	["MO000018976","MO000018977","MO000020123","MO000020125","MO000032452","MO000034329","MO000036201","MO000037502","MO000037503","MO000041783","MO000041784","MO000041785","MO000041786","MO000042236","MO000042238","MO000042526","MO000056595","MO000057787","MO000058224","MO000058849","MO000058921","MO000059020","MO000059100","MO000059826","MO000079414","MO000079546","MO000079681","MO000080033","MO000…	["AR-isoform1(h)","AR-isoform2(h)","AR-p18(h)","AR-p34(h)","AR-p47(h)","AR-p50(h)","AR-p60(h)","AR-p87(h)","Aquaporin1-isoform1(h)","Aquaporin1-isoform2(h)","Aquaporin1-isoform3(h)","Aquaporin1-isoform4(h)","Biglycan(h)","CD81(h)","CFTR-isoform1(h)","CFTR-isoform2(h)","CFTR-isoform3(h)","COX2(h)","ER-alpha-L(h)","ER-alpha-S(h)","ER-alpha-isoform3(h)","ER-alpha-isoform4(h)","ET-1(h)","FOSB-isoform…
MO000008124	Mos(h)	9.96	156	33353	0.371604	0.007	2.80659	207	["MO000018976","MO000018977","MO000020123","MO000020125","MO000032452","MO000034329","MO000036201","MO000037502","MO000037503","MO000041783","MO000041784","MO000041785","MO000041786","MO000042236","MO000042238","MO000042526","MO000056595","MO000057787","MO000058224","MO000058849","MO000058921","MO000059020","MO000059100","MO000059826","MO000079414","MO000079546","MO000079681","MO000080033","MO000…	["3-ketoacyl-CoA thiolase, mitochondrial(h)","3-ketoacyl-CoA thiolase, peroxisomal(h)","3-ketoacyl-CoA thiolase, peroxisomal-isoform2(h)","3-oxo-5-alpha-steroid 4-dehydrogenase 1(h)","AR-isoform1(h)","AR-isoform2(h)","AR-p18(h)","AR-p34(h)","AR-p47(h)","AR-p50(h)","AR-p60(h)","AR-p87(h)","Aquaporin1-isoform1(h)","Aquaporin1-isoform2(h)","Aquaporin1-isoform3(h)","Aquaporin1-isoform4(h)","Biglycan(…
MO000031000	JNK2alpha-2(h)	9.99	148	32242	0.429579	0.005	2.50688	208	["MO000020123","MO000020125","MO000032452","MO000034329","MO000036201","MO000037502","MO000037503","MO000041783","MO000041784","MO000041785","MO000041786","MO000042236","MO000042238","MO000056595","MO000057787","MO000058224","MO000058849","MO000058921","MO000059020","MO000059100","MO000059826","MO000079414","MO000079546","MO000079681","MO000080033","MO000083474","MO000083475","MO000085777","MO000…	["3-oxo-5-alpha-steroid 4-dehydrogenase 1(h)","AR-isoform1(h)","AR-isoform2(h)","AR-p18(h)","AR-p34(h)","AR-p47(h)","AR-p50(h)","AR-p60(h)","AR-p87(h)","Aquaporin1-isoform1(h)","Aquaporin1-isoform2(h)","Aquaporin1-isoform3(h)","Aquaporin1-isoform4(h)","Biglycan(h)","C3b-p43(h)","C3b-p46(h)","C3b-p68(h)","CCL21a(h)","CD14(h)","CD81(h)","CFTR-isoform1(h)","CFTR-isoform2(h)","CFTR-isoform3(h)","COX2…
MO000287177	MKP-4(h)	9.975	142	33412	0.380269	0.009	2.73942	208	["MO000018976","MO000018977","MO000020123","MO000020125","MO000032452","MO000034329","MO000036201","MO000037502","MO000037503","MO000041783","MO000041784","MO000041785","MO000041786","MO000042236","MO000042238","MO000042526","MO000056595","MO000057787","MO000058224","MO000058849","MO000058921","MO000059020","MO000059100","MO000059826","MO000079414","MO000079546","MO000079681","MO000080033","MO000…	["AR-isoform1(h)","AR-isoform2(h)","AR-p18(h)","AR-p34(h)","AR-p47(h)","AR-p50(h)","AR-p60(h)","AR-p87(h)","Aquaporin1-isoform1(h)","Aquaporin1-isoform2(h)","Aquaporin1-isoform3(h)","Aquaporin1-isoform4(h)","Biglycan(h)","CD14(h)","CD81(h)","CFTR-isoform1(h)","CFTR-isoform2(h)","CFTR-isoform3(h)","COX2(h)","ER-alpha-L(h)","ER-alpha-S(h)","ER-alpha-isoform3(h)","ER-alpha-isoform4(h)","ET-1(h)","FO…
MO000079049	ERK5-isoform1(h)	9.975	183	34971	0.487208	0.013	2.32602	209	["MO000018976","MO000018977","MO000020123","MO000020125","MO000032452","MO000034329","MO000036201","MO000037502","MO000037503","MO000041783","MO000041784","MO000041785","MO000041786","MO000042236","MO000042238","MO000042526","MO000056595","MO000057787","MO000058224","MO000058849","MO000058921","MO000059020","MO000059100","MO000059826","MO000060000","MO000079414","MO000079546","MO000079681","MO000…	["3-ketoacyl-CoA thiolase, mitochondrial(h)","3-ketoacyl-CoA thiolase, peroxisomal(h)","3-ketoacyl-CoA thiolase, peroxisomal-isoform2(h)","3-oxo-5-alpha-steroid 4-dehydrogenase 1(h)","4-hydroxyphenylpyruvate dioxygenase(h)","4-hydroxyphenylpyruvate dioxygenase-isoform2(h)","AR-isoform1(h)","AR-isoform2(h)","AR-p18(h)","AR-p34(h)","AR-p47(h)","AR-p50(h)","AR-p60(h)","AR-p87(h)","ARHI(h)","Aquapori…
MO000144193	timp3(h)	9.955	79	14180	0.231417	0	8.6201	211	["MO000020123","MO000020125","MO000032452","MO000034329","MO000036201","MO000037502","MO000037503","MO000041783","MO000041784","MO000041785","MO000041786","MO000042236","MO000042238","MO000056595","MO000057787","MO000058849","MO000059020","MO000059100","MO000059826","MO000079414","MO000079546","MO000079681","MO000080033","MO000086117","MO000086119","MO000092364","MO000093623","MO000096325","MO000…	["ADAMTS-1(h)","AR-isoform1(h)","AR-isoform2(h)","AR-p18(h)","AR-p34(h)","AR-p47(h)","AR-p50(h)","AR-p60(h)","AR-p87(h)","Biglycan(h)","CD14(h)","COX2(h)","ER-alpha-L(h)","ER-alpha-S(h)","ER-alpha-isoform3(h)","ER-alpha-isoform4(h)","ET-1(h)","FOSB-isoform2(h)","FosB(h)","GHR-isoform1(h)","GHR-isoform2(h)","GHR-isoform3(h)","GHR-isoform4(h)","IGFBP-3-isoform1(h)","IGFBP-3-isoform2(h)","IL-18Ralph…
MO000129776	PTP-SL gamma(h)	9.98	131	29297	0.257327	0.007	4.89668	212	["MO000018976","MO000018977","MO000020123","MO000020125","MO000032452","MO000036201","MO000037502","MO000037503","MO000041783","MO000041784","MO000041785","MO000041786","MO000042236","MO000042238","MO000042526","MO000056595","MO000057787","MO000058224","MO000058849","MO000058921","MO000059020","MO000059826","MO000079414","MO000079546","MO000079681","MO000080033","MO000080605","MO000081388","MO000…	["AR-isoform1(h)","AR-isoform2(h)","AR-p18(h)","AR-p34(h)","AR-p47(h)","AR-p50(h)","AR-p60(h)","AR-p87(h)","Aquaporin1-isoform1(h)","Aquaporin1-isoform2(h)","Aquaporin1-isoform3(h)","Aquaporin1-isoform4(h)","Biglycan(h)","CD81(h)","CFTR-isoform1(h)","CFTR-isoform2(h)","CFTR-isoform3(h)","COX2(h)","ER-alpha-L(h)","ER-alpha-S(h)","ER-alpha-isoform3(h)","ER-alpha-isoform4(h)","ET-1(h)","FOSB-isoform…
MO000129778	PTP-SL delta(h)	9.98	131	29297	0.257327	0.003	5.19384	213	["MO000018976","MO000018977","MO000020123","MO000020125","MO000032452","MO000036201","MO000037502","MO000037503","MO000041783","MO000041784","MO000041785","MO000041786","MO000042236","MO000042238","MO000042526","MO000056595","MO000057787","MO000058224","MO000058849","MO000058921","MO000059020","MO000059826","MO000079414","MO000079546","MO000079681","MO000080033","MO000080605","MO000081388","MO000…	["AR-isoform1(h)","AR-isoform2(h)","AR-p18(h)","AR-p34(h)","AR-p47(h)","AR-p50(h)","AR-p60(h)","AR-p87(h)","Aquaporin1-isoform1(h)","Aquaporin1-isoform2(h)","Aquaporin1-isoform3(h)","Aquaporin1-isoform4(h)","Biglycan(h)","CD81(h)","CFTR-isoform1(h)","CFTR-isoform2(h)","CFTR-isoform3(h)","COX2(h)","ER-alpha-L(h)","ER-alpha-S(h)","ER-alpha-isoform3(h)","ER-alpha-isoform4(h)","ET-1(h)","FOSB-isoform…
MO000032657	M3/6(h)	9.66	148	33284	0.377078	0.011	2.7301	215	["MO000018976","MO000018977","MO000020123","MO000020125","MO000032452","MO000034329","MO000036201","MO000037502","MO000037503","MO000041783","MO000041784","MO000041785","MO000041786","MO000042236","MO000042238","MO000042526","MO000056595","MO000057787","MO000058224","MO000058849","MO000058921","MO000059020","MO000059100","MO000059826","MO000079414","MO000079546","MO000079681","MO000080033","MO000…	["AR-isoform1(h)","AR-isoform2(h)","AR-p18(h)","AR-p34(h)","AR-p47(h)","AR-p50(h)","AR-p60(h)","AR-p87(h)","Aquaporin1-isoform1(h)","Aquaporin1-isoform2(h)","Aquaporin1-isoform3(h)","Aquaporin1-isoform4(h)","Biglycan(h)","CD14(h)","CD81(h)","CFTR-isoform1(h)","CFTR-isoform2(h)","CFTR-isoform3(h)","COX2(h)","ER-alpha-L(h)","ER-alpha-S(h)","ER-alpha-isoform3(h)","ER-alpha-isoform4(h)","ET-1(h)","FO…
MO000059157	p38gamma(h)	9.95	143	32450	0.415763	0.006	2.48047	218	["MO000020123","MO000020125","MO000032452","MO000034329","MO000037502","MO000037503","MO000041783","MO000041784","MO000041785","MO000041786","MO000042236","MO000042238","MO000056595","MO000057787","MO000058224","MO000058849","MO000058921","MO000059020","MO000059100","MO000059826","MO000079414","MO000079546","MO000079681","MO000080033","MO000081388","MO000082857","MO000083474","MO000083475","MO000…	["3-ketoacyl-CoA thiolase, mitochondrial(h)","3-ketoacyl-CoA thiolase, peroxisomal(h)","3-ketoacyl-CoA thiolase, peroxisomal-isoform2(h)","AR-isoform1(h)","AR-isoform2(h)","AR-p18(h)","AR-p34(h)","AR-p47(h)","AR-p50(h)","AR-p60(h)","AR-p87(h)","Aquaporin1-isoform1(h)","Aquaporin1-isoform2(h)","Aquaporin1-isoform3(h)","Aquaporin1-isoform4(h)","Biglycan(h)","C3b-p43(h)","C3b-p46(h)","C3b-p68(h)","C…
MO000256764	PDGFRalpha-isoform3(h)	9.88	118	31740	0.301843	0.008	3.43341	218	["MO000020123","MO000020125","MO000032452","MO000036201","MO000041783","MO000041784","MO000041785","MO000041786","MO000042236","MO000042238","MO000042526","MO000056595","MO000057787","MO000058224","MO000058849","MO000058921","MO000059020","MO000059100","MO000059826","MO000079414","MO000079546","MO000079681","MO000080033","MO000081388","MO000081897","MO000083474","MO000083475","MO000085777","MO000…	["AR-isoform1(h)","AR-isoform2(h)","AR-p18(h)","AR-p34(h)","AR-p47(h)","AR-p50(h)","AR-p60(h)","AR-p87(h)","CD14(h)","CFTR-isoform1(h)","CFTR-isoform2(h)","CFTR-isoform3(h)","COX2(h)","ER-alpha-L(h)","ER-alpha-S(h)","ER-alpha-isoform3(h)","ER-alpha-isoform4(h)","ET-1(h)","FOSB-isoform2(h)","FosB(h)","GHR-isoform1(h)","GHR-isoform2(h)","GHR-isoform3(h)","GHR-isoform4(h)","HGF-isoform1(h)","HGF-iso…
MO000256139	ERK5-isoform2(h)	9.975	171	34626	0.452802	0.007	2.33909	220	["MO000018976","MO000018977","MO000020123","MO000020125","MO000032452","MO000034329","MO000036201","MO000037502","MO000037503","MO000041783","MO000041784","MO000041785","MO000041786","MO000042236","MO000042238","MO000056595","MO000057787","MO000058224","MO000058849","MO000058921","MO000059020","MO000059100","MO000059826","MO000060000","MO000079414","MO000079546","MO000079681","MO000080033","MO000…	["3-ketoacyl-CoA thiolase, mitochondrial(h)","3-ketoacyl-CoA thiolase, peroxisomal(h)","3-ketoacyl-CoA thiolase, peroxisomal-isoform2(h)","3-oxo-5-alpha-steroid 4-dehydrogenase 1(h)","4-hydroxyphenylpyruvate dioxygenase(h)","4-hydroxyphenylpyruvate dioxygenase-isoform2(h)","AR-isoform1(h)","AR-isoform2(h)","AR-p18(h)","AR-p34(h)","AR-p47(h)","AR-p50(h)","AR-p60(h)","AR-p87(h)","ARHI(h)","Aquapori…
MO000256141	ERK5-isoform4(h)	9.975	171	34626	0.452802	0.007	2.33128	222	["MO000018976","MO000018977","MO000020123","MO000020125","MO000032452","MO000034329","MO000036201","MO000037502","MO000037503","MO000041783","MO000041784","MO000041785","MO000041786","MO000042236","MO000042238","MO000056595","MO000057787","MO000058224","MO000058849","MO000058921","MO000059020","MO000059100","MO000059826","MO000060000","MO000079414","MO000079546","MO000079681","MO000080033","MO000…	["3-ketoacyl-CoA thiolase, mitochondrial(h)","3-ketoacyl-CoA thiolase, peroxisomal(h)","3-ketoacyl-CoA thiolase, peroxisomal-isoform2(h)","3-oxo-5-alpha-steroid 4-dehydrogenase 1(h)","4-hydroxyphenylpyruvate dioxygenase(h)","4-hydroxyphenylpyruvate dioxygenase-isoform2(h)","AR-isoform1(h)","AR-isoform2(h)","AR-p18(h)","AR-p34(h)","AR-p47(h)","AR-p50(h)","AR-p60(h)","AR-p87(h)","ARHI(h)","Aquapori…
MO000112248	PDGFRalpha-isoform1(h)	9.88	118	31740	0.301843	0.006	3.39506	223	["MO000020123","MO000020125","MO000032452","MO000036201","MO000041783","MO000041784","MO000041785","MO000041786","MO000042236","MO000042238","MO000042526","MO000056595","MO000057787","MO000058224","MO000058849","MO000058921","MO000059020","MO000059100","MO000059826","MO000079414","MO000079546","MO000079681","MO000080033","MO000081388","MO000081897","MO000083474","MO000083475","MO000085777","MO000…	["AR-isoform1(h)","AR-isoform2(h)","AR-p18(h)","AR-p34(h)","AR-p47(h)","AR-p50(h)","AR-p60(h)","AR-p87(h)","CD14(h)","CFTR-isoform1(h)","CFTR-isoform2(h)","CFTR-isoform3(h)","COX2(h)","ER-alpha-L(h)","ER-alpha-S(h)","ER-alpha-isoform3(h)","ER-alpha-isoform4(h)","ET-1(h)","FOSB-isoform2(h)","FosB(h)","GHR-isoform1(h)","GHR-isoform2(h)","GHR-isoform3(h)","GHR-isoform4(h)","HGF-isoform1(h)","HGF-iso…
MO000149315	OPG(h)	9.76	59	14452	0.221436	0	9.159	224	["MO000020123","MO000020125","MO000034329","MO000036201","MO000041783","MO000041784","MO000041785","MO000041786","MO000056595","MO000057787","MO000058224","MO000058849","MO000058921","MO000059020","MO000059100","MO000059826","MO000079414","MO000079546","MO000079681","MO000080033","MO000083474","MO000086117","MO000086119","MO000095075","MO000096325","MO000096780","MO000101713","MO000101714","MO000…	["AR-isoform1(h)","AR-isoform2(h)","AR-p18(h)","AR-p34(h)","AR-p47(h)","AR-p50(h)","AR-p60(h)","AR-p87(h)","CD14(h)","CD81(h)","ER-alpha-L(h)","ER-alpha-S(h)","ER-alpha-isoform3(h)","ER-alpha-isoform4(h)","GHR-isoform1(h)","GHR-isoform2(h)","GHR-isoform3(h)","GHR-isoform4(h)","IGFBP-3-isoform1(h)","IL-6(h)","JunB(h)","MLCK-isoform1(h)","Nur77-isoform1(h)","Nur77-isoform2(h)","OPG(h)","P-selectin(…
MO000176197	JKAP-isoform2(h)	9.975	126	32301	0.323987	0.006	2.95864	226	["MO000018976","MO000018977","MO000020123","MO000020125","MO000032452","MO000036201","MO000037502","MO000037503","MO000041783","MO000041784","MO000041785","MO000041786","MO000042236","MO000042238","MO000056595","MO000057787","MO000058224","MO000058849","MO000058921","MO000059020","MO000059100","MO000059826","MO000079414","MO000079546","MO000079681","MO000080033","MO000080605","MO000081388","MO000…	["AR-isoform1(h)","AR-isoform2(h)","AR-p18(h)","AR-p34(h)","AR-p47(h)","AR-p50(h)","AR-p60(h)","AR-p87(h)","Aquaporin1-isoform1(h)","Aquaporin1-isoform2(h)","Aquaporin1-isoform3(h)","Aquaporin1-isoform4(h)","Biglycan(h)","CD81(h)","CFTR-isoform1(h)","CFTR-isoform2(h)","CFTR-isoform3(h)","COX2(h)","ER-alpha-L(h)","ER-alpha-S(h)","ER-alpha-isoform3(h)","ER-alpha-isoform4(h)","ET-1(h)","FOSB-isoform…
MO000256736	PDK1-isoform4(h)	9.97	170	35607	0.526448	0.027	2.00114	226	["MO000018976","MO000018977","MO000020123","MO000020125","MO000032452","MO000034329","MO000036201","MO000037502","MO000037503","MO000041783","MO000041784","MO000041785","MO000041786","MO000042236","MO000042238","MO000042526","MO000056595","MO000057787","MO000058224","MO000058849","MO000058921","MO000059020","MO000059100","MO000059826","MO000060000","MO000079414","MO000079546","MO000079681","MO000…	["3-oxo-5-alpha-steroid 4-dehydrogenase 1(h)","4-hydroxyphenylpyruvate dioxygenase(h)","4-hydroxyphenylpyruvate dioxygenase-isoform2(h)","AR-isoform1(h)","AR-isoform2(h)","AR-p18(h)","AR-p34(h)","AR-p47(h)","AR-p50(h)","AR-p60(h)","AR-p87(h)","Aquaporin1-isoform1(h)","Aquaporin1-isoform2(h)","Aquaporin1-isoform3(h)","Aquaporin1-isoform4(h)","Biglycan(h)","CCL21a(h)","CD14(h)","CD81(h)","CFTR-isof…
MO000256140	ERK5-isoform3(h)	9.975	171	34626	0.452802	0.008	2.31474	227	["MO000018976","MO000018977","MO000020123","MO000020125","MO000032452","MO000034329","MO000036201","MO000037502","MO000037503","MO000041783","MO000041784","MO000041785","MO000041786","MO000042236","MO000042238","MO000056595","MO000057787","MO000058224","MO000058849","MO000058921","MO000059020","MO000059100","MO000059826","MO000060000","MO000079414","MO000079546","MO000079681","MO000080033","MO000…	["3-ketoacyl-CoA thiolase, mitochondrial(h)","3-ketoacyl-CoA thiolase, peroxisomal(h)","3-ketoacyl-CoA thiolase, peroxisomal-isoform2(h)","3-oxo-5-alpha-steroid 4-dehydrogenase 1(h)","4-hydroxyphenylpyruvate dioxygenase(h)","4-hydroxyphenylpyruvate dioxygenase-isoform2(h)","AR-isoform1(h)","AR-isoform2(h)","AR-p18(h)","AR-p34(h)","AR-p47(h)","AR-p50(h)","AR-p60(h)","AR-p87(h)","ARHI(h)","Aquapori…
MO000312462	PTP-SL-isoform4(h)	9.98	131	29297	0.257327	0.011	4.33429	227	["MO000018976","MO000018977","MO000020123","MO000020125","MO000032452","MO000036201","MO000037502","MO000037503","MO000041783","MO000041784","MO000041785","MO000041786","MO000042236","MO000042238","MO000042526","MO000056595","MO000057787","MO000058224","MO000058849","MO000058921","MO000059020","MO000059826","MO000079414","MO000079546","MO000079681","MO000080033","MO000080605","MO000081388","MO000…	["AR-isoform1(h)","AR-isoform2(h)","AR-p18(h)","AR-p34(h)","AR-p47(h)","AR-p50(h)","AR-p60(h)","AR-p87(h)","Aquaporin1-isoform1(h)","Aquaporin1-isoform2(h)","Aquaporin1-isoform3(h)","Aquaporin1-isoform4(h)","Biglycan(h)","CD81(h)","CFTR-isoform1(h)","CFTR-isoform2(h)","CFTR-isoform3(h)","COX2(h)","ER-alpha-L(h)","ER-alpha-S(h)","ER-alpha-isoform3(h)","ER-alpha-isoform4(h)","ET-1(h)","FOSB-isoform…
MO000129771	PTP-SL alpha(h)	9.98	131	29297	0.257327	0.011	4.17543	228	["MO000018976","MO000018977","MO000020123","MO000020125","MO000032452","MO000036201","MO000037502","MO000037503","MO000041783","MO000041784","MO000041785","MO000041786","MO000042236","MO000042238","MO000042526","MO000056595","MO000057787","MO000058224","MO000058849","MO000058921","MO000059020","MO000059826","MO000079414","MO000079546","MO000079681","MO000080033","MO000080605","MO000081388","MO000…	["AR-isoform1(h)","AR-isoform2(h)","AR-p18(h)","AR-p34(h)","AR-p47(h)","AR-p50(h)","AR-p60(h)","AR-p87(h)","Aquaporin1-isoform1(h)","Aquaporin1-isoform2(h)","Aquaporin1-isoform3(h)","Aquaporin1-isoform4(h)","Biglycan(h)","CD81(h)","CFTR-isoform1(h)","CFTR-isoform2(h)","CFTR-isoform3(h)","COX2(h)","ER-alpha-L(h)","ER-alpha-S(h)","ER-alpha-isoform3(h)","ER-alpha-isoform4(h)","ET-1(h)","FOSB-isoform…
MO000281125	PDK1-isoform5(h)	9.97	170	35607	0.526448	0.027	1.99039	228	["MO000018976","MO000018977","MO000020123","MO000020125","MO000032452","MO000034329","MO000036201","MO000037502","MO000037503","MO000041783","MO000041784","MO000041785","MO000041786","MO000042236","MO000042238","MO000042526","MO000056595","MO000057787","MO000058224","MO000058849","MO000058921","MO000059020","MO000059100","MO000059826","MO000060000","MO000079414","MO000079546","MO000079681","MO000…	["3-oxo-5-alpha-steroid 4-dehydrogenase 1(h)","4-hydroxyphenylpyruvate dioxygenase(h)","4-hydroxyphenylpyruvate dioxygenase-isoform2(h)","AR-isoform1(h)","AR-isoform2(h)","AR-p18(h)","AR-p34(h)","AR-p47(h)","AR-p50(h)","AR-p60(h)","AR-p87(h)","Aquaporin1-isoform1(h)","Aquaporin1-isoform2(h)","Aquaporin1-isoform3(h)","Aquaporin1-isoform4(h)","Biglycan(h)","CCL21a(h)","CD14(h)","CD81(h)","CFTR-isof…
MO000057624	PKCalpha(h)	9.975	193	36617	0.666656	0.017	1.85218	231	["MO000018976","MO000018977","MO000020123","MO000020125","MO000032452","MO000034329","MO000036201","MO000037502","MO000037503","MO000041783","MO000041784","MO000041785","MO000041786","MO000042236","MO000042238","MO000042526","MO000056595","MO000057787","MO000058224","MO000058849","MO000058921","MO000059020","MO000059100","MO000059826","MO000060000","MO000079414","MO000079546","MO000079681","MO000…	["11-cis retinol dehydrogenase(h)","3-ketoacyl-CoA thiolase, mitochondrial(h)","3-ketoacyl-CoA thiolase, peroxisomal(h)","3-ketoacyl-CoA thiolase, peroxisomal-isoform2(h)","3-oxo-5-alpha-steroid 4-dehydrogenase 1(h)","AR-isoform1(h)","AR-isoform2(h)","AR-p18(h)","AR-p34(h)","AR-p47(h)","AR-p50(h)","AR-p60(h)","AR-p87(h)","ARHI(h)","Aquaporin1-isoform1(h)","Aquaporin1-isoform2(h)","Aquaporin1-isof…
MO000059863	CSBP1(h)	9.87	166	34661	0.533019	0.02	1.87363	231	["MO000020123","MO000020125","MO000032452","MO000034329","MO000036201","MO000037502","MO000037503","MO000041783","MO000041784","MO000041785","MO000041786","MO000042236","MO000042238","MO000056595","MO000057787","MO000058224","MO000058849","MO000058921","MO000059020","MO000059100","MO000059826","MO000059924","MO000079414","MO000079546","MO000079681","MO000080033","MO000081388","MO000082857","MO000…	["3-ketoacyl-CoA thiolase, mitochondrial(h)","3-ketoacyl-CoA thiolase, peroxisomal(h)","3-ketoacyl-CoA thiolase, peroxisomal-isoform2(h)","AR-isoform1(h)","AR-isoform2(h)","AR-p18(h)","AR-p34(h)","AR-p47(h)","AR-p50(h)","AR-p60(h)","AR-p87(h)","Aquaporin1-isoform1(h)","Aquaporin1-isoform2(h)","Aquaporin1-isoform3(h)","Aquaporin1-isoform4(h)","Biglycan(h)","C3b-p43(h)","C3b-p46(h)","C3b-p68(h)","C…
MO000102385	PDK1-isoform3(h)	9.97	170	35607	0.526448	0.027	1.98258	231	["MO000018976","MO000018977","MO000020123","MO000020125","MO000032452","MO000034329","MO000036201","MO000037502","MO000037503","MO000041783","MO000041784","MO000041785","MO000041786","MO000042236","MO000042238","MO000042526","MO000056595","MO000057787","MO000058224","MO000058849","MO000058921","MO000059020","MO000059100","MO000059826","MO000060000","MO000079414","MO000079546","MO000079681","MO000…	["3-oxo-5-alpha-steroid 4-dehydrogenase 1(h)","4-hydroxyphenylpyruvate dioxygenase(h)","4-hydroxyphenylpyruvate dioxygenase-isoform2(h)","AR-isoform1(h)","AR-isoform2(h)","AR-p18(h)","AR-p34(h)","AR-p47(h)","AR-p50(h)","AR-p60(h)","AR-p87(h)","Aquaporin1-isoform1(h)","Aquaporin1-isoform2(h)","Aquaporin1-isoform3(h)","Aquaporin1-isoform4(h)","Biglycan(h)","CCL21a(h)","CD14(h)","CD81(h)","CFTR-isof…
MO000096325	CD14(h)	9.775	65	17609	0.223466	0	7.418	232	["MO000018976","MO000018977","MO000032452","MO000041783","MO000041784","MO000041785","MO000041786","MO000042236","MO000042238","MO000056595","MO000057787","MO000058224","MO000058849","MO000058921","MO000059020","MO000059826","MO000079414","MO000079546","MO000079681","MO000080033","MO000080605","MO000083474","MO000087697","MO000092364","MO000095075","MO000096325","MO000096389","MO000101713","MO000…	["AR-isoform1(h)","AR-isoform2(h)","AR-p18(h)","AR-p34(h)","AR-p47(h)","AR-p50(h)","AR-p60(h)","AR-p87(h)","CD14(h)","CD81(h)","CFTR-isoform1(h)","CFTR-isoform2(h)","CFTR-isoform3(h)","COX2(h)","ER-alpha-L(h)","ER-alpha-S(h)","ER-alpha-isoform3(h)","ER-alpha-isoform4(h)","ET-1(h)","FOSB-isoform2(h)","FosB(h)","GHR-isoform1(h)","GHR-isoform2(h)","GHR-isoform3(h)","GHR-isoform4(h)","GPRK5(h)","IL-6…
MO000102384	PDK1-isoform2(h)	9.97	170	35607	0.526448	0.03	1.95006	232	["MO000018976","MO000018977","MO000020123","MO000020125","MO000032452","MO000034329","MO000036201","MO000037502","MO000037503","MO000041783","MO000041784","MO000041785","MO000041786","MO000042236","MO000042238","MO000042526","MO000056595","MO000057787","MO000058224","MO000058849","MO000058921","MO000059020","MO000059100","MO000059826","MO000060000","MO000079414","MO000079546","MO000079681","MO000…	["3-oxo-5-alpha-steroid 4-dehydrogenase 1(h)","4-hydroxyphenylpyruvate dioxygenase(h)","4-hydroxyphenylpyruvate dioxygenase-isoform2(h)","AR-isoform1(h)","AR-isoform2(h)","AR-p18(h)","AR-p34(h)","AR-p47(h)","AR-p50(h)","AR-p60(h)","AR-p87(h)","Aquaporin1-isoform1(h)","Aquaporin1-isoform2(h)","Aquaporin1-isoform3(h)","Aquaporin1-isoform4(h)","Biglycan(h)","CCL21a(h)","CD14(h)","CD81(h)","CFTR-isof…
MO000019375	IL-1beta(h)	9.985	117	29131	0.229465	0.001	6.23119	234	["MO000020123","MO000020125","MO000032452","MO000034329","MO000037502","MO000037503","MO000041783","MO000041784","MO000041785","MO000041786","MO000042236","MO000042238","MO000056595","MO000057787","MO000058224","MO000058849","MO000058921","MO000059020","MO000059100","MO000059826","MO000059924","MO000079414","MO000079546","MO000079681","MO000080033","MO000083474","MO000083475","MO000085777","MO000…	["AR-isoform1(h)","AR-isoform2(h)","AR-p18(h)","AR-p34(h)","AR-p47(h)","AR-p50(h)","AR-p60(h)","AR-p87(h)","Biglycan(h)","C3b-p43(h)","C3b-p46(h)","C3b-p68(h)","CFTR-isoform1(h)","CFTR-isoform2(h)","CFTR-isoform3(h)","COX2(h)","ER-alpha-L(h)","ER-alpha-S(h)","ER-alpha-isoform3(h)","ER-alpha-isoform4(h)","ET-1(h)","FOSB-isoform2(h)","FosB(h)","GHR-isoform1(h)","GHR-isoform2(h)","GHR-isoform3(h)","…
MO000142275	SIR2L6-isoform1(h)	9.88	112	27394	0.232249	0.002	5.38218	237	["MO000020123","MO000020125","MO000032452","MO000034329","MO000036201","MO000037502","MO000037503","MO000041783","MO000041784","MO000041785","MO000041786","MO000042236","MO000042238","MO000056595","MO000057787","MO000058224","MO000058849","MO000058921","MO000059020","MO000059100","MO000059826","MO000059924","MO000079414","MO000079546","MO000079681","MO000080033","MO000083474","MO000083475","MO000…	["ADAMTS-1(h)","AR-isoform1(h)","AR-isoform2(h)","AR-p18(h)","AR-p34(h)","AR-p47(h)","AR-p50(h)","AR-p60(h)","AR-p87(h)","Biglycan(h)","CD14(h)","CD81(h)","CFTR-isoform1(h)","CFTR-isoform2(h)","CFTR-isoform3(h)","COX2(h)","ER-alpha-L(h)","ER-alpha-S(h)","ER-alpha-isoform3(h)","ER-alpha-isoform4(h)","ET-1(h)","FOSB-isoform2(h)","FosB(h)","GHR-isoform1(h)","GHR-isoform2(h)","GHR-isoform3(h)","GHR-i…
MO000059867	CSBP2(h)	9.87	166	34661	0.533019	0.025	1.8453	238	["MO000020123","MO000020125","MO000032452","MO000034329","MO000036201","MO000037502","MO000037503","MO000041783","MO000041784","MO000041785","MO000041786","MO000042236","MO000042238","MO000056595","MO000057787","MO000058224","MO000058849","MO000058921","MO000059020","MO000059100","MO000059826","MO000059924","MO000079414","MO000079546","MO000079681","MO000080033","MO000081388","MO000082857","MO000…	["3-ketoacyl-CoA thiolase, mitochondrial(h)","3-ketoacyl-CoA thiolase, peroxisomal(h)","3-ketoacyl-CoA thiolase, peroxisomal-isoform2(h)","AR-isoform1(h)","AR-isoform2(h)","AR-p18(h)","AR-p34(h)","AR-p47(h)","AR-p50(h)","AR-p60(h)","AR-p87(h)","Aquaporin1-isoform1(h)","Aquaporin1-isoform2(h)","Aquaporin1-isoform3(h)","Aquaporin1-isoform4(h)","Biglycan(h)","C3b-p43(h)","C3b-p46(h)","C3b-p68(h)","C…
MO000059869	EXIP(h)	9.87	166	34661	0.533019	0.025	1.84523	238	["MO000020123","MO000020125","MO000032452","MO000034329","MO000036201","MO000037502","MO000037503","MO000041783","MO000041784","MO000041785","MO000041786","MO000042236","MO000042238","MO000056595","MO000057787","MO000058224","MO000058849","MO000058921","MO000059020","MO000059100","MO000059826","MO000059924","MO000079414","MO000079546","MO000079681","MO000080033","MO000081388","MO000082857","MO000…	["3-ketoacyl-CoA thiolase, mitochondrial(h)","3-ketoacyl-CoA thiolase, peroxisomal(h)","3-ketoacyl-CoA thiolase, peroxisomal-isoform2(h)","AR-isoform1(h)","AR-isoform2(h)","AR-p18(h)","AR-p34(h)","AR-p47(h)","AR-p50(h)","AR-p60(h)","AR-p87(h)","Aquaporin1-isoform1(h)","Aquaporin1-isoform2(h)","Aquaporin1-isoform3(h)","Aquaporin1-isoform4(h)","Biglycan(h)","C3b-p43(h)","C3b-p46(h)","C3b-p68(h)","C…
MO000256499	trkB-TrkB-T-TK(h)	9.975	131	30630	0.247466	0.005	4.01127	241	["MO000036201","MO000037502","MO000037503","MO000041783","MO000041784","MO000041785","MO000041786","MO000042236","MO000042238","MO000042526","MO000056595","MO000057787","MO000058224","MO000058849","MO000058921","MO000059020","MO000059100","MO000059826","MO000079414","MO000079546","MO000079681","MO000080033","MO000081388","MO000081897","MO000082857","MO000083474","MO000083475","MO000085777","MO000…	["3-ketoacyl-CoA thiolase, mitochondrial(h)","3-ketoacyl-CoA thiolase, peroxisomal(h)","3-ketoacyl-CoA thiolase, peroxisomal-isoform2(h)","AR-isoform1(h)","AR-isoform2(h)","AR-p18(h)","AR-p34(h)","AR-p47(h)","AR-p50(h)","AR-p60(h)","AR-p87(h)","Biglycan(h)","CD14(h)","CFTR-isoform1(h)","CFTR-isoform2(h)","CFTR-isoform3(h)","COX2(h)","ER-alpha-L(h)","ER-alpha-S(h)","ER-alpha-isoform3(h)","ER-alpha…
MO000286026	A-Raf-isoform2(h)	9.975	142	32303	0.338363	0.01	2.69767	242	["MO000018976","MO000018977","MO000020123","MO000020125","MO000032452","MO000034329","MO000036201","MO000037502","MO000037503","MO000041783","MO000041784","MO000041785","MO000041786","MO000042236","MO000042238","MO000042526","MO000056595","MO000057787","MO000058224","MO000058849","MO000058921","MO000059020","MO000059100","MO000059826","MO000079414","MO000079546","MO000079681","MO000080033","MO000…	["3-oxo-5-alpha-steroid 4-dehydrogenase 1(h)","AR-isoform1(h)","AR-isoform2(h)","AR-p18(h)","AR-p34(h)","AR-p47(h)","AR-p50(h)","AR-p60(h)","AR-p87(h)","Aquaporin1-isoform1(h)","Aquaporin1-isoform2(h)","Aquaporin1-isoform3(h)","Aquaporin1-isoform4(h)","Biglycan(h)","CD81(h)","CFTR-isoform1(h)","CFTR-isoform2(h)","CFTR-isoform3(h)","COX2(h)","ER-alpha-L(h)","ER-alpha-S(h)","ER-alpha-isoform3(h)","…
MO000085411	Mxi2(h)	9.87	166	34661	0.533019	0.03	1.78813	243	["MO000020123","MO000020125","MO000032452","MO000034329","MO000036201","MO000037502","MO000037503","MO000041783","MO000041784","MO000041785","MO000041786","MO000042236","MO000042238","MO000056595","MO000057787","MO000058224","MO000058849","MO000058921","MO000059020","MO000059100","MO000059826","MO000059924","MO000079414","MO000079546","MO000079681","MO000080033","MO000081388","MO000082857","MO000…	["3-ketoacyl-CoA thiolase, mitochondrial(h)","3-ketoacyl-CoA thiolase, peroxisomal(h)","3-ketoacyl-CoA thiolase, peroxisomal-isoform2(h)","AR-isoform1(h)","AR-isoform2(h)","AR-p18(h)","AR-p34(h)","AR-p47(h)","AR-p50(h)","AR-p60(h)","AR-p87(h)","Aquaporin1-isoform1(h)","Aquaporin1-isoform2(h)","Aquaporin1-isoform3(h)","Aquaporin1-isoform4(h)","Biglycan(h)","C3b-p43(h)","C3b-p46(h)","C3b-p68(h)","C…
MO000079681	c-Fos(h)	9.975	60	7672	0.229256	0	4.91992	244	["MO000032452","MO000037502","MO000037503","MO000041783","MO000041784","MO000041785","MO000041786","MO000042236","MO000042238","MO000056595","MO000057787","MO000058849","MO000058921","MO000059100","MO000059826","MO000079414","MO000079681","MO000080033","MO000083474","MO000083475","MO000096389","MO000101713","MO000101714","MO000104150","MO000104449","MO000110915","MO000114396","MO000116158","MO000…	["AR-isoform1(h)","AR-isoform2(h)","AR-p18(h)","AR-p34(h)","AR-p47(h)","AR-p50(h)","AR-p60(h)","AR-p87(h)","CCL21a(h)","COX2(h)","ER-alpha-L(h)","ER-alpha-S(h)","ER-alpha-isoform3(h)","ER-alpha-isoform4(h)","ET-1(h)","FOSB-isoform2(h)","FosB(h)","GHR-isoform1(h)","GHR-isoform2(h)","GHR-isoform3(h)","GHR-isoform4(h)","GPRK5(h)","IGFBP-3-isoform1(h)","IGFBP-3-isoform2(h)","IL-18Ralpha(h)","IL-6(h)"…
MO000056263	Src:p110alpha:p85alpha{pY}:AR (NR3C4)	9.93	115	30716	0.263859	0.006	3.5303	246	["MO000020123","MO000020125","MO000032452","MO000036201","MO000037502","MO000037503","MO000041783","MO000041784","MO000041785","MO000041786","MO000042236","MO000042238","MO000056595","MO000057787","MO000058224","MO000058849","MO000058921","MO000059020","MO000059100","MO000059826","MO000060000","MO000079414","MO000079546","MO000079681","MO000080033","MO000081388","MO000083474","MO000083475","MO000…	["AR-isoform1(h)","AR-isoform2(h)","AR-p18(h)","AR-p34(h)","AR-p47(h)","AR-p50(h)","AR-p60(h)","AR-p87(h)","Aquaporin1-isoform1(h)","Aquaporin1-isoform2(h)","Aquaporin1-isoform3(h)","Aquaporin1-isoform4(h)","CCL21a(h)","CD14(h)","CFTR-isoform1(h)","CFTR-isoform2(h)","CFTR-isoform3(h)","COX2(h)","ER-alpha-L(h)","ER-alpha-S(h)","ER-alpha-isoform3(h)","ER-alpha-isoform4(h)","ET-1(h)","FOSB-isoform2(…
MO000095075	CD81(h)	9.975	68	14396	0.211488	0	10.2159	246	["MO000020123","MO000020125","MO000032452","MO000034329","MO000041783","MO000041784","MO000041785","MO000041786","MO000042236","MO000042238","MO000056595","MO000057787","MO000058224","MO000058849","MO000058921","MO000059020","MO000059100","MO000059826","MO000059924","MO000079414","MO000079546","MO000079681","MO000080033","MO000083474","MO000087697","MO000093623","MO000093925","MO000095075","MO000…	["ADAMTS-1(h)","AR-isoform1(h)","AR-isoform2(h)","AR-p18(h)","AR-p47(h)","AR-p60(h)","AR-p87(h)","Biglycan(h)","CD14(h)","CD81(h)","COX2(h)","ER-alpha-L(h)","ER-alpha-S(h)","ER-alpha-isoform3(h)","ER-alpha-isoform4(h)","ET-1(h)","FOSB-isoform2(h)","FosB(h)","GHR-isoform1(h)","GHR-isoform2(h)","GHR-isoform3(h)","GHR-isoform4(h)","IGFBP-3-isoform1(h)","IGFBP-3-isoform2(h)","IL-18Ralpha(h)","IL-6(h)…
MO000101468	LRRK2(h)	9.925	156	33920	0.437362	0.041	2.05785	246	["MO000020123","MO000020125","MO000032452","MO000034329","MO000036201","MO000037502","MO000037503","MO000041783","MO000041784","MO000041785","MO000041786","MO000042236","MO000042238","MO000042526","MO000056595","MO000057787","MO000058224","MO000058849","MO000058921","MO000059020","MO000059100","MO000059826","MO000060000","MO000079414","MO000079546","MO000079681","MO000080033","MO000081388","MO000…	["AR-isoform1(h)","AR-isoform2(h)","AR-p18(h)","AR-p34(h)","AR-p47(h)","AR-p50(h)","AR-p60(h)","AR-p87(h)","Aquaporin1-isoform1(h)","Aquaporin1-isoform2(h)","Aquaporin1-isoform3(h)","Aquaporin1-isoform4(h)","Biglycan(h)","CCL21a(h)","CD14(h)","CFTR-isoform1(h)","CFTR-isoform2(h)","CFTR-isoform3(h)","COX2(h)","Complement C7(h)","ER-alpha-L(h)","ER-alpha-S(h)","ER-alpha-isoform3(h)","ER-alpha-isofo…
MO000008230	A-Raf(h)	9.975	142	32303	0.338362	0.01	2.67378	247	["MO000018976","MO000018977","MO000020123","MO000020125","MO000032452","MO000034329","MO000036201","MO000037502","MO000037503","MO000041783","MO000041784","MO000041785","MO000041786","MO000042236","MO000042238","MO000042526","MO000056595","MO000057787","MO000058224","MO000058849","MO000058921","MO000059020","MO000059100","MO000059826","MO000079414","MO000079546","MO000079681","MO000080033","MO000…	["3-oxo-5-alpha-steroid 4-dehydrogenase 1(h)","AR-isoform1(h)","AR-isoform2(h)","AR-p18(h)","AR-p34(h)","AR-p47(h)","AR-p50(h)","AR-p60(h)","AR-p87(h)","Aquaporin1-isoform1(h)","Aquaporin1-isoform2(h)","Aquaporin1-isoform3(h)","Aquaporin1-isoform4(h)","Biglycan(h)","CD81(h)","CFTR-isoform1(h)","CFTR-isoform2(h)","CFTR-isoform3(h)","COX2(h)","ER-alpha-L(h)","ER-alpha-S(h)","ER-alpha-isoform3(h)","…
MO000022223	PAC-1(h)	9.98	144	31694	0.301952	0.001	2.91975	247	["MO000018976","MO000018977","MO000020123","MO000020125","MO000032452","MO000036201","MO000037502","MO000037503","MO000041783","MO000041784","MO000041785","MO000041786","MO000042236","MO000042238","MO000042526","MO000056595","MO000057787","MO000058224","MO000058849","MO000058921","MO000059020","MO000059100","MO000059826","MO000079414","MO000079546","MO000079681","MO000080033","MO000080605","MO000…	["3-oxo-5-alpha-steroid 4-dehydrogenase 1(h)","AR-isoform1(h)","AR-isoform2(h)","AR-p18(h)","AR-p34(h)","AR-p47(h)","AR-p50(h)","AR-p60(h)","AR-p87(h)","Aquaporin1-isoform1(h)","Aquaporin1-isoform2(h)","Aquaporin1-isoform3(h)","Aquaporin1-isoform4(h)","Biglycan(h)","CD14(h)","CD81(h)","CFTR-isoform1(h)","CFTR-isoform2(h)","CFTR-isoform3(h)","COX2(h)","ER-alpha-L(h)","ER-alpha-S(h)","ER-alpha-isof…
MO000058803	PDK1-isoform1(h)	9.97	185	36030	0.610637	0.04	1.67474	247	["MO000018976","MO000018977","MO000020123","MO000020125","MO000032452","MO000034329","MO000036201","MO000037502","MO000037503","MO000041783","MO000041784","MO000041785","MO000041786","MO000042236","MO000042238","MO000042526","MO000056595","MO000057787","MO000058224","MO000058849","MO000058921","MO000059020","MO000059100","MO000059826","MO000060000","MO000079414","MO000079546","MO000079681","MO000…	["3-oxo-5-alpha-steroid 4-dehydrogenase 1(h)","4-hydroxyphenylpyruvate dioxygenase(h)","4-hydroxyphenylpyruvate dioxygenase-isoform2(h)","AR-isoform1(h)","AR-isoform2(h)","AR-p18(h)","AR-p34(h)","AR-p47(h)","AR-p50(h)","AR-p60(h)","AR-p87(h)","Aquaporin1-isoform1(h)","Aquaporin1-isoform2(h)","Aquaporin1-isoform3(h)","Aquaporin1-isoform4(h)","Biglycan(h)","CCL21a(h)","CD14(h)","CD81(h)","CFTR-isof…
MO000094481	amine oxidase (flavin-containing) B(h)	9.96	37	1531	0.208912	0	10.9885	249	["MO000042236","MO000042238","MO000057787","MO000079681","MO000080033","MO000089574","MO000089861","MO000089867","MO000089873","MO000090264","MO000090275","MO000090323","MO000093925","MO000094184","MO000094481","MO000094861","MO000094921","MO000096389","MO000104150","MO000106166","MO000137188","MO000254651","MO000254652","MO000255548","MO000255879","MO000255880","MO000256495","MO000256496","MO000…	["4-hydroxyphenylpyruvate dioxygenase(h)","4-hydroxyphenylpyruvate dioxygenase-isoform2(h)","CFTR-isoform1(h)","CFTR-isoform2(h)","CFTR-isoform3(h)","COX2(h)","FOSB-isoform2(h)","FosB(h)","IL-6(h)","RSK3-isoform1(h)","RSK3-isoform2(h)","RSK3-isoform3(h)","aldehyde dehydrogenase, mitochondrial-isoform1(h)","aldehyde dehydrogenase, mitochondrial-isoform2(h)","aldehyde oxidase(h)","amine oxidase (fl…
MO000256500	trkB-TrkB-N-T1(h)	9.975	131	30630	0.247466	0.005	3.89081	249	["MO000036201","MO000037502","MO000037503","MO000041783","MO000041784","MO000041785","MO000041786","MO000042236","MO000042238","MO000042526","MO000056595","MO000057787","MO000058224","MO000058849","MO000058921","MO000059020","MO000059100","MO000059826","MO000079414","MO000079546","MO000079681","MO000080033","MO000081388","MO000081897","MO000082857","MO000083474","MO000083475","MO000085777","MO000…	["3-ketoacyl-CoA thiolase, mitochondrial(h)","3-ketoacyl-CoA thiolase, peroxisomal(h)","3-ketoacyl-CoA thiolase, peroxisomal-isoform2(h)","AR-isoform1(h)","AR-isoform2(h)","AR-p18(h)","AR-p34(h)","AR-p47(h)","AR-p50(h)","AR-p60(h)","AR-p87(h)","Biglycan(h)","CD14(h)","CFTR-isoform1(h)","CFTR-isoform2(h)","CFTR-isoform3(h)","COX2(h)","ER-alpha-L(h)","ER-alpha-S(h)","ER-alpha-isoform3(h)","ER-alpha…
MO000041395	MKK4(h){pS221}{pT225}	9.955	132	31471	0.316282	0.006	2.77674	250	["MO000020123","MO000020125","MO000032452","MO000036201","MO000037502","MO000037503","MO000041783","MO000041784","MO000041785","MO000041786","MO000042236","MO000042238","MO000056595","MO000057787","MO000058224","MO000058849","MO000058921","MO000059020","MO000059100","MO000059826","MO000079414","MO000079546","MO000079681","MO000080033","MO000083474","MO000083475","MO000085777","MO000086117","MO000…	["3-oxo-5-alpha-steroid 4-dehydrogenase 1(h)","AR-isoform1(h)","AR-isoform2(h)","AR-p18(h)","AR-p34(h)","AR-p47(h)","AR-p50(h)","AR-p60(h)","AR-p87(h)","Aquaporin1-isoform1(h)","Aquaporin1-isoform2(h)","Aquaporin1-isoform3(h)","Aquaporin1-isoform4(h)","Biglycan(h)","CD14(h)","CD81(h)","CFTR-isoform1(h)","CFTR-isoform2(h)","CFTR-isoform3(h)","COX2(h)","ER-alpha-L(h)","ER-alpha-S(h)","ER-alpha-isof…
MO000041654	JKAP-isoform1(h)	9.975	126	32301	0.323987	0.011	2.75044	251	["MO000018976","MO000018977","MO000020123","MO000020125","MO000032452","MO000036201","MO000037502","MO000037503","MO000041783","MO000041784","MO000041785","MO000041786","MO000042236","MO000042238","MO000056595","MO000057787","MO000058224","MO000058849","MO000058921","MO000059020","MO000059100","MO000059826","MO000079414","MO000079546","MO000079681","MO000080033","MO000080605","MO000081388","MO000…	["AR-isoform1(h)","AR-isoform2(h)","AR-p18(h)","AR-p34(h)","AR-p47(h)","AR-p50(h)","AR-p60(h)","AR-p87(h)","Aquaporin1-isoform1(h)","Aquaporin1-isoform2(h)","Aquaporin1-isoform3(h)","Aquaporin1-isoform4(h)","Biglycan(h)","CD81(h)","CFTR-isoform1(h)","CFTR-isoform2(h)","CFTR-isoform3(h)","COX2(h)","ER-alpha-L(h)","ER-alpha-S(h)","ER-alpha-isoform3(h)","ER-alpha-isoform4(h)","ET-1(h)","FOSB-isoform…
MO000078211	GH-isoform1(h)	9.87	93	25153	0.214582	0.001	7.99384	251	["MO000020123","MO000020125","MO000041783","MO000041784","MO000041785","MO000041786","MO000042236","MO000042238","MO000056595","MO000057787","MO000058224","MO000058849","MO000058921","MO000059020","MO000059100","MO000059826","MO000079414","MO000079546","MO000079681","MO000080033","MO000083474","MO000083475","MO000085777","MO000087697","MO000089574","MO000089861","MO000089867","MO000089873","MO000…	["3-oxo-5-alpha-steroid 4-dehydrogenase 1(h)","AR-isoform1(h)","AR-isoform2(h)","AR-p18(h)","AR-p34(h)","AR-p47(h)","AR-p50(h)","AR-p60(h)","AR-p87(h)","CFTR-isoform1(h)","CFTR-isoform2(h)","CFTR-isoform3(h)","COX2(h)","ER-alpha-L(h)","ER-alpha-S(h)","ER-alpha-isoform3(h)","ER-alpha-isoform4(h)","ET-1(h)","FOSB-isoform2(h)","FosB(h)","GHR-isoform1(h)","GHR-isoform2(h)","GHR-isoform3(h)","GHR-isof…
MO000078213	GH-isoform3(h)	9.87	93	25153	0.214582	0	7.77022	251	["MO000020123","MO000020125","MO000041783","MO000041784","MO000041785","MO000041786","MO000042236","MO000042238","MO000056595","MO000057787","MO000058224","MO000058849","MO000058921","MO000059020","MO000059100","MO000059826","MO000079414","MO000079546","MO000079681","MO000080033","MO000083474","MO000083475","MO000085777","MO000087697","MO000089574","MO000089861","MO000089867","MO000089873","MO000…	["3-oxo-5-alpha-steroid 4-dehydrogenase 1(h)","AR-isoform1(h)","AR-isoform2(h)","AR-p18(h)","AR-p34(h)","AR-p47(h)","AR-p50(h)","AR-p60(h)","AR-p87(h)","CFTR-isoform1(h)","CFTR-isoform2(h)","CFTR-isoform3(h)","COX2(h)","ER-alpha-L(h)","ER-alpha-S(h)","ER-alpha-isoform3(h)","ER-alpha-isoform4(h)","ET-1(h)","FOSB-isoform2(h)","FosB(h)","GHR-isoform1(h)","GHR-isoform2(h)","GHR-isoform3(h)","GHR-isof…
MO000100523	cytochrome P450 2B6(h)	8.55	8	84	0.223147	0	5.40461	251	["MO000096325","MO000100514","MO000100516","MO000100523","MO000100583","MO000207708","MO000207709","MO000270963"]	["CD14(h)","CYP2C19(h)","CYP2C9(h)","cytochrome P450 1A2-isoform1(h)","cytochrome P450 1A2-isoform2(h)","cytochrome P450 2B6(h)","cytochrome P450 2C8-isoform1(h)","cytochrome P450 2C8-isoform2(h)"]
MO000118076	EGF:ErbB1{pY}:ErbB2{pY}:Src	9.895	113	30444	0.268576	0.009	3.33567	252	["MO000020123","MO000020125","MO000032452","MO000037502","MO000037503","MO000041783","MO000041784","MO000041785","MO000041786","MO000042236","MO000042238","MO000056595","MO000057787","MO000058224","MO000058849","MO000058921","MO000059020","MO000059100","MO000059826","MO000079414","MO000079546","MO000079681","MO000080033","MO000081388","MO000083474","MO000083475","MO000087697","MO000088252","MO000…	["AR-isoform1(h)","AR-isoform2(h)","AR-p18(h)","AR-p34(h)","AR-p47(h)","AR-p50(h)","AR-p60(h)","AR-p87(h)","Biglycan(h)","CD14(h)","CFTR-isoform1(h)","CFTR-isoform2(h)","CFTR-isoform3(h)","COX2(h)","CYP2C19(h)","CYP2C9(h)","ER-alpha-L(h)","ER-alpha-S(h)","ER-alpha-isoform3(h)","ER-alpha-isoform4(h)","ET-1(h)","FOSB-isoform2(h)","FosB(h)","GHR-isoform1(h)","GHR-isoform2(h)","GHR-isoform3(h)","GHR-…
MO000256497	trkB-isoform4(h)	9.975	131	30630	0.247466	0.006	3.76433	253	["MO000036201","MO000037502","MO000037503","MO000041783","MO000041784","MO000041785","MO000041786","MO000042236","MO000042238","MO000042526","MO000056595","MO000057787","MO000058224","MO000058849","MO000058921","MO000059020","MO000059100","MO000059826","MO000079414","MO000079546","MO000079681","MO000080033","MO000081388","MO000081897","MO000082857","MO000083474","MO000083475","MO000085777","MO000…	["3-ketoacyl-CoA thiolase, mitochondrial(h)","3-ketoacyl-CoA thiolase, peroxisomal(h)","3-ketoacyl-CoA thiolase, peroxisomal-isoform2(h)","AR-isoform1(h)","AR-isoform2(h)","AR-p18(h)","AR-p34(h)","AR-p47(h)","AR-p50(h)","AR-p60(h)","AR-p87(h)","Biglycan(h)","CD14(h)","CFTR-isoform1(h)","CFTR-isoform2(h)","CFTR-isoform3(h)","COX2(h)","ER-alpha-L(h)","ER-alpha-S(h)","ER-alpha-isoform3(h)","ER-alpha…
MO000078212	GH-isoform2(h)	9.87	93	25153	0.214582	0	7.50337	254	["MO000020123","MO000020125","MO000041783","MO000041784","MO000041785","MO000041786","MO000042236","MO000042238","MO000056595","MO000057787","MO000058224","MO000058849","MO000058921","MO000059020","MO000059100","MO000059826","MO000079414","MO000079546","MO000079681","MO000080033","MO000083474","MO000083475","MO000085777","MO000087697","MO000089574","MO000089861","MO000089867","MO000089873","MO000…	["3-oxo-5-alpha-steroid 4-dehydrogenase 1(h)","AR-isoform1(h)","AR-isoform2(h)","AR-p18(h)","AR-p34(h)","AR-p47(h)","AR-p50(h)","AR-p60(h)","AR-p87(h)","CFTR-isoform1(h)","CFTR-isoform2(h)","CFTR-isoform3(h)","COX2(h)","ER-alpha-L(h)","ER-alpha-S(h)","ER-alpha-isoform3(h)","ER-alpha-isoform4(h)","ET-1(h)","FOSB-isoform2(h)","FosB(h)","GHR-isoform1(h)","GHR-isoform2(h)","GHR-isoform3(h)","GHR-isof…
MO000078214	GH-isoform4(h)	9.87	93	25153	0.214582	0.001	7.23136	255	["MO000020123","MO000020125","MO000041783","MO000041784","MO000041785","MO000041786","MO000042236","MO000042238","MO000056595","MO000057787","MO000058224","MO000058849","MO000058921","MO000059020","MO000059100","MO000059826","MO000079414","MO000079546","MO000079681","MO000080033","MO000083474","MO000083475","MO000085777","MO000087697","MO000089574","MO000089861","MO000089867","MO000089873","MO000…	["3-oxo-5-alpha-steroid 4-dehydrogenase 1(h)","AR-isoform1(h)","AR-isoform2(h)","AR-p18(h)","AR-p34(h)","AR-p47(h)","AR-p50(h)","AR-p60(h)","AR-p87(h)","CFTR-isoform1(h)","CFTR-isoform2(h)","CFTR-isoform3(h)","COX2(h)","ER-alpha-L(h)","ER-alpha-S(h)","ER-alpha-isoform3(h)","ER-alpha-isoform4(h)","ET-1(h)","FOSB-isoform2(h)","FosB(h)","GHR-isoform1(h)","GHR-isoform2(h)","GHR-isoform3(h)","GHR-isof…
MO000022209	p38beta1(h)	9.99	149	33270	0.42139	0.022	1.9341	256	["MO000020123","MO000020125","MO000032452","MO000036201","MO000037502","MO000037503","MO000041783","MO000041784","MO000041785","MO000041786","MO000042236","MO000042238","MO000056595","MO000057787","MO000058224","MO000058849","MO000058921","MO000059020","MO000059100","MO000059826","MO000060000","MO000079414","MO000079546","MO000079681","MO000080033","MO000081388","MO000082857","MO000083474","MO000…	["3-ketoacyl-CoA thiolase, mitochondrial(h)","3-ketoacyl-CoA thiolase, peroxisomal(h)","3-ketoacyl-CoA thiolase, peroxisomal-isoform2(h)","AR-isoform1(h)","AR-isoform2(h)","AR-p18(h)","AR-p34(h)","AR-p47(h)","AR-p50(h)","AR-p60(h)","AR-p87(h)","Aquaporin1-isoform1(h)","Aquaporin1-isoform2(h)","Aquaporin1-isoform3(h)","Aquaporin1-isoform4(h)","Biglycan(h)","C3b-p43(h)","C3b-p46(h)","C3b-p68(h)","C…
MO000257184	rictor-isoform3(h)	9.91	139	33311	0.378395	0.017	2.32045	257	["MO000018976","MO000018977","MO000020123","MO000020125","MO000032452","MO000034329","MO000036201","MO000037502","MO000037503","MO000041783","MO000041784","MO000041785","MO000041786","MO000042236","MO000042238","MO000056595","MO000057787","MO000058224","MO000058849","MO000058921","MO000059020","MO000059100","MO000059826","MO000060000","MO000079414","MO000079546","MO000079681","MO000080033","MO000…	["3-oxo-5-alpha-steroid 4-dehydrogenase 1(h)","AR-isoform1(h)","AR-isoform2(h)","AR-p18(h)","AR-p34(h)","AR-p47(h)","AR-p50(h)","AR-p60(h)","AR-p87(h)","Aquaporin1-isoform1(h)","Aquaporin1-isoform2(h)","Aquaporin1-isoform3(h)","Aquaporin1-isoform4(h)","Biglycan(h)","CCL21a(h)","CD14(h)","CFTR-isoform1(h)","CFTR-isoform2(h)","CFTR-isoform3(h)","COX2(h)","ER-alpha-L(h)","ER-alpha-S(h)","ER-alpha-is…
MO000312315	MELK-isoform8(h)	9.995	127	31911	0.337928	0.007	2.56564	257	["MO000020123","MO000020125","MO000032452","MO000034329","MO000036201","MO000037502","MO000037503","MO000041783","MO000041784","MO000041785","MO000041786","MO000042236","MO000042238","MO000056595","MO000057787","MO000058224","MO000058849","MO000058921","MO000059020","MO000059100","MO000059826","MO000079414","MO000079546","MO000079681","MO000080033","MO000081388","MO000083474","MO000083475","MO000…	["AR-isoform1(h)","AR-isoform2(h)","AR-p18(h)","AR-p34(h)","AR-p47(h)","AR-p50(h)","AR-p60(h)","AR-p87(h)","Biglycan(h)","CD14(h)","CFTR-isoform1(h)","CFTR-isoform2(h)","CFTR-isoform3(h)","COX2(h)","CYP2C19(h)","CYP2C9(h)","ER-alpha-L(h)","ER-alpha-S(h)","ER-alpha-isoform3(h)","ER-alpha-isoform4(h)","ET-1(h)","Egr-2(h)","Egr-2-Short(h)","FOSB-isoform2(h)","FosB(h)","GHR-isoform1(h)","GHR-isoform2…
MO000312314	MELK-isoform7(h)	9.995	127	31911	0.337928	0.011	2.54031	258	["MO000020123","MO000020125","MO000032452","MO000034329","MO000036201","MO000037502","MO000037503","MO000041783","MO000041784","MO000041785","MO000041786","MO000042236","MO000042238","MO000056595","MO000057787","MO000058224","MO000058849","MO000058921","MO000059020","MO000059100","MO000059826","MO000079414","MO000079546","MO000079681","MO000080033","MO000081388","MO000083474","MO000083475","MO000…	["AR-isoform1(h)","AR-isoform2(h)","AR-p18(h)","AR-p34(h)","AR-p47(h)","AR-p50(h)","AR-p60(h)","AR-p87(h)","Biglycan(h)","CD14(h)","CFTR-isoform1(h)","CFTR-isoform2(h)","CFTR-isoform3(h)","COX2(h)","CYP2C19(h)","CYP2C9(h)","ER-alpha-L(h)","ER-alpha-S(h)","ER-alpha-isoform3(h)","ER-alpha-isoform4(h)","ET-1(h)","Egr-2(h)","Egr-2-Short(h)","FOSB-isoform2(h)","FosB(h)","GHR-isoform1(h)","GHR-isoform2…
MO000060354	ERK2(h){pT185}{pY187}	9.9	103	28634	0.236769	0.004	3.96355	259	["MO000020123","MO000020125","MO000032452","MO000034329","MO000037502","MO000037503","MO000041783","MO000041784","MO000041785","MO000041786","MO000042236","MO000042238","MO000056595","MO000057787","MO000058224","MO000058849","MO000058921","MO000059020","MO000059100","MO000059826","MO000079414","MO000079546","MO000079681","MO000080033","MO000083474","MO000083475","MO000087697","MO000088252","MO000…	["AR-isoform1(h)","AR-isoform2(h)","AR-p18(h)","AR-p34(h)","AR-p47(h)","AR-p50(h)","AR-p60(h)","AR-p87(h)","ARHI(h)","Aquaporin1-isoform1(h)","Aquaporin1-isoform2(h)","Aquaporin1-isoform3(h)","Aquaporin1-isoform4(h)","CFTR-isoform1(h)","CFTR-isoform2(h)","CFTR-isoform3(h)","COX2(h)","ER-alpha-L(h)","ER-alpha-S(h)","ER-alpha-isoform3(h)","ER-alpha-isoform4(h)","ET-1(h)","FOSB-isoform2(h)","FosB(h)…
MO000281071	MELK-isoform2(h)	9.995	127	31911	0.337928	0.008	2.57209	259	["MO000020123","MO000020125","MO000032452","MO000034329","MO000036201","MO000037502","MO000037503","MO000041783","MO000041784","MO000041785","MO000041786","MO000042236","MO000042238","MO000056595","MO000057787","MO000058224","MO000058849","MO000058921","MO000059020","MO000059100","MO000059826","MO000079414","MO000079546","MO000079681","MO000080033","MO000081388","MO000083474","MO000083475","MO000…	["AR-isoform1(h)","AR-isoform2(h)","AR-p18(h)","AR-p34(h)","AR-p47(h)","AR-p50(h)","AR-p60(h)","AR-p87(h)","Biglycan(h)","CD14(h)","CFTR-isoform1(h)","CFTR-isoform2(h)","CFTR-isoform3(h)","COX2(h)","CYP2C19(h)","CYP2C9(h)","ER-alpha-L(h)","ER-alpha-S(h)","ER-alpha-isoform3(h)","ER-alpha-isoform4(h)","ET-1(h)","Egr-2(h)","Egr-2-Short(h)","FOSB-isoform2(h)","FosB(h)","GHR-isoform1(h)","GHR-isoform2…
MO000286529	MELK-isoform6(h)	9.995	127	31911	0.337928	0.008	2.56284	259	["MO000020123","MO000020125","MO000032452","MO000034329","MO000036201","MO000037502","MO000037503","MO000041783","MO000041784","MO000041785","MO000041786","MO000042236","MO000042238","MO000056595","MO000057787","MO000058224","MO000058849","MO000058921","MO000059020","MO000059100","MO000059826","MO000079414","MO000079546","MO000079681","MO000080033","MO000081388","MO000083474","MO000083475","MO000…	["AR-isoform1(h)","AR-isoform2(h)","AR-p18(h)","AR-p34(h)","AR-p47(h)","AR-p50(h)","AR-p60(h)","AR-p87(h)","Biglycan(h)","CD14(h)","CFTR-isoform1(h)","CFTR-isoform2(h)","CFTR-isoform3(h)","COX2(h)","CYP2C19(h)","CYP2C9(h)","ER-alpha-L(h)","ER-alpha-S(h)","ER-alpha-isoform3(h)","ER-alpha-isoform4(h)","ET-1(h)","Egr-2(h)","Egr-2-Short(h)","FOSB-isoform2(h)","FosB(h)","GHR-isoform1(h)","GHR-isoform2…
MO000125037	beta3-integrin(h):CD51-isoform1(h)	9.87	107	29092	0.219071	0.004	5.45111	260	["MO000032452","MO000036201","MO000041783","MO000041784","MO000041785","MO000041786","MO000042236","MO000042238","MO000042526","MO000056595","MO000057787","MO000058224","MO000058849","MO000058921","MO000059020","MO000059100","MO000059826","MO000079414","MO000079546","MO000079681","MO000080033","MO000081388","MO000081897","MO000083474","MO000083475","MO000085777","MO000086117","MO000086119","MO000…	["AR-isoform1(h)","AR-isoform2(h)","AR-p18(h)","AR-p34(h)","AR-p47(h)","AR-p50(h)","AR-p60(h)","AR-p87(h)","CFTR-isoform1(h)","CFTR-isoform2(h)","CFTR-isoform3(h)","COX2(h)","ER-alpha-L(h)","ER-alpha-S(h)","ER-alpha-isoform3(h)","ER-alpha-isoform4(h)","ET-1(h)","FOSB-isoform2(h)","FosB(h)","GHR-isoform1(h)","GHR-isoform2(h)","GHR-isoform3(h)","GHR-isoform4(h)","HGF-isoform1(h)","HGF-isoform2(h)",…
MO000104150	trkB(h)	9.975	131	30631	0.247465	0.008	3.67171	261	["MO000036201","MO000037502","MO000037503","MO000041783","MO000041784","MO000041785","MO000041786","MO000042236","MO000042238","MO000042526","MO000056595","MO000057787","MO000058224","MO000058849","MO000058921","MO000059020","MO000059100","MO000059826","MO000079414","MO000079546","MO000079681","MO000080033","MO000081388","MO000081897","MO000082857","MO000083474","MO000083475","MO000085777","MO000…	["3-ketoacyl-CoA thiolase, mitochondrial(h)","3-ketoacyl-CoA thiolase, peroxisomal(h)","3-ketoacyl-CoA thiolase, peroxisomal-isoform2(h)","AR-isoform1(h)","AR-isoform2(h)","AR-p18(h)","AR-p34(h)","AR-p47(h)","AR-p50(h)","AR-p60(h)","AR-p87(h)","Biglycan(h)","CD14(h)","CFTR-isoform1(h)","CFTR-isoform2(h)","CFTR-isoform3(h)","COX2(h)","ER-alpha-L(h)","ER-alpha-S(h)","ER-alpha-isoform3(h)","ER-alpha…
MO000286885	GH-isoform5(h)	9.87	93	25153	0.214582	0.001	7.19213	261	["MO000020123","MO000020125","MO000041783","MO000041784","MO000041785","MO000041786","MO000042236","MO000042238","MO000056595","MO000057787","MO000058224","MO000058849","MO000058921","MO000059020","MO000059100","MO000059826","MO000079414","MO000079546","MO000079681","MO000080033","MO000083474","MO000083475","MO000085777","MO000087697","MO000089574","MO000089861","MO000089867","MO000089873","MO000…	["3-oxo-5-alpha-steroid 4-dehydrogenase 1(h)","AR-isoform1(h)","AR-isoform2(h)","AR-p18(h)","AR-p34(h)","AR-p47(h)","AR-p50(h)","AR-p60(h)","AR-p87(h)","CFTR-isoform1(h)","CFTR-isoform2(h)","CFTR-isoform3(h)","COX2(h)","ER-alpha-L(h)","ER-alpha-S(h)","ER-alpha-isoform3(h)","ER-alpha-isoform4(h)","ET-1(h)","FOSB-isoform2(h)","FosB(h)","GHR-isoform1(h)","GHR-isoform2(h)","GHR-isoform3(h)","GHR-isof…
MO000078267	betaARK-1(h)	9.95	153	31668	0.288491	0.017	2.84357	263	["MO000018714","MO000018976","MO000018977","MO000020123","MO000020125","MO000032452","MO000034329","MO000036201","MO000041783","MO000041784","MO000041785","MO000041786","MO000042236","MO000042238","MO000042526","MO000056595","MO000057787","MO000058224","MO000058849","MO000058921","MO000059020","MO000059100","MO000059826","MO000060000","MO000079414","MO000079546","MO000079681","MO000080033","MO000…	["3-ketoacyl-CoA thiolase, mitochondrial(h)","3-ketoacyl-CoA thiolase, peroxisomal(h)","3-ketoacyl-CoA thiolase, peroxisomal-isoform2(h)","3-oxo-5-alpha-steroid 4-dehydrogenase 1(h)","AR-isoform1(h)","AR-isoform2(h)","AR-p18(h)","AR-p34(h)","AR-p47(h)","AR-p50(h)","AR-p60(h)","AR-p87(h)","CCL21a(h)","CFTR-isoform1(h)","CFTR-isoform2(h)","CFTR-isoform3(h)","COX2(h)","ER-alpha-L(h)","ER-alpha-S(h)"…
MO000286526	MELK-isoform3(h)	9.995	127	31911	0.337928	0.012	2.51471	263	["MO000020123","MO000020125","MO000032452","MO000034329","MO000036201","MO000037502","MO000037503","MO000041783","MO000041784","MO000041785","MO000041786","MO000042236","MO000042238","MO000056595","MO000057787","MO000058224","MO000058849","MO000058921","MO000059020","MO000059100","MO000059826","MO000079414","MO000079546","MO000079681","MO000080033","MO000081388","MO000083474","MO000083475","MO000…	["AR-isoform1(h)","AR-isoform2(h)","AR-p18(h)","AR-p34(h)","AR-p47(h)","AR-p50(h)","AR-p60(h)","AR-p87(h)","Biglycan(h)","CD14(h)","CFTR-isoform1(h)","CFTR-isoform2(h)","CFTR-isoform3(h)","COX2(h)","CYP2C19(h)","CYP2C9(h)","ER-alpha-L(h)","ER-alpha-S(h)","ER-alpha-isoform3(h)","ER-alpha-isoform4(h)","ET-1(h)","Egr-2(h)","Egr-2-Short(h)","FOSB-isoform2(h)","FosB(h)","GHR-isoform1(h)","GHR-isoform2…
MO000041909	MELK-isoform1(h)	9.995	127	31911	0.337928	0.01	2.52926	264	["MO000020123","MO000020125","MO000032452","MO000034329","MO000036201","MO000037502","MO000037503","MO000041783","MO000041784","MO000041785","MO000041786","MO000042236","MO000042238","MO000056595","MO000057787","MO000058224","MO000058849","MO000058921","MO000059020","MO000059100","MO000059826","MO000079414","MO000079546","MO000079681","MO000080033","MO000081388","MO000083474","MO000083475","MO000…	["AR-isoform1(h)","AR-isoform2(h)","AR-p18(h)","AR-p34(h)","AR-p47(h)","AR-p50(h)","AR-p60(h)","AR-p87(h)","Biglycan(h)","CD14(h)","CFTR-isoform1(h)","CFTR-isoform2(h)","CFTR-isoform3(h)","COX2(h)","CYP2C19(h)","CYP2C9(h)","ER-alpha-L(h)","ER-alpha-S(h)","ER-alpha-isoform3(h)","ER-alpha-isoform4(h)","ET-1(h)","Egr-2(h)","Egr-2-Short(h)","FOSB-isoform2(h)","FosB(h)","GHR-isoform1(h)","GHR-isoform2…
MO000090102	rictor-isoform1(h)	9.91	139	33311	0.378391	0.019	2.25817	265	["MO000018976","MO000018977","MO000020123","MO000020125","MO000032452","MO000034329","MO000036201","MO000037502","MO000037503","MO000041783","MO000041784","MO000041785","MO000041786","MO000042236","MO000042238","MO000056595","MO000057787","MO000058224","MO000058849","MO000058921","MO000059020","MO000059100","MO000059826","MO000060000","MO000079414","MO000079546","MO000079681","MO000080033","MO000…	["3-oxo-5-alpha-steroid 4-dehydrogenase 1(h)","AR-isoform1(h)","AR-isoform2(h)","AR-p18(h)","AR-p34(h)","AR-p47(h)","AR-p50(h)","AR-p60(h)","AR-p87(h)","Aquaporin1-isoform1(h)","Aquaporin1-isoform2(h)","Aquaporin1-isoform3(h)","Aquaporin1-isoform4(h)","Biglycan(h)","CCL21a(h)","CD14(h)","CFTR-isoform1(h)","CFTR-isoform2(h)","CFTR-isoform3(h)","COX2(h)","ER-alpha-L(h)","ER-alpha-S(h)","ER-alpha-is…
MO000219250	PTPN5-isoform1(h)	9.96	151	32895	0.33513	0.006	2.54868	265	["MO000018976","MO000018977","MO000020123","MO000020125","MO000032452","MO000034329","MO000036201","MO000037502","MO000037503","MO000041783","MO000041784","MO000041785","MO000041786","MO000042236","MO000042238","MO000042526","MO000056595","MO000057787","MO000058224","MO000058849","MO000058921","MO000059020","MO000059100","MO000059826","MO000079414","MO000079546","MO000079681","MO000080033","MO000…	["3-ketoacyl-CoA thiolase, mitochondrial(h)","3-ketoacyl-CoA thiolase, peroxisomal(h)","3-ketoacyl-CoA thiolase, peroxisomal-isoform2(h)","AR-isoform1(h)","AR-isoform2(h)","AR-p18(h)","AR-p34(h)","AR-p47(h)","AR-p50(h)","AR-p60(h)","AR-p87(h)","Aquaporin1-isoform1(h)","Aquaporin1-isoform2(h)","Aquaporin1-isoform3(h)","Aquaporin1-isoform4(h)","Biglycan(h)","CD81(h)","CFTR-isoform1(h)","CFTR-isofor…
MO000036617	Hsp70-1-isoform1(h)	9.98	125	28874	0.28784	0.016	2.82986	266	["MO000020123","MO000020125","MO000032452","MO000036201","MO000037502","MO000037503","MO000041783","MO000041784","MO000041785","MO000041786","MO000042236","MO000042238","MO000056595","MO000057787","MO000058224","MO000058849","MO000058921","MO000059020","MO000059100","MO000059826","MO000079414","MO000079546","MO000079681","MO000080033","MO000083474","MO000083475","MO000085777","MO000086117","MO000…	["AR-isoform1(h)","AR-isoform2(h)","AR-p18(h)","AR-p34(h)","AR-p47(h)","AR-p50(h)","AR-p60(h)","AR-p87(h)","Aquaporin1-isoform1(h)","Aquaporin1-isoform2(h)","Aquaporin1-isoform3(h)","Aquaporin1-isoform4(h)","CD14(h)","CD81(h)","CFTR-isoform1(h)","CFTR-isoform2(h)","CFTR-isoform3(h)","COX2(h)","ER-alpha-L(h)","ER-alpha-S(h)","ER-alpha-isoform3(h)","ER-alpha-isoform4(h)","ET-1(h)","Egr-2(h)","Egr-2…
MO000129049	EAC-isoform2(h)	9.96	157	34496	0.452867	0.039	1.68763	266	["MO000018976","MO000018977","MO000020123","MO000020125","MO000032452","MO000034329","MO000036201","MO000037502","MO000037503","MO000041783","MO000041784","MO000041785","MO000041786","MO000042236","MO000042238","MO000042526","MO000056595","MO000057787","MO000058224","MO000058849","MO000058921","MO000059020","MO000059100","MO000059826","MO000060000","MO000079414","MO000079546","MO000079681","MO000…	["AR-isoform1(h)","AR-isoform2(h)","AR-p18(h)","AR-p34(h)","AR-p47(h)","AR-p50(h)","AR-p60(h)","AR-p87(h)","Aquaporin1-isoform1(h)","Aquaporin1-isoform2(h)","Aquaporin1-isoform3(h)","Aquaporin1-isoform4(h)","Biglycan(h)","CCL21a(h)","CD14(h)","CFTR-isoform1(h)","CFTR-isoform2(h)","CFTR-isoform3(h)","COX2(h)","Complement C7(h)","ER-alpha-L(h)","ER-alpha-S(h)","ER-alpha-isoform3(h)","ER-alpha-isofo…
MO000256498	trkB-isoform5(h)	9.975	131	30630	0.247466	0.01	3.55771	266	["MO000036201","MO000037502","MO000037503","MO000041783","MO000041784","MO000041785","MO000041786","MO000042236","MO000042238","MO000042526","MO000056595","MO000057787","MO000058224","MO000058849","MO000058921","MO000059020","MO000059100","MO000059826","MO000079414","MO000079546","MO000079681","MO000080033","MO000081388","MO000081897","MO000082857","MO000083474","MO000083475","MO000085777","MO000…	["3-ketoacyl-CoA thiolase, mitochondrial(h)","3-ketoacyl-CoA thiolase, peroxisomal(h)","3-ketoacyl-CoA thiolase, peroxisomal-isoform2(h)","AR-isoform1(h)","AR-isoform2(h)","AR-p18(h)","AR-p34(h)","AR-p47(h)","AR-p50(h)","AR-p60(h)","AR-p87(h)","Biglycan(h)","CD14(h)","CFTR-isoform1(h)","CFTR-isoform2(h)","CFTR-isoform3(h)","COX2(h)","ER-alpha-L(h)","ER-alpha-S(h)","ER-alpha-isoform3(h)","ER-alpha…
MO000022228	MKK7(h){p}	9.9	111	29715	0.243297	0.006	3.64165	267	["MO000020123","MO000020125","MO000032452","MO000036201","MO000037502","MO000037503","MO000041783","MO000041784","MO000041785","MO000041786","MO000042236","MO000042238","MO000056595","MO000057787","MO000058224","MO000058849","MO000058921","MO000059020","MO000059100","MO000059826","MO000079414","MO000079546","MO000079681","MO000080033","MO000083474","MO000083475","MO000085777","MO000086117","MO000…	["AR-isoform1(h)","AR-isoform2(h)","AR-p18(h)","AR-p34(h)","AR-p47(h)","AR-p50(h)","AR-p60(h)","AR-p87(h)","Aquaporin1-isoform1(h)","Aquaporin1-isoform2(h)","Aquaporin1-isoform3(h)","Aquaporin1-isoform4(h)","CD81(h)","CFTR-isoform1(h)","CFTR-isoform2(h)","CFTR-isoform3(h)","COX2(h)","ER-alpha-L(h)","ER-alpha-S(h)","ER-alpha-isoform3(h)","ER-alpha-isoform4(h)","ET-1(h)","FOSB-isoform2(h)","FosB(h)…
MO000096718	sarcosine dehydrogenase, mitochondrial(h)	9.93	19	3727	0.201277	0	8.71754	270	["MO000056595","MO000058849","MO000079414","MO000079681","MO000089008","MO000089574","MO000089861","MO000089867","MO000089873","MO000093465","MO000093623","MO000096718","MO000097235","MO000097680","MO000098825","MO000104449","MO000162563","MO000255187","MO000255188"]	["3-oxo-5-alpha-steroid 4-dehydrogenase 1(h)","AR-isoform1(h)","AR-isoform2(h)","ER-alpha-L(h)","ER-alpha-S(h)","ER-alpha-isoform3(h)","ER-alpha-isoform4(h)","L-serine dehydratase(h)","S-adenosylmethionine synthetase isoform type-1(h)","alanine-glyoxylate aminotransferase 2, mitochondrial(h)","arginase-1-isoform1(h)","arginase-1-isoform2(h)","arginase-1-isoform3(h)","argininosuccinate synthase(h)…
MO000257183	rictor-isoform2(h)	9.91	139	33311	0.378395	0.021	2.18336	270	["MO000018976","MO000018977","MO000020123","MO000020125","MO000032452","MO000034329","MO000036201","MO000037502","MO000037503","MO000041783","MO000041784","MO000041785","MO000041786","MO000042236","MO000042238","MO000056595","MO000057787","MO000058224","MO000058849","MO000058921","MO000059020","MO000059100","MO000059826","MO000060000","MO000079414","MO000079546","MO000079681","MO000080033","MO000…	["3-oxo-5-alpha-steroid 4-dehydrogenase 1(h)","AR-isoform1(h)","AR-isoform2(h)","AR-p18(h)","AR-p34(h)","AR-p47(h)","AR-p50(h)","AR-p60(h)","AR-p87(h)","Aquaporin1-isoform1(h)","Aquaporin1-isoform2(h)","Aquaporin1-isoform3(h)","Aquaporin1-isoform4(h)","Biglycan(h)","CCL21a(h)","CD14(h)","CFTR-isoform1(h)","CFTR-isoform2(h)","CFTR-isoform3(h)","COX2(h)","ER-alpha-L(h)","ER-alpha-S(h)","ER-alpha-is…
MO000286527	MELK-isoform4(h)	9.995	127	31911	0.337928	0.011	2.51095	271	["MO000020123","MO000020125","MO000032452","MO000034329","MO000036201","MO000037502","MO000037503","MO000041783","MO000041784","MO000041785","MO000041786","MO000042236","MO000042238","MO000056595","MO000057787","MO000058224","MO000058849","MO000058921","MO000059020","MO000059100","MO000059826","MO000079414","MO000079546","MO000079681","MO000080033","MO000081388","MO000083474","MO000083475","MO000…	["AR-isoform1(h)","AR-isoform2(h)","AR-p18(h)","AR-p34(h)","AR-p47(h)","AR-p50(h)","AR-p60(h)","AR-p87(h)","Biglycan(h)","CD14(h)","CFTR-isoform1(h)","CFTR-isoform2(h)","CFTR-isoform3(h)","COX2(h)","CYP2C19(h)","CYP2C9(h)","ER-alpha-L(h)","ER-alpha-S(h)","ER-alpha-isoform3(h)","ER-alpha-isoform4(h)","ET-1(h)","Egr-2(h)","Egr-2-Short(h)","FOSB-isoform2(h)","FosB(h)","GHR-isoform1(h)","GHR-isoform2…
MO000031003	ERK1(h){p}	9.975	124	32635	0.368354	0.011	2.19758	272	["MO000020123","MO000020125","MO000032452","MO000037502","MO000037503","MO000041783","MO000041784","MO000041785","MO000041786","MO000042236","MO000042238","MO000056595","MO000057787","MO000058224","MO000058849","MO000058921","MO000059020","MO000059100","MO000059826","MO000079414","MO000079546","MO000079681","MO000080033","MO000081388","MO000083474","MO000083475","MO000087697","MO000088252","MO000…	["AR-isoform1(h)","AR-isoform2(h)","AR-p18(h)","AR-p34(h)","AR-p47(h)","AR-p50(h)","AR-p60(h)","AR-p87(h)","Aquaporin1-isoform1(h)","Aquaporin1-isoform2(h)","Aquaporin1-isoform3(h)","Aquaporin1-isoform4(h)","Biglycan(h)","CD14(h)","CFTR-isoform1(h)","CFTR-isoform2(h)","CFTR-isoform3(h)","COX2(h)","ER-alpha-L(h)","ER-alpha-S(h)","ER-alpha-isoform3(h)","ER-alpha-isoform4(h)","ET-1(h)","Egr-2(h)","E…
MO000102201	MEK1-isoform1(h){p}	9.96	131	31804	0.282426	0.008	2.84058	272	["MO000018976","MO000018977","MO000020123","MO000020125","MO000032452","MO000036201","MO000037502","MO000037503","MO000041783","MO000041784","MO000041785","MO000041786","MO000042236","MO000042238","MO000056595","MO000057787","MO000058224","MO000058849","MO000058921","MO000059020","MO000059100","MO000059826","MO000079414","MO000079546","MO000079681","MO000080033","MO000080605","MO000081388","MO000…	["AR-isoform1(h)","AR-isoform2(h)","AR-p18(h)","AR-p34(h)","AR-p47(h)","AR-p50(h)","AR-p60(h)","AR-p87(h)","Aquaporin1-isoform1(h)","Aquaporin1-isoform2(h)","Aquaporin1-isoform3(h)","Aquaporin1-isoform4(h)","Biglycan(h)","CD81(h)","CFTR-isoform1(h)","CFTR-isoform2(h)","CFTR-isoform3(h)","COX2(h)","ER-alpha-L(h)","ER-alpha-S(h)","ER-alpha-isoform3(h)","ER-alpha-isoform4(h)","ET-1(h)","FOSB-isoform…
MO000256984	HEPTP-isoform2(h)	9.975	124	31580	0.278599	0.009	2.91955	272	["MO000018976","MO000018977","MO000020123","MO000020125","MO000032452","MO000036201","MO000037502","MO000037503","MO000041783","MO000041784","MO000041785","MO000041786","MO000042236","MO000042238","MO000056595","MO000057787","MO000058224","MO000058849","MO000058921","MO000059020","MO000059100","MO000059826","MO000079414","MO000079546","MO000079681","MO000080033","MO000080605","MO000081388","MO000…	["AR-isoform1(h)","AR-isoform2(h)","AR-p18(h)","AR-p34(h)","AR-p47(h)","AR-p50(h)","AR-p60(h)","AR-p87(h)","Aquaporin1-isoform1(h)","Aquaporin1-isoform2(h)","Aquaporin1-isoform3(h)","Aquaporin1-isoform4(h)","Biglycan(h)","CD81(h)","CFTR-isoform1(h)","CFTR-isoform2(h)","CFTR-isoform3(h)","COX2(h)","ER-alpha-L(h)","ER-alpha-S(h)","ER-alpha-isoform3(h)","ER-alpha-isoform4(h)","ET-1(h)","FOSB-isoform…
MO000129050	EAC-isoform1(h)	9.96	157	34496	0.452864	0.04	1.65201	273	["MO000018976","MO000018977","MO000020123","MO000020125","MO000032452","MO000034329","MO000036201","MO000037502","MO000037503","MO000041783","MO000041784","MO000041785","MO000041786","MO000042236","MO000042238","MO000042526","MO000056595","MO000057787","MO000058224","MO000058849","MO000058921","MO000059020","MO000059100","MO000059826","MO000060000","MO000079414","MO000079546","MO000079681","MO000…	["AR-isoform1(h)","AR-isoform2(h)","AR-p18(h)","AR-p34(h)","AR-p47(h)","AR-p50(h)","AR-p60(h)","AR-p87(h)","Aquaporin1-isoform1(h)","Aquaporin1-isoform2(h)","Aquaporin1-isoform3(h)","Aquaporin1-isoform4(h)","Biglycan(h)","CCL21a(h)","CD14(h)","CFTR-isoform1(h)","CFTR-isoform2(h)","CFTR-isoform3(h)","COX2(h)","Complement C7(h)","ER-alpha-L(h)","ER-alpha-S(h)","ER-alpha-isoform3(h)","ER-alpha-isofo…
MO000081833	JNK1alpha2(h)	9.95	170	33780	0.471255	0.048	1.60847	274	["MO000020123","MO000020125","MO000032452","MO000034329","MO000036201","MO000037502","MO000037503","MO000041783","MO000041784","MO000041785","MO000041786","MO000042236","MO000042238","MO000042526","MO000056595","MO000057787","MO000058224","MO000058849","MO000058921","MO000059020","MO000059100","MO000059826","MO000059924","MO000060000","MO000079414","MO000079546","MO000079681","MO000080033","MO000…	["3-oxo-5-alpha-steroid 4-dehydrogenase 1(h)","AR-isoform1(h)","AR-isoform2(h)","AR-p18(h)","AR-p34(h)","AR-p47(h)","AR-p50(h)","AR-p60(h)","AR-p87(h)","ARHI(h)","Aquaporin1-isoform1(h)","Aquaporin1-isoform2(h)","Aquaporin1-isoform3(h)","Aquaporin1-isoform4(h)","Biglycan(h)","CCL21a(h)","CD14(h)","CD81(h)","CFTR-isoform1(h)","CFTR-isoform2(h)","CFTR-isoform3(h)","COX2(h)","EMILIN-1(h)","ER-alpha-…
MO000081834	JNK1beta2(h)	9.95	170	33780	0.471255	0.049	1.599	274	["MO000020123","MO000020125","MO000032452","MO000034329","MO000036201","MO000037502","MO000037503","MO000041783","MO000041784","MO000041785","MO000041786","MO000042236","MO000042238","MO000042526","MO000056595","MO000057787","MO000058224","MO000058849","MO000058921","MO000059020","MO000059100","MO000059826","MO000059924","MO000060000","MO000079414","MO000079546","MO000079681","MO000080033","MO000…	["3-oxo-5-alpha-steroid 4-dehydrogenase 1(h)","AR-isoform1(h)","AR-isoform2(h)","AR-p18(h)","AR-p34(h)","AR-p47(h)","AR-p50(h)","AR-p60(h)","AR-p87(h)","ARHI(h)","Aquaporin1-isoform1(h)","Aquaporin1-isoform2(h)","Aquaporin1-isoform3(h)","Aquaporin1-isoform4(h)","Biglycan(h)","CCL21a(h)","CD14(h)","CD81(h)","CFTR-isoform1(h)","CFTR-isoform2(h)","CFTR-isoform3(h)","COX2(h)","EMILIN-1(h)","ER-alpha-…
MO000312460	HEPTP-isoform3(h)	9.975	124	31580	0.278599	0.011	2.89436	274	["MO000018976","MO000018977","MO000020123","MO000020125","MO000032452","MO000036201","MO000037502","MO000037503","MO000041783","MO000041784","MO000041785","MO000041786","MO000042236","MO000042238","MO000056595","MO000057787","MO000058224","MO000058849","MO000058921","MO000059020","MO000059100","MO000059826","MO000079414","MO000079546","MO000079681","MO000080033","MO000080605","MO000081388","MO000…	["AR-isoform1(h)","AR-isoform2(h)","AR-p18(h)","AR-p34(h)","AR-p47(h)","AR-p50(h)","AR-p60(h)","AR-p87(h)","Aquaporin1-isoform1(h)","Aquaporin1-isoform2(h)","Aquaporin1-isoform3(h)","Aquaporin1-isoform4(h)","Biglycan(h)","CD81(h)","CFTR-isoform1(h)","CFTR-isoform2(h)","CFTR-isoform3(h)","COX2(h)","ER-alpha-L(h)","ER-alpha-S(h)","ER-alpha-isoform3(h)","ER-alpha-isoform4(h)","ET-1(h)","FOSB-isoform…
MO000079128	B-Raf(h)	9.975	142	32533	0.34528	0.014	2.37293	276	["MO000018976","MO000018977","MO000020123","MO000020125","MO000032452","MO000034329","MO000036201","MO000037502","MO000037503","MO000041783","MO000041784","MO000041785","MO000041786","MO000042236","MO000042238","MO000042526","MO000056595","MO000057787","MO000058224","MO000058849","MO000058921","MO000059020","MO000059100","MO000059826","MO000079414","MO000079546","MO000079681","MO000080033","MO000…	["3-oxo-5-alpha-steroid 4-dehydrogenase 1(h)","AR-isoform1(h)","AR-isoform2(h)","AR-p18(h)","AR-p34(h)","AR-p47(h)","AR-p50(h)","AR-p60(h)","AR-p87(h)","Aquaporin1-isoform1(h)","Aquaporin1-isoform2(h)","Aquaporin1-isoform3(h)","Aquaporin1-isoform4(h)","Biglycan(h)","CD81(h)","CFTR-isoform1(h)","CFTR-isoform2(h)","CFTR-isoform3(h)","COX2(h)","ER-alpha-L(h)","ER-alpha-S(h)","ER-alpha-isoform3(h)","…
MO000158451	MEKK2(h)	9.96	144	30209	0.261146	0.007	3.28125	276	["MO000018976","MO000018977","MO000020123","MO000020125","MO000032452","MO000034329","MO000036201","MO000037502","MO000037503","MO000041783","MO000041784","MO000041785","MO000041786","MO000042236","MO000042238","MO000042526","MO000056595","MO000057787","MO000058224","MO000058849","MO000058921","MO000059020","MO000059100","MO000059826","MO000079414","MO000079546","MO000079681","MO000080033","MO000…	["3-oxo-5-alpha-steroid 4-dehydrogenase 1(h)","AR-isoform1(h)","AR-isoform2(h)","AR-p18(h)","AR-p34(h)","AR-p47(h)","AR-p50(h)","AR-p60(h)","AR-p87(h)","Aquaporin1-isoform1(h)","Aquaporin1-isoform2(h)","Aquaporin1-isoform3(h)","Aquaporin1-isoform4(h)","Biglycan(h)","CD14(h)","CFTR-isoform1(h)","CFTR-isoform2(h)","CFTR-isoform3(h)","COX2(h)","ER-alpha-L(h)","ER-alpha-S(h)","ER-alpha-isoform3(h)","…
MO000271493	PTPN5-isoform2(h)	9.96	151	32895	0.33513	0.007	2.50351	276	["MO000018976","MO000018977","MO000020123","MO000020125","MO000032452","MO000034329","MO000036201","MO000037502","MO000037503","MO000041783","MO000041784","MO000041785","MO000041786","MO000042236","MO000042238","MO000042526","MO000056595","MO000057787","MO000058224","MO000058849","MO000058921","MO000059020","MO000059100","MO000059826","MO000079414","MO000079546","MO000079681","MO000080033","MO000…	["3-ketoacyl-CoA thiolase, mitochondrial(h)","3-ketoacyl-CoA thiolase, peroxisomal(h)","3-ketoacyl-CoA thiolase, peroxisomal-isoform2(h)","AR-isoform1(h)","AR-isoform2(h)","AR-p18(h)","AR-p34(h)","AR-p47(h)","AR-p50(h)","AR-p60(h)","AR-p87(h)","Aquaporin1-isoform1(h)","Aquaporin1-isoform2(h)","Aquaporin1-isoform3(h)","Aquaporin1-isoform4(h)","Biglycan(h)","CD81(h)","CFTR-isoform1(h)","CFTR-isofor…
MO000038091	CD51(h):beta3-integrin(h)	9.87	107	29092	0.219067	0.005	4.54349	277	["MO000032452","MO000036201","MO000041783","MO000041784","MO000041785","MO000041786","MO000042236","MO000042238","MO000042526","MO000056595","MO000057787","MO000058224","MO000058849","MO000058921","MO000059020","MO000059100","MO000059826","MO000079414","MO000079546","MO000079681","MO000080033","MO000081388","MO000081897","MO000083474","MO000083475","MO000085777","MO000086117","MO000086119","MO000…	["AR-isoform1(h)","AR-isoform2(h)","AR-p18(h)","AR-p34(h)","AR-p47(h)","AR-p50(h)","AR-p60(h)","AR-p87(h)","CFTR-isoform1(h)","CFTR-isoform2(h)","CFTR-isoform3(h)","COX2(h)","ER-alpha-L(h)","ER-alpha-S(h)","ER-alpha-isoform3(h)","ER-alpha-isoform4(h)","ET-1(h)","FOSB-isoform2(h)","FosB(h)","GHR-isoform1(h)","GHR-isoform2(h)","GHR-isoform3(h)","GHR-isoform4(h)","HGF-isoform1(h)","HGF-isoform2(h)",…
MO000021173	H-Ras(h):GTP:NO:Raf-1(h)	9.95	134	28480	0.224038	0.006	3.86881	280	["MO000018976","MO000018977","MO000020123","MO000020125","MO000032452","MO000034329","MO000036201","MO000037502","MO000037503","MO000041783","MO000041784","MO000041785","MO000041786","MO000042236","MO000042238","MO000042526","MO000056595","MO000057787","MO000058224","MO000058849","MO000058921","MO000059020","MO000059100","MO000059826","MO000079414","MO000079546","MO000079681","MO000080033","MO000…	["3-oxo-5-alpha-steroid 4-dehydrogenase 1(h)","AR-isoform1(h)","AR-isoform2(h)","AR-p18(h)","AR-p34(h)","AR-p47(h)","AR-p50(h)","AR-p60(h)","AR-p87(h)","Aquaporin1-isoform1(h)","Aquaporin1-isoform2(h)","Aquaporin1-isoform3(h)","Aquaporin1-isoform4(h)","Biglycan(h)","CFTR-isoform1(h)","CFTR-isoform2(h)","CFTR-isoform3(h)","COX2(h)","ER-alpha-L(h)","ER-alpha-S(h)","ER-alpha-isoform3(h)","ER-alpha-i…
MO000022205	p38beta2(h)	9.95	149	33291	0.420383	0.046	1.67193	280	["MO000020123","MO000020125","MO000032452","MO000036201","MO000037502","MO000037503","MO000041783","MO000041784","MO000041785","MO000041786","MO000042236","MO000042238","MO000056595","MO000057787","MO000058224","MO000058849","MO000058921","MO000059020","MO000059100","MO000059826","MO000060000","MO000079414","MO000079546","MO000079681","MO000080033","MO000081388","MO000082857","MO000083474","MO000…	["3-ketoacyl-CoA thiolase, mitochondrial(h)","3-ketoacyl-CoA thiolase, peroxisomal(h)","3-ketoacyl-CoA thiolase, peroxisomal-isoform2(h)","AR-isoform1(h)","AR-isoform2(h)","AR-p18(h)","AR-p34(h)","AR-p47(h)","AR-p50(h)","AR-p60(h)","AR-p87(h)","Aquaporin1-isoform1(h)","Aquaporin1-isoform2(h)","Aquaporin1-isoform3(h)","Aquaporin1-isoform4(h)","Biglycan(h)","C3b-p43(h)","C3b-p46(h)","C3b-p68(h)","C…
MO000059844	HEPTP-xbb2(h)	9.975	124	31580	0.278599	0.011	2.8275	280	["MO000018976","MO000018977","MO000020123","MO000020125","MO000032452","MO000036201","MO000037502","MO000037503","MO000041783","MO000041784","MO000041785","MO000041786","MO000042236","MO000042238","MO000056595","MO000057787","MO000058224","MO000058849","MO000058921","MO000059020","MO000059100","MO000059826","MO000079414","MO000079546","MO000079681","MO000080033","MO000080605","MO000081388","MO000…	["AR-isoform1(h)","AR-isoform2(h)","AR-p18(h)","AR-p34(h)","AR-p47(h)","AR-p50(h)","AR-p60(h)","AR-p87(h)","Aquaporin1-isoform1(h)","Aquaporin1-isoform2(h)","Aquaporin1-isoform3(h)","Aquaporin1-isoform4(h)","Biglycan(h)","CD81(h)","CFTR-isoform1(h)","CFTR-isoform2(h)","CFTR-isoform3(h)","COX2(h)","ER-alpha-L(h)","ER-alpha-S(h)","ER-alpha-isoform3(h)","ER-alpha-isoform4(h)","ET-1(h)","FOSB-isoform…
MO000104449	p75NTR(h)	9.96	96	27545	0.219382	0.009	4.01849	280	["MO000036201","MO000037502","MO000037503","MO000041783","MO000041784","MO000041785","MO000041786","MO000042236","MO000042238","MO000056595","MO000057787","MO000058224","MO000058849","MO000058921","MO000059020","MO000059100","MO000059826","MO000079414","MO000079546","MO000079681","MO000080033","MO000081388","MO000083474","MO000083475","MO000085777","MO000086117","MO000086119","MO000087697","MO000…	["AR-isoform1(h)","AR-isoform2(h)","AR-p18(h)","AR-p34(h)","AR-p47(h)","AR-p50(h)","AR-p60(h)","AR-p87(h)","CFTR-isoform1(h)","CFTR-isoform2(h)","CFTR-isoform3(h)","COX2(h)","ER-alpha-L(h)","ER-alpha-S(h)","ER-alpha-isoform3(h)","ER-alpha-isoform4(h)","ET-1(h)","FOSB-isoform2(h)","FosB(h)","GHR-isoform1(h)","GHR-isoform2(h)","GHR-isoform3(h)","GHR-isoform4(h)","HGF-isoform1(h)","HGF-isoform2(h)",…
MO000256495	trkB-TrkB-T1(h)	9.975	131	30630	0.247466	0.009	3.40123	280	["MO000036201","MO000037502","MO000037503","MO000041783","MO000041784","MO000041785","MO000041786","MO000042236","MO000042238","MO000042526","MO000056595","MO000057787","MO000058224","MO000058849","MO000058921","MO000059020","MO000059100","MO000059826","MO000079414","MO000079546","MO000079681","MO000080033","MO000081388","MO000081897","MO000082857","MO000083474","MO000083475","MO000085777","MO000…	["3-ketoacyl-CoA thiolase, mitochondrial(h)","3-ketoacyl-CoA thiolase, peroxisomal(h)","3-ketoacyl-CoA thiolase, peroxisomal-isoform2(h)","AR-isoform1(h)","AR-isoform2(h)","AR-p18(h)","AR-p34(h)","AR-p47(h)","AR-p50(h)","AR-p60(h)","AR-p87(h)","Biglycan(h)","CD14(h)","CFTR-isoform1(h)","CFTR-isoform2(h)","CFTR-isoform3(h)","COX2(h)","ER-alpha-L(h)","ER-alpha-S(h)","ER-alpha-isoform3(h)","ER-alpha…
MO000103660	SLAM-isoform2(h)	9.97	116	28142	0.205807	0.001	6.94417	281	["MO000020123","MO000020125","MO000032452","MO000034329","MO000041783","MO000041784","MO000041785","MO000041786","MO000042236","MO000042238","MO000042526","MO000056595","MO000057787","MO000058224","MO000058849","MO000058921","MO000059020","MO000059100","MO000059826","MO000079414","MO000079546","MO000079681","MO000080033","MO000081897","MO000083474","MO000083475","MO000085777","MO000087697","MO000…	["ADAMTS-1(h)","AR-isoform1(h)","AR-isoform2(h)","AR-p18(h)","AR-p34(h)","AR-p47(h)","AR-p50(h)","AR-p60(h)","AR-p87(h)","Biglycan(h)","C3b-p43(h)","C3b-p46(h)","C3b-p68(h)","CD14(h)","COX2(h)","ER-alpha-L(h)","ER-alpha-S(h)","ER-alpha-isoform3(h)","ER-alpha-isoform4(h)","ET-1(h)","FOSB-isoform2(h)","FosB(h)","GHR-isoform1(h)","GHR-isoform2(h)","GHR-isoform3(h)","GHR-isoform4(h)","HGF-isoform1(h)…
MO000256496	trkB-TrkB-T-Shc(h)	9.975	131	30630	0.247466	0.01	3.4274	282	["MO000036201","MO000037502","MO000037503","MO000041783","MO000041784","MO000041785","MO000041786","MO000042236","MO000042238","MO000042526","MO000056595","MO000057787","MO000058224","MO000058849","MO000058921","MO000059020","MO000059100","MO000059826","MO000079414","MO000079546","MO000079681","MO000080033","MO000081388","MO000081897","MO000082857","MO000083474","MO000083475","MO000085777","MO000…	["3-ketoacyl-CoA thiolase, mitochondrial(h)","3-ketoacyl-CoA thiolase, peroxisomal(h)","3-ketoacyl-CoA thiolase, peroxisomal-isoform2(h)","AR-isoform1(h)","AR-isoform2(h)","AR-p18(h)","AR-p34(h)","AR-p47(h)","AR-p50(h)","AR-p60(h)","AR-p87(h)","Biglycan(h)","CD14(h)","CFTR-isoform1(h)","CFTR-isoform2(h)","CFTR-isoform3(h)","COX2(h)","ER-alpha-L(h)","ER-alpha-S(h)","ER-alpha-isoform3(h)","ER-alpha…
MO000286528	MELK-isoform5(h)	9.995	127	31911	0.337928	0.014	2.44349	282	["MO000020123","MO000020125","MO000032452","MO000034329","MO000036201","MO000037502","MO000037503","MO000041783","MO000041784","MO000041785","MO000041786","MO000042236","MO000042238","MO000056595","MO000057787","MO000058224","MO000058849","MO000058921","MO000059020","MO000059100","MO000059826","MO000079414","MO000079546","MO000079681","MO000080033","MO000081388","MO000083474","MO000083475","MO000…	["AR-isoform1(h)","AR-isoform2(h)","AR-p18(h)","AR-p34(h)","AR-p47(h)","AR-p50(h)","AR-p60(h)","AR-p87(h)","Biglycan(h)","CD14(h)","CFTR-isoform1(h)","CFTR-isoform2(h)","CFTR-isoform3(h)","COX2(h)","CYP2C19(h)","CYP2C9(h)","ER-alpha-L(h)","ER-alpha-S(h)","ER-alpha-isoform3(h)","ER-alpha-isoform4(h)","ET-1(h)","Egr-2(h)","Egr-2-Short(h)","FOSB-isoform2(h)","FosB(h)","GHR-isoform1(h)","GHR-isoform2…
MO000117517	MT3-MMP-S(h)	9.88	98	24121	0.202921	0	7.03335	283	["MO000018976","MO000018977","MO000020123","MO000020125","MO000032452","MO000034329","MO000041783","MO000041784","MO000041785","MO000041786","MO000056595","MO000057787","MO000058224","MO000058849","MO000058921","MO000059020","MO000059100","MO000059826","MO000079414","MO000079546","MO000079681","MO000080033","MO000080605","MO000081388","MO000083474","MO000087697","MO000092364","MO000093764","MO000…	["3-ketoacyl-CoA thiolase, mitochondrial(h)","3-ketoacyl-CoA thiolase, peroxisomal(h)","3-ketoacyl-CoA thiolase, peroxisomal-isoform2(h)","AR-isoform1(h)","AR-isoform2(h)","AR-p18(h)","AR-p34(h)","AR-p47(h)","AR-p50(h)","AR-p60(h)","AR-p87(h)","CD81(h)","CFTR-isoform1(h)","CFTR-isoform2(h)","CFTR-isoform3(h)","COX2(h)","CRLR(h)","EMILIN-1(h)","ER-alpha-L(h)","ER-alpha-S(h)","ER-alpha-isoform3(h)"…
MO000104609	PKCdelta(h){pY311}	9.975	110	29183	0.227901	0.004	3.62719	284	["MO000020123","MO000020125","MO000032452","MO000036201","MO000037502","MO000037503","MO000041783","MO000041784","MO000041785","MO000041786","MO000042236","MO000042238","MO000056595","MO000057787","MO000058224","MO000058849","MO000058921","MO000059020","MO000059100","MO000059826","MO000079414","MO000079546","MO000079681","MO000080033","MO000081388","MO000083474","MO000083475","MO000086117","MO000…	["AR-isoform1(h)","AR-isoform2(h)","AR-p18(h)","AR-p34(h)","AR-p47(h)","AR-p50(h)","AR-p60(h)","AR-p87(h)","Aquaporin1-isoform1(h)","Aquaporin1-isoform2(h)","Aquaporin1-isoform3(h)","Aquaporin1-isoform4(h)","Biglycan(h)","CD14(h)","CFTR-isoform1(h)","CFTR-isoform2(h)","CFTR-isoform3(h)","COX2(h)","ER-alpha-L(h)","ER-alpha-S(h)","ER-alpha-isoform3(h)","ER-alpha-isoform4(h)","ET-1(h)","FOSB-isoform…
MO000137422	ERK4(h)	9.99	145	32650	0.349683	0.012	2.20628	284	["MO000018976","MO000018977","MO000020123","MO000020125","MO000032452","MO000034329","MO000036201","MO000037502","MO000037503","MO000041783","MO000041784","MO000041785","MO000041786","MO000042236","MO000042238","MO000056595","MO000057787","MO000058224","MO000058849","MO000058921","MO000059020","MO000059100","MO000059826","MO000060000","MO000079414","MO000079546","MO000079681","MO000080033","MO000…	["3-ketoacyl-CoA thiolase, mitochondrial(h)","3-ketoacyl-CoA thiolase, peroxisomal(h)","3-ketoacyl-CoA thiolase, peroxisomal-isoform2(h)","3-oxo-5-alpha-steroid 4-dehydrogenase 1(h)","4-hydroxyphenylpyruvate dioxygenase(h)","4-hydroxyphenylpyruvate dioxygenase-isoform2(h)","AR-isoform1(h)","AR-isoform2(h)","AR-p18(h)","AR-p34(h)","AR-p47(h)","AR-p50(h)","AR-p60(h)","AR-p87(h)","ARHI(h)","Aquapori…
MO000117516	MT3-MMP-L(h)	9.88	98	24121	0.202921	0.001	6.74429	285	["MO000018976","MO000018977","MO000020123","MO000020125","MO000032452","MO000034329","MO000041783","MO000041784","MO000041785","MO000041786","MO000056595","MO000057787","MO000058224","MO000058849","MO000058921","MO000059020","MO000059100","MO000059826","MO000079414","MO000079546","MO000079681","MO000080033","MO000080605","MO000081388","MO000083474","MO000087697","MO000092364","MO000093764","MO000…	["3-ketoacyl-CoA thiolase, mitochondrial(h)","3-ketoacyl-CoA thiolase, peroxisomal(h)","3-ketoacyl-CoA thiolase, peroxisomal-isoform2(h)","AR-isoform1(h)","AR-isoform2(h)","AR-p18(h)","AR-p34(h)","AR-p47(h)","AR-p50(h)","AR-p60(h)","AR-p87(h)","CD81(h)","CFTR-isoform1(h)","CFTR-isoform2(h)","CFTR-isoform3(h)","COX2(h)","CRLR(h)","EMILIN-1(h)","ER-alpha-L(h)","ER-alpha-S(h)","ER-alpha-isoform3(h)"…
MO000103661	SLAM-isoform3(h)	9.97	116	28142	0.205807	0.004	6.23098	287	["MO000020123","MO000020125","MO000032452","MO000034329","MO000041783","MO000041784","MO000041785","MO000041786","MO000042236","MO000042238","MO000042526","MO000056595","MO000057787","MO000058224","MO000058849","MO000058921","MO000059020","MO000059100","MO000059826","MO000079414","MO000079546","MO000079681","MO000080033","MO000081897","MO000083474","MO000083475","MO000085777","MO000087697","MO000…	["ADAMTS-1(h)","AR-isoform1(h)","AR-isoform2(h)","AR-p18(h)","AR-p34(h)","AR-p47(h)","AR-p50(h)","AR-p60(h)","AR-p87(h)","Biglycan(h)","C3b-p43(h)","C3b-p46(h)","C3b-p68(h)","CD14(h)","COX2(h)","ER-alpha-L(h)","ER-alpha-S(h)","ER-alpha-isoform3(h)","ER-alpha-isoform4(h)","ET-1(h)","FOSB-isoform2(h)","FosB(h)","GHR-isoform1(h)","GHR-isoform2(h)","GHR-isoform3(h)","GHR-isoform4(h)","HGF-isoform1(h)…
MO000256198	MKK7-isoform4(h)	9.9	139	32437	0.34893	0.012	2.19038	287	["MO000020123","MO000020125","MO000032452","MO000036201","MO000037502","MO000037503","MO000041783","MO000041784","MO000041785","MO000041786","MO000042236","MO000042238","MO000056595","MO000057787","MO000058224","MO000058849","MO000058921","MO000059020","MO000059100","MO000059826","MO000079414","MO000079546","MO000079681","MO000080033","MO000081388","MO000083474","MO000083475","MO000085777","MO000…	["3-oxo-5-alpha-steroid 4-dehydrogenase 1(h)","AR-isoform1(h)","AR-isoform2(h)","AR-p18(h)","AR-p34(h)","AR-p47(h)","AR-p50(h)","AR-p60(h)","AR-p87(h)","Aquaporin1-isoform1(h)","Aquaporin1-isoform2(h)","Aquaporin1-isoform3(h)","Aquaporin1-isoform4(h)","Biglycan(h)","CD14(h)","CD81(h)","CFTR-isoform1(h)","CFTR-isoform2(h)","CFTR-isoform3(h)","COX2(h)","ER-alpha-L(h)","ER-alpha-S(h)","ER-alpha-isof…
MO000118054	beta1B-integrin(h)	9.96	125	31126	0.264946	0.014	2.89698	288	["MO000020123","MO000020125","MO000032452","MO000036201","MO000037502","MO000037503","MO000041783","MO000041784","MO000041785","MO000041786","MO000042236","MO000042238","MO000056595","MO000057787","MO000058224","MO000058849","MO000058921","MO000059020","MO000059100","MO000059826","MO000079414","MO000079546","MO000079681","MO000080033","MO000081388","MO000083474","MO000083475","MO000085777","MO000…	["AR-isoform1(h)","AR-isoform2(h)","AR-p18(h)","AR-p34(h)","AR-p47(h)","AR-p50(h)","AR-p60(h)","AR-p87(h)","CD14(h)","CD81(h)","CFTR-isoform1(h)","CFTR-isoform2(h)","CFTR-isoform3(h)","COX2(h)","EMILIN-1(h)","ER-alpha-L(h)","ER-alpha-S(h)","ER-alpha-isoform3(h)","ER-alpha-isoform4(h)","ET-1(h)","Egr-2(h)","Egr-2-Short(h)","FOSB-isoform2(h)","FosB(h)","GHR-isoform1(h)","GHR-isoform2(h)","GHR-isofo…
MO000103659	SLAM-isoform1(h)	9.97	116	28142	0.205807	0.003	6.06142	290	["MO000020123","MO000020125","MO000032452","MO000034329","MO000041783","MO000041784","MO000041785","MO000041786","MO000042236","MO000042238","MO000042526","MO000056595","MO000057787","MO000058224","MO000058849","MO000058921","MO000059020","MO000059100","MO000059826","MO000079414","MO000079546","MO000079681","MO000080033","MO000081897","MO000083474","MO000083475","MO000085777","MO000087697","MO000…	["ADAMTS-1(h)","AR-isoform1(h)","AR-isoform2(h)","AR-p18(h)","AR-p34(h)","AR-p47(h)","AR-p50(h)","AR-p60(h)","AR-p87(h)","Biglycan(h)","C3b-p43(h)","C3b-p46(h)","C3b-p68(h)","CD14(h)","COX2(h)","ER-alpha-L(h)","ER-alpha-S(h)","ER-alpha-isoform3(h)","ER-alpha-isoform4(h)","ET-1(h)","FOSB-isoform2(h)","FosB(h)","GHR-isoform1(h)","GHR-isoform2(h)","GHR-isoform3(h)","GHR-isoform4(h)","HGF-isoform1(h)…
MO000102219	MKK7-Isoform3(h)	9.9	139	32437	0.34893	0.015	2.17074	291	["MO000020123","MO000020125","MO000032452","MO000036201","MO000037502","MO000037503","MO000041783","MO000041784","MO000041785","MO000041786","MO000042236","MO000042238","MO000056595","MO000057787","MO000058224","MO000058849","MO000058921","MO000059020","MO000059100","MO000059826","MO000079414","MO000079546","MO000079681","MO000080033","MO000081388","MO000083474","MO000083475","MO000085777","MO000…	["3-oxo-5-alpha-steroid 4-dehydrogenase 1(h)","AR-isoform1(h)","AR-isoform2(h)","AR-p18(h)","AR-p34(h)","AR-p47(h)","AR-p50(h)","AR-p60(h)","AR-p87(h)","Aquaporin1-isoform1(h)","Aquaporin1-isoform2(h)","Aquaporin1-isoform3(h)","Aquaporin1-isoform4(h)","Biglycan(h)","CD14(h)","CD81(h)","CFTR-isoform1(h)","CFTR-isoform2(h)","CFTR-isoform3(h)","COX2(h)","ER-alpha-L(h)","ER-alpha-S(h)","ER-alpha-isof…
MO000019341	MKK6-isoform2(h)	9.96	128	30956	0.274807	0.015	2.74969	293	["MO000020123","MO000020125","MO000032452","MO000036201","MO000037502","MO000037503","MO000041783","MO000041784","MO000041785","MO000041786","MO000042236","MO000042238","MO000056595","MO000057787","MO000058224","MO000058849","MO000058921","MO000059020","MO000059100","MO000059826","MO000079414","MO000079546","MO000079681","MO000080033","MO000081388","MO000083474","MO000083475","MO000085777","MO000…	["AR-isoform1(h)","AR-isoform2(h)","AR-p18(h)","AR-p34(h)","AR-p47(h)","AR-p50(h)","AR-p60(h)","AR-p87(h)","Aquaporin1-isoform1(h)","Aquaporin1-isoform2(h)","Aquaporin1-isoform3(h)","Aquaporin1-isoform4(h)","Biglycan(h)","CD14(h)","CFTR-isoform1(h)","CFTR-isoform2(h)","CFTR-isoform3(h)","COX2(h)","ER-alpha-L(h)","ER-alpha-S(h)","ER-alpha-isoform3(h)","ER-alpha-isoform4(h)","ET-1(h)","FOSB-isoform…
MO000102216	MKK7-Isoform2(h)	9.9	139	32437	0.34893	0.018	2.1354	293	["MO000020123","MO000020125","MO000032452","MO000036201","MO000037502","MO000037503","MO000041783","MO000041784","MO000041785","MO000041786","MO000042236","MO000042238","MO000056595","MO000057787","MO000058224","MO000058849","MO000058921","MO000059020","MO000059100","MO000059826","MO000079414","MO000079546","MO000079681","MO000080033","MO000081388","MO000083474","MO000083475","MO000085777","MO000…	["3-oxo-5-alpha-steroid 4-dehydrogenase 1(h)","AR-isoform1(h)","AR-isoform2(h)","AR-p18(h)","AR-p34(h)","AR-p47(h)","AR-p50(h)","AR-p60(h)","AR-p87(h)","Aquaporin1-isoform1(h)","Aquaporin1-isoform2(h)","Aquaporin1-isoform3(h)","Aquaporin1-isoform4(h)","Biglycan(h)","CD14(h)","CD81(h)","CFTR-isoform1(h)","CFTR-isoform2(h)","CFTR-isoform3(h)","COX2(h)","ER-alpha-L(h)","ER-alpha-S(h)","ER-alpha-isof…
MO000036590	PP2Calpha2(h)	9.95	133	32396	0.35726	0.029	1.88743	296	["MO000020123","MO000020125","MO000032452","MO000036201","MO000037502","MO000037503","MO000041783","MO000041784","MO000041785","MO000041786","MO000042236","MO000042238","MO000056595","MO000057787","MO000058224","MO000058849","MO000058921","MO000059020","MO000059100","MO000059826","MO000079414","MO000079546","MO000079681","MO000080033","MO000081388","MO000083474","MO000083475","MO000086117","MO000…	["AR-isoform1(h)","AR-isoform2(h)","AR-p18(h)","AR-p34(h)","AR-p47(h)","AR-p50(h)","AR-p60(h)","AR-p87(h)","Aquaporin1-isoform1(h)","Aquaporin1-isoform2(h)","Aquaporin1-isoform3(h)","Aquaporin1-isoform4(h)","Biglycan(h)","CD14(h)","CFTR-isoform1(h)","CFTR-isoform2(h)","CFTR-isoform3(h)","COX2(h)","ER-alpha-L(h)","ER-alpha-S(h)","ER-alpha-isoform3(h)","ER-alpha-isoform4(h)","ET-1(h)","FOSB-isoform…
MO000059842	HEPTP-xbb1(h)	9.975	124	31580	0.278599	0.015	2.72274	296	["MO000018976","MO000018977","MO000020123","MO000020125","MO000032452","MO000036201","MO000037502","MO000037503","MO000041783","MO000041784","MO000041785","MO000041786","MO000042236","MO000042238","MO000056595","MO000057787","MO000058224","MO000058849","MO000058921","MO000059020","MO000059100","MO000059826","MO000079414","MO000079546","MO000079681","MO000080033","MO000080605","MO000081388","MO000…	["AR-isoform1(h)","AR-isoform2(h)","AR-p18(h)","AR-p34(h)","AR-p47(h)","AR-p50(h)","AR-p60(h)","AR-p87(h)","Aquaporin1-isoform1(h)","Aquaporin1-isoform2(h)","Aquaporin1-isoform3(h)","Aquaporin1-isoform4(h)","Biglycan(h)","CD81(h)","CFTR-isoform1(h)","CFTR-isoform2(h)","CFTR-isoform3(h)","COX2(h)","ER-alpha-L(h)","ER-alpha-S(h)","ER-alpha-isoform3(h)","ER-alpha-isoform4(h)","ET-1(h)","FOSB-isoform…
MO000255021	MKP-5-isoform2(h)	9.795	129	32007	0.312665	0.013	2.42246	296	["MO000020123","MO000020125","MO000032452","MO000036201","MO000037502","MO000037503","MO000041783","MO000041784","MO000041785","MO000041786","MO000042236","MO000042238","MO000056595","MO000057787","MO000058224","MO000058849","MO000058921","MO000059020","MO000059100","MO000059826","MO000079414","MO000079546","MO000079681","MO000080033","MO000081388","MO000083474","MO000083475","MO000085777","MO000…	["AR-isoform1(h)","AR-isoform2(h)","AR-p18(h)","AR-p34(h)","AR-p47(h)","AR-p50(h)","AR-p60(h)","AR-p87(h)","Aquaporin1-isoform1(h)","Aquaporin1-isoform2(h)","Aquaporin1-isoform3(h)","Aquaporin1-isoform4(h)","Biglycan(h)","CD14(h)","CD81(h)","CFTR-isoform1(h)","CFTR-isoform2(h)","CFTR-isoform3(h)","COX2(h)","ER-alpha-L(h)","ER-alpha-S(h)","ER-alpha-isoform3(h)","ER-alpha-isoform4(h)","ET-1(h)","FO…
MO000092847	MAPKAPK2-isoform2(h)	9.975	126	32691	0.382004	0.039	1.68436	298	["MO000020123","MO000020125","MO000032452","MO000034329","MO000036201","MO000037502","MO000037503","MO000041783","MO000041784","MO000041785","MO000041786","MO000042236","MO000042238","MO000056595","MO000057787","MO000058224","MO000058849","MO000058921","MO000059020","MO000059100","MO000059826","MO000060000","MO000079414","MO000079546","MO000079681","MO000080033","MO000081388","MO000083474","MO000…	["AR-isoform1(h)","AR-isoform2(h)","AR-p18(h)","AR-p34(h)","AR-p47(h)","AR-p50(h)","AR-p60(h)","AR-p87(h)","Aquaporin1-isoform1(h)","Aquaporin1-isoform2(h)","Aquaporin1-isoform3(h)","Aquaporin1-isoform4(h)","CCL21a(h)","CFTR-isoform1(h)","CFTR-isoform2(h)","CFTR-isoform3(h)","COX2(h)","ER-alpha-L(h)","ER-alpha-S(h)","ER-alpha-isoform3(h)","ER-alpha-isoform4(h)","ET-1(h)","Egr-2(h)","Egr-2-Short(h…
MO000102208	MKK7-isoform1(h)	9.9	139	32437	0.34893	0.027	2.03267	298	["MO000020123","MO000020125","MO000032452","MO000036201","MO000037502","MO000037503","MO000041783","MO000041784","MO000041785","MO000041786","MO000042236","MO000042238","MO000056595","MO000057787","MO000058224","MO000058849","MO000058921","MO000059020","MO000059100","MO000059826","MO000079414","MO000079546","MO000079681","MO000080033","MO000081388","MO000083474","MO000083475","MO000085777","MO000…	["3-oxo-5-alpha-steroid 4-dehydrogenase 1(h)","AR-isoform1(h)","AR-isoform2(h)","AR-p18(h)","AR-p34(h)","AR-p47(h)","AR-p50(h)","AR-p60(h)","AR-p87(h)","Aquaporin1-isoform1(h)","Aquaporin1-isoform2(h)","Aquaporin1-isoform3(h)","Aquaporin1-isoform4(h)","Biglycan(h)","CD14(h)","CD81(h)","CFTR-isoform1(h)","CFTR-isoform2(h)","CFTR-isoform3(h)","COX2(h)","ER-alpha-L(h)","ER-alpha-S(h)","ER-alpha-isof…
MO000092846	MAPKAPK2-isoform1(h)	9.975	126	32691	0.382004	0.042	1.66531	303	["MO000020123","MO000020125","MO000032452","MO000034329","MO000036201","MO000037502","MO000037503","MO000041783","MO000041784","MO000041785","MO000041786","MO000042236","MO000042238","MO000056595","MO000057787","MO000058224","MO000058849","MO000058921","MO000059020","MO000059100","MO000059826","MO000060000","MO000079414","MO000079546","MO000079681","MO000080033","MO000081388","MO000083474","MO000…	["AR-isoform1(h)","AR-isoform2(h)","AR-p18(h)","AR-p34(h)","AR-p47(h)","AR-p50(h)","AR-p60(h)","AR-p87(h)","Aquaporin1-isoform1(h)","Aquaporin1-isoform2(h)","Aquaporin1-isoform3(h)","Aquaporin1-isoform4(h)","CCL21a(h)","CFTR-isoform1(h)","CFTR-isoform2(h)","CFTR-isoform3(h)","COX2(h)","ER-alpha-L(h)","ER-alpha-S(h)","ER-alpha-isoform3(h)","ER-alpha-isoform4(h)","ET-1(h)","Egr-2(h)","Egr-2-Short(h…
MO000041399	MKK3(h){pS189}{pT193}	9.975	112	29860	0.245709	0.009	3.05583	304	["MO000020123","MO000020125","MO000032452","MO000036201","MO000037502","MO000037503","MO000041783","MO000041784","MO000041785","MO000041786","MO000042236","MO000042238","MO000056595","MO000057787","MO000058224","MO000058849","MO000058921","MO000059020","MO000059100","MO000059826","MO000079414","MO000079546","MO000079681","MO000080033","MO000081388","MO000083474","MO000083475","MO000086117","MO000…	["AR-isoform1(h)","AR-isoform2(h)","AR-p18(h)","AR-p34(h)","AR-p47(h)","AR-p50(h)","AR-p60(h)","AR-p87(h)","Aquaporin1-isoform1(h)","Aquaporin1-isoform2(h)","Aquaporin1-isoform3(h)","Aquaporin1-isoform4(h)","Biglycan(h)","CD14(h)","CFTR-isoform1(h)","CFTR-isoform2(h)","CFTR-isoform3(h)","COX2(h)","ER-alpha-L(h)","ER-alpha-S(h)","ER-alpha-isoform3(h)","ER-alpha-isoform4(h)","ET-1(h)","FOSB-isoform…
MO000271497	CD148-isoform2(h)	9.975	154	33434	0.355575	0.03	1.84303	304	["MO000018976","MO000018977","MO000020123","MO000020125","MO000032452","MO000034329","MO000036201","MO000037502","MO000037503","MO000041783","MO000041784","MO000041785","MO000041786","MO000042236","MO000042238","MO000042526","MO000056595","MO000057787","MO000058224","MO000058849","MO000058921","MO000059020","MO000059100","MO000059826","MO000079414","MO000079546","MO000079681","MO000080033","MO000…	["3-ketoacyl-CoA thiolase, mitochondrial(h)","3-ketoacyl-CoA thiolase, peroxisomal(h)","3-ketoacyl-CoA thiolase, peroxisomal-isoform2(h)","AR-isoform1(h)","AR-isoform2(h)","AR-p18(h)","AR-p34(h)","AR-p47(h)","AR-p50(h)","AR-p60(h)","AR-p87(h)","Aquaporin1-isoform1(h)","Aquaporin1-isoform2(h)","Aquaporin1-isoform3(h)","Aquaporin1-isoform4(h)","Biglycan(h)","CD81(h)","CFTR-isoform1(h)","CFTR-isofor…
MO000085403	p38delta(h)	9.95	133	31765	0.367304	0.025	1.75026	309	["MO000020123","MO000020125","MO000032452","MO000034329","MO000037502","MO000037503","MO000041783","MO000041784","MO000041785","MO000041786","MO000042236","MO000042238","MO000056595","MO000057787","MO000058224","MO000058849","MO000058921","MO000059020","MO000059100","MO000059826","MO000079414","MO000079546","MO000079681","MO000080033","MO000082857","MO000083474","MO000083475","MO000085777","MO000…	["3-ketoacyl-CoA thiolase, mitochondrial(h)","3-ketoacyl-CoA thiolase, peroxisomal(h)","3-ketoacyl-CoA thiolase, peroxisomal-isoform2(h)","AR-isoform1(h)","AR-isoform2(h)","AR-p18(h)","AR-p34(h)","AR-p47(h)","AR-p50(h)","AR-p60(h)","AR-p87(h)","Aquaporin1-isoform1(h)","Aquaporin1-isoform2(h)","Aquaporin1-isoform3(h)","Aquaporin1-isoform4(h)","Biglycan(h)","CD14(h)","CFTR-isoform1(h)","CFTR-isofor…
MO000256930	prlr-isoform4(h)	9.92	127	31334	0.262987	0.011	2.75635	310	["MO000020123","MO000020125","MO000032452","MO000036201","MO000037502","MO000037503","MO000041783","MO000041784","MO000041785","MO000041786","MO000042236","MO000042238","MO000042526","MO000056595","MO000057787","MO000058224","MO000058849","MO000058921","MO000059020","MO000059100","MO000059826","MO000079414","MO000079546","MO000079681","MO000080033","MO000081388","MO000081897","MO000083474","MO000…	["AR-isoform1(h)","AR-isoform2(h)","AR-p18(h)","AR-p34(h)","AR-p47(h)","AR-p50(h)","AR-p60(h)","AR-p87(h)","Aquaporin1-isoform1(h)","Aquaporin1-isoform2(h)","Aquaporin1-isoform3(h)","Aquaporin1-isoform4(h)","Biglycan(h)","CD81(h)","CFTR-isoform1(h)","CFTR-isoform2(h)","CFTR-isoform3(h)","COX2(h)","ER-alpha-L(h)","ER-alpha-S(h)","ER-alpha-isoform3(h)","ER-alpha-isoform4(h)","ET-1(h)","FOSB-isoform…
MO000030904	MKK4(h){p}	9.795	133	32087	0.311643	0.01	2.21442	314	["MO000020123","MO000020125","MO000032452","MO000036201","MO000037502","MO000037503","MO000041783","MO000041784","MO000041785","MO000041786","MO000042236","MO000042238","MO000056595","MO000057787","MO000058224","MO000058849","MO000058921","MO000059020","MO000059100","MO000059826","MO000079414","MO000079546","MO000079681","MO000080033","MO000081388","MO000083474","MO000083475","MO000085777","MO000…	["3-oxo-5-alpha-steroid 4-dehydrogenase 1(h)","AR-isoform1(h)","AR-isoform2(h)","AR-p18(h)","AR-p34(h)","AR-p47(h)","AR-p50(h)","AR-p60(h)","AR-p87(h)","Aquaporin1-isoform1(h)","Aquaporin1-isoform2(h)","Aquaporin1-isoform3(h)","Aquaporin1-isoform4(h)","Biglycan(h)","CD14(h)","CD81(h)","CFTR-isoform1(h)","CFTR-isoform2(h)","CFTR-isoform3(h)","COX2(h)","ER-alpha-L(h)","ER-alpha-S(h)","ER-alpha-isof…
MO000118056	beta1C-integrin(h)	9.96	125	31126	0.264946	0.019	2.6704	316	["MO000020123","MO000020125","MO000032452","MO000036201","MO000037502","MO000037503","MO000041783","MO000041784","MO000041785","MO000041786","MO000042236","MO000042238","MO000056595","MO000057787","MO000058224","MO000058849","MO000058921","MO000059020","MO000059100","MO000059826","MO000079414","MO000079546","MO000079681","MO000080033","MO000081388","MO000083474","MO000083475","MO000085777","MO000…	["AR-isoform1(h)","AR-isoform2(h)","AR-p18(h)","AR-p34(h)","AR-p47(h)","AR-p50(h)","AR-p60(h)","AR-p87(h)","CD14(h)","CD81(h)","CFTR-isoform1(h)","CFTR-isoform2(h)","CFTR-isoform3(h)","COX2(h)","EMILIN-1(h)","ER-alpha-L(h)","ER-alpha-S(h)","ER-alpha-isoform3(h)","ER-alpha-isoform4(h)","ET-1(h)","Egr-2(h)","Egr-2-Short(h)","FOSB-isoform2(h)","FosB(h)","GHR-isoform1(h)","GHR-isoform2(h)","GHR-isofo…
MO000118059	beta1C-2-integrin(h)	9.96	125	31126	0.264946	0.02	2.67252	317	["MO000020123","MO000020125","MO000032452","MO000036201","MO000037502","MO000037503","MO000041783","MO000041784","MO000041785","MO000041786","MO000042236","MO000042238","MO000056595","MO000057787","MO000058224","MO000058849","MO000058921","MO000059020","MO000059100","MO000059826","MO000079414","MO000079546","MO000079681","MO000080033","MO000081388","MO000083474","MO000083475","MO000085777","MO000…	["AR-isoform1(h)","AR-isoform2(h)","AR-p18(h)","AR-p34(h)","AR-p47(h)","AR-p50(h)","AR-p60(h)","AR-p87(h)","CD14(h)","CD81(h)","CFTR-isoform1(h)","CFTR-isoform2(h)","CFTR-isoform3(h)","COX2(h)","EMILIN-1(h)","ER-alpha-L(h)","ER-alpha-S(h)","ER-alpha-isoform3(h)","ER-alpha-isoform4(h)","ET-1(h)","Egr-2(h)","Egr-2-Short(h)","FOSB-isoform2(h)","FosB(h)","GHR-isoform1(h)","GHR-isoform2(h)","GHR-isofo…
MO000094869	rhoB(h)	9.955	118	29209	0.214728	0.006	3.53582	318	["MO000020123","MO000020125","MO000032452","MO000036201","MO000037502","MO000037503","MO000041783","MO000041784","MO000041785","MO000041786","MO000042236","MO000042238","MO000056595","MO000057787","MO000058224","MO000058849","MO000058921","MO000059020","MO000059100","MO000059826","MO000079414","MO000079546","MO000079681","MO000080033","MO000081388","MO000083474","MO000083475","MO000085777","MO000…	["AR-isoform1(h)","AR-isoform2(h)","AR-p18(h)","AR-p34(h)","AR-p47(h)","AR-p50(h)","AR-p60(h)","AR-p87(h)","Aquaporin1-isoform1(h)","Aquaporin1-isoform2(h)","Aquaporin1-isoform3(h)","Aquaporin1-isoform4(h)","Biglycan(h)","CD14(h)","CFTR-isoform1(h)","CFTR-isoform2(h)","CFTR-isoform3(h)","COX2(h)","ER-alpha-L(h)","ER-alpha-S(h)","ER-alpha-isoform3(h)","ER-alpha-isoform4(h)","ET-1(h)","FOSB-isoform…
MO000078376	LMW-PTP-isoform2(h)	9.87	122	29008	0.224956	0.01	3.22701	320	["MO000020123","MO000020125","MO000032452","MO000036201","MO000041783","MO000041784","MO000041785","MO000041786","MO000042236","MO000042238","MO000042526","MO000056595","MO000057787","MO000058224","MO000058849","MO000058921","MO000059020","MO000059100","MO000059826","MO000079414","MO000079546","MO000079681","MO000080033","MO000081897","MO000083474","MO000083475","MO000085777","MO000086117","MO000…	["AR-isoform1(h)","AR-isoform2(h)","AR-p18(h)","AR-p34(h)","AR-p47(h)","AR-p50(h)","AR-p60(h)","AR-p87(h)","Aquaporin1-isoform1(h)","Aquaporin1-isoform2(h)","Aquaporin1-isoform3(h)","Aquaporin1-isoform4(h)","CD81(h)","CFTR-isoform1(h)","CFTR-isoform2(h)","CFTR-isoform3(h)","COX2(h)","ER-alpha-L(h)","ER-alpha-S(h)","ER-alpha-isoform3(h)","ER-alpha-isoform4(h)","ET-1(h)","FOSB-isoform2(h)","FosB(h)…
MO000145134	SPK(h)	9.96	117	29819	0.235361	0.011	2.96906	320	["MO000020123","MO000020125","MO000032452","MO000036201","MO000037502","MO000037503","MO000041783","MO000041784","MO000041785","MO000041786","MO000042236","MO000042238","MO000056595","MO000057787","MO000058224","MO000058849","MO000058921","MO000059020","MO000059100","MO000059826","MO000079414","MO000079546","MO000079681","MO000080033","MO000081388","MO000083474","MO000083475","MO000086117","MO000…	["AR-isoform1(h)","AR-isoform2(h)","AR-p18(h)","AR-p34(h)","AR-p47(h)","AR-p50(h)","AR-p60(h)","AR-p87(h)","Aquaporin1-isoform1(h)","Aquaporin1-isoform2(h)","Aquaporin1-isoform3(h)","Aquaporin1-isoform4(h)","Biglycan(h)","CD14(h)","CFTR-isoform1(h)","CFTR-isoform2(h)","CFTR-isoform3(h)","COX2(h)","ER-alpha-L(h)","ER-alpha-S(h)","ER-alpha-isoform3(h)","ER-alpha-isoform4(h)","ET-1(h)","FOSB-isoform…
MO000167202	LMW-PTP-isoform3(h)	9.87	122	29008	0.224956	0.007	3.25174	321	["MO000020123","MO000020125","MO000032452","MO000036201","MO000041783","MO000041784","MO000041785","MO000041786","MO000042236","MO000042238","MO000042526","MO000056595","MO000057787","MO000058224","MO000058849","MO000058921","MO000059020","MO000059100","MO000059826","MO000079414","MO000079546","MO000079681","MO000080033","MO000081897","MO000083474","MO000083475","MO000085777","MO000086117","MO000…	["AR-isoform1(h)","AR-isoform2(h)","AR-p18(h)","AR-p34(h)","AR-p47(h)","AR-p50(h)","AR-p60(h)","AR-p87(h)","Aquaporin1-isoform1(h)","Aquaporin1-isoform2(h)","Aquaporin1-isoform3(h)","Aquaporin1-isoform4(h)","CD81(h)","CFTR-isoform1(h)","CFTR-isoform2(h)","CFTR-isoform3(h)","COX2(h)","ER-alpha-L(h)","ER-alpha-S(h)","ER-alpha-isoform3(h)","ER-alpha-isoform4(h)","ET-1(h)","FOSB-isoform2(h)","FosB(h)…
MO000256810	PRK2-isoform2(h)	9.855	130	32993	0.350408	0.037	1.66893	321	["MO000020123","MO000020125","MO000032452","MO000036201","MO000037502","MO000037503","MO000041783","MO000041784","MO000041785","MO000041786","MO000042236","MO000042238","MO000056595","MO000057787","MO000058224","MO000058849","MO000058921","MO000059020","MO000059100","MO000059826","MO000060000","MO000079414","MO000079546","MO000079681","MO000080033","MO000081388","MO000083474","MO000083475","MO000…	["AR-isoform1(h)","AR-isoform2(h)","AR-p18(h)","AR-p34(h)","AR-p47(h)","AR-p50(h)","AR-p60(h)","AR-p87(h)","Aquaporin1-isoform1(h)","Aquaporin1-isoform2(h)","Aquaporin1-isoform3(h)","Aquaporin1-isoform4(h)","CCL21a(h)","CD14(h)","CFTR-isoform1(h)","CFTR-isoform2(h)","CFTR-isoform3(h)","COX2(h)","CYP2C19(h)","CYP2C9(h)","ER-alpha-L(h)","ER-alpha-S(h)","ER-alpha-isoform3(h)","ER-alpha-isoform4(h)",…
MO000020952	LMW-PTP-isoform1(h)	9.87	122	29008	0.224956	0.01	3.20448	323	["MO000020123","MO000020125","MO000032452","MO000036201","MO000041783","MO000041784","MO000041785","MO000041786","MO000042236","MO000042238","MO000042526","MO000056595","MO000057787","MO000058224","MO000058849","MO000058921","MO000059020","MO000059100","MO000059826","MO000079414","MO000079546","MO000079681","MO000080033","MO000081897","MO000083474","MO000083475","MO000085777","MO000086117","MO000…	["AR-isoform1(h)","AR-isoform2(h)","AR-p18(h)","AR-p34(h)","AR-p47(h)","AR-p50(h)","AR-p60(h)","AR-p87(h)","Aquaporin1-isoform1(h)","Aquaporin1-isoform2(h)","Aquaporin1-isoform3(h)","Aquaporin1-isoform4(h)","CD81(h)","CFTR-isoform1(h)","CFTR-isoform2(h)","CFTR-isoform3(h)","COX2(h)","ER-alpha-L(h)","ER-alpha-S(h)","ER-alpha-isoform3(h)","ER-alpha-isoform4(h)","ET-1(h)","FOSB-isoform2(h)","FosB(h)…
MO000256811	PRK2-isoform3(h)	9.855	130	32993	0.350408	0.043	1.64865	323	["MO000020123","MO000020125","MO000032452","MO000036201","MO000037502","MO000037503","MO000041783","MO000041784","MO000041785","MO000041786","MO000042236","MO000042238","MO000056595","MO000057787","MO000058224","MO000058849","MO000058921","MO000059020","MO000059100","MO000059826","MO000060000","MO000079414","MO000079546","MO000079681","MO000080033","MO000081388","MO000083474","MO000083475","MO000…	["AR-isoform1(h)","AR-isoform2(h)","AR-p18(h)","AR-p34(h)","AR-p47(h)","AR-p50(h)","AR-p60(h)","AR-p87(h)","Aquaporin1-isoform1(h)","Aquaporin1-isoform2(h)","Aquaporin1-isoform3(h)","Aquaporin1-isoform4(h)","CCL21a(h)","CD14(h)","CFTR-isoform1(h)","CFTR-isoform2(h)","CFTR-isoform3(h)","COX2(h)","CYP2C19(h)","CYP2C9(h)","ER-alpha-L(h)","ER-alpha-S(h)","ER-alpha-isoform3(h)","ER-alpha-isoform4(h)",…
MO000256934	prlr-isoform8(h)	9.92	127	31334	0.262987	0.013	2.627	325	["MO000020123","MO000020125","MO000032452","MO000036201","MO000037502","MO000037503","MO000041783","MO000041784","MO000041785","MO000041786","MO000042236","MO000042238","MO000042526","MO000056595","MO000057787","MO000058224","MO000058849","MO000058921","MO000059020","MO000059100","MO000059826","MO000079414","MO000079546","MO000079681","MO000080033","MO000081388","MO000081897","MO000083474","MO000…	["AR-isoform1(h)","AR-isoform2(h)","AR-p18(h)","AR-p34(h)","AR-p47(h)","AR-p50(h)","AR-p60(h)","AR-p87(h)","Aquaporin1-isoform1(h)","Aquaporin1-isoform2(h)","Aquaporin1-isoform3(h)","Aquaporin1-isoform4(h)","Biglycan(h)","CD81(h)","CFTR-isoform1(h)","CFTR-isoform2(h)","CFTR-isoform3(h)","COX2(h)","ER-alpha-L(h)","ER-alpha-S(h)","ER-alpha-isoform3(h)","ER-alpha-isoform4(h)","ET-1(h)","FOSB-isoform…
MO000019344	MKK6(h){p}	9.885	119	30577	0.253613	0.008	2.74327	327	["MO000020123","MO000020125","MO000032452","MO000036201","MO000037502","MO000037503","MO000041783","MO000041784","MO000041785","MO000041786","MO000042236","MO000042238","MO000056595","MO000057787","MO000058224","MO000058849","MO000058921","MO000059020","MO000059100","MO000059826","MO000079414","MO000079546","MO000079681","MO000080033","MO000081388","MO000083474","MO000083475","MO000086117","MO000…	["AR-isoform1(h)","AR-isoform2(h)","AR-p18(h)","AR-p34(h)","AR-p47(h)","AR-p50(h)","AR-p60(h)","AR-p87(h)","Aquaporin1-isoform1(h)","Aquaporin1-isoform2(h)","Aquaporin1-isoform3(h)","Aquaporin1-isoform4(h)","Biglycan(h)","CD14(h)","CFTR-isoform1(h)","CFTR-isoform2(h)","CFTR-isoform3(h)","COX2(h)","ER-alpha-L(h)","ER-alpha-S(h)","ER-alpha-isoform3(h)","ER-alpha-isoform4(h)","ET-1(h)","FOSB-isoform…
MO000103095	Cot(h){p}	9.95	136	29068	0.225834	0.011	3.01074	327	["MO000018976","MO000018977","MO000020123","MO000020125","MO000032452","MO000034329","MO000036201","MO000037502","MO000037503","MO000041783","MO000041784","MO000041785","MO000041786","MO000042236","MO000042238","MO000042526","MO000056595","MO000057787","MO000058224","MO000058849","MO000058921","MO000059020","MO000059100","MO000059826","MO000079414","MO000079546","MO000079681","MO000080033","MO000…	["3-oxo-5-alpha-steroid 4-dehydrogenase 1(h)","AR-isoform1(h)","AR-isoform2(h)","AR-p18(h)","AR-p34(h)","AR-p47(h)","AR-p50(h)","AR-p60(h)","AR-p87(h)","Aquaporin1-isoform1(h)","Aquaporin1-isoform2(h)","Aquaporin1-isoform3(h)","Aquaporin1-isoform4(h)","Biglycan(h)","CFTR-isoform1(h)","CFTR-isoform2(h)","CFTR-isoform3(h)","COX2(h)","ER-alpha-L(h)","ER-alpha-S(h)","ER-alpha-isoform3(h)","ER-alpha-i…
MO000041374	MKK4-isoform1(h)	9.795	135	32331	0.325748	0.027	1.86486	328	["MO000020123","MO000020125","MO000032452","MO000036201","MO000037502","MO000037503","MO000041783","MO000041784","MO000041785","MO000041786","MO000042236","MO000042238","MO000056595","MO000057787","MO000058224","MO000058849","MO000058921","MO000059020","MO000059100","MO000059826","MO000079414","MO000079546","MO000079681","MO000080033","MO000081388","MO000083474","MO000083475","MO000085777","MO000…	["3-oxo-5-alpha-steroid 4-dehydrogenase 1(h)","AR-isoform1(h)","AR-isoform2(h)","AR-p18(h)","AR-p34(h)","AR-p47(h)","AR-p50(h)","AR-p60(h)","AR-p87(h)","Aquaporin1-isoform1(h)","Aquaporin1-isoform2(h)","Aquaporin1-isoform3(h)","Aquaporin1-isoform4(h)","Biglycan(h)","CD14(h)","CD81(h)","CFTR-isoform1(h)","CFTR-isoform2(h)","CFTR-isoform3(h)","COX2(h)","ER-alpha-L(h)","ER-alpha-S(h)","ER-alpha-isof…
MO000256812	PRK2-isoform4(h)	9.855	130	32993	0.350408	0.046	1.56399	328	["MO000020123","MO000020125","MO000032452","MO000036201","MO000037502","MO000037503","MO000041783","MO000041784","MO000041785","MO000041786","MO000042236","MO000042238","MO000056595","MO000057787","MO000058224","MO000058849","MO000058921","MO000059020","MO000059100","MO000059826","MO000060000","MO000079414","MO000079546","MO000079681","MO000080033","MO000081388","MO000083474","MO000083475","MO000…	["AR-isoform1(h)","AR-isoform2(h)","AR-p18(h)","AR-p34(h)","AR-p47(h)","AR-p50(h)","AR-p60(h)","AR-p87(h)","Aquaporin1-isoform1(h)","Aquaporin1-isoform2(h)","Aquaporin1-isoform3(h)","Aquaporin1-isoform4(h)","CCL21a(h)","CD14(h)","CFTR-isoform1(h)","CFTR-isoform2(h)","CFTR-isoform3(h)","COX2(h)","CYP2C19(h)","CYP2C9(h)","ER-alpha-L(h)","ER-alpha-S(h)","ER-alpha-isoform3(h)","ER-alpha-isoform4(h)",…
MO000022087	beta1A-integrin(h)	9.96	125	31126	0.264945	0.026	2.53188	329	["MO000020123","MO000020125","MO000032452","MO000036201","MO000037502","MO000037503","MO000041783","MO000041784","MO000041785","MO000041786","MO000042236","MO000042238","MO000056595","MO000057787","MO000058224","MO000058849","MO000058921","MO000059020","MO000059100","MO000059826","MO000079414","MO000079546","MO000079681","MO000080033","MO000081388","MO000083474","MO000083475","MO000085777","MO000…	["AR-isoform1(h)","AR-isoform2(h)","AR-p18(h)","AR-p34(h)","AR-p47(h)","AR-p50(h)","AR-p60(h)","AR-p87(h)","CD14(h)","CD81(h)","CFTR-isoform1(h)","CFTR-isoform2(h)","CFTR-isoform3(h)","COX2(h)","EMILIN-1(h)","ER-alpha-L(h)","ER-alpha-S(h)","ER-alpha-isoform3(h)","ER-alpha-isoform4(h)","ET-1(h)","Egr-2(h)","Egr-2-Short(h)","FOSB-isoform2(h)","FosB(h)","GHR-isoform1(h)","GHR-isoform2(h)","GHR-isofo…
MO000256813	PRK2-isoform5(h)	9.855	130	32993	0.350408	0.042	1.59351	329	["MO000020123","MO000020125","MO000032452","MO000036201","MO000037502","MO000037503","MO000041783","MO000041784","MO000041785","MO000041786","MO000042236","MO000042238","MO000056595","MO000057787","MO000058224","MO000058849","MO000058921","MO000059020","MO000059100","MO000059826","MO000060000","MO000079414","MO000079546","MO000079681","MO000080033","MO000081388","MO000083474","MO000083475","MO000…	["AR-isoform1(h)","AR-isoform2(h)","AR-p18(h)","AR-p34(h)","AR-p47(h)","AR-p50(h)","AR-p60(h)","AR-p87(h)","Aquaporin1-isoform1(h)","Aquaporin1-isoform2(h)","Aquaporin1-isoform3(h)","Aquaporin1-isoform4(h)","CCL21a(h)","CD14(h)","CFTR-isoform1(h)","CFTR-isoform2(h)","CFTR-isoform3(h)","COX2(h)","CYP2C19(h)","CYP2C9(h)","ER-alpha-L(h)","ER-alpha-S(h)","ER-alpha-isoform3(h)","ER-alpha-isoform4(h)",…
MO000207708	CYP2C9(h)	8.55	8	84	0.223144	0	3.09713	331	["MO000096325","MO000100514","MO000100516","MO000100523","MO000100583","MO000207708","MO000207709","MO000270963"]	["CD14(h)","CYP2C19(h)","CYP2C9(h)","cytochrome P450 1A2-isoform1(h)","cytochrome P450 1A2-isoform2(h)","cytochrome P450 2B6(h)","cytochrome P450 2C8-isoform1(h)","cytochrome P450 2C8-isoform2(h)"]
MO000034420	sphingosine	9.86	105	29490	0.214682	0.004	3.42184	333	["MO000032452","MO000037502","MO000037503","MO000041783","MO000041784","MO000041785","MO000041786","MO000042236","MO000042238","MO000056595","MO000057787","MO000058224","MO000058849","MO000058921","MO000059020","MO000059100","MO000059826","MO000079414","MO000079546","MO000079681","MO000080033","MO000081388","MO000083474","MO000083475","MO000087697","MO000088252","MO000088319","MO000089526","MO000…	["AR-isoform1(h)","AR-isoform2(h)","AR-p18(h)","AR-p34(h)","AR-p47(h)","AR-p50(h)","AR-p60(h)","AR-p87(h)","CD14(h)","CFTR-isoform1(h)","CFTR-isoform2(h)","CFTR-isoform3(h)","COX2(h)","CYP2C19(h)","CYP2C9(h)","ER-alpha-L(h)","ER-alpha-S(h)","ER-alpha-isoform3(h)","ER-alpha-isoform4(h)","ET-1(h)","FOSB-isoform2(h)","FosB(h)","GHR-isoform1(h)","GHR-isoform2(h)","GHR-isoform3(h)","GHR-isoform4(h)","…
MO000161221	MKK3-isoform2(h)	9.96	128	30991	0.268022	0.014	2.47778	333	["MO000020123","MO000020125","MO000032452","MO000036201","MO000037502","MO000037503","MO000041783","MO000041784","MO000041785","MO000041786","MO000042236","MO000042238","MO000056595","MO000057787","MO000058224","MO000058849","MO000058921","MO000059020","MO000059100","MO000059826","MO000079414","MO000079546","MO000079681","MO000080033","MO000081388","MO000083474","MO000083475","MO000085777","MO000…	["AR-isoform1(h)","AR-isoform2(h)","AR-p18(h)","AR-p34(h)","AR-p47(h)","AR-p50(h)","AR-p60(h)","AR-p87(h)","Aquaporin1-isoform1(h)","Aquaporin1-isoform2(h)","Aquaporin1-isoform3(h)","Aquaporin1-isoform4(h)","Biglycan(h)","CD14(h)","CFTR-isoform1(h)","CFTR-isoform2(h)","CFTR-isoform3(h)","COX2(h)","ER-alpha-L(h)","ER-alpha-S(h)","ER-alpha-isoform3(h)","ER-alpha-isoform4(h)","ET-1(h)","FOSB-isoform…
MO000017291	integrins	9.985	108	30590	0.241508	0.011	2.81822	334	["MO000032452","MO000036201","MO000037502","MO000037503","MO000041783","MO000041784","MO000041785","MO000041786","MO000042236","MO000042238","MO000056595","MO000057787","MO000058224","MO000058849","MO000058921","MO000059020","MO000059100","MO000059826","MO000079414","MO000079546","MO000079681","MO000080033","MO000081388","MO000083474","MO000083475","MO000085777","MO000086117","MO000086119","MO000…	["AR-isoform1(h)","AR-isoform2(h)","AR-p18(h)","AR-p34(h)","AR-p47(h)","AR-p50(h)","AR-p60(h)","AR-p87(h)","CD14(h)","CD81(h)","CFTR-isoform1(h)","CFTR-isoform2(h)","CFTR-isoform3(h)","COX2(h)","EMILIN-1(h)","ER-alpha-L(h)","ER-alpha-S(h)","ER-alpha-isoform3(h)","ER-alpha-isoform4(h)","ET-1(h)","FOSB-isoform2(h)","FosB(h)","GHR-isoform1(h)","GHR-isoform2(h)","GHR-isoform3(h)","GHR-isoform4(h)","G…
MO000056630	ERK(h){p}	9.7	86	28449	0.202131	0.007	3.71651	334	["MO000020123","MO000020125","MO000037502","MO000037503","MO000041783","MO000041784","MO000041785","MO000041786","MO000042236","MO000042238","MO000056595","MO000057787","MO000058224","MO000058849","MO000058921","MO000059020","MO000059100","MO000059826","MO000079414","MO000079546","MO000079681","MO000080033","MO000083474","MO000083475","MO000087697","MO000088252","MO000092364","MO000096325","MO000…	["AR-isoform1(h)","AR-isoform2(h)","AR-p18(h)","AR-p34(h)","AR-p47(h)","AR-p50(h)","AR-p60(h)","AR-p87(h)","Aquaporin1-isoform1(h)","Aquaporin1-isoform2(h)","Aquaporin1-isoform3(h)","Aquaporin1-isoform4(h)","CD14(h)","CFTR-isoform1(h)","CFTR-isoform2(h)","CFTR-isoform3(h)","COX2(h)","ER-alpha-L(h)","ER-alpha-S(h)","ER-alpha-isoform3(h)","ER-alpha-isoform4(h)","ET-1(h)","FOSB-isoform2(h)","FosB(h)…
MO000103787	PRK2-isoform1(h)	9.855	130	32993	0.350408	0.05	1.43051	334	["MO000020123","MO000020125","MO000032452","MO000036201","MO000037502","MO000037503","MO000041783","MO000041784","MO000041785","MO000041786","MO000042236","MO000042238","MO000056595","MO000057787","MO000058224","MO000058849","MO000058921","MO000059020","MO000059100","MO000059826","MO000060000","MO000079414","MO000079546","MO000079681","MO000080033","MO000081388","MO000083474","MO000083475","MO000…	["AR-isoform1(h)","AR-isoform2(h)","AR-p18(h)","AR-p34(h)","AR-p47(h)","AR-p50(h)","AR-p60(h)","AR-p87(h)","Aquaporin1-isoform1(h)","Aquaporin1-isoform2(h)","Aquaporin1-isoform3(h)","Aquaporin1-isoform4(h)","CCL21a(h)","CD14(h)","CFTR-isoform1(h)","CFTR-isoform2(h)","CFTR-isoform3(h)","COX2(h)","CYP2C19(h)","CYP2C9(h)","ER-alpha-L(h)","ER-alpha-S(h)","ER-alpha-isoform3(h)","ER-alpha-isoform4(h)",…
MO000021287	TGFbeta1(h)	9.96	120	27398	0.209848	0.004	3.48032	335	["MO000020123","MO000020125","MO000032452","MO000034329","MO000037502","MO000037503","MO000041783","MO000041784","MO000041785","MO000041786","MO000042236","MO000042238","MO000056595","MO000057787","MO000058224","MO000058849","MO000058921","MO000059020","MO000059100","MO000059826","MO000079414","MO000079546","MO000079681","MO000080033","MO000081388","MO000083474","MO000083475","MO000085777","MO000…	["3-oxo-5-alpha-steroid 4-dehydrogenase 1(h)","AR-isoform1(h)","AR-isoform2(h)","AR-p18(h)","AR-p34(h)","AR-p47(h)","AR-p50(h)","AR-p60(h)","AR-p87(h)","CD14(h)","CD81(h)","CFTR-isoform1(h)","CFTR-isoform2(h)","CFTR-isoform3(h)","COX2(h)","ER-alpha-L(h)","ER-alpha-S(h)","ER-alpha-isoform3(h)","ER-alpha-isoform4(h)","ET-1(h)","FOSB-isoform2(h)","FosB(h)","GHR-isoform1(h)","GHR-isoform2(h)","GHR-is…
MO000256928	prlr-isoform2(h)	9.92	127	31334	0.262987	0.016	2.51171	336	["MO000020123","MO000020125","MO000032452","MO000036201","MO000037502","MO000037503","MO000041783","MO000041784","MO000041785","MO000041786","MO000042236","MO000042238","MO000042526","MO000056595","MO000057787","MO000058224","MO000058849","MO000058921","MO000059020","MO000059100","MO000059826","MO000079414","MO000079546","MO000079681","MO000080033","MO000081388","MO000081897","MO000083474","MO000…	["AR-isoform1(h)","AR-isoform2(h)","AR-p18(h)","AR-p34(h)","AR-p47(h)","AR-p50(h)","AR-p60(h)","AR-p87(h)","Aquaporin1-isoform1(h)","Aquaporin1-isoform2(h)","Aquaporin1-isoform3(h)","Aquaporin1-isoform4(h)","Biglycan(h)","CD81(h)","CFTR-isoform1(h)","CFTR-isoform2(h)","CFTR-isoform3(h)","COX2(h)","ER-alpha-L(h)","ER-alpha-S(h)","ER-alpha-isoform3(h)","ER-alpha-isoform4(h)","ET-1(h)","FOSB-isoform…
MO000161222	MKK3-isoform3(h)	9.96	128	30991	0.268022	0.017	2.42497	337	["MO000020123","MO000020125","MO000032452","MO000036201","MO000037502","MO000037503","MO000041783","MO000041784","MO000041785","MO000041786","MO000042236","MO000042238","MO000056595","MO000057787","MO000058224","MO000058849","MO000058921","MO000059020","MO000059100","MO000059826","MO000079414","MO000079546","MO000079681","MO000080033","MO000081388","MO000083474","MO000083475","MO000085777","MO000…	["AR-isoform1(h)","AR-isoform2(h)","AR-p18(h)","AR-p34(h)","AR-p47(h)","AR-p50(h)","AR-p60(h)","AR-p87(h)","Aquaporin1-isoform1(h)","Aquaporin1-isoform2(h)","Aquaporin1-isoform3(h)","Aquaporin1-isoform4(h)","Biglycan(h)","CD14(h)","CFTR-isoform1(h)","CFTR-isoform2(h)","CFTR-isoform3(h)","COX2(h)","ER-alpha-L(h)","ER-alpha-S(h)","ER-alpha-isoform3(h)","ER-alpha-isoform4(h)","ET-1(h)","FOSB-isoform…
MO000044643	20S proteasome(h)	9.9	101	28277	0.217841	0.007	3.21248	340	["MO000009772","MO000009776","MO000020123","MO000020125","MO000024751","MO000024752","MO000026300","MO000026301","MO000032452","MO000036201","MO000037502","MO000037503","MO000041783","MO000041784","MO000041785","MO000041786","MO000042236","MO000042238","MO000056595","MO000057787","MO000058224","MO000058849","MO000058921","MO000059020","MO000059100","MO000059826","MO000079414","MO000079546","MO000…	["AR-isoform1(h)","AR-isoform2(h)","AR-p18(h)","AR-p34(h)","AR-p47(h)","AR-p50(h)","AR-p60(h)","AR-p87(h)","CFTR-isoform1(h)","CFTR-isoform2(h)","CFTR-isoform3(h)","COX2(h)","CTF-1(h)","CTF-2(h)","CTF-3(h)","CTF-5(h)","CTF-7(h)","ER-alpha-L(h)","ER-alpha-S(h)","ER-alpha-isoform3(h)","ER-alpha-isoform4(h)","ET-1(h)","FOSB-isoform2(h)","FosB(h)","GHR-isoform1(h)","GHR-isoform2(h)","GHR-isoform3(h)"…
MO000256192	MKK4-isoform2(h)	9.795	135	32331	0.325748	0.035	1.76753	341	["MO000020123","MO000020125","MO000032452","MO000036201","MO000037502","MO000037503","MO000041783","MO000041784","MO000041785","MO000041786","MO000042236","MO000042238","MO000056595","MO000057787","MO000058224","MO000058849","MO000058921","MO000059020","MO000059100","MO000059826","MO000079414","MO000079546","MO000079681","MO000080033","MO000081388","MO000083474","MO000083475","MO000085777","MO000…	["3-oxo-5-alpha-steroid 4-dehydrogenase 1(h)","AR-isoform1(h)","AR-isoform2(h)","AR-p18(h)","AR-p34(h)","AR-p47(h)","AR-p50(h)","AR-p60(h)","AR-p87(h)","Aquaporin1-isoform1(h)","Aquaporin1-isoform2(h)","Aquaporin1-isoform3(h)","Aquaporin1-isoform4(h)","Biglycan(h)","CD14(h)","CD81(h)","CFTR-isoform1(h)","CFTR-isoform2(h)","CFTR-isoform3(h)","COX2(h)","ER-alpha-L(h)","ER-alpha-S(h)","ER-alpha-isof…
MO000078695	MKK3-isoform1(h)	9.96	128	30991	0.268022	0.02	2.39149	343	["MO000020123","MO000020125","MO000032452","MO000036201","MO000037502","MO000037503","MO000041783","MO000041784","MO000041785","MO000041786","MO000042236","MO000042238","MO000056595","MO000057787","MO000058224","MO000058849","MO000058921","MO000059020","MO000059100","MO000059826","MO000079414","MO000079546","MO000079681","MO000080033","MO000081388","MO000083474","MO000083475","MO000085777","MO000…	["AR-isoform1(h)","AR-isoform2(h)","AR-p18(h)","AR-p34(h)","AR-p47(h)","AR-p50(h)","AR-p60(h)","AR-p87(h)","Aquaporin1-isoform1(h)","Aquaporin1-isoform2(h)","Aquaporin1-isoform3(h)","Aquaporin1-isoform4(h)","Biglycan(h)","CD14(h)","CFTR-isoform1(h)","CFTR-isoform2(h)","CFTR-isoform3(h)","COX2(h)","ER-alpha-L(h)","ER-alpha-S(h)","ER-alpha-isoform3(h)","ER-alpha-isoform4(h)","ET-1(h)","FOSB-isoform…
MO000081145	akap5(h)	9.955	114	30126	0.229726	0.007	2.80684	345	["MO000018976","MO000018977","MO000020123","MO000020125","MO000032452","MO000041783","MO000041784","MO000041785","MO000041786","MO000042236","MO000042238","MO000056595","MO000057787","MO000058224","MO000058849","MO000058921","MO000059020","MO000059100","MO000059826","MO000060000","MO000079414","MO000079546","MO000079681","MO000080033","MO000080605","MO000081388","MO000083474","MO000083475","MO000…	["3-oxo-5-alpha-steroid 4-dehydrogenase 1(h)","AR-isoform1(h)","AR-isoform2(h)","AR-p18(h)","AR-p34(h)","AR-p47(h)","AR-p50(h)","AR-p60(h)","AR-p87(h)","Biglycan(h)","CCL21a(h)","CD14(h)","CFTR-isoform1(h)","CFTR-isoform2(h)","CFTR-isoform3(h)","COX2(h)","ER-alpha-L(h)","ER-alpha-S(h)","ER-alpha-isoform3(h)","ER-alpha-isoform4(h)","ET-1(h)","FOSB-isoform2(h)","FosB(h)","GHR-isoform1(h)","GHR-isof…
MO000056974	RhoA(h)	9.955	127	29834	0.237716	0.018	2.74744	346	["MO000020123","MO000020125","MO000032452","MO000034329","MO000036201","MO000037502","MO000037503","MO000041783","MO000041784","MO000041785","MO000041786","MO000042236","MO000042238","MO000056595","MO000057787","MO000058224","MO000058849","MO000058921","MO000059020","MO000059100","MO000059826","MO000079414","MO000079546","MO000079681","MO000080033","MO000081388","MO000083474","MO000083475","MO000…	["3-oxo-5-alpha-steroid 4-dehydrogenase 1(h)","AR-isoform1(h)","AR-isoform2(h)","AR-p18(h)","AR-p34(h)","AR-p47(h)","AR-p50(h)","AR-p60(h)","AR-p87(h)","Aquaporin1-isoform1(h)","Aquaporin1-isoform2(h)","Aquaporin1-isoform3(h)","Aquaporin1-isoform4(h)","Biglycan(h)","CD14(h)","CFTR-isoform1(h)","CFTR-isoform2(h)","CFTR-isoform3(h)","COX2(h)","ER-alpha-L(h)","ER-alpha-S(h)","ER-alpha-isoform3(h)","…
MO000009415	MKK6-isoform1(h)	9.925	139	31869	0.31592	0.034	1.72644	348	["MO000020123","MO000020125","MO000032452","MO000036201","MO000037502","MO000037503","MO000041783","MO000041784","MO000041785","MO000041786","MO000042236","MO000042238","MO000056595","MO000057787","MO000058224","MO000058849","MO000058921","MO000059020","MO000059100","MO000059826","MO000079414","MO000079546","MO000079681","MO000080033","MO000081388","MO000083474","MO000083475","MO000085777","MO000…	["AR-isoform1(h)","AR-isoform2(h)","AR-p18(h)","AR-p34(h)","AR-p47(h)","AR-p50(h)","AR-p60(h)","AR-p87(h)","Aquaporin1-isoform1(h)","Aquaporin1-isoform2(h)","Aquaporin1-isoform3(h)","Aquaporin1-isoform4(h)","Biglycan(h)","CD14(h)","CFTR-isoform1(h)","CFTR-isoform2(h)","CFTR-isoform3(h)","COX2(h)","ER-alpha-L(h)","ER-alpha-S(h)","ER-alpha-isoform3(h)","ER-alpha-isoform4(h)","ET-1(h)","FOSB-isoform…
MO000256929	prlr-isoform3(h)	9.92	127	31334	0.262987	0.018	2.45043	350	["MO000020123","MO000020125","MO000032452","MO000036201","MO000037502","MO000037503","MO000041783","MO000041784","MO000041785","MO000041786","MO000042236","MO000042238","MO000042526","MO000056595","MO000057787","MO000058224","MO000058849","MO000058921","MO000059020","MO000059100","MO000059826","MO000079414","MO000079546","MO000079681","MO000080033","MO000081388","MO000081897","MO000083474","MO000…	["AR-isoform1(h)","AR-isoform2(h)","AR-p18(h)","AR-p34(h)","AR-p47(h)","AR-p50(h)","AR-p60(h)","AR-p87(h)","Aquaporin1-isoform1(h)","Aquaporin1-isoform2(h)","Aquaporin1-isoform3(h)","Aquaporin1-isoform4(h)","Biglycan(h)","CD81(h)","CFTR-isoform1(h)","CFTR-isoform2(h)","CFTR-isoform3(h)","COX2(h)","ER-alpha-L(h)","ER-alpha-S(h)","ER-alpha-isoform3(h)","ER-alpha-isoform4(h)","ET-1(h)","FOSB-isoform…
MO000256931	prlr-isoform5(h)	9.92	127	31334	0.262987	0.017	2.46656	351	["MO000020123","MO000020125","MO000032452","MO000036201","MO000037502","MO000037503","MO000041783","MO000041784","MO000041785","MO000041786","MO000042236","MO000042238","MO000042526","MO000056595","MO000057787","MO000058224","MO000058849","MO000058921","MO000059020","MO000059100","MO000059826","MO000079414","MO000079546","MO000079681","MO000080033","MO000081388","MO000081897","MO000083474","MO000…	["AR-isoform1(h)","AR-isoform2(h)","AR-p18(h)","AR-p34(h)","AR-p47(h)","AR-p50(h)","AR-p60(h)","AR-p87(h)","Aquaporin1-isoform1(h)","Aquaporin1-isoform2(h)","Aquaporin1-isoform3(h)","Aquaporin1-isoform4(h)","Biglycan(h)","CD81(h)","CFTR-isoform1(h)","CFTR-isoform2(h)","CFTR-isoform3(h)","COX2(h)","ER-alpha-L(h)","ER-alpha-S(h)","ER-alpha-isoform3(h)","ER-alpha-isoform4(h)","ET-1(h)","FOSB-isoform…
MO000020911	VEGF-165(h)	9.93	120	28089	0.202058	0.022	3.46011	353	["MO000020123","MO000020125","MO000032452","MO000034329","MO000037502","MO000037503","MO000041783","MO000041784","MO000041785","MO000041786","MO000042236","MO000042238","MO000056595","MO000057787","MO000058224","MO000058849","MO000058921","MO000059020","MO000059100","MO000059826","MO000079414","MO000079546","MO000079681","MO000080033","MO000081388","MO000083474","MO000083475","MO000085777","MO000…	["3-oxo-5-alpha-steroid 4-dehydrogenase 1(h)","AR-isoform1(h)","AR-isoform2(h)","AR-p18(h)","AR-p34(h)","AR-p47(h)","AR-p50(h)","AR-p60(h)","AR-p87(h)","C3b-p43(h)","C3b-p46(h)","C3b-p68(h)","CD14(h)","CD81(h)","CFTR-isoform1(h)","CFTR-isoform2(h)","CFTR-isoform3(h)","COX2(h)","ER-alpha-L(h)","ER-alpha-S(h)","ER-alpha-isoform3(h)","ER-alpha-isoform4(h)","ET-1(h)","FOSB-isoform2(h)","FosB(h)","GHR…
MO000256932	prlr-isoform6(h)	9.92	127	31334	0.262987	0.019	2.42909	353	["MO000020123","MO000020125","MO000032452","MO000036201","MO000037502","MO000037503","MO000041783","MO000041784","MO000041785","MO000041786","MO000042236","MO000042238","MO000042526","MO000056595","MO000057787","MO000058224","MO000058849","MO000058921","MO000059020","MO000059100","MO000059826","MO000079414","MO000079546","MO000079681","MO000080033","MO000081388","MO000081897","MO000083474","MO000…	["AR-isoform1(h)","AR-isoform2(h)","AR-p18(h)","AR-p34(h)","AR-p47(h)","AR-p50(h)","AR-p60(h)","AR-p87(h)","Aquaporin1-isoform1(h)","Aquaporin1-isoform2(h)","Aquaporin1-isoform3(h)","Aquaporin1-isoform4(h)","Biglycan(h)","CD81(h)","CFTR-isoform1(h)","CFTR-isoform2(h)","CFTR-isoform3(h)","COX2(h)","ER-alpha-L(h)","ER-alpha-S(h)","ER-alpha-isoform3(h)","ER-alpha-isoform4(h)","ET-1(h)","FOSB-isoform…
MO000155992	ptpn21(h)	9.995	150	32422	0.282823	0.029	1.96671	354	["MO000018976","MO000018977","MO000020123","MO000020125","MO000032452","MO000036201","MO000037502","MO000037503","MO000041783","MO000041784","MO000041785","MO000041786","MO000042236","MO000042238","MO000042526","MO000056595","MO000057787","MO000058224","MO000058849","MO000058921","MO000059020","MO000059100","MO000059826","MO000079414","MO000079546","MO000079681","MO000080033","MO000080605","MO000…	["3-ketoacyl-CoA thiolase, mitochondrial(h)","3-ketoacyl-CoA thiolase, peroxisomal(h)","3-ketoacyl-CoA thiolase, peroxisomal-isoform2(h)","3-oxo-5-alpha-steroid 4-dehydrogenase 1(h)","AR-isoform1(h)","AR-isoform2(h)","AR-p18(h)","AR-p34(h)","AR-p47(h)","AR-p50(h)","AR-p60(h)","AR-p87(h)","CFTR-isoform1(h)","CFTR-isoform2(h)","CFTR-isoform3(h)","COX2(h)","ER-alpha-L(h)","ER-alpha-S(h)","ER-alpha-i…
MO000022088	beta1D-integrin(h)	9.96	125	31126	0.264946	0.033	2.31877	357	["MO000020123","MO000020125","MO000032452","MO000036201","MO000037502","MO000037503","MO000041783","MO000041784","MO000041785","MO000041786","MO000042236","MO000042238","MO000056595","MO000057787","MO000058224","MO000058849","MO000058921","MO000059020","MO000059100","MO000059826","MO000079414","MO000079546","MO000079681","MO000080033","MO000081388","MO000083474","MO000083475","MO000085777","MO000…	["AR-isoform1(h)","AR-isoform2(h)","AR-p18(h)","AR-p34(h)","AR-p47(h)","AR-p50(h)","AR-p60(h)","AR-p87(h)","CD14(h)","CD81(h)","CFTR-isoform1(h)","CFTR-isoform2(h)","CFTR-isoform3(h)","COX2(h)","EMILIN-1(h)","ER-alpha-L(h)","ER-alpha-S(h)","ER-alpha-isoform3(h)","ER-alpha-isoform4(h)","ET-1(h)","Egr-2(h)","Egr-2-Short(h)","FOSB-isoform2(h)","FosB(h)","GHR-isoform1(h)","GHR-isoform2(h)","GHR-isofo…
MO000043924	prlr-isoform1(h)	9.92	127	31334	0.262987	0.018	2.42008	358	["MO000020123","MO000020125","MO000032452","MO000036201","MO000037502","MO000037503","MO000041783","MO000041784","MO000041785","MO000041786","MO000042236","MO000042238","MO000042526","MO000056595","MO000057787","MO000058224","MO000058849","MO000058921","MO000059020","MO000059100","MO000059826","MO000079414","MO000079546","MO000079681","MO000080033","MO000081388","MO000081897","MO000083474","MO000…	["AR-isoform1(h)","AR-isoform2(h)","AR-p18(h)","AR-p34(h)","AR-p47(h)","AR-p50(h)","AR-p60(h)","AR-p87(h)","Aquaporin1-isoform1(h)","Aquaporin1-isoform2(h)","Aquaporin1-isoform3(h)","Aquaporin1-isoform4(h)","Biglycan(h)","CD81(h)","CFTR-isoform1(h)","CFTR-isoform2(h)","CFTR-isoform3(h)","COX2(h)","ER-alpha-L(h)","ER-alpha-S(h)","ER-alpha-isoform3(h)","ER-alpha-isoform4(h)","ET-1(h)","FOSB-isoform…
MO000207709	CYP2C19(h)	8.55	8	84	0.223144	0	2.81943	358	["MO000096325","MO000100514","MO000100516","MO000100523","MO000100583","MO000207708","MO000207709","MO000270963"]	["CD14(h)","CYP2C19(h)","CYP2C9(h)","cytochrome P450 1A2-isoform1(h)","cytochrome P450 1A2-isoform2(h)","cytochrome P450 2B6(h)","cytochrome P450 2C8-isoform1(h)","cytochrome P450 2C8-isoform2(h)"]
MO000032058	Raf(h):AKT(h)	9.695	112	29346	0.215088	0.006	2.91792	362	["MO000020123","MO000020125","MO000032452","MO000036201","MO000037502","MO000037503","MO000041783","MO000041784","MO000041785","MO000041786","MO000042236","MO000042238","MO000056595","MO000057787","MO000058224","MO000058849","MO000058921","MO000059020","MO000059100","MO000059826","MO000060000","MO000079414","MO000079546","MO000079681","MO000080033","MO000081388","MO000083474","MO000083475","MO000…	["AR-isoform1(h)","AR-isoform2(h)","AR-p18(h)","AR-p34(h)","AR-p47(h)","AR-p50(h)","AR-p60(h)","AR-p87(h)","Aquaporin1-isoform1(h)","Aquaporin1-isoform2(h)","Aquaporin1-isoform3(h)","Aquaporin1-isoform4(h)","CCL21a(h)","CFTR-isoform1(h)","CFTR-isoform2(h)","CFTR-isoform3(h)","COX2(h)","ER-alpha-L(h)","ER-alpha-S(h)","ER-alpha-isoform3(h)","ER-alpha-isoform4(h)","ET-1(h)","FOSB-isoform2(h)","FosB(…
MO000022217	MKK3(h){p}	9.885	119	30269	0.242956	0.013	2.51291	365	["MO000020123","MO000020125","MO000032452","MO000036201","MO000037502","MO000037503","MO000041783","MO000041784","MO000041785","MO000041786","MO000042236","MO000042238","MO000056595","MO000057787","MO000058224","MO000058849","MO000058921","MO000059020","MO000059100","MO000059826","MO000079414","MO000079546","MO000079681","MO000080033","MO000081388","MO000083474","MO000083475","MO000086117","MO000…	["AR-isoform1(h)","AR-isoform2(h)","AR-p18(h)","AR-p34(h)","AR-p47(h)","AR-p50(h)","AR-p60(h)","AR-p87(h)","Aquaporin1-isoform1(h)","Aquaporin1-isoform2(h)","Aquaporin1-isoform3(h)","Aquaporin1-isoform4(h)","Biglycan(h)","CD14(h)","CFTR-isoform1(h)","CFTR-isoform2(h)","CFTR-isoform3(h)","COX2(h)","ER-alpha-L(h)","ER-alpha-S(h)","ER-alpha-isoform3(h)","ER-alpha-isoform4(h)","ET-1(h)","FOSB-isoform…
MO000256933	prlr-isoform7(h)	9.92	127	31334	0.262987	0.02	2.30963	365	["MO000020123","MO000020125","MO000032452","MO000036201","MO000037502","MO000037503","MO000041783","MO000041784","MO000041785","MO000041786","MO000042236","MO000042238","MO000042526","MO000056595","MO000057787","MO000058224","MO000058849","MO000058921","MO000059020","MO000059100","MO000059826","MO000079414","MO000079546","MO000079681","MO000080033","MO000081388","MO000081897","MO000083474","MO000…	["AR-isoform1(h)","AR-isoform2(h)","AR-p18(h)","AR-p34(h)","AR-p47(h)","AR-p50(h)","AR-p60(h)","AR-p87(h)","Aquaporin1-isoform1(h)","Aquaporin1-isoform2(h)","Aquaporin1-isoform3(h)","Aquaporin1-isoform4(h)","Biglycan(h)","CD81(h)","CFTR-isoform1(h)","CFTR-isoform2(h)","CFTR-isoform3(h)","COX2(h)","ER-alpha-L(h)","ER-alpha-S(h)","ER-alpha-isoform3(h)","ER-alpha-isoform4(h)","ET-1(h)","FOSB-isoform…
MO000057647	EGF-isoform1(h)	9.975	122	29838	0.226346	0.017	2.60198	372	["MO000020123","MO000020125","MO000032452","MO000034329","MO000036201","MO000037502","MO000037503","MO000041783","MO000041784","MO000041785","MO000041786","MO000042236","MO000042238","MO000056595","MO000057787","MO000058224","MO000058849","MO000058921","MO000059020","MO000059100","MO000059826","MO000079414","MO000079546","MO000079681","MO000080033","MO000081388","MO000083474","MO000083475","MO000…	["AR-isoform1(h)","AR-isoform2(h)","AR-p18(h)","AR-p34(h)","AR-p47(h)","AR-p50(h)","AR-p60(h)","AR-p87(h)","ARHI(h)","Biglycan(h)","CFTR-isoform1(h)","CFTR-isoform2(h)","CFTR-isoform3(h)","COX2(h)","ER-alpha-L(h)","ER-alpha-S(h)","ER-alpha-isoform3(h)","ER-alpha-isoform4(h)","ET-1(h)","FOSB-isoform2(h)","FosB(h)","GHR-isoform1(h)","GHR-isoform2(h)","GHR-isoform3(h)","GHR-isoform4(h)","HGF-isoform…
MO000139419	Caspase-5-isoform1(h)	9.87	120	30402	0.239458	0.023	2.50336	374	["MO000020123","MO000020125","MO000032452","MO000036201","MO000037502","MO000037503","MO000041783","MO000041784","MO000041785","MO000041786","MO000042236","MO000042238","MO000056595","MO000057787","MO000058224","MO000058849","MO000058921","MO000059020","MO000059100","MO000059826","MO000060000","MO000079414","MO000079546","MO000079681","MO000080033","MO000081388","MO000083474","MO000083475","MO000…	["AR-isoform1(h)","AR-isoform2(h)","AR-p18(h)","AR-p34(h)","AR-p47(h)","AR-p50(h)","AR-p60(h)","AR-p87(h)","Aquaporin1-isoform1(h)","Aquaporin1-isoform2(h)","Aquaporin1-isoform3(h)","Aquaporin1-isoform4(h)","Biglycan(h)","CCL21a(h)","CD14(h)","CFTR-isoform1(h)","CFTR-isoform2(h)","CFTR-isoform3(h)","COX2(h)","ER-alpha-L(h)","ER-alpha-S(h)","ER-alpha-isoform3(h)","ER-alpha-isoform4(h)","ET-1(h)","…
MO000139411	Caspase-4-isoform1(h)	9.87	120	30402	0.239473	0.028	2.47843	376	["MO000020123","MO000020125","MO000032452","MO000036201","MO000037502","MO000037503","MO000041783","MO000041784","MO000041785","MO000041786","MO000042236","MO000042238","MO000056595","MO000057787","MO000058224","MO000058849","MO000058921","MO000059020","MO000059100","MO000059826","MO000060000","MO000079414","MO000079546","MO000079681","MO000080033","MO000081388","MO000083474","MO000083475","MO000…	["AR-isoform1(h)","AR-isoform2(h)","AR-p18(h)","AR-p34(h)","AR-p47(h)","AR-p50(h)","AR-p60(h)","AR-p87(h)","Aquaporin1-isoform1(h)","Aquaporin1-isoform2(h)","Aquaporin1-isoform3(h)","Aquaporin1-isoform4(h)","Biglycan(h)","CCL21a(h)","CD14(h)","CFTR-isoform1(h)","CFTR-isoform2(h)","CFTR-isoform3(h)","COX2(h)","ER-alpha-L(h)","ER-alpha-S(h)","ER-alpha-isoform3(h)","ER-alpha-isoform4(h)","ET-1(h)","…
MO000279367	AKT(h){aceK}	9.695	112	29346	0.215089	0.009	2.75075	378	["MO000020123","MO000020125","MO000032452","MO000036201","MO000037502","MO000037503","MO000041783","MO000041784","MO000041785","MO000041786","MO000042236","MO000042238","MO000056595","MO000057787","MO000058224","MO000058849","MO000058921","MO000059020","MO000059100","MO000059826","MO000060000","MO000079414","MO000079546","MO000079681","MO000080033","MO000081388","MO000083474","MO000083475","MO000…	["AR-isoform1(h)","AR-isoform2(h)","AR-p18(h)","AR-p34(h)","AR-p47(h)","AR-p50(h)","AR-p60(h)","AR-p87(h)","Aquaporin1-isoform1(h)","Aquaporin1-isoform2(h)","Aquaporin1-isoform3(h)","Aquaporin1-isoform4(h)","CCL21a(h)","CFTR-isoform1(h)","CFTR-isoform2(h)","CFTR-isoform3(h)","COX2(h)","ER-alpha-L(h)","ER-alpha-S(h)","ER-alpha-isoform3(h)","ER-alpha-isoform4(h)","ET-1(h)","FOSB-isoform2(h)","FosB(…
MO000117253	LKB1-isoform1(h)	9.95	114	29503	0.254873	0.046	1.91264	399	["MO000020123","MO000020125","MO000032452","MO000034329","MO000036201","MO000037502","MO000037503","MO000041783","MO000041784","MO000041785","MO000041786","MO000042236","MO000042238","MO000056595","MO000057787","MO000058224","MO000058849","MO000058921","MO000059020","MO000059100","MO000059826","MO000079414","MO000079546","MO000079681","MO000080033","MO000081388","MO000083474","MO000083475","MO000…	["AR-isoform1(h)","AR-isoform2(h)","AR-p18(h)","AR-p34(h)","AR-p47(h)","AR-p50(h)","AR-p60(h)","AR-p87(h)","Aquaporin1-isoform1(h)","Aquaporin1-isoform2(h)","Aquaporin1-isoform3(h)","Aquaporin1-isoform4(h)","Biglycan(h)","CD81(h)","CFTR-isoform1(h)","CFTR-isoform2(h)","CFTR-isoform3(h)","COX2(h)","ER-alpha-L(h)","ER-alpha-S(h)","ER-alpha-isoform3(h)","ER-alpha-isoform4(h)","ET-1(h)","FOSB-isoform…
MO000161481	Cytochrome b-558:p22phox:p40phox{p}:p67phox:Rac1:GTP:JFC1:PtdIns(3,4)P2:PA:p47phox	9.795	125	30534	0.252093	0.041	1.89821	404	["MO000020123","MO000020125","MO000032452","MO000036201","MO000037502","MO000037503","MO000041783","MO000041784","MO000041785","MO000041786","MO000042236","MO000042238","MO000056595","MO000057787","MO000058224","MO000058849","MO000058921","MO000059020","MO000059100","MO000059826","MO000079414","MO000079546","MO000079681","MO000080033","MO000083474","MO000083475","MO000085777","MO000086117","MO000…	["3-oxo-5-alpha-steroid 4-dehydrogenase 1(h)","AR-isoform1(h)","AR-isoform2(h)","AR-p18(h)","AR-p34(h)","AR-p47(h)","AR-p50(h)","AR-p60(h)","AR-p87(h)","Aquaporin1-isoform1(h)","Aquaporin1-isoform2(h)","Aquaporin1-isoform3(h)","Aquaporin1-isoform4(h)","Biglycan(h)","CCL21a(h)","CD14(h)","CD81(h)","CFTR-isoform1(h)","CFTR-isoform2(h)","CFTR-isoform3(h)","COX2(h)","ER-alpha-L(h)","ER-alpha-S(h)","E…
MO000030860	JNK2(h){p}	9.975	109	30176	0.258737	0.049	1.82598	405	["MO000020123","MO000020125","MO000032452","MO000037502","MO000037503","MO000041783","MO000041784","MO000041785","MO000041786","MO000042236","MO000042238","MO000056595","MO000057787","MO000058224","MO000058849","MO000058921","MO000059020","MO000059100","MO000059826","MO000079414","MO000079546","MO000079681","MO000080033","MO000083474","MO000083475","MO000087697","MO000088252","MO000089574","MO000…	["AR-isoform1(h)","AR-isoform2(h)","AR-p18(h)","AR-p34(h)","AR-p47(h)","AR-p50(h)","AR-p60(h)","AR-p87(h)","Aquaporin1-isoform1(h)","Aquaporin1-isoform2(h)","Aquaporin1-isoform3(h)","Aquaporin1-isoform4(h)","CFTR-isoform1(h)","CFTR-isoform2(h)","CFTR-isoform3(h)","COX2(h)","ER-alpha-L(h)","ER-alpha-S(h)","ER-alpha-isoform3(h)","ER-alpha-isoform4(h)","ET-1(h)","FOSB-isoform2(h)","FosB(h)","GHR-iso…
MO000225362	AIP5-isoform2(h)	10	106	28512	0.207938	0.011	2.69336	407	["MO000032452","MO000036201","MO000041783","MO000041784","MO000041785","MO000041786","MO000042236","MO000042238","MO000056595","MO000057787","MO000058224","MO000058849","MO000058921","MO000059020","MO000059100","MO000059826","MO000079414","MO000079546","MO000079681","MO000080033","MO000081388","MO000083474","MO000083475","MO000085777","MO000086117","MO000086119","MO000087697","MO000088252","MO000…	["3-oxo-5-alpha-steroid 4-dehydrogenase 1(h)","AR-isoform1(h)","AR-isoform2(h)","AR-p18(h)","AR-p34(h)","AR-p47(h)","AR-p50(h)","AR-p60(h)","AR-p87(h)","CD14(h)","CFTR-isoform1(h)","CFTR-isoform2(h)","CFTR-isoform3(h)","COX2(h)","ER-alpha-L(h)","ER-alpha-S(h)","ER-alpha-isoform3(h)","ER-alpha-isoform4(h)","ET-1(h)","Egr-2(h)","Egr-2-Short(h)","FOSB-isoform2(h)","FosB(h)","GHR-isoform1(h)","GHR-is…
MO000225361	AIP5-isoform1(h)	10	106	28512	0.207938	0.012	2.67622	408	["MO000032452","MO000036201","MO000041783","MO000041784","MO000041785","MO000041786","MO000042236","MO000042238","MO000056595","MO000057787","MO000058224","MO000058849","MO000058921","MO000059020","MO000059100","MO000059826","MO000079414","MO000079546","MO000079681","MO000080033","MO000081388","MO000083474","MO000083475","MO000085777","MO000086117","MO000086119","MO000087697","MO000088252","MO000…	["3-oxo-5-alpha-steroid 4-dehydrogenase 1(h)","AR-isoform1(h)","AR-isoform2(h)","AR-p18(h)","AR-p34(h)","AR-p47(h)","AR-p50(h)","AR-p60(h)","AR-p87(h)","CD14(h)","CFTR-isoform1(h)","CFTR-isoform2(h)","CFTR-isoform3(h)","COX2(h)","ER-alpha-L(h)","ER-alpha-S(h)","ER-alpha-isoform3(h)","ER-alpha-isoform4(h)","ET-1(h)","Egr-2(h)","Egr-2-Short(h)","FOSB-isoform2(h)","FosB(h)","GHR-isoform1(h)","GHR-is…
MO000225364	AIP5-isoform6(h)	10	106	28512	0.207938	0.013	2.68	409	["MO000032452","MO000036201","MO000041783","MO000041784","MO000041785","MO000041786","MO000042236","MO000042238","MO000056595","MO000057787","MO000058224","MO000058849","MO000058921","MO000059020","MO000059100","MO000059826","MO000079414","MO000079546","MO000079681","MO000080033","MO000081388","MO000083474","MO000083475","MO000085777","MO000086117","MO000086119","MO000087697","MO000088252","MO000…	["3-oxo-5-alpha-steroid 4-dehydrogenase 1(h)","AR-isoform1(h)","AR-isoform2(h)","AR-p18(h)","AR-p34(h)","AR-p47(h)","AR-p50(h)","AR-p60(h)","AR-p87(h)","CD14(h)","CFTR-isoform1(h)","CFTR-isoform2(h)","CFTR-isoform3(h)","COX2(h)","ER-alpha-L(h)","ER-alpha-S(h)","ER-alpha-isoform3(h)","ER-alpha-isoform4(h)","ET-1(h)","Egr-2(h)","Egr-2-Short(h)","FOSB-isoform2(h)","FosB(h)","GHR-isoform1(h)","GHR-is…
MO000202559	VEGFR-2-isoform2(h)	9.97	122	28835	0.219315	0.021	2.396	414	["MO000020123","MO000020125","MO000032452","MO000034329","MO000036201","MO000041783","MO000041784","MO000041785","MO000041786","MO000042236","MO000042238","MO000042526","MO000056595","MO000057787","MO000058224","MO000058849","MO000058921","MO000059020","MO000059100","MO000059826","MO000079414","MO000079546","MO000079681","MO000080033","MO000081897","MO000083474","MO000083475","MO000085777","MO000…	["AR-isoform1(h)","AR-isoform2(h)","AR-p18(h)","AR-p34(h)","AR-p47(h)","AR-p50(h)","AR-p60(h)","AR-p87(h)","C3b-p43(h)","C3b-p46(h)","C3b-p68(h)","CD14(h)","COX2(h)","ER-alpha-L(h)","ER-alpha-S(h)","ER-alpha-isoform3(h)","ER-alpha-isoform4(h)","ET-1(h)","FOSB-isoform2(h)","FosB(h)","GHR-isoform1(h)","GHR-isoform2(h)","GHR-isoform3(h)","GHR-isoform4(h)","HGF-isoform1(h)","HGF-isoform2(h)","HGF-iso…
MO000172210	ilkap(h)	9.96	119	29453	0.218605	0.013	2.38792	420	["MO000020123","MO000020125","MO000032452","MO000036201","MO000037502","MO000037503","MO000041783","MO000041784","MO000041785","MO000041786","MO000042236","MO000042238","MO000056595","MO000057787","MO000058224","MO000058849","MO000058921","MO000059020","MO000059100","MO000059826","MO000079414","MO000079546","MO000079681","MO000080033","MO000081388","MO000083474","MO000083475","MO000086117","MO000…	["AR-isoform1(h)","AR-isoform2(h)","AR-p18(h)","AR-p34(h)","AR-p47(h)","AR-p50(h)","AR-p60(h)","AR-p87(h)","Aquaporin1-isoform1(h)","Aquaporin1-isoform2(h)","Aquaporin1-isoform3(h)","Aquaporin1-isoform4(h)","Biglycan(h)","CD14(h)","CD81(h)","CFTR-isoform1(h)","CFTR-isoform2(h)","CFTR-isoform3(h)","COX2(h)","EMILIN-1(h)","ER-alpha-L(h)","ER-alpha-S(h)","ER-alpha-isoform3(h)","ER-alpha-isoform4(h)"…
MO000225363	AIP5-isoform3(h)	10	106	28512	0.207938	0.016	2.52903	421	["MO000032452","MO000036201","MO000041783","MO000041784","MO000041785","MO000041786","MO000042236","MO000042238","MO000056595","MO000057787","MO000058224","MO000058849","MO000058921","MO000059020","MO000059100","MO000059826","MO000079414","MO000079546","MO000079681","MO000080033","MO000081388","MO000083474","MO000083475","MO000085777","MO000086117","MO000086119","MO000087697","MO000088252","MO000…	["3-oxo-5-alpha-steroid 4-dehydrogenase 1(h)","AR-isoform1(h)","AR-isoform2(h)","AR-p18(h)","AR-p34(h)","AR-p47(h)","AR-p50(h)","AR-p60(h)","AR-p87(h)","CD14(h)","CFTR-isoform1(h)","CFTR-isoform2(h)","CFTR-isoform3(h)","COX2(h)","ER-alpha-L(h)","ER-alpha-S(h)","ER-alpha-isoform3(h)","ER-alpha-isoform4(h)","ET-1(h)","Egr-2(h)","Egr-2-Short(h)","FOSB-isoform2(h)","FosB(h)","GHR-isoform1(h)","GHR-is…
MO000202560	VEGFR-2-isoform3(h)	9.97	122	28835	0.219315	0.023	2.31358	423	["MO000020123","MO000020125","MO000032452","MO000034329","MO000036201","MO000041783","MO000041784","MO000041785","MO000041786","MO000042236","MO000042238","MO000042526","MO000056595","MO000057787","MO000058224","MO000058849","MO000058921","MO000059020","MO000059100","MO000059826","MO000079414","MO000079546","MO000079681","MO000080033","MO000081897","MO000083474","MO000083475","MO000085777","MO000…	["AR-isoform1(h)","AR-isoform2(h)","AR-p18(h)","AR-p34(h)","AR-p47(h)","AR-p50(h)","AR-p60(h)","AR-p87(h)","C3b-p43(h)","C3b-p46(h)","C3b-p68(h)","CD14(h)","COX2(h)","ER-alpha-L(h)","ER-alpha-S(h)","ER-alpha-isoform3(h)","ER-alpha-isoform4(h)","ET-1(h)","FOSB-isoform2(h)","FosB(h)","GHR-isoform1(h)","GHR-isoform2(h)","GHR-isoform3(h)","GHR-isoform4(h)","HGF-isoform1(h)","HGF-isoform2(h)","HGF-iso…
MO000097974	p300(h){aceK1020}{aceK1024}	10	103	28466	0.209347	0.008	2.48471	427	["MO000020123","MO000020125","MO000032452","MO000036201","MO000041783","MO000041784","MO000041785","MO000041786","MO000042236","MO000042238","MO000056595","MO000057787","MO000058224","MO000058849","MO000058921","MO000059020","MO000059100","MO000059826","MO000079414","MO000079546","MO000079681","MO000080033","MO000081388","MO000083474","MO000083475","MO000086117","MO000086119","MO000087697","MO000…	["AR-isoform1(h)","AR-isoform2(h)","AR-p18(h)","AR-p34(h)","AR-p47(h)","AR-p50(h)","AR-p60(h)","AR-p87(h)","Aquaporin1-isoform1(h)","Aquaporin1-isoform2(h)","Aquaporin1-isoform3(h)","Aquaporin1-isoform4(h)","CFTR-isoform1(h)","CFTR-isoform2(h)","CFTR-isoform3(h)","COX2(h)","ER-alpha-L(h)","ER-alpha-S(h)","ER-alpha-isoform3(h)","ER-alpha-isoform4(h)","ET-1(h)","FOSB-isoform2(h)","FosB(h)","GHR-iso…
MO000202558	VEGFR-2-isoform1(h)	9.97	122	28835	0.219315	0.027	2.2252	429	["MO000020123","MO000020125","MO000032452","MO000034329","MO000036201","MO000041783","MO000041784","MO000041785","MO000041786","MO000042236","MO000042238","MO000042526","MO000056595","MO000057787","MO000058224","MO000058849","MO000058921","MO000059020","MO000059100","MO000059826","MO000079414","MO000079546","MO000079681","MO000080033","MO000081897","MO000083474","MO000083475","MO000085777","MO000…	["AR-isoform1(h)","AR-isoform2(h)","AR-p18(h)","AR-p34(h)","AR-p47(h)","AR-p50(h)","AR-p60(h)","AR-p87(h)","C3b-p43(h)","C3b-p46(h)","C3b-p68(h)","CD14(h)","COX2(h)","ER-alpha-L(h)","ER-alpha-S(h)","ER-alpha-isoform3(h)","ER-alpha-isoform4(h)","ET-1(h)","FOSB-isoform2(h)","FosB(h)","GHR-isoform1(h)","GHR-isoform2(h)","GHR-isoform3(h)","GHR-isoform4(h)","HGF-isoform1(h)","HGF-isoform2(h)","HGF-iso…
MO000032612	cGKI-alpha(h)	9.92	112	29160	0.233061	0.038	1.7934	436	["MO000020123","MO000020125","MO000032452","MO000034329","MO000036201","MO000037502","MO000037503","MO000041783","MO000041784","MO000041785","MO000041786","MO000042236","MO000042238","MO000056595","MO000057787","MO000058224","MO000058849","MO000058921","MO000059020","MO000059100","MO000059826","MO000079414","MO000079546","MO000079681","MO000080033","MO000081388","MO000083474","MO000083475","MO000…	["AR-isoform1(h)","AR-isoform2(h)","AR-p18(h)","AR-p34(h)","AR-p47(h)","AR-p50(h)","AR-p60(h)","AR-p87(h)","Aquaporin1-isoform1(h)","Aquaporin1-isoform2(h)","Aquaporin1-isoform3(h)","Aquaporin1-isoform4(h)","Biglycan(h)","CD81(h)","CFTR-isoform1(h)","CFTR-isoform2(h)","CFTR-isoform3(h)","COX2(h)","ER-alpha-L(h)","ER-alpha-S(h)","ER-alpha-isoform3(h)","ER-alpha-isoform4(h)","ET-1(h)","FOSB-isoform…
MO000093679	ASK1(h)	9.975	124	29616	0.228027	0.046	1.82948	439	["MO000020123","MO000020125","MO000032452","MO000036201","MO000037502","MO000037503","MO000041783","MO000041784","MO000041785","MO000041786","MO000042236","MO000042238","MO000056595","MO000057787","MO000058224","MO000058849","MO000058921","MO000059020","MO000059100","MO000059826","MO000079414","MO000079546","MO000079681","MO000080033","MO000083474","MO000083475","MO000086117","MO000086119","MO000…	["AR-isoform1(h)","AR-isoform2(h)","AR-p18(h)","AR-p34(h)","AR-p47(h)","AR-p50(h)","AR-p60(h)","AR-p87(h)","Aquaporin1-isoform1(h)","Aquaporin1-isoform2(h)","Aquaporin1-isoform3(h)","Aquaporin1-isoform4(h)","Biglycan(h)","CD14(h)","CD81(h)","CFTR-isoform1(h)","CFTR-isoform2(h)","CFTR-isoform3(h)","COX2(h)","ER-alpha-L(h)","ER-alpha-S(h)","ER-alpha-isoform3(h)","ER-alpha-isoform4(h)","ET-1(h)","FO…
MO000293358	AKT(h){ub}n	9.97	114	30022	0.215865	0.01	2.13929	442	["MO000020123","MO000020125","MO000032452","MO000036201","MO000037502","MO000037503","MO000041783","MO000041784","MO000041785","MO000041786","MO000042236","MO000042238","MO000056595","MO000057787","MO000058224","MO000058849","MO000058921","MO000059020","MO000059100","MO000059826","MO000060000","MO000079414","MO000079546","MO000079681","MO000080033","MO000081388","MO000083474","MO000083475","MO000…	["AR-isoform1(h)","AR-isoform2(h)","AR-p18(h)","AR-p34(h)","AR-p47(h)","AR-p50(h)","AR-p60(h)","AR-p87(h)","Aquaporin1-isoform1(h)","Aquaporin1-isoform2(h)","Aquaporin1-isoform3(h)","Aquaporin1-isoform4(h)","CCL21a(h)","CFTR-isoform1(h)","CFTR-isoform2(h)","CFTR-isoform3(h)","COX2(h)","ER-alpha-L(h)","ER-alpha-S(h)","ER-alpha-isoform3(h)","ER-alpha-isoform4(h)","ET-1(h)","Egr-2(h)","Egr-2-Short(h…
MO000209227	DUSP14(h)	9.925	133	29252	0.209908	0.01	2.30015	448	["MO000018976","MO000018977","MO000020123","MO000020125","MO000032452","MO000036201","MO000037502","MO000037503","MO000041783","MO000041784","MO000041785","MO000041786","MO000042236","MO000042238","MO000042526","MO000056595","MO000057787","MO000058224","MO000058849","MO000058921","MO000059020","MO000059100","MO000059826","MO000079414","MO000079546","MO000079681","MO000080033","MO000080605","MO000…	["3-oxo-5-alpha-steroid 4-dehydrogenase 1(h)","AR-isoform1(h)","AR-isoform2(h)","AR-p18(h)","AR-p34(h)","AR-p47(h)","AR-p50(h)","AR-p60(h)","AR-p87(h)","Aquaporin1-isoform1(h)","Aquaporin1-isoform2(h)","Aquaporin1-isoform3(h)","Aquaporin1-isoform4(h)","Biglycan(h)","CCL21a(h)","CFTR-isoform1(h)","CFTR-isoform2(h)","CFTR-isoform3(h)","COX2(h)","ER-alpha-L(h)","ER-alpha-S(h)","ER-alpha-isoform3(h)"…
MO000033756	p38delta(h){p}	9.85	110	29166	0.217993	0.035	1.85981	457	["MO000020123","MO000020125","MO000032452","MO000034329","MO000036201","MO000037502","MO000037503","MO000041783","MO000041784","MO000041785","MO000041786","MO000042236","MO000042238","MO000056595","MO000057787","MO000058224","MO000058849","MO000058921","MO000059020","MO000059100","MO000059826","MO000079414","MO000079546","MO000079681","MO000080033","MO000083474","MO000083475","MO000086117","MO000…	["AR-isoform1(h)","AR-isoform2(h)","AR-p18(h)","AR-p34(h)","AR-p47(h)","AR-p50(h)","AR-p60(h)","AR-p87(h)","Aquaporin1-isoform1(h)","Aquaporin1-isoform2(h)","Aquaporin1-isoform3(h)","Aquaporin1-isoform4(h)","Biglycan(h)","CD14(h)","CFTR-isoform1(h)","CFTR-isoform2(h)","CFTR-isoform3(h)","COX2(h)","ER-alpha-L(h)","ER-alpha-S(h)","ER-alpha-isoform3(h)","ER-alpha-isoform4(h)","ET-1(h)","FOSB-isoform…
MO000060135	Src(h){pY}	9.955	98	30099	0.214203	0.015	2.13159	458	["MO000020123","MO000020125","MO000037502","MO000037503","MO000041783","MO000041784","MO000041785","MO000041786","MO000042236","MO000042238","MO000056595","MO000057787","MO000058224","MO000058849","MO000058921","MO000059020","MO000059100","MO000059826","MO000079414","MO000079546","MO000079681","MO000080033","MO000081388","MO000083474","MO000083475","MO000087697","MO000089574","MO000089861","MO000…	["AR-isoform1(h)","AR-isoform2(h)","AR-p18(h)","AR-p34(h)","AR-p47(h)","AR-p50(h)","AR-p60(h)","AR-p87(h)","Aquaporin1-isoform1(h)","Aquaporin1-isoform2(h)","Aquaporin1-isoform3(h)","Aquaporin1-isoform4(h)","CD14(h)","CD81(h)","CFTR-isoform1(h)","CFTR-isoform2(h)","CFTR-isoform3(h)","COX2(h)","ER-alpha-L(h)","ER-alpha-S(h)","ER-alpha-isoform3(h)","ER-alpha-isoform4(h)","ET-1(h)","FOSB-isoform2(h)…
MO000137375	EphA4(h)	9.795	113	30574	0.220731	0.029	1.77863	458	["MO000020123","MO000020125","MO000032452","MO000036201","MO000037502","MO000037503","MO000041783","MO000041784","MO000041785","MO000041786","MO000042236","MO000042238","MO000042526","MO000056595","MO000057787","MO000058224","MO000058849","MO000058921","MO000059020","MO000059100","MO000059826","MO000079414","MO000079546","MO000079681","MO000080033","MO000081388","MO000081897","MO000083474","MO000…	["AR-isoform1(h)","AR-isoform2(h)","AR-p18(h)","AR-p34(h)","AR-p47(h)","AR-p50(h)","AR-p60(h)","AR-p87(h)","Biglycan(h)","CD14(h)","CD81(h)","CFTR-isoform1(h)","CFTR-isoform2(h)","CFTR-isoform3(h)","COX2(h)","ER-alpha-L(h)","ER-alpha-S(h)","ER-alpha-isoform3(h)","ER-alpha-isoform4(h)","ET-1(h)","FOSB-isoform2(h)","FosB(h)","GHR-isoform1(h)","GHR-isoform2(h)","GHR-isoform3(h)","GHR-isoform4(h)","H…
MO000035091	cGKI-beta(h)	9.92	109	28782	0.226813	0.049	1.56865	462	["MO000020123","MO000020125","MO000032452","MO000034329","MO000036201","MO000037502","MO000037503","MO000041783","MO000041784","MO000041785","MO000041786","MO000042236","MO000042238","MO000056595","MO000057787","MO000058224","MO000058849","MO000058921","MO000059020","MO000059100","MO000059826","MO000079414","MO000079546","MO000079681","MO000080033","MO000081388","MO000083474","MO000083475","MO000…	["AR-isoform1(h)","AR-isoform2(h)","AR-p18(h)","AR-p34(h)","AR-p47(h)","AR-p50(h)","AR-p60(h)","AR-p87(h)","Aquaporin1-isoform1(h)","Aquaporin1-isoform2(h)","Aquaporin1-isoform3(h)","Aquaporin1-isoform4(h)","CD81(h)","CFTR-isoform1(h)","CFTR-isoform2(h)","CFTR-isoform3(h)","COX2(h)","ER-alpha-L(h)","ER-alpha-S(h)","ER-alpha-isoform3(h)","ER-alpha-isoform4(h)","ET-1(h)","FOSB-isoform2(h)","FosB(h)…
MO000037507	gamma-secretase(h)	9.91	118	27330	0.207813	0.05	2.13592	466	["MO000020123","MO000020125","MO000032452","MO000034329","MO000036201","MO000037502","MO000037503","MO000041783","MO000041784","MO000041785","MO000041786","MO000042236","MO000042238","MO000056595","MO000057787","MO000058224","MO000058849","MO000058921","MO000059020","MO000059100","MO000059826","MO000079414","MO000079546","MO000079681","MO000080033","MO000081388","MO000083474","MO000083475","MO000…	["3-ketoacyl-CoA thiolase, mitochondrial(h)","3-ketoacyl-CoA thiolase, peroxisomal(h)","3-ketoacyl-CoA thiolase, peroxisomal-isoform2(h)","3-oxo-5-alpha-steroid 4-dehydrogenase 1(h)","AR-isoform1(h)","AR-isoform2(h)","AR-p18(h)","AR-p34(h)","AR-p47(h)","AR-p50(h)","AR-p60(h)","AR-p87(h)","CFTR-isoform1(h)","CFTR-isoform2(h)","CFTR-isoform3(h)","COX2(h)","ER-alpha-L(h)","ER-alpha-S(h)","ER-alpha-i…
MO000045001	ING1b(h)	9.99	105	29229	0.21941	0.047	1.61799	471	["MO000020123","MO000020125","MO000032452","MO000037502","MO000037503","MO000041783","MO000041784","MO000041785","MO000041786","MO000042236","MO000042238","MO000056595","MO000057787","MO000058224","MO000058849","MO000058921","MO000059020","MO000059100","MO000059826","MO000079414","MO000079546","MO000079681","MO000080033","MO000081388","MO000083474","MO000083475","MO000087697","MO000088252","MO000…	["AR-isoform1(h)","AR-isoform2(h)","AR-p18(h)","AR-p34(h)","AR-p47(h)","AR-p50(h)","AR-p60(h)","AR-p87(h)","Aquaporin1-isoform1(h)","Aquaporin1-isoform2(h)","Aquaporin1-isoform3(h)","Aquaporin1-isoform4(h)","CFTR-isoform1(h)","CFTR-isoform2(h)","CFTR-isoform3(h)","COX2(h)","ER-alpha-L(h)","ER-alpha-S(h)","ER-alpha-isoform3(h)","ER-alpha-isoform4(h)","ET-1(h)","FOSB-isoform2(h)","FosB(h)","GHR-iso…
MO000119643	beta2-integrin(h)	9.96	95	28542	0.206512	0.04	1.81207	490	["MO000032452","MO000036201","MO000041783","MO000041784","MO000041785","MO000041786","MO000042236","MO000042238","MO000056595","MO000057787","MO000058224","MO000058849","MO000058921","MO000059020","MO000059100","MO000059826","MO000079414","MO000079546","MO000079681","MO000080033","MO000081388","MO000083474","MO000083475","MO000086117","MO000086119","MO000087697","MO000089526","MO000089574","MO000…	["AR-isoform1(h)","AR-isoform2(h)","AR-p18(h)","AR-p34(h)","AR-p47(h)","AR-p50(h)","AR-p60(h)","AR-p87(h)","CD81(h)","CFTR-isoform1(h)","CFTR-isoform2(h)","CFTR-isoform3(h)","COX2(h)","EMILIN-1(h)","ER-alpha-L(h)","ER-alpha-S(h)","ER-alpha-isoform3(h)","ER-alpha-isoform4(h)","ET-1(h)","FOSB-isoform2(h)","FosB(h)","GHR-isoform1(h)","GHR-isoform2(h)","GHR-isoform3(h)","GHR-isoform4(h)","IGFBP-3-iso…
MO000020446	Caspase-4(h)	9.87	114	29983	0.214372	0.03	1.47772	497	["MO000020123","MO000020125","MO000032452","MO000036201","MO000037502","MO000037503","MO000041783","MO000041784","MO000041785","MO000041786","MO000042236","MO000042238","MO000056595","MO000057787","MO000058224","MO000058849","MO000058921","MO000059020","MO000059100","MO000059826","MO000060000","MO000079414","MO000079546","MO000079681","MO000080033","MO000081388","MO000083474","MO000083475","MO000…	["AR-isoform1(h)","AR-isoform2(h)","AR-p18(h)","AR-p34(h)","AR-p47(h)","AR-p50(h)","AR-p60(h)","AR-p87(h)","Aquaporin1-isoform1(h)","Aquaporin1-isoform2(h)","Aquaporin1-isoform3(h)","Aquaporin1-isoform4(h)","Biglycan(h)","CCL21a(h)","CFTR-isoform1(h)","CFTR-isoform2(h)","CFTR-isoform3(h)","COX2(h)","ER-alpha-L(h)","ER-alpha-S(h)","ER-alpha-isoform3(h)","ER-alpha-isoform4(h)","ET-1(h)","FOSB-isofo…
MO000043061	(proCaspase-2-1S(h))2	9.87	114	30009	0.214349	0.04	1.31314	501	["MO000020123","MO000020125","MO000032452","MO000036201","MO000037502","MO000037503","MO000041783","MO000041784","MO000041785","MO000041786","MO000042236","MO000042238","MO000056595","MO000057787","MO000058224","MO000058849","MO000058921","MO000059020","MO000059100","MO000059826","MO000060000","MO000079414","MO000079546","MO000079681","MO000080033","MO000081388","MO000083474","MO000083475","MO000…	["AR-isoform1(h)","AR-isoform2(h)","AR-p18(h)","AR-p34(h)","AR-p47(h)","AR-p50(h)","AR-p60(h)","AR-p87(h)","Aquaporin1-isoform1(h)","Aquaporin1-isoform2(h)","Aquaporin1-isoform3(h)","Aquaporin1-isoform4(h)","Biglycan(h)","CCL21a(h)","CFTR-isoform1(h)","CFTR-isoform2(h)","CFTR-isoform3(h)","COX2(h)","ER-alpha-L(h)","ER-alpha-S(h)","ER-alpha-isoform3(h)","ER-alpha-isoform4(h)","ET-1(h)","FOSB-isofo…
MO000096237	Caspase-2(h)	9.87	114	30009	0.21435	0.041	1.07609	501	["MO000020123","MO000020125","MO000032452","MO000036201","MO000037502","MO000037503","MO000041783","MO000041784","MO000041785","MO000041786","MO000042236","MO000042238","MO000056595","MO000057787","MO000058224","MO000058849","MO000058921","MO000059020","MO000059100","MO000059826","MO000060000","MO000079414","MO000079546","MO000079681","MO000080033","MO000081388","MO000083474","MO000083475","MO000…	["AR-isoform1(h)","AR-isoform2(h)","AR-p18(h)","AR-p34(h)","AR-p47(h)","AR-p50(h)","AR-p60(h)","AR-p87(h)","Aquaporin1-isoform1(h)","Aquaporin1-isoform2(h)","Aquaporin1-isoform3(h)","Aquaporin1-isoform4(h)","Biglycan(h)","CCL21a(h)","CFTR-isoform1(h)","CFTR-isoform2(h)","CFTR-isoform3(h)","COX2(h)","ER-alpha-L(h)","ER-alpha-S(h)","ER-alpha-isoform3(h)","ER-alpha-isoform4(h)","ET-1(h)","FOSB-isofo…
The Score value of each master regulatory molecule reflects how well this molecule is connected with other molecules in the database, and how many molecules from the input list (“reached from set”) are present in the network of this master molecule (“reachable total”). The “reached from set” molecules are listed in the column “Hit names”. The molecules with the highest Score are therefore a prior…
