# Supplementary material for: Gene networks and transcriptional regulators associated with liver cancer development and progression
Source: BMC Med Genomics. 2021 Feb 4;14:41. doi: 10.1186/s12920-021-00883-5 (PMC7863452; doi:10.1186/s12920-021-00883-5)
Supplement: Supplementary file 15 — Additional file 15. Lists of overrepresented transcription factor binding sites (TFBSs) in genes upregulated in GE1-hepatocellular carcinoma (HCC). Significantly upregulated genes in GE1-HCC (n=10) versus NT (n=17) samples with mean fold change (FC) ≥ 2 and P ≤ 0.01 (Additional file 4) were used as an input gene list for bioinformatics analyses. Promoter sequences of the co-regulated in tumours genes (“Yes” set) and the control gene set (“No” set) were searched for potential transcription factor binding sites (TFBSs) using the MATCHTM tool and TRANSFAC® library of positional weight matrices. The frequencies of TFBSs in the “Yes” gene set and “No” gene set were identified, and the ratio of “Yes” versus “No” was calculated. Yes/No ratio > 1 indicates overrepresentation of TFBSs in the co-regulated genes and suggests potential involvement of the corresponding transcription factor in regulation of the observed expression changes. [file 12920_2021_883_MOESM15_ESM.xls]

## Sheet: GE1_UP_TF
ID	Yes density per 1000bp	No density per 1000bp	Yes-No ratio	Model cutoff	P-value
V$AR_03	0.0865801	0.00612182	14.1429	0.9327	0.023919
V$TFIIA_Q6	0.12987	0.0153046	8.48571	0.9607	0.012533
V$PR_01	0.0865801	0.0122436	7.07143	0.9577	0.0547213
V$HES1_Q2	0.12987	0.0183655	7.07143	0.9691	0.0178849
V$ZNF219_01	1.99134	0.456076	4.36625	0.9103	3.09756e-14
V$AREB6_03	0.30303	0.0765228	3.96	0.978	0.00424468
V$GCNF_01	0.21645	0.0673401	3.21429	0.837	0.0298995
V$MAZR_01	14.9351	5.60759	2.66337	0.8057	2.16225e-50
V$PAX4_04	0.25974	0.0979492	2.65179	0.875	0.0369849
V$UF1H3BETA_Q6	23.9394	9.36027	2.55755	0.7045	3.09234e-74
V$CACBINDINGPROTEIN_Q6	8.18182	3.2109	2.54814	0.8963	1.87022e-26
V$MTF1_Q4	0.909091	0.361188	2.51695	0.8614	0.000329793
V$HIC1_03	0.606061	0.257117	2.35714	0.9408	0.00508101
V$DEC_Q1	0.38961	0.186716	2.08665	0.9355	0.0404457
V$E2_Q6_01	0.649351	0.312213	2.07983	0.8774	0.0103352
V$WT1_Q6	12.4242	6.02081	2.06355	0.9679	6.87653e-26
V$CKROX_Q2	19.5238	9.55311	2.04371	0.7709	9.82473e-39
V$R_01	3.80952	2.00796	1.89721	0.7657	1.24173e-07
V$NRSF_01	0.47619	0.250995	1.89721	0.709	0.0428802
V$LRF_Q2	45.3247	24.2822	1.86658	0.8644	4.9539e-69
V$ETF_Q6	18.8745	10.303	1.83193	0.8645	2.13474e-28
V$AP2_Q6	40.3896	22.2314	1.81678	0.7721	3.56636e-57
V$KROX_Q6	14.5022	8.07775	1.79532	0.7824	4.90849e-21
V$SP1_Q6	42.8571	24.9526	1.71755	0.7344	5.73909e-51
V$MAZ_Q6	30.4329	17.7227	1.71717	0.7432	9.76163e-37
V$SZF11_01	5.97403	3.50474	1.70455	0.7266	2.0231e-08
V$CACCCBINDINGFACTOR_Q6	30.9524	18.3379	1.68789	0.6664	2.61498e-35
V$GC_01	73.9394	45.3321	1.63106	0.7164	2.59243e-72
V$CHCH_01	71.1255	43.7129	1.62711	0.9737	5.00852e-69
V$VDR_Q3	82.4675	51.3743	1.60523	0.6575	8.80718e-76
V$FXRIR1_Q6	0.735931	0.459137	1.60286	0.7759	0.0507621
V$MOVOB_01	118.571	74.2271	1.59741	0.7196	5.06707e-106
V$RREB1_01	6.88312	4.33731	1.58695	0.7257	1.20688e-07
V$SP3_Q3	31.5584	20.2541	1.55813	0.6859	5.00725e-27
V$SPZ1_01	41.1688	26.7463	1.53924	0.7626	4.96548e-33
V$ZIC3_01	96.2771	62.8466	1.53194	0.6966	4.32596e-73
V$CACD_01	161.126	105.491	1.52738	0.6018	2.44051e-119
V$EGR1_01	4.329	2.88644	1.49977	0.7509	0.000151927
V$RORA1_01	1.03896	0.694827	1.49528	0.8886	0.0448516
V$PAX6_Q2	3.11688	2.09366	1.48872	0.7016	0.00135251
V$RBPJK_Q4	1.68831	1.1509	1.46695	0.8466	0.0177948
V$PPARDR1_Q2	4.19913	2.89256	1.4517	0.7457	0.000508533
V$BARBIE_01	1.55844	1.07438	1.45055	0.8915	0.0251641
V$GLI_Q2	9.74026	6.73401	1.44643	0.7357	2.98832e-07
V$P53_01	24.8918	17.4717	1.42469	0.5087	7.01197e-15
V$HEB_Q6	14.8918	10.4653	1.42297	0.7555	1.55879e-09
V$AP2ALPHA_01	56.9264	40.3489	1.41085	0.8887	3.72493e-30
V$AP2ALPHA_02	50.303	35.7882	1.40558	0.6587	2.32873e-26
V$HEN1_02	5.71429	4.06795	1.40471	0.7102	0.000213533
V$DR1_Q3	6.23377	4.44138	1.40356	0.7205	0.00011942
V$PPARA_02	23.3766	16.7432	1.39619	0.6125	8.63598e-13
V$LMO2COM_01	2.77056	1.98653	1.39467	0.923	0.00868127
V$AP4_01	15.1515	10.9091	1.38889	0.6851	1.14749e-08
V$TFIII_Q6	30.5195	22.1273	1.37927	0.7293	3.44409e-15
V$CP2_02	56.3203	41.506	1.35692	0.639	3.50683e-24
V$CBF_01	23.6797	17.536	1.35035	0.9393	6.56558e-11
V$LBP1_Q6	35.7576	26.7463	1.33692	0.7546	9.84281e-15
V$AHR_Q5	42.1212	32.1457	1.31032	0.7568	4.28017e-15
V$ZF5_B	29.0043	22.1426	1.30989	0.7195	6.53426e-11
V$NRF1_Q6	8.13853	6.22283	1.30785	0.7212	0.000382181
V$PAX5_02	38.8745	29.8561	1.30206	0.5915	1.59393e-13
V$LFA1_Q6	77.316	59.6449	1.29627	0.6493	2.28709e-24
V$GCM_Q2	15.974	12.5253	1.27535	0.7207	8.27362e-06
V$LRH1_Q5	23.8961	18.742	1.27501	0.7441	6.81021e-08
V$AHRARNT_01	32.2944	25.3964	1.27161	0.7218	6.51151e-10
V$HNF4_Q6_01	2.64069	2.08142	1.2687	0.802	0.0470302
V$SREBP1_02	96.2338	76.03	1.26573	0.5291	3.70938e-25
V$GABP_B	19.7835	15.7055	1.25965	0.705	2.53201e-06
V$ZID_01	6.19048	4.91582	1.2593	0.7506	0.00574956
V$PPARA_01	3.0303	2.40894	1.25794	0.6425	0.0411964
V$TAXCREB_02	7.79221	6.20753	1.25528	0.6153	0.00252007
V$HIF1_Q5	77.8355	62.5161	1.24505	0.6052	2.96846e-18
V$AHRHIF_Q6	30.1299	24.2639	1.24176	0.7548	5.77628e-08
V$KAISO_01	6.75325	5.44536	1.24018	0.7847	0.006724
V$NFKB_Q6_01	9.26407	7.5023	1.23483	0.7158	0.00220089
V$LXR_Q3	16.4935	13.3639	1.23418	0.6113	7.06842e-05
V$MINI20_B	18.8312	15.3199	1.2292	0.7406	3.25699e-05
V$TBX5_02	11.2121	9.17968	1.22141	0.8095	0.00144208
V$ZBRK1_01	8.61472	7.05846	1.22048	0.6728	0.00471413
V$DR3_Q4	14.4156	11.8886	1.21256	0.7005	0.000547206
V$TTF1_Q6	26.5801	22.0018	1.20808	0.8175	6.39419e-06
V$OLF1_01	27.8788	23.1038	1.20668	0.6562	4.43561e-06
V$MEF3_B	5.93074	4.96174	1.19529	0.7062	0.0272141
V$SRF_Q6	9.35065	7.89103	1.18497	0.7029	0.0103318
V$ELK1_01	15.7143	13.3058	1.18101	0.6931	0.00156216
V$HAND1E47_01	14.9784	12.7058	1.17886	0.7929	0.00216355
V$KID3_01	6.62338	5.61983	1.17857	1	0.0302111
V$LYF1_01	51.0823	43.719	1.16842	0.6435	2.62826e-07
V$E2F_03	41.2987	35.4423	1.16524	0.6373	4.68307e-06
V$NFMUE1_Q6	5.62771	4.83012	1.16513	0.7346	0.0540948
V$DR4_Q2	65.2814	56.2626	1.1603	0.5496	2.88525e-08
V$PAX4_03	84.9784	73.3242	1.15894	0.6826	3.98694e-10
V$NRF2_01	19.3074	16.8687	1.14457	0.7033	0.0037556
V$PAX3_01	72.1212	63.0395	1.14406	0.5371	1.13799e-07
V$NF1_Q6	38.2251	33.4956	1.1412	0.7349	0.000110777
V$SF1_Q6_01	15.4545	13.5629	1.13947	0.7424	0.0104429
V$SMAD_Q6_01	25.5844	22.513	1.13643	0.7597	0.00173748
V$CMYC_02	113.16	99.7306	1.13466	0.5055	5.39677e-10
V$E2F1_Q6	36.3203	32.0569	1.133	0.6838	0.000329302
V$BCL6_Q3	83.9394	74.0924	1.1329	0.5913	1.07415e-07
V$P300_01	17.0563	15.0719	1.13166	0.793	0.0106514
V$MYOGENIN_Q6	30.4762	26.9452	1.13104	0.7256	0.00105034
V$ETS1_B	22.6407	20.2234	1.11953	0.7121	0.00755357
V$DELTAEF1_01	39.8701	35.6994	1.11683	0.7422	0.000773458
V$PAX4_01	54.026	48.4848	1.11429	0.5996	0.00015075
V$E2A_Q2	25.4545	22.9262	1.11028	0.6982	0.00839487
V$SREBP_Q3	65.6277	59.4796	1.10336	0.5927	0.000142851
V$TBX5_01	67.4892	61.3009	1.10095	0.6168	0.000160015
V$PAX_Q6	98.658	91.0315	1.08378	0.522	0.000130328
V$PPARG_01	75.4545	69.8531	1.08019	0.4422	0.0011024
V$STAT1_01	71.7749	66.5412	1.07865	0.5053	0.00169119
V$EBOX_Q6_01	31.4719	29.5378	1.06548	0.7012	0.0525692
