# Supplementary material for: Gene networks and transcriptional regulators associated with liver cancer development and progression
Source: BMC Med Genomics. 2021 Feb 4;14:41. doi: 10.1186/s12920-021-00883-5 (PMC7863452; doi:10.1186/s12920-021-00883-5)
Supplement: Supplementary file 16 — Additional file 16. Lists of overrepresented transcription factor binding sites (TFBSs) in genes upregulated in GE2-hepatocellular carcinoma (HCC). Significantly up regulated genes in GE2-HCC (n=13) versus NT (n=17) samples with mean fold change (FC) ≥ 2 and false discovery rate (FDR) ≤ 0.05 (Additional file 5) were used as an input gene list for bioinformatics analyses. Promoter sequences of the co-regulated in tumours genes (“Yes” set) and the control gene set (“No” set) were searched for potential transcription factor binding sites (TFBSs) using the MATCHTM tool and TRANSFAC® library of positional weight matrices. The frequencies of TFBSs in the “Yes” gene set and “No” gene set were identified, and the ratio of “Yes” versus “No” was calculated. Yes/No ratio > 1 indicates overrepresentation of TFBSs in the co-regulated genes and suggests potential involvement of the corresponding transcription factor in regulation of the observed expression changes. [file 12920_2021_883_MOESM16_ESM.xls]

## Sheet: GE2_UP_TF
ID	Yes density per 1000bp	No density per 1000bp	Yes-No ratio	Model cutoff	P-value
V$OCT_C	0.0755442	0.0122436	6.17007	0.955	4.19913e-05
V$NKX61_01	0.018886	0.00306091	6.17007	0.9577	0.051281
V$VJUN_01	0.0485641	0.00918274	5.28863	0.9087	0.00188156
V$LHX3A_01	0.0296781	0.00612182	4.84791	1	0.0197381
V$IRF_Q6	0.0431681	0.00918274	4.70101	0.9773	0.00495925
V$OCT1_Q6	0.0917322	0.0214264	4.28127	0.9499	6.61239e-05
V$E2F_03	0.151088	0.0459137	3.2907	0.9323	6.28832e-06
V$HSF2_01	0.0593561	0.0183655	3.23194	0.9955	0.00502901
V$SRF_Q4	0.0269801	0.00918274	2.93813	0.9107	0.0726522
V$GABP_B	0.0350741	0.0122436	2.86468	0.9819	0.0436385
V$TFIIA_Q6	0.0431681	0.0153046	2.8206	0.9592	0.026728
V$AFP1_Q6	0.0728462	0.0275482	2.64432	0.9	0.00602364
V$PR_01	0.0323761	0.0122436	2.64432	0.9542	0.0645171
V$GCM_Q2	0.0458661	0.0183655	2.49741	0.9534	0.0350096
V$SEF1_C	0.0458661	0.0183655	2.49741	0.7578	0.0350096
V$CREB_02	0.0863362	0.0367309	2.3505	0.9842	0.00632927
V$CART1_01	0.0809402	0.0367309	2.2036	0.9148	0.0121902
V$MAZR_01	0.0809402	0.0367309	2.2036	0.9642	0.0121902
V$CAAT_01	0.620542	0.290787	2.13401	0.9377	6.60552e-11
V$CP2_02	0.167276	0.0795837	2.10189	0.9296	0.000698013
V$RORA1_01	0.0620542	0.0306091	2.02731	0.9728	0.0403109
V$TCF11_01	0.0593561	0.0306091	1.93917	0.9984	0.0543903
V$DR4_Q2	0.1349	0.070401	1.91617	0.8749	0.00555454
V$GZF1_01	0.0701482	0.0367309	1.90978	0.823	0.041054
V$LMO2COM_01	0.159182	0.0887665	1.79327	0.9849	0.00569331
V$STAT_Q6	0.172672	0.104071	1.65918	0.9861	0.00994206
V$NFY_01	1.01175	0.612182	1.6527	0.935	3.05815e-09
V$CHX10_01	0.369627	0.229568	1.61009	0.86	0.000473259
V$PAX4_03	0.196954	0.125497	1.56939	0.9891	0.0122299
V$CBF_01	0.304875	0.195898	1.55629	0.9845	0.00259559
V$NRSF_01	0.385815	0.250995	1.53714	0.709	0.00102591
V$AREB6_03	0.18886	0.125497	1.5049	0.9693	0.0223004
V$MYOGENIN_Q6	0.682596	0.456076	1.49667	0.982	4.65084e-05
V$SREBP1_02	0.113316	0.0765228	1.48082	0.8826	0.0740112
V$NFY_Q6_01	1.25997	0.850934	1.48069	0.9233	9.25442e-08
V$PAX5_01	0.283291	0.192837	1.46906	0.8372	0.00903897
V$E2F1_Q6	0.92002	0.642792	1.43129	0.9077	2.14733e-05
V$MEF3_B	0.132202	0.0948883	1.39324	0.8566	0.0896846
V$MEF2_Q6_01	0.434379	0.321396	1.35154	0.8642	0.00917522
V$LBP1_Q6	0.70418	0.523416	1.34535	0.9794	0.00139104
V$BACH1_01	0.329157	0.244873	1.34419	0.8202	0.0227485
V$HOXA7_01	0.96049	0.728497	1.31845	0.9298	0.000511299
V$CMAF_01	0.366929	0.278543	1.31732	0.9323	0.0237895
V$DMRT1_01	0.294083	0.223447	1.31612	0.8064	0.0398333
V$HEB_Q6	0.634032	0.483624	1.311	0.9533	0.00467609
V$SRF_C	0.348043	0.266299	1.30696	0.8333	0.030556
V$MTF1_Q4	0.310271	0.238751	1.29956	0.873	0.0423743
V$E2A_Q2	0.590863	0.456076	1.29554	0.9266	0.00818389
V$LEF1TCF1_Q4	0.518017	0.400979	1.29188	0.9222	0.013305
V$PAX5_02	1.42185	1.1509	1.23542	0.7284	0.000926535
V$KAISO_01	0.509923	0.413223	1.23401	0.9013	0.0345674
V$S8_01	0.955094	0.789715	1.20942	0.9424	0.0109903
V$NKX3A_01	0.458661	0.388736	1.17988	0.8616	0.08769
V$CACD_01	0.944302	0.80502	1.17302	0.9527	0.0274227
V$AHRHIF_Q6	1.06841	0.912152	1.17131	0.9822	0.0212159
V$TAACC_B	0.741952	0.63667	1.16536	0.6842	0.0522488
V$TFIII_Q6	0.501829	0.431589	1.16275	0.9663	0.0972687
V$STAF_02	1.01175	0.87236	1.15979	0.8274	0.0320388
V$STAT1_01	2.61167	2.25283	1.15928	0.7275	0.00132372
V$AIRE_01	1.71593	1.48148	1.15825	0.8845	0.00793819
V$LXR_Q3	1.18982	1.02847	1.15689	0.742	0.0237853
V$ZID_01	2.42821	2.10897	1.15137	0.7912	0.0028362
V$GR_01	1.29504	1.12642	1.1497	0.8149	0.0236655
V$TTF1_Q6	4.24936	3.70983	1.14543	0.9527	0.000197649
V$HNF4_Q6_01	2.5766	2.25283	1.14371	0.7988	0.00326884
V$P53_01	5.58757	4.8944	1.14163	0.5662	3.57004e-05
V$HSF_Q6	0.911926	0.798898	1.14148	0.7604	0.0584788
V$DR1_Q3	1.43804	1.2611	1.14031	0.7825	0.0242575
V$NF1_Q6	6.75581	5.92593	1.14004	0.8806	7.59568e-06
V$PAX4_04	1.10888	0.97337	1.13922	0.779	0.0435176
V$RBPJK_Q4	1.30853	1.1509	1.13696	0.8466	0.0330804
V$SZF11_01	1.30853	1.15396	1.13395	0.7712	0.0359415
V$AHRARNT_01	2.44979	2.17937	1.12408	0.8054	0.010283
V$PAX8_B	3.47773	3.09764	1.1227	0.818	0.0030731
V$RUSH1A_02	1.10348	0.985614	1.11959	0.9921	0.0692864
V$CACBINDINGPROTEIN_Q6	1.10348	0.988675	1.11613	0.9329	0.0748447
V$PPARA_01	2.94892	2.64463	1.11506	0.6388	0.00880745
V$EVI1_02	1.40296	1.26722	1.10712	0.7834	0.0650242
V$TBX5_01	1.81846	1.64677	1.10426	0.8711	0.0456454
V$PAX_Q6	7.5787	6.9146	1.09604	0.7028	0.000607414
V$PPARG_01	5.25032	4.80257	1.09323	0.6077	0.00448057
V$PAX6_01	4.00654	3.66697	1.0926	0.6858	0.0117917
V$HNF4ALPHA_Q6	4.6055	4.22712	1.08951	0.7583	0.00930171
V$HEN1_02	3.74483	3.44047	1.08847	0.72	0.0180911
V$LRH1_Q5	11.5367	10.6091	1.08743	0.7716	0.000125923
V$CRX_Q4	1.95605	1.80288	1.08496	0.916	0.0744346
V$FXRIR1_Q6	1.8994	1.75084	1.08485	0.718	0.0778335
V$PPARDR1_Q2	7.04989	6.51056	1.08284	0.7015	0.00332728
V$AHR_Q5	5.137	4.74441	1.08275	0.8021	0.0104647
V$FXR_Q3	2.06398	1.91001	1.08061	0.7173	0.0790751
V$COMP1_01	6.85564	6.37588	1.07525	0.6604	0.00730133
V$TEF1_Q6	4.93465	4.59137	1.07477	0.9108	0.0199703
V$AR_03	4.8753	4.53933	1.07401	0.7045	0.0215864
V$OLF1_01	4.27634	4.00367	1.0681	0.7525	0.0403768
V$NFKB_Q6_01	8.44206	7.91246	1.06693	0.7109	0.00762718
V$PITX2_Q2	4.94814	4.64034	1.06633	0.7586	0.0333117
V$MYOGNF1_01	7.3035	6.87175	1.06283	0.622	0.016921
V$ZBRK1_01	4.37077	4.11999	1.06087	0.6976	0.056525
V$AP2ALPHA_02	14.1079	13.3027	1.06053	0.7634	0.00215361
V$DBP_Q6	27.3281	25.7821	1.05997	0.8057	3.9901e-05
V$SP3_Q3	22.3692	21.2121	1.05455	0.6812	0.000562605
V$TBX5_02	9.61839	9.13376	1.05306	0.8098	0.0191112
V$AP2ALPHA_01	10.819	10.2938	1.05102	0.9628	0.0171082
V$SF1_Q6_01	14.4586	13.7772	1.04946	0.7392	0.00867812
V$ER_Q6	10.8298	10.3306	1.04832	0.7574	0.0222109
V$COUP_01	13.2148	12.6079	1.04814	0.6528	0.0133952
V$YY1_Q6	20.9662	20.0765	1.04431	0.6894	0.00495529
V$NRF2_Q4	12.0439	11.5886	1.03929	0.7021	0.041483
V$MINI20_B	15.7833	15.1944	1.03876	0.741	0.0248911
V$TAXCREB_01	18.7269	18.0624	1.03678	0.625	0.0210762
V$PBX_Q3	20.316	19.6327	1.0348	0.698	0.0224456
V$SREBP_Q3	28.4289	27.4809	1.0345	0.6723	0.00925984
V$BCL6_Q3	80.209	78.0594	1.02754	0.582	0.000737531
V$P300_01	43.7293	42.7395	1.02316	0.7112	0.0239945
V$PAX6_Q2	75.76	74.0771	1.02272	0.4852	0.00527434
V$AP2REP_01	45.6746	44.9617	1.01585	0.7065	0.08235
