# Supplementary material for: Gene networks and transcriptional regulators associated with liver cancer development and progression
Source: BMC Med Genomics. 2021 Feb 4;14:41. doi: 10.1186/s12920-021-00883-5 (PMC7863452; doi:10.1186/s12920-021-00883-5)
Supplement: Supplementary file 17 — Additional file 17. Lists of overrepresented transcription factor binding sites (TFBSs) in genes downregulated in GE1-hepatocellular carcinoma (HCC). Significantly down regulated genes in GE1-HCC (n=10) versus NT (n=17) samples with mean fold change (FC) ≤ -2 and P ≤ 0.01 (Additional file 4) were used as an input gene list for bioinformatics analyses. Promoter sequences of the co-regulated in tumours genes (“Yes” set) and the control gene set (“No” set) were searched for potential transcription factor binding sites (TFBSs) using the MATCHTM tool and TRANSFAC® library of positional weight matrices. The frequencies of TFBSs in the “Yes” gene set and “No” gene set were identified, and the ratio of “Yes” versus “No” was calculated. Yes/No ratio > 1 indicates overrepresentation of TFBSs in the co-regulated genes and suggests potential involvement of the corresponding transcription factor in regulation of the observed expression changes. [file 12920_2021_883_MOESM17_ESM.xls]

## Sheet: GE1_DOWN_TF
ID	Yes density per 1000bp	No density per 1000bp	Yes-No ratio	Model cutoff	P-value
V$HIC1_03	0.0669856	0.00918274	7.29474	0.9694	0.00289236
V$GCM_Q2	0.0956938	0.0183655	5.21053	0.9545	0.00127048
V$T3R_01	0.0382775	0.00918274	4.16842	0.9539	0.0637094
V$RSRFC4_01	0.0669856	0.0183655	3.64737	0.9091	0.0205344
V$CREB_02	0.124402	0.0367309	3.38684	0.9831	0.00250574
V$AP1_01	0.535885	0.20202	2.65263	0.936	1.50241e-07
V$MAZR_01	0.076555	0.0306091	2.50105	0.9665	0.0482486
V$MEF3_B	0.181818	0.0734619	2.475	0.8661	0.00325934
V$PAX5_01	0.200957	0.0826446	2.43158	0.8543	0.00235553
V$VBP_01	0.124402	0.0520355	2.39071	0.9509	0.016751
V$E4BP4_01	0.15311	0.070401	2.17483	0.9404	0.0152315
V$TEF_Q6	0.296651	0.137741	2.15368	0.884	0.0010548
V$SRF_Q6	0.602871	0.293848	2.05164	0.8607	1.25837e-05
V$NKX3A_01	0.191388	0.0948883	2.01698	0.9335	0.0125592
V$SRF_Q4	0.717703	0.361188	1.98707	0.816	4.68603e-06
V$AIRE_01	0.248804	0.125497	1.98254	0.9174	0.00570339
V$CDPCR3_01	0.114833	0.0581573	1.97452	0.8591	0.0522753
V$FXRIR1_Q6	0.143541	0.0734619	1.95395	0.8419	0.0340347
V$MYOGENIN_Q6	0.478469	0.250995	1.90629	0.9892	0.000336928
V$MTF1_Q4	0.373206	0.198959	1.87579	0.8797	0.00176848
V$CART1_01	0.143541	0.0765228	1.87579	0.8973	0.0425825
V$KAISO_01	0.30622	0.165289	1.85263	0.9121	0.00497009
V$TBX5_01	0.277512	0.149985	1.85027	0.9705	0.00734445
V$BACH1_01	1.12919	0.615243	1.83535	0.8092	2.61225e-07
V$STAT_Q6	0.91866	0.523416	1.75512	0.9428	1.22944e-05
V$HNF3B_01	0.564593	0.324457	1.74012	0.9172	0.000608768
V$LEF1TCF1_Q4	0.76555	0.446893	1.71305	0.9195	0.000111465
V$E2A_Q2	0.669856	0.391797	1.7097	0.9303	0.000297682
V$HSF2_01	0.966507	0.618304	1.56316	0.9678	0.000222305
V$PAX9_B	0.401914	0.260178	1.54477	0.7941	0.0153085
V$AREB6_03	0.91866	0.599939	1.53126	0.9143	0.00052783
V$OLF1_01	0.296651	0.195898	1.51431	0.8696	0.0398514
V$CKROX_Q2	0.421053	0.278543	1.51163	0.9923	0.0173313
V$SRF_C	1.5311	1.02234	1.49764	0.7832	2.55138e-05
V$NRF2_Q4	1.88517	1.27334	1.48049	0.8079	5.81031e-06
V$STAT1_01	1.19617	0.808081	1.48026	0.7764	0.000256074
V$VJUN_01	0.4689	0.324457	1.44518	0.7766	0.0224355
V$HNF1_01	0.507177	0.355066	1.4284	0.8201	0.0212525
V$SZF11_01	0.842105	0.590756	1.42547	0.7909	0.00419686
V$MRF2_01	0.344498	0.241812	1.42465	0.8825	0.0512909
V$HMGIY_Q6	1.73206	1.23355	1.40413	0.9556	0.000122191
V$LEF1_Q2_01	1.23445	0.887665	1.39067	0.9526	0.00134548
V$SF1_Q6_01	0.411483	0.296908	1.38589	0.9478	0.0481168
V$ZID_01	0.497608	0.361188	1.3777	0.8523	0.0350184
V$PLZF_02	0.315789	0.229568	1.37558	0.7996	0.0801649
V$AP3_Q6	0.631579	0.462198	1.36647	0.9461	0.0223525
V$BLIMP1_Q6	2.26794	1.66208	1.36452	0.798	5.36924e-05
V$MAF_Q6	1.13876	0.83869	1.35778	0.7855	0.00368156
V$CEBPD_Q6	1.09091	0.80502	1.35513	0.9088	0.00459231
V$S8_01	0.727273	0.541781	1.34237	0.9572	0.0204604
V$PAX6_01	1.27273	0.948883	1.34129	0.7356	0.00316343
V$POU1F1_Q6	4.09569	3.06397	1.33673	0.8153	4.83622e-07
V$HNF4ALPHA_Q6	3.34928	2.51913	1.32954	0.7879	6.91165e-06
V$POU6F1_01	5.25359	3.96694	1.32434	0.722	3.61763e-08
V$BARBIE_01	1.16746	0.884604	1.31976	0.8956	0.00669412
V$DMRT1_01	1.57895	1.20294	1.31258	0.7411	0.00228525
V$CHX10_01	0.727273	0.557086	1.30549	0.8313	0.0316775
V$NKX61_01	0.784689	0.603	1.30131	0.8355	0.0280421
V$MEF2_Q6_01	0.45933	0.355066	1.29365	0.8613	0.0808261
V$MYOGNF1_01	1.04306	0.811142	1.28592	0.6966	0.0169392
V$IPF1_Q4_01	1.14833	0.899908	1.27605	0.9061	0.0152149
V$USF_02	5.09091	4.04653	1.25809	0.9006	6.08367e-06
V$OCT1_07	3.50239	2.8038	1.24916	0.7404	0.000222108
V$NFKB_Q6_01	5.27273	4.23324	1.24555	0.7555	9.93183e-06
V$COREBINDINGFACTOR_Q6	0.822967	0.661157	1.24474	0.8825	0.0510049
V$NKX22_01	1.84689	1.48454	1.24408	0.8195	0.00641267
V$P300_01	1.90431	1.53964	1.23685	0.9446	0.0068944
V$OG2_01	0.851675	0.688705	1.23663	0.9792	0.0530085
V$CACBINDINGPROTEIN_Q6	1.42584	1.16315	1.22584	0.928	0.020991
V$NANOG_01	3.55981	2.91399	1.22163	0.7831	0.000689746
V$TFE_Q6	7.81818	6.46159	1.20995	0.7924	2.79632e-06
V$ZTA_Q2	0.832536	0.688705	1.20884	0.9262	0.0767231
V$PPARDR1_Q2	5.7799	4.80257	1.2035	0.7182	7.42019e-05
V$CP2_02	7.85646	6.55341	1.19883	0.7663	7.14136e-06
V$RREB1_01	8.14354	6.86257	1.18666	0.7025	1.47124e-05
V$PBX1_02	1.7799	1.50597	1.1819	0.7385	0.0300265
V$P53_01	5.98086	5.06275	1.18135	0.5649	0.000246892
V$EBOX_Q6_01	6.08612	5.1607	1.17932	0.8705	0.000250856
V$COUP_01	15.0718	12.7916	1.17826	0.652	2.30924e-08
V$IRF_Q6	11.9234	10.1867	1.17049	0.7338	1.51976e-06
V$PPARA_01	2.82297	2.42118	1.16595	0.6423	0.0140814
V$XPF1_Q6	3.70335	3.18029	1.16447	0.8245	0.00618243
V$RBPJK_Q4	12.2679	10.5448	1.16341	0.7747	2.5808e-06
V$DR1_Q3	9.7512	8.3869	1.16267	0.6804	2.62665e-05
V$CDPCR1_01	16.0957	13.8567	1.16158	0.7115	1.15804e-07
V$HNF4_Q6_01	6.64115	5.72084	1.16087	0.7441	0.000486787
V$TFIIA_Q6	4.40191	3.79247	1.1607	0.794	0.00373903
V$UF1H3BETA_Q6	2.22967	1.92225	1.15992	0.7935	0.0300957
V$SREBP_Q3	8.42105	7.26048	1.15985	0.7595	0.000109125
V$HSF_Q6	6.35407	5.48209	1.15906	0.6805	0.000705823
V$TEF1_Q6	19.378	16.7493	1.15694	0.7388	1.60257e-08
V$NKX62_Q2	2.64115	2.28956	1.15356	0.9345	0.0240713
V$AP2REP_01	6.01914	5.2464	1.14729	0.8782	0.00188974
V$DR3_Q4	4.63158	4.03734	1.14718	0.75	0.00564507
V$BRN2_01	7.26316	6.35751	1.14245	0.7866	0.00100359
V$HP1SITEFACTOR_Q6	2.66029	2.33242	1.14057	0.758	0.0337509
V$HNF6_Q6	6.39234	5.60759	1.13994	0.736	0.00219276
V$OCT4_01	15.6459	13.7649	1.13665	0.6443	5.97987e-06
V$HNF3_Q6_01	4.64115	4.08632	1.13578	0.9028	0.00926174
V$CDP_01	3.72249	3.27824	1.13552	0.6748	0.0178469
V$YY1_Q6	13.8469	12.2773	1.12784	0.7415	5.37961e-05
V$LMO2COM_01	7.0622	6.26569	1.12712	0.8441	0.0030477
V$CDXA_01	3.00478	2.66605	1.12705	0.9556	0.0381812
V$YY1_Q6_02	29.0144	25.7851	1.12524	0.7512	1.79211e-08
V$FXR_Q3	5.91388	5.26477	1.12329	0.6654	0.00741674
V$COMP1_01	6.16268	5.50352	1.11977	0.6676	0.00772138
V$TST1_01	15.9809	14.2945	1.11798	0.7689	5.56529e-05
V$LRH1_Q5	17.7703	15.9535	1.11388	0.7528	3.98923e-05
V$HOX13_01	6.45933	5.80349	1.11301	0.6827	0.00939942
V$HAND1E47_01	28.7656	25.8616	1.11229	0.7372	3.53904e-07
V$GATA1_04	19.2727	17.3401	1.11146	0.742	2.8152e-05
V$NFAT_Q6	18.8995	17.0217	1.11032	0.7852	3.90075e-05
V$SREBP1_02	6.98565	6.29936	1.10895	0.6767	0.00907572
V$OCT1_Q6	15.3589	13.8721	1.10718	0.7031	0.00026572
V$POU3F2_02	33.6746	30.4897	1.10446	0.5622	2.61477e-07
V$MAZ_Q6	8.96651	8.13284	1.10251	0.8209	0.00566605
V$VDR_Q3	15.1196	13.7159	1.10234	0.7625	0.000497991
V$TCF11_01	25.2823	22.9446	1.10188	0.758	1.09218e-05
V$GEN_INI3_B	51.6746	46.9544	1.10053	0.8223	9.8455e-10
V$MEIS1_01	28.4019	25.8219	1.09992	0.6996	4.95446e-06
V$GATA_C	41.9139	38.1267	1.09933	0.7142	4.5881e-08
V$GATA4_Q3	29.7225	27.0554	1.09858	0.6712	4.01626e-06
V$DEC_Q1	9.5311	8.68075	1.09796	0.7487	0.00616318
V$OCT_C	12.0287	10.9581	1.0977	0.6699	0.00249088
V$PBX_Q3	32.9474	30.0184	1.09757	0.6503	1.61045e-06
V$CEBPB_01	10.3158	9.40924	1.09635	0.7848	0.00516688
V$CEBPG_Q6	30.6603	27.9676	1.09628	0.6454	4.59925e-06
V$TAL1ALPHAE47_01	12.7081	11.5947	1.09603	0.6884	0.0022521
V$PAX6_Q2	28.8804	26.3698	1.09521	0.5643	1.02678e-05
V$MSX1_01	38.3445	35.0199	1.09493	0.7302	4.87292e-07
V$POU3F2_01	31.2632	28.5889	1.09354	0.5687	6.53632e-06
V$LYF1_01	45.1292	41.2825	1.09318	0.6479	8.892e-08
V$NKX25_Q5	27.311	25.0138	1.09184	0.7313	3.12608e-05
V$GR_01	10.9282	10.0398	1.08849	0.7599	0.00741545
V$TATA_01	16.7368	15.3811	1.08814	0.7399	0.0013053
V$ICSBP_Q6	7.93301	7.3064	1.08576	0.6982	0.0221874
V$OCT1_02	37.6268	34.6587	1.08564	0.6311	5.37521e-06
V$DBP_Q6	11.7799	10.854	1.08531	0.8649	0.0072575
V$AP1_Q2_01	29.4258	27.1564	1.08357	0.7872	7.19193e-05
V$ETS1_B	27.1292	25.0689	1.08219	0.698	0.000163975
V$PAX4_02	50.2679	46.5197	1.08057	0.7145	7.7664e-07
V$PAX4_03	40.4019	37.4013	1.08023	0.7501	9.00837e-06
V$ELK1_01	10.2105	9.45822	1.07954	0.7144	0.0167056
V$PAX8_B	22.8421	21.2489	1.07498	0.7246	0.00126697
V$BCL6_Q3	19.2153	17.8788	1.07475	0.7478	0.00289414
V$FOXM1_01	21.3876	19.9174	1.07382	0.7387	0.00200374
V$AR_03	4.72727	4.41384	1.07101	0.706	0.0990812
V$CAP_01	87.6842	82.008	1.06922	0.9584	1.95801e-08
V$PAX_Q6	33.4928	31.3315	1.06898	0.6125	0.00036257
V$CEBP_Q2_01	12.488	11.7049	1.0669	0.8698	0.022972
V$LRF_Q2	19.7799	18.5461	1.06653	0.8804	0.0061306
V$NF1_Q6	48.3732	45.7055	1.05837	0.7237	0.00026722
V$TBX5_02	24.9856	23.618	1.05791	0.7325	0.00684454
V$DR4_Q2	19.7703	18.6991	1.05729	0.631	0.0150747
V$RORA1_01	15.4354	14.6679	1.05233	0.7049	0.0398616
V$ER_Q6	10.0191	9.53168	1.05114	0.7604	0.0844936
V$TTF1_Q6	46.3349	44.0955	1.05079	0.778	0.00152349
V$SOX10_Q6	17.4545	16.6146	1.05055	0.842	0.035659
V$PAX2_02	35.2249	33.5507	1.0499	0.934	0.0055752
V$PPARG_01	72.3828	68.9685	1.04951	0.443	0.000149624
V$CHOP_01	52.1148	49.6939	1.04872	0.6035	0.00126781
V$NKX25_02	138.373	132.883	1.04131	0.5153	1.34678e-05
V$OCT4_02	94.9952	91.4601	1.03865	0.5362	0.000560114
V$SP3_Q3	22.4689	21.6498	1.03783	0.68	0.0612507
V$EN1_01	79.9904	77.0799	1.03776	0.7149	0.00173967
V$FOXJ2_02	57.5311	55.5923	1.03488	0.5928	0.010978
V$XVENT1_01	69.8756	67.8635	1.02965	0.6422	0.0155983
V$SRY_02	83.3301	80.9887	1.02891	0.6373	0.0108301
V$ZIC3_01	61.1675	59.7368	1.02395	0.704	0.0512307
