# Supplementary material for: Gene networks and transcriptional regulators associated with liver cancer development and progression
Source: BMC Med Genomics. 2021 Feb 4;14:41. doi: 10.1186/s12920-021-00883-5 (PMC7863452; doi:10.1186/s12920-021-00883-5)
Supplement: Supplementary file 18 — Additional file 18. Lists of overrepresented transcription factor binding sites (TFBSs) in genes downregulated in GE2-hepatocellular carcinoma (HCC). Significantly down regulated genes in GE2-HCC (n=13) versus NT (n=17) samples with mean fold change (FC) ≤ -2 and false discovery rate (FDR) ≤ 0.05 (Additional file 5) were used as an input gene list for bioinformatics analyses. Promoter sequences of the co-regulated in tumours genes (“Yes” set) and the control gene set (“No” set) were searched for potential transcription factor binding sites (TFBSs) using the MATCHTM tool and TRANSFAC® library of positional weight matrices. The frequencies of TFBSs in the “Yes” gene set and “No” gene set were identified, and the ratio of “Yes” versus “No” was calculated. Yes/No ratio > 1 indicates overrepresentation of TFBSs in the co-regulated genes and suggests potential involvement of the corresponding transcription factor in regulation of the observed expression changes. [file 12920_2021_883_MOESM18_ESM.xls]

## Sheet: GE2_DOWN_TF
id	Yes density per 1000bp	No density per 1000bp	Yes-No ratio	Model cutoff	P-value
V$RP58_01	0.0266059	0.00612182	4.34608	0.9625	0.0286597
V$CART1_01	0.113075	0.03367	3.35834	0.9165	4.34254e-05
V$TBX5_01	0.0487776	0.0153046	3.18713	0.9945	0.00908609
V$PTF1BETA_Q6	0.0443432	0.0153046	2.89739	0.9449	0.0183716
V$GCM_Q2	0.0776007	0.0275482	2.8169	0.9495	0.00223461
V$MRF2_01	0.0376918	0.0153046	2.46278	0.9209	0.0497403
V$GFI1_01	0.0532119	0.0275482	1.93159	0.9606	0.0596206
V$CP2_02	0.170721	0.0918274	1.85916	0.9265	0.00195416
V$HSF2_01	0.363615	0.205081	1.77303	0.9859	2.98487e-05
V$BACH1_01	0.412392	0.244873	1.68411	0.8199	3.94318e-05
V$CEBP_Q2_01	0.558725	0.342822	1.62978	0.9788	6.48516e-06
V$LRF_Q2	0.325923	0.217325	1.4997	0.9892	0.00265938
V$P53_01	1.12632	0.77135	1.46019	0.6355	3.42482e-07
V$MYOGNF1_01	0.920122	0.645852	1.42466	0.703	1.25824e-05
V$AP3_Q6	0.651846	0.462198	1.41032	0.9461	0.000293126
V$HFH4_01	0.230585	0.165289	1.39504	0.8814	0.0269263
V$TGIF_01	0.827001	0.596878	1.38555	0.8603	0.000107854
V$HNF3B_01	0.70284	0.508111	1.38324	0.9065	0.000353059
V$CHX10_01	0.764921	0.563208	1.35815	0.8307	0.000400979
V$TFIII_Q6	0.580896	0.431589	1.34595	0.9663	0.0023449
V$PAX9_B	0.168504	0.125497	1.34269	0.8111	0.0750605
V$HIC1_03	0.34366	0.257117	1.33659	0.9407	0.0179599
V$SRF_Q4	0.780441	0.584634	1.33492	0.7942	0.000667485
V$SZF11_01	0.583114	0.43771	1.33219	0.8027	0.00306233
V$KAISO_01	0.807047	0.606061	1.33163	0.8841	0.000601823
V$MTF1_Q4	0.277145	0.208142	1.33152	0.8767	0.0325133
V$HP1SITEFACTOR_Q6	2.96656	2.26814	1.30793	0.7601	1.75196e-09
V$AIRE_01	1.03985	0.795837	1.30661	0.8933	0.000272078
V$CKROX_Q2	0.986637	0.759106	1.29974	0.9677	0.000477048
V$S8_01	0.889082	0.685644	1.29671	0.948	0.000949661
V$POU1F1_Q6	7.59378	5.87389	1.2928	0.7803	4.97628e-20
V$LHX3A_01	0.525467	0.410162	1.28112	0.8623	0.0119413
V$AIRE_02	1.22609	0.961126	1.27568	0.6183	0.000287155
V$NKX3A_01	2.95769	2.34466	1.26146	0.8032	1.31331e-07
V$TEF_Q6	6.81112	5.40863	1.25931	0.7378	3.65362e-15
V$HNF4ALPHA_Q6	2.91779	2.32629	1.25426	0.7909	2.95236e-07
V$USF_02	7.34324	5.88919	1.2469	0.877	4.55463e-15
V$FXRIR1_Q6	1.76708	1.42332	1.24151	0.7278	0.000104233
V$FXR_Q3	2.38123	1.92225	1.23877	0.7171	9.6716e-06
V$PPARA_01	2.971	2.42118	1.22709	0.6423	2.35839e-06
V$NKX61_01	0.711709	0.581573	1.22376	0.8371	0.0148029
V$VBP_01	0.288231	0.23569	1.22292	0.907	0.0909735
V$MEIS1AHOXA9_01	2.89561	2.36915	1.22222	0.6925	4.61566e-06
V$LMO2COM_01	7.68247	6.29936	1.21956	0.8434	3.67732e-13
V$PBX1_02	1.83581	1.50597	1.21902	0.7385	0.000254454
V$MYOGENIN_Q6	7.21021	5.9198	1.21798	0.813	2.51691e-12
V$OTX_Q1	1.34803	1.10805	1.21658	0.9102	0.00163813
V$EBOX_Q6_01	9.69565	8.00429	1.21131	0.847	3.12184e-15
V$AP4_01	1.06867	0.887665	1.20391	0.8141	0.00664986
V$BLIMP1_Q6	2.19277	1.8243	1.20198	0.7934	0.000196158
V$HNF4_Q6_01	3.09738	2.58647	1.19753	0.7933	1.7255e-05
V$DMRT1_01	1.41455	1.18457	1.19414	0.7416	0.00308887
V$GATA1_04	24.6837	20.7346	1.19046	0.7379	2.65036e-30
V$AREB6_03	2.5453	2.13958	1.18963	0.8325	0.000148719
V$EVI1_02	3.37896	2.84359	1.18827	0.7391	1.67031e-05
V$PPARDR1_Q2	5.66707	4.77196	1.18758	0.7185	4.00273e-08
V$CDPCR1_01	15.8638	13.3609	1.18733	0.7143	1.26466e-19
V$AP1_01	3.08407	2.59871	1.18677	0.8711	4.18031e-05
V$TFE_Q6	13.0347	10.9856	1.18652	0.771	2.4504e-16
V$AFP1_Q6	2.60517	2.2008	1.18374	0.7641	0.000185593
V$PAX5_01	0.705058	0.596878	1.18124	0.8116	0.0363531
V$TAL1ALPHAE47_01	13.6577	11.5947	1.17792	0.6884	8.08739e-16
V$SRF_Q6	1.82029	1.54576	1.1776	0.7949	0.0019991
V$CDP_01	3.84678	3.27824	1.17343	0.6746	1.90168e-05
V$HNF6_Q6	8.21015	7.00031	1.17283	0.7178	8.99236e-10
V$BARBIE_01	1.46998	1.25497	1.17132	0.8871	0.00623919
V$HNF3_Q6_01	5.69146	4.86379	1.17017	0.8977	4.01857e-07
V$PLZF_02	1.62961	1.39272	1.1701	0.7528	0.00443506
V$POU3F2_02	35.6187	30.4897	1.16822	0.5622	8.03408e-35
V$CDXA_01	4.48532	3.84451	1.16668	0.9456	8.67758e-06
V$SRF_C	4.21483	3.618	1.16496	0.7192	1.85172e-05
V$TATA_01	15.0767	12.9446	1.16471	0.7593	2.68117e-15
V$OCT4_01	17.9568	15.4454	1.1626	0.6343	1.63456e-17
V$POU6F1_01	21.1606	18.2247	1.1611	0.6347	5.22849e-20
V$LBP1_Q6	2.87788	2.47934	1.16074	0.9383	0.00044505
V$SOX10_Q6	2.95326	2.54974	1.15826	0.9349	0.000449823
V$OCT1_07	7.27451	6.28405	1.15761	0.6908	9.26883e-08
V$CEBPG_Q6	31.2066	26.9605	1.15749	0.6493	1.4772e-27
V$COUP_01	9.95949	8.62259	1.15505	0.6743	8.96421e-10
V$COREBINDINGFACTOR_Q6	1.04207	0.902969	1.15404	0.8672	0.0287494
V$OCT1_02	42.064	36.4616	1.15365	0.627	5.61525e-35
V$COMP1_01	7.83545	6.80135	1.15204	0.6573	8.04304e-08
V$DBP_Q6	13.0569	11.3713	1.14823	0.8576	1.81906e-11
V$NKX62_Q2	12.252	10.6979	1.14528	0.8731	1.53927e-10
V$YY1_Q6_02	24.5972	21.5121	1.14341	0.7597	5.53911e-19
V$TFIIA_Q6	4.24808	3.71595	1.1432	0.7946	0.000133125
V$RUSH1A_02	10.8641	9.51331	1.14199	0.9427	3.22425e-09
V$DR1_Q3	8.64472	7.5727	1.14156	0.6874	1.22716e-07
V$HEB_Q6	10.0748	8.82767	1.14127	0.7866	1.32256e-08
V$POU3F2_01	59.7459	52.4304	1.13953	0.5168	2.25726e-41
V$CDC5_01	6.8732	6.0453	1.13695	0.704	4.04899e-06
V$GATA_C	43.5162	38.2981	1.13625	0.714	1.8487e-29
V$E2A_Q2	13.8462	12.2161	1.13344	0.7652	2.8852e-10
V$NRF2_Q4	5.33228	4.70768	1.13268	0.7513	6.81346e-05
V$BRN2_01	15.4647	13.6547	1.13255	0.7491	3.74721e-11
V$GR_01	11.3408	10.0153	1.13235	0.7601	1.31767e-08
V$IRF_Q6	12.7997	11.3131	1.1314	0.7031	2.12624e-09
V$RBPJK_Q4	9.78212	8.65932	1.12966	0.7786	1.9866e-07
V$PAX4_02	64.6924	57.2942	1.12913	0.6921	4.88617e-39
V$FOXM1_01	14.0213	12.4457	1.1266	0.7767	1.39326e-09
V$E4BP4_01	2.79141	2.48546	1.12309	0.7432	0.00514958
V$HNF1_01	5.58947	4.9801	1.12236	0.7043	0.000143227
V$MSX1_01	51.7242	46.1065	1.12184	0.7018	1.27247e-28
V$FOXO3_01	8.08156	7.22375	1.11875	0.7096	1.07345e-05
V$PBX_Q3	25.1293	22.4763	1.11804	0.6834	4.07212e-14
V$FOXP3_Q4	7.17695	6.43098	1.116	0.6797	4.48351e-05
V$CACBINDINGPROTEIN_Q6	4.53853	4.06795	1.11568	0.8748	0.00096713
V$CEBPD_Q6	5.33006	4.78421	1.11409	0.8307	0.000450132
V$RSRFC4_01	11.9172	10.704	1.11334	0.6367	3.74534e-07
V$HAND1E47_01	26.9186	24.2026	1.11222	0.7478	8.03584e-14
V$BCL6_Q3	5.2968	4.76584	1.11141	0.8413	0.00060339
V$AR_03	5.49856	4.95256	1.11025	0.7	0.000543352
V$OG2_01	31.7631	28.6165	1.10996	0.7184	1.82286e-15
V$LRH1_Q5	17.8149	16.1035	1.10628	0.7523	5.83297e-09
V$IPF1_Q4_01	15.8749	14.3832	1.10371	0.7386	7.08853e-08
V$YY1_Q6	22.1472	20.0765	1.10314	0.6894	3.04616e-10
V$HEN1_02	7.58713	6.87787	1.10312	0.6754	0.00015202
V$MEF2_Q6_01	3.01977	2.74258	1.10107	0.7882	0.0131164
V$CAAT_01	6.21471	5.65044	1.09986	0.8329	0.00076341
V$MEIS1_01	28.7899	26.1769	1.09982	0.6994	3.80304e-12
V$SF1_Q6_01	15.141	13.7894	1.09802	0.7391	5.40625e-07
V$NANOG_01	4.49862	4.09856	1.09761	0.76	0.00421148
V$CDPCR3_01	12.3141	11.2213	1.09739	0.632	6.23799e-06
V$MAZ_Q6	8.91077	8.13284	1.09565	0.8209	0.000130567
V$NKX25_02	145.59	132.883	1.09562	0.5153	6.94341e-50
V$RORA1_01	7.08383	6.47383	1.09423	0.7661	0.000671031
V$DEC_Q1	15.2053	13.9027	1.0937	0.7171	1.39927e-06
V$FOXJ2_02	68.8318	62.9507	1.09342	0.5827	1.16784e-23
V$ETS1_B	27.3509	25.0689	1.09103	0.698	4.623e-10
V$HLF_01	7.72903	7.08601	1.09074	0.7433	0.00060904
V$CMAF_01	11.3452	10.4071	1.09014	0.7378	4.81134e-05
V$OCT4_02	101.546	93.2691	1.08874	0.5336	4.74939e-31
V$NFAT_Q6	18.4734	16.985	1.08763	0.7853	6.11886e-07
V$TEF1_Q6	18.2051	16.7493	1.08692	0.7388	8.78902e-07
V$HMGIY_Q6	19.7305	18.1879	1.08481	0.7938	5.78107e-07
V$TST1_01	44.7202	41.2427	1.08432	0.7057	1.57002e-13
V$GATA4_Q3	47.383	43.7894	1.08206	0.6279	1.29989e-13
V$LEF1_Q2_01	34.8649	32.2283	1.08181	0.7211	2.00873e-10
V$OCT1_03	37.2927	34.5148	1.08048	0.7832	9.51682e-11
V$ICSBP_Q6	12.6556	11.7172	1.08009	0.6624	0.000114027
V$VDR_Q3	11.8862	11.0101	1.07957	0.7745	0.000192935
V$HOX13_01	21.1783	19.6266	1.07906	0.619	1.20239e-06
V$GEN_INI3_B	53.1742	49.2991	1.0786	0.82	5.04114e-14
V$CAP_01	88.4271	82.008	1.07827	0.9584	5.95972e-22
V$OCT_C	41.3989	38.4634	1.07632	0.5812	8.71233e-11
V$DR3_Q4	3.43882	3.19865	1.07508	0.7577	0.0365672
V$NKX22_01	12.8884	11.9957	1.07441	0.6892	0.0002607
V$ZBRK1_01	3.4366	3.19865	1.07439	0.7108	0.0379026
V$UF1H3BETA_Q6	10.0548	9.36027	1.0742	0.7045	0.00113085
V$TCF11_01	35.601	33.165	1.07345	0.7464	5.75085e-09
V$AP1_Q2_01	32.6477	30.4163	1.07336	0.744	2.40271e-08
V$PAX2_02	35.9069	33.4619	1.07307	0.9342	5.87629e-09
V$OCT1_Q6	39.5653	36.9207	1.07163	0.6306	2.11192e-09
V$CEBPB_01	15.1809	14.1751	1.07096	0.762	0.00015866
V$LEF1TCF1_Q4	20.7393	19.3786	1.07022	0.7261	1.5235e-05
V$CHOP_01	52.662	49.2287	1.06974	0.6047	1.9157e-11
V$PPARG_01	45.0283	42.1243	1.06894	0.4984	7.47949e-10
V$SREBP1_01	21.318	19.948	1.06868	0.6355	1.73741e-05
V$EN1_01	75.0376	70.303	1.06735	0.7421	1.13456e-14
V$RREB1_01	7.75563	7.28497	1.06461	0.6992	0.00947196
V$LYF1_01	37.4346	35.1821	1.06402	0.6632	1.4098e-07
V$NCX_01	50.507	47.4839	1.06366	0.7206	1.47138e-09
V$MAZR_01	7.13261	6.72482	1.06064	0.792	0.0171594
V$SMAD_Q6_01	9.1081	8.62565	1.05593	0.8499	0.0133536
V$SRY_02	86.0503	81.5702	1.05492	0.6363	8.64122e-12
V$PPARG_02	57.6152	54.6189	1.05486	0.4668	1.93408e-08
V$XVENT1_01	72.1509	68.5522	1.0525	0.6411	1.84599e-09
V$NKX25_Q5	32.2287	30.7071	1.04955	0.7004	9.7831e-05
V$TBX5_02	20.664	19.749	1.04633	0.7525	0.00262287
V$NF1_Q6	26.0029	24.9097	1.04389	0.7431	0.00147388
V$TTF1_Q6	62.0185	59.4888	1.04252	0.693	4.09891e-06
V$STAT_Q6	24.4021	23.6088	1.0336	0.7457	0.013215
V$PAX8_B	22.0475	21.4325	1.02869	0.7239	0.0354168
V$PAX_Q6	57.5065	56.5504	1.01691	0.5653	0.0411588
